# Supplementary material for: Formation of memory assemblies through the DNA-sensing TLR9 pathway
Source: Nature. 2024 Mar 27;628(8006):145–53. doi: 10.1038/s41586-024-07220-7 (PMC10990941; doi:10.1038/s41586-024-07220-7)
Supplement: Supplementary file 3 — List of genes differentially expressed after CFC (AAV-GFP CFC versus AAV-GFP naive). [file 41586_2024_7220_MOESM3_ESM.xlsx]

## Sheet: Cluster 0
	p_val	avg_log2FC	pct.1	pct.2	p_val_adj
4930419G24Rik	0	-0.909103	0.448	0.978	0
Cck	2.60216e-307	1.14296	0.869	0.152	8.40134e-303
Atp6v0c	9.7117e-276	0.970884	0.742	0.022	3.13552e-271
A330015K06Rik	6.70535e-253	-0.837886	0.405	0.939	2.16489e-248
Gm37459	5.0373e-252	-0.886596	0.204	0.857	1.62634e-247
Itm2b	1.08335e-232	0.741584	0.945	0.756	3.49771e-228
4930547E14Rik	3.57003e-228	-0.782597	0.127	0.776	1.15262e-223
Atp2b1	3.89007e-204	0.163849	0.999	0.999	1.25595e-199
Gm12296	1.73967e-195	-0.732681	0.292	0.87	5.6167e-191
Gm43376	2.42436e-195	-0.696134	0.115	0.703	7.82727e-191
Grin2b	7.86309e-175	0.118263	0.998	0.999	2.53868e-170
1700109K24Rik	3.29438e-166	-0.576446	0.069	0.581	1.06362e-161
Kcnd2	1.50956e-164	-0.10926	0.999	0.999	4.87375e-160
Gm36975	2.24316e-156	-0.648745	0.299	0.83	7.24227e-152
Rtn1	5.93393e-155	0.423477	0.971	0.923	1.91583e-150
Son	1.50767e-150	0.394213	0.954	0.908	4.86765e-146
4930509J09Rik	4.33142e-143	-0.608261	0.396	0.882	1.39844e-138
Gm28750	1.52063e-142	-0.51049	0.065	0.529	4.9095e-138
Gm48091	6.42528e-134	-0.581257	0.211	0.726	2.07447e-129
Atp1b1	2.64276e-132	0.415564	0.942	0.899	8.53242e-128
Ly6h	6.88266e-132	0.662833	0.784	0.524	2.22214e-127
Lrtm1	3.33553e-130	-0.537971	0.142	0.633	1.07691e-125
1700111E14Rik	1.55918e-128	-0.562737	0.22	0.731	5.03395e-124
Malat1	7.26152e-128	0.0602789	1	1	2.34445e-123
Gm41505	2.47604e-126	-0.452202	0.066	0.493	7.99414e-122
Bsg	2.98565e-125	0.650561	0.565	0.155	9.63948e-121
1700007F19Rik	8.58764e-125	-0.604936	0.101	0.53	2.7726e-120
Rnasek	4.70975e-123	0.457183	0.386	0	1.52059e-118
Macrod2os1	2.66945e-120	-0.470117	0.05	0.444	8.61859e-116
Gm37679	4.62905e-120	-0.495602	0.118	0.576	1.49453e-115
Snhg11	7.45525e-120	0.0846329	1	1	2.407e-115
Nav3	2.54511e-115	-0.150295	0.992	0.995	8.21715e-111
Prnp	5.27268e-113	0.592323	0.722	0.47	1.70234e-108
AC171003.1	1.3786e-109	-0.413586	0.04	0.398	4.45094e-105
Frmd4a	1.57679e-109	-0.309628	0.882	0.984	5.09083e-105
Gm13269	6.11806e-109	-0.527455	0.339	0.815	1.97528e-104
Gm21798	2.14004e-108	-0.483475	0.108	0.52	6.90933e-104
Gm48678	3.21272e-108	-0.506345	0.265	0.748	1.03726e-103
Gm48749	5.5957e-107	-0.475783	0.1	0.508	1.80663e-102
Kcnh7	1.79414e-106	-0.146454	0.991	0.996	5.79256e-102
Hspa5	2.582e-106	0.640861	0.543	0.195	8.33626e-102
Hsp90b1	5.70911e-106	0.61312	0.62	0.308	1.84324e-101
Frmpd4	4.18134e-105	-0.199826	0.97	0.991	1.34999e-100
Gm10848	1.74974e-102	-0.508866	0.337	0.794	5.64922e-98
Gm5441	5.57437e-100	-0.41159	0.081	0.457	1.79974e-95
Chgb	2.59314e-98	0.598563	0.698	0.451	8.37221e-94
AY036118	5.24121e-98	-0.359389	0.098	0.471	1.69218e-93
Gm11149	3.46042e-94	-0.390087	0.076	0.431	1.11723e-89
Gm47523	4.20405e-92	-0.350771	0.045	0.369	1.35732e-87
Gm20275	1.8342e-91	-0.46496	0.303	0.754	5.92191e-87
Itm2c	3.5636e-91	0.577402	0.629	0.363	1.15054e-86
Cntnap5c	7.55722e-90	-0.354496	0.789	0.953	2.43992e-85
Msra	9.41289e-90	0.150166	0.992	0.99	3.03904e-85
Csmd1	2.02118e-89	-0.0777585	0.997	0.997	6.52559e-85
Ppm1e	3.10774e-89	-0.179333	0.974	0.998	1.00337e-84
Slc22a17	8.75732e-89	0.532237	0.725	0.551	2.82739e-84
Gm15520	1.81351e-88	-0.360113	0.039	0.343	5.8551e-84
Pcsk1n	1.33595e-86	0.341984	0.286	0	4.31325e-82
Far1os	2.54722e-85	-0.411067	0.162	0.567	8.22396e-81
Gm48239	2.05123e-84	-0.285297	0.01	0.263	6.62259e-80
Sorbs2os	9.45814e-83	-0.379747	0.137	0.51	3.05365e-78
Lsamp	1.30528e-82	-0.0569867	0.999	0.999	4.21421e-78
Cmss1	3.71687e-82	-0.407702	0.436	0.835	1.20003e-77
4933424G05Rik	3.95742e-82	-0.426629	0.216	0.645	1.27769e-77
A230004M16Rik	1.02425e-80	-0.366632	0.111	0.469	3.30691e-76
Dad1	5.58797e-79	0.359195	0.323	0.034	1.80413e-74
Lysmd4	1.39066e-77	-0.344733	0.114	0.461	4.48988e-73
Gm10115	9.71364e-77	-0.413821	0.242	0.664	3.13615e-72
9630028H03Rik	1.99278e-76	-0.433237	0.298	0.702	6.43389e-72
Gm49003	1.89124e-75	-0.356801	0.125	0.478	6.10605e-71
Gm26917	7.55523e-75	-0.278741	0.082	0.373	2.43928e-70
Gm48747	1.29157e-74	-0.335496	0.104	0.432	4.16997e-70
Egfem1	4.54772e-74	-0.165993	0.975	0.99	1.46828e-69
Pigk	4.61702e-74	-0.257892	0.882	0.984	1.49065e-69
Nkain2	1.68735e-73	-0.191174	0.968	0.991	5.44778e-69
1500035N22Rik	1.75859e-73	-0.319713	0.061	0.354	5.67779e-69
Gm15813	3.1423e-70	-0.249106	0.008	0.222	1.01452e-65
Kansl1l	4.00013e-70	-0.404385	0.348	0.763	1.29148e-65
Gm27153	8.84263e-70	-0.298427	0.051	0.322	2.85493e-65
Eif2s3y	9.32402e-70	0.414177	0.725	0.543	3.01035e-65
Plxna4os3	1.09932e-69	-0.29954	0.057	0.334	3.54926e-65
Atp5l	2.49282e-68	-0.197663	0.062	0.334	8.04833e-64
Gm44151	8.7208e-68	-0.386063	0.564	0.916	2.8156e-63
Xrcc6	1.06696e-67	-0.346144	0.151	0.495	3.44479e-63
Gm48512	1.93393e-67	-0.343069	0.142	0.488	6.24389e-63
Nrg3	1.9456e-66	-0.0609841	0.997	0.998	6.28155e-62
Celf2	4.45065e-65	-0.0491638	0.997	0.997	1.43694e-60
4930587E11Rik	1.75484e-64	-0.310896	0.075	0.355	5.66569e-60
Filip1l	4.74045e-64	-0.272082	0.043	0.286	1.5305e-59
Calr	7.22407e-64	0.467214	0.509	0.262	2.33236e-59
Aplp1	2.17364e-63	0.455884	0.685	0.521	7.01781e-59
Epha6	4.53061e-63	-0.0670471	0.997	1	1.46275e-58
Ubl5	8.84727e-63	-0.206632	0.039	0.268	2.85643e-58
Pdia6	8.96725e-63	0.467082	0.454	0.198	2.89517e-58
Gm26854	7.3303e-62	-0.254871	0.026	0.244	2.36666e-57
Grina	8.8739e-62	0.474039	0.621	0.44	2.86503e-57
Gm26936	9.05007e-62	-0.272671	0.059	0.317	2.92191e-57
Hs6st3	9.33716e-62	-0.0684284	0.999	0.997	3.01459e-57
Gm29587	3.00218e-61	-0.237058	0.026	0.244	9.69284e-57
Luc7l2	1.81537e-60	-0.248868	0.852	0.984	5.86109e-56
Gm16168	1.84574e-60	-0.242456	0.034	0.256	5.95916e-56
Gm15563	4.11932e-60	-0.279288	0.072	0.338	1.32996e-55
Gm20754	1.70793e-59	-0.209258	0.922	0.987	5.51422e-55
Cadm2	4.63673e-59	-0.0696357	0.999	0.999	1.49701e-54
Glp2r	5.30731e-59	-0.255126	0.061	0.312	1.71352e-54
Fgfr2	8.63184e-59	-0.344063	0.571	0.893	2.78688e-54
Gm10544	9.33062e-59	-0.22818	0.024	0.231	3.01248e-54
4930455C13Rik	3.96672e-58	-0.245616	0.049	0.286	1.2807e-53
Gm21954	4.10825e-58	-0.1985	0.006	0.181	1.32639e-53
Gm47271	4.56018e-58	-0.264909	0.061	0.31	1.4723e-53
Gm12227	4.79701e-58	-0.205725	0.007	0.185	1.54876e-53
4932443L11Rik	5.55103e-58	-0.252056	0.057	0.302	1.7922e-53
Kcnn2	8.4678e-58	-0.268663	0.808	0.967	2.73391e-53
Gm16054	3.84951e-57	-0.21046	0.012	0.198	1.24285e-52
Kcnip4	6.24482e-57	-0.0730304	1	0.998	2.0162e-52
Ndufb2	1.14776e-56	-0.109033	0	0.161	3.70565e-52
Gm16183	3.39786e-56	-0.299761	0.125	0.422	1.09703e-51
Lrrc4	5.57155e-56	-0.364914	0.441	0.809	1.79883e-51
Serinc1	8.50692e-56	0.434952	0.599	0.428	2.74654e-51
Cntnap2	8.57535e-56	-0.0690582	0.997	0.999	2.76864e-51
Gm42609	3.20715e-55	-0.216422	0.029	0.232	1.03546e-50
Arl6ip1	4.21826e-55	0.442314	0.527	0.328	1.36191e-50
Gm32250	4.6472e-55	-0.318891	0.214	0.573	1.5004e-50
4930525C09Rik	8.49981e-55	-0.223721	0.023	0.217	2.74425e-50
Cnksr2	1.10581e-54	-0.136415	0.979	0.99	3.57022e-50
Brd9	1.38284e-54	0.192593	0.917	0.935	4.46465e-50
Nell1os	1.77837e-54	-0.311413	0.135	0.433	5.74164e-50
Gm10785	8.33128e-54	-0.269489	0.101	0.367	2.68984e-49
Gm20713	1.56017e-53	-0.341401	0.143	0.428	5.03716e-49
Gm15336	2.99026e-53	-0.214053	0.021	0.207	9.65434e-49
Hectd2os	3.05259e-53	-0.237198	0.064	0.302	9.85561e-49
Gm15738	3.32796e-53	-0.35036	0.386	0.76	1.07447e-48
Oaz1	9.7941e-53	-0.123176	0.033	0.234	3.16212e-48
AC149090.1	2.32623e-52	0.195583	0.957	0.926	7.51046e-48
Tecr	4.69535e-52	0.425724	0.624	0.484	1.51594e-47
Fgf12	3.02247e-51	-0.217338	0.89	0.986	9.75835e-47
Npdc1	4.03406e-51	0.41584	0.5	0.299	1.30244e-46
E530011L22Rik	7.77427e-51	-0.182616	0.014	0.183	2.51e-46
Pcsk2os2	9.61449e-51	-0.202613	0.032	0.226	3.10413e-46
Gm29237	2.17303e-50	-0.176337	0.002	0.15	7.01585e-46
Scg5	2.47077e-50	0.326318	0.732	0.674	7.97711e-46
Zfp46	2.66673e-50	-0.229231	0.057	0.278	8.60981e-46
Taf1d	2.73908e-50	0.39682	0.551	0.375	8.84339e-46
Dab1	2.83924e-50	-0.0707308	0.994	0.997	9.16678e-46
Gm47423	3.39737e-50	-0.237115	0.043	0.248	1.09687e-45
Inhba	3.56731e-50	-0.261448	0.114	0.388	1.15174e-45
C630031E19Rik	8.72021e-50	-0.200289	0.021	0.199	2.81541e-45
Olfm1	9.83357e-50	0.41484	0.671	0.494	3.17487e-45
Cpe	1.08139e-49	0.202232	0.932	0.929	3.49137e-45
Ccdc73	1.42766e-49	-0.217536	0.054	0.269	4.60933e-45
Gm17171	2.23515e-49	-0.216337	0.041	0.245	7.21639e-45
Dlg2	2.37632e-49	-0.0506376	0.999	0.998	7.67219e-45
4930567K12Rik	7.16215e-49	-0.246227	0.088	0.335	2.31237e-44
Gm39214	7.52134e-49	-0.206775	0.034	0.227	2.42834e-44
C1qtnf4	9.97114e-49	0.420544	0.631	0.496	3.21928e-44
Eef1a2	1.26802e-47	-0.127586	0.032	0.213	4.09392e-43
Agrp	1.41895e-47	-0.220913	0.061	0.28	4.58121e-43
Gm15414	1.54378e-47	-0.216997	0.052	0.262	4.98424e-43
Fkbp2	2.91083e-47	0.4123	0.438	0.235	9.3979e-43
4930532I03Rik	3.04874e-47	-0.181658	0.017	0.18	9.84316e-43
Rsf1os1	3.56401e-47	-0.237945	0.096	0.344	1.15068e-42
Ggact	4.20135e-47	-0.281897	0.189	0.489	1.35645e-42
Gm47134	4.4648e-47	-0.175184	0.01	0.162	1.4415e-42
Gm48006	5.92405e-47	-0.18181	0.016	0.178	1.91264e-42
Gabrb3	6.66058e-47	-0.111377	0.983	0.996	2.15043e-42
Slc12a5	7.34294e-47	0.354821	0.643	0.54	2.37074e-42
Matk	1.46399e-45	0.345375	0.657	0.539	4.72664e-41
Rpl17	1.79343e-45	-0.114112	0.046	0.241	5.79025e-41
4930512B01Rik	4.7623e-45	-0.20956	0.067	0.284	1.53756e-40
Slc17a7	1.05491e-44	0.264099	0.813	0.796	3.4059e-40
Gm48677	1.57872e-44	-0.196201	0.043	0.234	5.09705e-40
Sdcbp	2.2463e-44	-0.25299	0.156	0.411	7.2524e-40
4921511I17Rik	4.94817e-44	-0.213485	0.059	0.265	1.59757e-39
Timp3	8.31493e-44	-0.191782	0.04	0.222	2.68456e-39
Actg1	1.08159e-43	0.188795	0.153	0	3.49201e-39
2023-03-01	1.14008e-43	-0.139045	0.97	0.995	3.68088e-39
4933411O13Rik	3.09498e-43	-0.217035	0.067	0.277	9.99247e-39
Thy1	4.99421e-43	0.410851	0.478	0.309	1.61243e-38
Gm50250	5.81305e-43	-0.187221	0.036	0.214	1.8768e-38
Gm10563	1.02566e-42	-0.186136	0.026	0.188	3.31145e-38
Cox7a2	1.22342e-42	-0.102602	0.028	0.192	3.94994e-38
Angpt2	1.70697e-42	-0.180302	0.032	0.203	5.51114e-38
Rabac1	2.17886e-42	0.34395	0.334	0.131	7.03466e-38
Etl4	2.26061e-42	-0.194585	0.888	0.978	7.29862e-38
4930428E07Rik	3.21422e-42	-0.194854	0.034	0.206	1.03774e-37
Ktn1	5.01964e-42	0.287493	0.69	0.643	1.62064e-37
Atpif1	1.5107e-41	-0.15807	0.136	0.382	4.87744e-37
A430090L17Rik	1.74654e-41	-0.255812	0.143	0.403	5.63889e-37
Gm6994	3.41349e-41	-0.261454	0.161	0.43	1.10208e-36
1700110K17Rik	4.03694e-41	-0.164479	0.02	0.171	1.30337e-36
Gm16105	4.38223e-41	0.369839	0.442	0.26	1.41485e-36
Stmn1	6.34394e-41	-0.11709	0.039	0.207	2.04821e-36
Gm26879	6.39285e-41	-0.148343	0.009	0.143	2.06399e-36
Grm7	8.26204e-41	-0.13217	0.971	0.998	2.66748e-36
Kalrn	8.86265e-41	-0.0834427	0.995	1	2.86139e-36
Spata2	1.03819e-40	-0.192188	0.059	0.25	3.3519e-36
Sncb	1.11876e-40	-0.106012	0.029	0.188	3.61203e-36
Rpl23a	1.83292e-40	-0.108149	0.018	0.164	5.91775e-36
Cst3	2.00433e-40	0.209034	0.142	0	6.47117e-36
Adgrl3	2.32422e-40	-0.0837826	0.994	0.997	7.50397e-36
Gm12064	3.48495e-40	-0.236908	0.14	0.4	1.12515e-35
Rps15	3.49478e-40	-0.0984703	0.021	0.167	1.12832e-35
Sntg1	3.73322e-40	-0.147433	0.946	0.99	1.20531e-35
Rbfox1	5.93448e-40	-0.0464065	0.999	1	1.91601e-35
Olfr239	7.76519e-40	-0.151428	0.014	0.153	2.50707e-35
Dmd	1.01747e-39	-0.0908773	0.984	0.991	3.285e-35
Pex5l	1.12039e-39	-0.0977536	0.992	0.996	3.6173e-35
Hacd4	2.08895e-39	-0.200578	0.075	0.281	6.7444e-35
Arhgap26	5.02227e-39	-0.305712	0.482	0.824	1.62149e-34
Gm48727	5.71456e-39	-0.226897	0.112	0.344	1.845e-34
Gm47448	9.22863e-39	-0.185817	0.034	0.197	2.97955e-34
A330093E20Rik	1.12483e-38	-0.210257	0.088	0.302	3.63163e-34
5730522E02Rik	1.50862e-38	-0.153209	0.944	0.987	4.87075e-34
2410021H03Rik	1.73558e-38	-0.138376	0.006	0.127	5.60351e-34
Sphkap	2.02658e-38	-0.199259	0.876	0.973	6.543e-34
Gm20319	2.67091e-38	-0.133943	0.012	0.145	8.62332e-34
4831440D22Rik	2.86146e-38	-0.142204	0.01	0.137	9.23851e-34
Anks1b	4.29179e-38	-0.0623028	0.998	0.997	1.38565e-33
Gm13619	7.39916e-38	-0.137822	0.006	0.125	2.38889e-33
Gm41609	7.98049e-38	-0.293969	0.349	0.682	2.57658e-33
Spink8	8.89865e-38	0.370041	0.391	0.216	2.87302e-33
4930445B16Rik	1.30162e-37	-0.172458	0.017	0.152	4.20242e-33
Gm14329	3.85256e-37	-0.145799	0.017	0.152	1.24384e-32
Nrxn3	5.10833e-37	-0.0423667	0.999	0.999	1.64928e-32
Dlgap1	5.7052e-37	-0.05244	0.997	0.999	1.84198e-32
Csmd2os	5.94265e-37	-0.132992	0.009	0.132	1.91864e-32
Cox17	6.96473e-37	-0.0803139	0	0.106	2.24863e-32
Nedd8	8.7733e-37	-0.100726	0.036	0.19	2.83255e-32
Gm15577	1.102e-36	-0.135012	0.008	0.128	3.55792e-32
Sec11c	2.03386e-36	0.370401	0.383	0.206	6.56651e-32
Gm20404	2.07669e-36	-0.200626	0.092	0.301	6.7048e-32
Ndufs5	2.54013e-36	-0.113331	0.055	0.226	8.20105e-32
Nme7	6.74734e-36	-0.246968	0.253	0.555	2.17845e-31
Gm10135	7.98183e-36	-0.13124	0.011	0.134	2.57701e-31
Ptma	8.26737e-36	-0.115597	0.07	0.248	2.6692e-31
Nudcd3	2.10705e-35	0.298199	0.595	0.5	6.80281e-31
5530401A14Rik	2.13626e-35	-0.148913	0.021	0.158	6.89712e-31
Dynll1	2.82102e-35	-0.131744	0.114	0.322	9.10795e-31
Robo2	4.16175e-35	-0.191755	0.882	0.963	1.34366e-30
Hecw2	5.99771e-35	-0.284941	0.5	0.804	1.93642e-30
Gm48321	9.25705e-35	-0.211248	0.112	0.328	2.98873e-30
Cnih2	1.35295e-34	0.315517	0.419	0.238	4.36812e-30
Shoc1	2.11433e-34	0.40236	0.311	0.136	6.82634e-30
4930473A02Rik	2.1721e-34	-0.170599	0.054	0.222	7.01285e-30
Gria2	2.17506e-34	-0.0700779	1	0.999	7.02239e-30
Erc1	2.62989e-34	-0.271791	0.418	0.73	8.49085e-30
5330438D12Rik	2.80114e-34	-0.27663	0.461	0.786	9.04377e-30
E330018M18Rik	4.86649e-34	-0.12645	0.008	0.12	1.5712e-29
Ccdc50	5.22384e-34	-0.219786	0.186	0.446	1.68657e-29
4930565N06Rik	5.82248e-34	-0.129701	0.01	0.125	1.87985e-29
Gm11146	8.25989e-34	-0.142748	0.023	0.158	2.66679e-29
Grm5	1.72403e-33	-0.0649121	0.998	0.997	5.5662e-29
Gm48765	2.88347e-33	-0.185795	0.076	0.257	9.30957e-29
Tmem117	2.90876e-33	-0.216273	0.166	0.406	9.39124e-29
Schip1	3.02347e-33	-0.150177	0.951	0.987	9.76158e-29
A230009B12Rik	3.94004e-33	-0.138859	0.012	0.127	1.27208e-28
Gm47591	3.98584e-33	-0.265635	0.292	0.591	1.28687e-28
Gm11457	4.2737e-33	-0.134969	0.021	0.149	1.37981e-28
Nsg1	4.50022e-33	0.34601	0.362	0.197	1.45294e-28
Cox7c	9.78884e-33	-0.139986	0.198	0.443	3.16043e-28
Gm28379	1.28769e-32	-0.174092	0.081	0.268	4.15742e-28
Gm26827	1.60099e-32	-0.135865	0.027	0.161	5.16896e-28
Rpl37a	1.91914e-32	-0.0689733	0.043	0.194	6.19615e-28
Gm42418	2.01373e-32	-0.252821	0.777	0.945	6.50153e-28
Gm15283	2.30852e-32	-0.178688	0.098	0.297	7.45329e-28
Nr6a1os	2.83755e-32	-0.16192	0.055	0.218	9.16131e-28
Gm28375	3.76535e-32	-0.216358	0.184	0.438	1.21568e-27
Syp	5.76074e-32	0.311595	0.581	0.49	1.85991e-27
1700080N15Rik	5.78031e-32	-0.119577	0.013	0.127	1.86623e-27
Il1rapl1	8.09824e-32	-0.135437	0.954	0.988	2.6146e-27
4933407E24Rik	8.86025e-32	-0.151125	0.032	0.171	2.86062e-27
Clk1	1.24127e-31	0.258428	0.664	0.613	4.00757e-27
4930473D10Rik	1.35952e-31	-0.143669	0.019	0.14	4.38935e-27
Gm26672	1.92964e-31	-0.173314	0.089	0.277	6.23003e-27
4933413L06Rik	2.0215e-31	-0.251153	0.26	0.539	6.52662e-27
Gm11655	2.86327e-31	-0.139762	0.041	0.186	9.24435e-27
Gm38604	3.09978e-31	-0.177306	0.084	0.268	1.00079e-26
Mdga2	3.10117e-31	-0.114654	0.971	0.992	1.00124e-26
Pip5k1bos	3.70419e-31	-0.110679	0.004	0.101	1.19593e-26
Adap1	3.77413e-31	-0.203695	0.162	0.386	1.21852e-26
Gm50152	4.86137e-31	-0.137323	0.026	0.155	1.56954e-26
Ttc3	5.14335e-31	0.12546	0.945	0.97	1.66058e-26
Tifa	8.64548e-31	-0.159782	0.056	0.214	2.79128e-26
Far2os1	8.95222e-31	-0.132609	0.02	0.14	2.89031e-26
Sod1	1.10256e-30	-0.0742728	0.02	0.139	3.55972e-26
Aldoa	1.29548e-30	0.193668	0.209	0.053	4.18258e-26
8030451O07Rik	1.59975e-30	-0.112699	0.002	0.094	5.16495e-26
Gm36992	1.847e-30	-0.10311	0.002	0.094	5.96323e-26
Hdac9	2.00834e-30	-0.214929	0.832	0.976	6.48411e-26
4930557K07Rik	2.13999e-30	-0.132656	0.035	0.172	6.90916e-26
2210408I21Rik	2.44442e-30	-0.265324	0.402	0.708	7.89204e-26
Gm31224	2.69428e-30	-0.114426	0.008	0.108	8.69875e-26
Tent5d	2.857e-30	-0.121916	0.012	0.119	9.22412e-26
Magi3	3.60865e-30	-0.208617	0.182	0.419	1.16509e-25
9630013A20Rik	4.52768e-30	-0.118614	0.008	0.107	1.46181e-25
EGFP-gn	4.77043e-30	-0.0924746	0.037	0.172	1.54018e-25
Krtcap2	5.31846e-30	0.205276	0.176	0.037	1.71712e-25
Angptl1	5.35188e-30	-0.123313	0.017	0.131	1.72791e-25
Golgb1	5.4507e-30	0.22746	0.69	0.677	1.75981e-25
Ptger4	6.80367e-30	-0.115929	0.017	0.132	2.19663e-25
Atp5md	7.30352e-30	-0.0778839	0.057	0.208	2.35801e-25
Timp4	9.7128e-30	-0.163264	0.077	0.249	3.13587e-25
Clstn1	1.00242e-29	0.308742	0.567	0.484	3.2364e-25
Fyco1	1.19153e-29	0.306338	0.481	0.37	3.84696e-25
Prodh	1.38229e-29	-0.132905	0.03	0.158	4.46286e-25
Atp1a1	1.79251e-29	0.333493	0.499	0.383	5.78731e-25
4930480K15Rik	1.90038e-29	-0.12403	0.028	0.153	6.13557e-25
Trhde	2.27778e-29	-0.246112	0.334	0.603	7.35404e-25
Rps12	2.62503e-29	-0.12351	0.103	0.276	8.47516e-25
Rasal2	2.65942e-29	-0.220161	0.761	0.95	8.58619e-25
Rsf1os2	2.93992e-29	-0.138079	0.044	0.186	9.49183e-25
Gm43507	3.81126e-29	-0.131223	0.019	0.133	1.2305e-24
Rpl31	3.95996e-29	-0.0813815	0.021	0.136	1.27851e-24
Rps18	4.3519e-29	-0.0971346	0.053	0.196	1.40505e-24
Usp50	4.6045e-29	-0.191392	0.151	0.367	1.48661e-24
Arhgap23	4.73485e-29	-0.209809	0.239	0.5	1.52869e-24
Scai	5.0358e-29	-0.24504	0.637	0.884	1.62586e-24
Tfdp2	5.1593e-29	-0.258334	0.558	0.837	1.66573e-24
Gm13402	5.73975e-29	-0.152429	0.061	0.218	1.85314e-24
Ablim1	6.38291e-29	-0.174199	0.096	0.267	2.06079e-24
Rapgef5	7.24538e-29	-0.251188	0.602	0.875	2.33924e-24
6530409C15Rik	7.30222e-29	-0.165618	0.094	0.276	2.35759e-24
2610203C22Rik	7.57564e-29	-0.123498	0.024	0.143	2.44587e-24
Gm26749	9.62507e-29	-0.187102	0.157	0.385	3.10755e-24
Ank2	1.21603e-28	-0.0933217	0.985	0.996	3.92606e-24
2810432F15Rik	1.34544e-28	-0.12753	0.036	0.168	4.34389e-24
Gm12224	1.64812e-28	-0.0943517	0.003	0.092	5.32113e-24
Cpsf6	1.9255e-28	-0.235814	0.416	0.726	6.21667e-24
Gm17202	3.75834e-28	-0.140408	0.065	0.224	1.21342e-23
Selenok	5.36266e-28	0.312748	0.39	0.236	1.73139e-23
Gabbr1	6.58031e-28	0.25796	0.666	0.628	2.12452e-23
Stxbp5l	6.77976e-28	-0.172776	0.893	0.979	2.18891e-23
Hmgcll1	7.19112e-28	-0.239853	0.326	0.608	2.32173e-23
Gm15496	8.05935e-28	-0.126196	0.026	0.144	2.60204e-23
Dlx1as	8.30821e-28	-0.108674	0.011	0.107	2.68239e-23
Gm49179	8.697e-28	-0.169662	0.094	0.27	2.80791e-23
Gm28376	8.97042e-28	-0.228176	0.65	0.883	2.89619e-23
Rps15a	9.11591e-28	-0.0950467	0.057	0.199	2.94316e-23
Hspa8	9.93745e-28	0.137095	0.098	0	3.2084e-23
Gm45645	1.19697e-27	-0.1262	0.032	0.156	3.86452e-23
Angptl2	1.49573e-27	-0.177989	0.156	0.379	4.82911e-23
Hspe1	1.53284e-27	-0.0647301	0.031	0.153	4.94892e-23
Gm46124	1.57723e-27	-0.105713	0.008	0.1	5.09225e-23
Rtl1	1.60424e-27	-0.134531	0.059	0.209	5.17945e-23
D830024N08Rik	1.98949e-27	-0.163394	0.131	0.335	6.42327e-23
Nbea	1.99627e-27	-0.0998705	0.977	0.994	6.44517e-23
Zfhx4	2.40305e-27	-0.24468	0.355	0.625	7.75849e-23
Cnp	2.58631e-27	-0.0658181	0.01	0.106	8.35015e-23
1700037C18Rik	2.72053e-27	-0.111604	0.016	0.12	8.7835e-23
Gm15594	2.83093e-27	-0.219537	0.253	0.522	9.13996e-23
1700085D07Rik	4.01369e-27	-0.145965	0.085	0.256	1.29586e-22
Pkm	5.65133e-27	-0.0780583	0.076	0.231	1.82459e-22
Gm43192	5.73561e-27	-0.1413	0.05	0.188	1.8518e-22
Add3	6.34747e-27	-0.189642	0.214	0.449	2.04934e-22
Traf3ip2	6.5253e-27	-0.167611	0.12	0.313	2.10676e-22
Itpr1	7.32642e-27	0.127428	0.902	0.928	2.36541e-22
Caly	8.25072e-27	0.331467	0.498	0.373	2.66383e-22
Gm26873	1.15181e-26	-0.113203	0.024	0.137	3.71872e-22
Gm43915	1.29697e-26	-0.111868	0.02	0.127	4.18741e-22
Dgki	1.37866e-26	-0.127337	0.949	0.99	4.45114e-22
Rims1	1.43971e-26	-0.163606	0.891	0.973	4.64824e-22
Gm49226	1.48266e-26	-0.116052	0.03	0.147	4.78692e-22
Gm10558	1.50938e-26	-0.106805	0.02	0.127	4.87317e-22
Rnf146	2.03253e-26	-0.177241	0.172	0.39	6.56224e-22
Usp46os1	2.10079e-26	-0.119653	0.021	0.127	6.78261e-22
Npas2	2.17236e-26	-0.234795	0.346	0.64	7.01368e-22
Ppfia2	2.676e-26	-0.14825	0.933	0.989	8.63973e-22
Gm42303	2.97036e-26	-0.119301	0.025	0.138	9.59009e-22
Scn1b	3.59859e-26	0.317418	0.478	0.369	1.16184e-21
Zranb2	4.31229e-26	0.109484	0.922	0.964	1.39227e-21
Gm48383	4.47203e-26	-0.160895	0.141	0.348	1.44384e-21
Diras2	4.55798e-26	-0.154563	0.116	0.297	1.47159e-21
Cops9	4.7533e-26	-0.052846	0.001	0.076	1.53465e-21
Wdr83os	5.44735e-26	0.0893526	0.092	0	1.75873e-21
Polr3h	5.56331e-26	-0.162899	0.109	0.287	1.79617e-21
Gm15243	7.36062e-26	-0.0900645	0.001	0.078	2.37645e-21
Gm50368	7.56312e-26	-0.102545	0.011	0.104	2.44183e-21
Atp6ap2	8.8758e-26	0.319892	0.435	0.326	2.86564e-21
Pdia3	1.45951e-25	0.299387	0.382	0.253	4.71219e-21
Elk3	1.476e-25	-0.115591	0.025	0.135	4.76542e-21
Pip5k1b	1.58621e-25	-0.212038	0.725	0.916	5.12122e-21
Fhl2	1.63727e-25	-0.213347	0.253	0.506	5.28608e-21
Tmem191c	1.6434e-25	0.257027	0.617	0.581	5.30588e-21
Kcnt2	1.82656e-25	-0.242667	0.562	0.821	5.89723e-21
D130040H23Rik	1.98087e-25	-0.208842	0.259	0.523	6.39542e-21
Dalrd3	1.99234e-25	0.292986	0.452	0.336	6.43245e-21
Ndfip1	2.80933e-25	0.208975	0.798	0.822	9.0702e-21
Rpl21	3.20274e-25	0.0993136	0.089	0	1.03404e-20
Gm14858	3.26219e-25	-0.124917	0.042	0.166	1.05323e-20
Uchl4	3.75364e-25	-0.102984	0.014	0.11	1.2119e-20
Gm29994	3.86669e-25	-0.088868	0.003	0.08	1.2484e-20
Rpl38	4.37452e-25	-0.0582256	0.017	0.115	1.41236e-20
Rpl36	4.44091e-25	-0.0593321	0.029	0.14	1.43379e-20
Adgrb3	4.46093e-25	-0.0420545	0.997	0.999	1.44026e-20
Spcs1	4.65506e-25	0.17916	0.151	0.033	1.50293e-20
Slc16a10	5.83256e-25	-0.149641	0.094	0.259	1.8831e-20
Rfx3	5.94509e-25	-0.214801	0.55	0.796	1.91943e-20
Immp1l	6.22363e-25	-0.206995	0.307	0.563	2.00936e-20
Gaa	6.82557e-25	0.29598	0.287	0.149	2.2037e-20
Ptgis	7.13464e-25	-0.103521	0.012	0.104	2.30349e-20
Gm16189	7.762e-25	-0.129229	0.033	0.147	2.50604e-20
Lrp1b	7.79262e-25	-0.103224	0.981	0.991	2.51593e-20
Fibcd1	7.91939e-25	0.31574	0.376	0.253	2.55685e-20
Grm3	9.54944e-25	-0.19263	0.15	0.33	3.08313e-20
Slc6a15	9.78873e-25	-0.152078	0.107	0.279	3.16039e-20
Gm48742	1.07872e-24	-0.139894	0.067	0.211	3.48275e-20
Mir133a-1hg	1.22767e-24	-0.112489	0.041	0.164	3.96365e-20
Gm44257	1.37978e-24	0.233671	0.672	0.659	4.45475e-20
Gm44026	1.64344e-24	-0.108293	0.021	0.121	5.30602e-20
Olfr55	1.7923e-24	-0.0926005	0.01	0.096	5.78663e-20
Il1rap	1.9761e-24	-0.219001	0.399	0.655	6.38004e-20
Mal	2.0083e-24	-0.068391	0.024	0.128	6.48401e-20
Swi5	2.13139e-24	-0.129751	0.069	0.197	6.88141e-20
Ckmt2	2.43401e-24	-0.0900868	0.01	0.098	7.85846e-20
2010300C02Rik	2.72318e-24	-0.227086	0.669	0.905	8.79205e-20
A630089N07Rik	2.75145e-24	-0.167863	0.149	0.346	8.88334e-20
C030017B01Rik	4.07948e-24	-0.174367	0.178	0.396	1.3171e-19
Gm11817	4.37376e-24	-0.151736	0.1	0.266	1.41211e-19
Gm16068	5.06576e-24	-0.102874	0.012	0.101	1.63553e-19
Tmed9	6.49742e-24	0.297995	0.466	0.372	2.09776e-19
Slc16a4	6.98927e-24	-0.12387	0.047	0.172	2.25656e-19
Gas7	8.05766e-24	-0.211832	0.395	0.672	2.6015e-19
Gm42439	9.68082e-24	-0.21956	0.392	0.678	3.12555e-19
Nlgn1	1.07502e-23	-0.0489179	0.997	0.999	3.47082e-19
Gm50232	1.08644e-23	-0.128078	0.065	0.207	3.50768e-19
Wfs1	1.38898e-23	0.295901	0.309	0.178	4.48446e-19
Large1	1.39551e-23	-0.094298	0.976	0.997	4.50556e-19
Gm15478	1.42675e-23	-0.137459	0.105	0.268	4.60639e-19
4921534H16Rik	1.56863e-23	-0.145986	0.154	0.357	5.06448e-19
Gpr45	1.86516e-23	-0.213446	0.337	0.617	6.02185e-19
Adcy8	2.04493e-23	-0.237708	0.471	0.752	6.60225e-19
Rpl9	2.06401e-23	0.138042	0.124	0.019	6.66387e-19
Fam110b	2.31155e-23	-0.188441	0.228	0.455	7.46309e-19
Tnrc6c	2.3181e-23	-0.178475	0.833	0.973	7.48421e-19
Gm16267	2.47197e-23	-0.0831104	0.009	0.091	7.98101e-19
Fam172a	2.64436e-23	-0.227502	0.585	0.847	8.53758e-19
Galntl6	2.66218e-23	-0.0517355	0.999	1	8.59512e-19
3200001D21Rik	2.85152e-23	-0.0845988	0.006	0.084	9.20642e-19
Gm12353	3.35132e-23	-0.150883	0.129	0.311	1.08201e-18
Gm26954	3.46846e-23	-0.131244	0.07	0.211	1.11983e-18
Syt4	3.83596e-23	0.286727	0.312	0.182	1.23848e-18
Cacna2d1	3.86989e-23	-0.122055	0.946	0.989	1.24943e-18
Mmp16	4.2013e-23	-0.204085	0.684	0.895	1.35643e-18
Ranbp17	4.84105e-23	-0.146846	0.113	0.282	1.56298e-18
Vwa8	5.06149e-23	-0.207748	0.336	0.614	1.63415e-18
Snrpd2	5.09681e-23	-0.0480098	0.003	0.075	1.64556e-18
Diaph2	5.31942e-23	-0.205037	0.727	0.921	1.71743e-18
Dok6	5.4981e-23	-0.107696	0.956	0.988	1.77512e-18
Myrip	8.71092e-23	-0.197642	0.289	0.544	2.81241e-18
Pabpn1	9.608e-23	0.224165	0.647	0.626	3.10204e-18
Kif1c	1.16397e-22	-0.163558	0.167	0.367	3.75798e-18
Htr4	1.25184e-22	-0.209683	0.314	0.564	4.04169e-18
4930545L23Rik	1.3109e-22	-0.158875	0.134	0.309	4.23237e-18
Sh3pxd2a	1.41184e-22	-0.135434	0.104	0.266	4.55827e-18
Gm48003	1.44468e-22	-0.141821	0.114	0.286	4.66429e-18
Dpyd	1.46698e-22	-0.20164	0.238	0.444	4.7363e-18
Krt12	1.48561e-22	-0.113418	0.045	0.165	4.79644e-18
Ccdc85a	1.55963e-22	-0.205075	0.427	0.679	5.03543e-18
Gm34868	1.56758e-22	-0.0893182	0.012	0.097	5.0611e-18
Icam5	1.57072e-22	0.253556	0.567	0.518	5.07122e-18
Nr4a1	1.7177e-22	-0.172559	0.177	0.378	5.54578e-18
Uqcrh	1.86297e-22	-0.0740392	0.072	0.205	6.01477e-18
Gm16552	2.03441e-22	-0.124945	0.092	0.251	6.56829e-18
Emc10	2.17532e-22	0.291053	0.418	0.316	7.02323e-18
Saraf	2.23082e-22	0.295771	0.392	0.278	7.20242e-18
Alas2	2.38744e-22	-0.0943973	0.019	0.112	7.70809e-18
Neurod6	2.56704e-22	0.24555	0.586	0.543	8.28794e-18
Gm36756	2.75526e-22	-0.128623	0.066	0.202	8.89562e-18
Ppp1r14c	2.79346e-22	-0.194781	0.275	0.527	9.01897e-18
Asb3	2.90051e-22	-0.191701	0.297	0.563	9.36459e-18
Sec62	3.20325e-22	0.277228	0.531	0.454	1.0342e-17
Grik2	3.39665e-22	-0.151753	0.908	0.979	1.09664e-17
Rplp1	3.64522e-22	0.0874057	0.078	0	1.1769e-17
Cdkl5	3.87032e-22	-0.227708	0.537	0.797	1.24957e-17
Hecw1	4.27364e-22	-0.20601	0.361	0.627	1.37979e-17
Smim1	4.80378e-22	-0.0718483	0	0.062	1.55095e-17
Nebl	5.0386e-22	-0.137252	0.913	0.977	1.62676e-17
Trim2	5.61939e-22	-0.149887	0.889	0.979	1.81428e-17
Gm16351	5.63562e-22	-0.12554	0.043	0.156	1.81952e-17
Hnrnpa2b1	5.65509e-22	-0.18634	0.454	0.705	1.8258e-17
Gm3510	5.86523e-22	-0.123256	0.067	0.201	1.89365e-17
Fnip2	6.17198e-22	-0.123939	0.081	0.224	1.99268e-17
4930595D18Rik	6.48776e-22	-0.0967463	0.019	0.109	2.09464e-17
Emc7	7.1665e-22	0.27797	0.378	0.261	2.31378e-17
Gm46123	7.23965e-22	-0.128321	0.089	0.239	2.33739e-17
Uqcrq	7.66706e-22	-0.0565637	0.025	0.121	2.47539e-17
Nrxn1	8.51656e-22	-0.0438331	0.997	0.996	2.74966e-17
Atp5j2	1.18419e-21	-0.0583906	0.079	0.219	3.82327e-17
Snap91	1.31454e-21	-0.216625	0.539	0.815	4.24411e-17
A530046M15Rik	1.31777e-21	-0.151276	0.129	0.303	4.25455e-17
Ubb	1.35229e-21	0.132249	0.076	0	4.36601e-17
Tmem158	1.38506e-21	0.275487	0.271	0.145	4.4718e-17
Rpn1	1.70027e-21	0.252646	0.249	0.122	5.48949e-17
Aim2	1.80605e-21	-0.108566	0.051	0.172	5.83102e-17
Gm49961	1.95087e-21	-0.164024	0.179	0.379	6.29858e-17
A730090N16Rik	1.96459e-21	-0.115555	0.072	0.21	6.34288e-17
Gm31763	2.00834e-21	-0.117911	0.064	0.193	6.48413e-17
Htr2b	2.05827e-21	-0.0868998	0.016	0.101	6.64533e-17
Gm35166	2.15548e-21	-0.102831	0.023	0.117	6.95919e-17
B230307C23Rik	2.21369e-21	0.246026	0.507	0.448	7.14713e-17
mt-Nd4	2.25416e-21	0.134838	0.154	0.041	7.27778e-17
Pou2f1	2.74059e-21	-0.175269	0.235	0.458	8.84826e-17
Desi1	2.76018e-21	-0.167135	0.228	0.447	8.91152e-17
Gm37240	2.86935e-21	-0.20389	0.445	0.718	9.26399e-17
Nsg2	3.0527e-21	0.197373	0.71	0.708	9.85594e-17
1600010M07Rik	3.20693e-21	-0.162784	0.179	0.368	1.03539e-16
Ndufa13	3.23594e-21	0.0822836	0.074	0	1.04476e-16
Uba52	3.35595e-21	-0.0443513	0.006	0.075	1.0835e-16
Thrb	3.57701e-21	-0.224427	0.623	0.881	1.15487e-16
Zcchc7	3.60307e-21	0.096524	0.924	0.956	1.16329e-16
Stx19	3.62264e-21	-0.070783	0.001	0.064	1.16961e-16
Grin2a	4.16544e-21	-0.038489	0.997	0.997	1.34486e-16
Osbpl10	4.29196e-21	-0.165066	0.185	0.387	1.3857e-16
Epyc	4.30911e-21	-0.0754897	0.005	0.074	1.39124e-16
Dtnb	4.38929e-21	-0.213649	0.571	0.811	1.41713e-16
Gm16725	4.47288e-21	-0.0790453	0.006	0.077	1.44411e-16
Fam163b	5.02821e-21	-0.0523853	0.001	0.062	1.62341e-16
Tpi1	5.17429e-21	-0.0961029	0.107	0.251	1.67057e-16
Arl15	5.55457e-21	0.0560407	0.981	0.992	1.79335e-16
Cacnb2	5.66532e-21	-0.0654213	0.988	0.995	1.8291e-16
Nup93	6.03386e-21	-0.20438	0.379	0.643	1.94809e-16
AW554918	6.9911e-21	-0.172929	0.241	0.471	2.25715e-16
Pde4b	7.35325e-21	-0.185743	0.414	0.646	2.37407e-16
Sertad2	7.78908e-21	-0.204941	0.331	0.593	2.51478e-16
A830018L16Rik	7.96247e-21	-0.147527	0.194	0.386	2.57076e-16
Mtus2	8.11386e-21	-0.223165	0.594	0.86	2.61964e-16
Gm14372	8.52202e-21	-0.118363	0.095	0.248	2.75142e-16
Gm48728	8.78248e-21	-0.105266	0.033	0.135	2.83551e-16
Chrna7	9.30301e-21	-0.213486	0.397	0.662	3.00357e-16
Gm20149	9.991e-21	-0.0777364	0.008	0.08	3.22569e-16
Mlip	1.02376e-20	-0.215675	0.465	0.753	3.3053e-16
Gm19667	1.10124e-20	-0.0707338	0.003	0.068	3.55548e-16
Gm41764	1.1618e-20	-0.112567	0.058	0.183	3.75098e-16
Trpm3	1.21944e-20	-0.08233	0.004	0.07	3.93709e-16
Abca8b	1.38147e-20	-0.173389	0.229	0.449	4.46021e-16
Fgf1	1.50686e-20	-0.118564	0.041	0.146	4.86505e-16
Gm35188	1.67801e-20	-0.159926	0.204	0.406	5.41764e-16
Ralyl	1.82951e-20	-0.0817116	0.982	0.994	5.90675e-16
C530008M17Rik	1.83164e-20	-0.215392	0.458	0.722	5.91362e-16
Brip1os	1.87322e-20	-0.142173	0.153	0.338	6.04788e-16
Csmd3	1.9485e-20	-0.119107	0.952	0.989	6.29093e-16
Mrps34	1.96025e-20	-0.0350439	0.001	0.06	6.32885e-16
Arhgef9	1.99134e-20	-0.205735	0.606	0.843	6.42923e-16
Gm26979	2.00894e-20	-0.0725676	0.003	0.068	6.48607e-16
Kmo	2.13452e-20	-0.0734964	0.003	0.066	6.89151e-16
F2rl2	2.21231e-20	-0.107272	0.042	0.151	7.14265e-16
Mei4	2.22327e-20	-0.181896	0.162	0.339	7.17805e-16
Plekhm3	2.32637e-20	-0.178756	0.295	0.552	7.51092e-16
Slc8a3	2.75568e-20	-0.158562	0.184	0.38	8.897e-16
Slc25a5	2.85188e-20	0.0683979	0.071	0	9.20757e-16
Ssbp4	2.87023e-20	0.255493	0.515	0.455	9.26683e-16
Gm47167	3.29949e-20	-0.124461	0.061	0.182	1.06527e-15
Laptm4a	3.6621e-20	0.273892	0.39	0.283	1.18235e-15
Mrps24	3.72381e-20	-0.0488471	0.012	0.087	1.20227e-15
Scaper	3.73824e-20	-0.203452	0.384	0.638	1.20693e-15
Scg2	3.96326e-20	0.320195	0.356	0.25	1.27958e-15
9630015K15Rik	4.5847e-20	-0.0962837	0.03	0.126	1.48022e-15
Ttc19	4.69147e-20	0.139703	0.769	0.821	1.51469e-15
Syt14	5.21691e-20	-0.21516	0.495	0.744	1.68433e-15
Rpl12	5.43178e-20	-0.0461183	0.049	0.159	1.75371e-15
Eef1a1	5.7905e-20	-0.10132	0.268	0.471	1.86952e-15
Dcun1d2	6.09303e-20	-0.137446	0.18	0.38	1.9672e-15
Gm36198	6.25238e-20	-0.118498	0.106	0.262	2.01864e-15
Gm47350	6.44384e-20	-0.105295	0.045	0.155	2.08046e-15
Ctsb	7.80398e-20	0.282822	0.351	0.243	2.51959e-15
Ndufb4	7.87262e-20	-0.0556768	0.023	0.11	2.54175e-15
Tiam1	8.76373e-20	-0.104999	0.087	0.215	2.82946e-15
2700069I18Rik	8.86811e-20	-0.116673	0.05	0.162	2.86316e-15
Akt3	9.33705e-20	-0.15507	0.866	0.973	3.01456e-15
Ahcyl2	9.37492e-20	-0.19221	0.584	0.812	3.02679e-15
Limch1	9.61691e-20	-0.174295	0.329	0.564	3.10492e-15
Ttr	1.04887e-19	0.118156	0.069	0	3.38639e-15
Pclo	1.06988e-19	-0.179321	0.766	0.938	3.45422e-15
Mios	1.08134e-19	-0.118257	0.103	0.25	3.49121e-15
Slc9a9	1.08615e-19	-0.207304	0.63	0.848	3.50675e-15
Psap	1.17823e-19	0.284983	0.474	0.387	3.80402e-15
Srrm4os	1.20242e-19	-0.0810983	0.017	0.099	3.88215e-15
Nhsl2	1.3534e-19	-0.166161	0.249	0.469	4.36957e-15
Focad	1.62196e-19	-0.213555	0.591	0.854	5.23667e-15
Selenos	1.68131e-19	0.273964	0.275	0.159	5.42827e-15
Gm17227	1.6876e-19	-0.126408	0.153	0.339	5.44859e-15
Tbcel	1.7061e-19	-0.135483	0.152	0.328	5.5083e-15
Pkd2l2	1.7148e-19	-0.0868328	0.023	0.111	5.53639e-15
Tcf12	1.74795e-19	-0.196032	0.657	0.875	5.64343e-15
Scaf4	1.82615e-19	-0.168325	0.249	0.471	5.89592e-15
Ankmy2	1.88545e-19	-0.128182	0.103	0.247	6.08736e-15
Gm15614	1.98317e-19	-0.109761	0.047	0.153	6.40285e-15
Cadps	2.09709e-19	-0.117681	0.937	0.983	6.77068e-15
Gmds	2.16538e-19	-0.202814	0.432	0.685	6.99114e-15
Elmsan1	2.39061e-19	-0.116686	0.069	0.192	7.71832e-15
Adcy2	2.44723e-19	-0.157978	0.85	0.965	7.90114e-15
Gm17130	2.5275e-19	-0.0627015	0.002	0.061	8.1603e-15
Ephb2	2.54194e-19	-0.146983	0.208	0.418	8.2069e-15
Rasal1	2.67873e-19	-0.139631	0.136	0.301	8.64855e-15
Gm20208	2.78784e-19	-0.101258	0.025	0.111	9.00084e-15
Srsf4	2.81287e-19	-0.140797	0.159	0.337	9.08162e-15
4930533B01Rik	2.89635e-19	-0.0877679	0.021	0.105	9.35114e-15
Sfpq	2.93964e-19	-0.194475	0.482	0.75	9.49091e-15
Rpl15	3.08023e-19	-0.0524429	0.034	0.128	9.94483e-15
Nell1	3.58136e-19	-0.132125	0.906	0.975	1.15628e-14
Gm15679	3.86931e-19	-0.0578275	0.001	0.058	1.24924e-14
Gm17108	4.04822e-19	-0.0709315	0.006	0.069	1.30701e-14
Lrrc7	4.09377e-19	-0.0573629	0.992	0.997	1.32172e-14
Cnbp	4.19321e-19	-0.130096	0.131	0.277	1.35382e-14
Frmd5	4.2274e-19	-0.172117	0.39	0.624	1.36486e-14
Gm1992	4.50922e-19	-0.186752	0.35	0.61	1.45585e-14
Strip2	4.69338e-19	-0.120496	0.065	0.183	1.51531e-14
Setd7	4.7002e-19	-0.132639	0.195	0.395	1.51751e-14
Psmb6	4.80274e-19	0.0492505	0.073	0.003	1.55061e-14
Cnpy2	5.23262e-19	0.172751	0.149	0.048	1.6894e-14
Rpl7a	5.71592e-19	-0.0440447	0.041	0.142	1.84544e-14
Ndufb5	5.7668e-19	0.144595	0.179	0.066	1.86187e-14
Tmem160	5.93113e-19	0.0657905	0.066	0	1.91492e-14
Atxn1	7.03387e-19	-0.111482	0.941	0.985	2.27096e-14
Hpgds	8.23955e-19	-0.115732	0.069	0.191	2.66022e-14
Mapk14	8.31155e-19	-0.174947	0.288	0.517	2.68347e-14
Tsc22d2	8.49927e-19	-0.158514	0.246	0.47	2.74407e-14
Shb	8.74984e-19	-0.109051	0.055	0.167	2.82497e-14
Gm3848	8.9382e-19	-0.0866688	0.028	0.117	2.88579e-14
Rps14	8.96547e-19	-0.0493724	0.043	0.145	2.89459e-14
Akap8l	9.76158e-19	-0.198895	0.631	0.872	3.15162e-14
Mark2	9.85008e-19	-0.192763	0.381	0.646	3.1802e-14
Dock10	1.23048e-18	-0.0673317	0.034	0.125	3.97274e-14
Fhod3	1.2907e-18	-0.109494	0.054	0.166	4.16716e-14
Ywhah	1.3266e-18	-0.0850573	0.225	0.405	4.28307e-14
Fam13c	1.34002e-18	-0.196944	0.432	0.685	4.32639e-14
Prmt8	1.37564e-18	-0.189246	0.356	0.606	4.44138e-14
Pin1	1.51999e-18	-0.0435145	0.018	0.096	4.90744e-14
Arhgap44	1.53138e-18	-0.19798	0.418	0.693	4.9442e-14
Mbp	1.53971e-18	-0.0775753	0.114	0.253	4.9711e-14
Rims2	1.54074e-18	-0.192197	0.723	0.918	4.97444e-14
Rhou	1.72608e-18	-0.136156	0.125	0.279	5.57282e-14
Syndig1	1.74929e-18	-0.197452	0.386	0.643	5.64775e-14
Dtd1	2.02387e-18	-0.172524	0.319	0.542	6.53428e-14
Cers6	2.26011e-18	-0.197433	0.622	0.858	7.29701e-14
Pakap.1	2.39621e-18	-0.184196	0.334	0.587	7.7364e-14
Pgrmc1	2.70784e-18	0.29085	0.332	0.231	8.74254e-14
Fbxo34	2.75008e-18	-0.192492	0.41	0.672	8.87891e-14
Sgk1	2.77668e-18	-0.179803	0.313	0.53	8.9648e-14
Arfgef3	2.89468e-18	-0.201238	0.491	0.742	9.34575e-14
Ptprg	2.9247e-18	0.129906	0.864	0.894	9.44269e-14
Pspc1	3.05062e-18	-0.173537	0.312	0.551	9.84923e-14
Snapc3	3.2416e-18	-0.149712	0.226	0.432	1.04658e-13
Hbb-bs	3.33913e-18	0.0877602	0.063	0	1.07807e-13
Ap4s1	3.43878e-18	-0.139121	0.18	0.358	1.11024e-13
Gm47405	3.78511e-18	-0.112481	0.087	0.22	1.22206e-13
Rab28	4.15039e-18	-0.16204	0.29	0.528	1.33999e-13
Pmm1	4.15379e-18	-0.0495782	0.031	0.12	1.34109e-13
Farp1	4.18781e-18	-0.125995	0.133	0.288	1.35208e-13
Fntb	4.23665e-18	-0.138284	0.184	0.374	1.36785e-13
St8sia3os	4.41784e-18	-0.0875633	0.036	0.131	1.42635e-13
Gm16226	4.5734e-18	-0.0789123	0.01	0.078	1.47657e-13
Gm15886	4.68506e-18	-0.0899726	0.044	0.146	1.51262e-13
Dkk3	4.76262e-18	0.180387	0.65	0.663	1.53766e-13
Glod4	4.86345e-18	-0.137337	0.136	0.286	1.57021e-13
Myo16	4.93341e-18	-0.144376	0.198	0.392	1.5928e-13
Rasl10a	5.06806e-18	-0.0524154	0.038	0.131	1.63628e-13
Ptprd	5.52721e-18	-0.108902	0.981	0.991	1.78451e-13
Gga2	5.70552e-18	-0.126373	0.12	0.269	1.84208e-13
Cntn5	6.08628e-18	-0.154115	0.153	0.295	1.96502e-13
Gm49915	6.14655e-18	-0.0609124	0.005	0.064	1.98448e-13
Nxpe2	6.5064e-18	-0.0975852	0.032	0.12	2.10066e-13
Susd1	6.60374e-18	-0.153561	0.214	0.411	2.13208e-13
Prox2	6.68615e-18	-0.0858969	0.021	0.1	2.15869e-13
Atp2a2	6.86972e-18	0.175424	0.709	0.731	2.21796e-13
Gm16347	6.97307e-18	-0.0621918	0.002	0.056	2.25132e-13
Cpeb4	7.21033e-18	-0.180522	0.398	0.664	2.32793e-13
Klhl22	7.39196e-18	-0.133429	0.188	0.373	2.38657e-13
Phf12	7.49723e-18	-0.157307	0.256	0.475	2.42056e-13
Atp2c1	7.59688e-18	0.094705	0.871	0.933	2.45273e-13
Abhd17c	7.79399e-18	-0.114036	0.094	0.23	2.51637e-13
Tmem132d	9.06122e-18	-0.211576	0.415	0.631	2.9255e-13
Mrpl11	9.18935e-18	-0.0280314	0.003	0.06	2.96687e-13
Cx3cl1	1.05498e-17	0.231784	0.491	0.445	3.40612e-13
Gm26807	1.07111e-17	-0.0578228	0.001	0.054	3.45818e-13
Gm16043	1.09182e-17	-0.0743752	0.014	0.086	3.52504e-13
Lrrc8d	1.0924e-17	-0.139689	0.217	0.419	3.52694e-13
Kat14	1.10351e-17	-0.101884	0.074	0.196	3.5628e-13
Gucy1a2	1.13756e-17	-0.200054	0.645	0.875	3.67272e-13
Rassf8	1.14362e-17	-0.157986	0.248	0.461	3.69231e-13
Gm42726	1.22441e-17	-0.0732472	0.012	0.081	3.95315e-13
Slc25a23	1.29164e-17	-0.167302	0.339	0.601	4.17019e-13
Uqcrb	1.29185e-17	-0.0372714	0.033	0.122	4.17087e-13
Rad51ap2	1.3474e-17	-0.103359	0.069	0.187	4.35021e-13
Eda	1.37429e-17	-0.15251	0.156	0.317	4.43702e-13
Gria3	1.37445e-17	-0.116525	0.951	0.995	4.43755e-13
Mir9-3hg	1.48084e-17	-0.165797	0.285	0.51	4.78105e-13
Cisd1	1.5034e-17	0.107443	0.101	0.019	4.85388e-13
Herpud2	1.54864e-17	-0.113728	0.11	0.253	4.99993e-13
Itgbl1	1.61455e-17	-0.108124	0.051	0.153	5.21275e-13
Otud7b	1.70624e-17	-0.131215	0.182	0.359	5.50875e-13
Gm16599	1.76656e-17	-0.0894218	0.052	0.158	5.70353e-13
Gm17106	1.80058e-17	-0.129103	0.178	0.36	5.81336e-13
Tmem243	1.91368e-17	-0.149585	0.255	0.473	6.17851e-13
Lca5	1.92921e-17	-0.118816	0.125	0.276	6.22864e-13
Camkv	2.05921e-17	-0.174778	0.449	0.698	6.64837e-13
Chrm3	2.08912e-17	-0.0709337	0.981	0.994	6.74493e-13
Asxl3	2.16622e-17	-0.169083	0.293	0.523	6.99385e-13
P2ry12	2.21492e-17	-0.105731	0.104	0.244	7.1511e-13
Gm26952	2.21741e-17	-0.0687685	0.009	0.073	7.15914e-13
Faim2	2.22018e-17	0.264316	0.325	0.224	7.16806e-13
Fam76b	2.32797e-17	-0.123385	0.153	0.318	7.51608e-13
Adamts20	2.45486e-17	-0.114049	0.125	0.279	7.92576e-13
Ddost	2.5317e-17	0.20267	0.179	0.076	8.17384e-13
Naa40	2.60821e-17	-0.137328	0.22	0.423	8.42087e-13
Dip2a	2.64049e-17	-0.10204	0.104	0.244	8.52508e-13
Plxna4os2	2.77039e-17	-0.054695	0.003	0.058	8.94448e-13
Sh3bgrl3	2.87815e-17	0.0636215	0.06	0	9.29241e-13
Elavl3	2.99266e-17	-0.193037	0.511	0.763	9.66209e-13
Ubap1	3.03716e-17	-0.111125	0.096	0.228	9.80579e-13
Bag1	3.21971e-17	-0.0424282	0.012	0.078	1.03951e-12
Tmeff2	3.3527e-17	-0.176524	0.563	0.779	1.08245e-12
Ndufv3	3.39699e-17	-0.0663986	0.039	0.13	1.09675e-12
Gm13187	3.60837e-17	-0.0701869	0.019	0.094	1.165e-12
Fam78b	3.68629e-17	-0.11799	0.149	0.315	1.19016e-12
Acss1	3.76834e-17	-0.120417	0.149	0.317	1.21665e-12
Rragb	3.87563e-17	-0.143437	0.191	0.371	1.25129e-12
Asxl2	3.99403e-17	-0.159793	0.316	0.568	1.28951e-12
Gm15489	4.01169e-17	-0.0926423	0.056	0.165	1.29521e-12
Sorl1	4.26867e-17	0.139746	0.75	0.786	1.37818e-12
Zfp652	4.29369e-17	-0.172212	0.343	0.594	1.38626e-12
Gm26953	4.44421e-17	-0.0669276	0.012	0.08	1.43486e-12
Rpgr	4.45193e-17	-0.127171	0.185	0.373	1.43735e-12
Cadps2	4.69791e-17	-0.160614	0.824	0.953	1.51677e-12
Fto	5.13759e-17	-0.19478	0.536	0.798	1.65872e-12
2700062C07Rik	5.27476e-17	0.175776	0.166	0.066	1.70301e-12
Nrp2	5.37096e-17	-0.104134	0.108	0.243	1.73407e-12
Gde1	5.6909e-17	0.275285	0.361	0.272	1.83737e-12
Nkapd1	5.81563e-17	-0.0913596	0.041	0.133	1.87764e-12
Gabra4	6.10257e-17	-0.171703	0.363	0.592	1.97028e-12
Hira	6.34858e-17	-0.165558	0.304	0.55	2.0497e-12
Gm20641	6.34906e-17	-0.0852177	0.039	0.133	2.04986e-12
Gm16159	6.6744e-17	-0.0646827	0.003	0.057	2.1549e-12
Gm37571	6.74831e-17	-0.0629305	0.003	0.057	2.17876e-12
Nrg3os	7.29848e-17	-0.155403	0.837	0.965	2.35639e-12
Edf1	8.02262e-17	-0.0492594	0.064	0.173	2.59018e-12
4930579G18Rik	8.04969e-17	-0.0632468	0.008	0.068	2.59892e-12
Pakap	8.20207e-17	-0.195758	0.621	0.857	2.64812e-12
Peli1	8.29686e-17	-0.163846	0.31	0.54	2.67872e-12
Gm45159	8.47058e-17	-0.117617	0.133	0.288	2.73481e-12
Katnbl1	8.60812e-17	-0.116092	0.143	0.304	2.77922e-12
Clcn2	8.90507e-17	-0.117874	0.131	0.284	2.87509e-12
Zkscan16	9.58543e-17	-0.115075	0.12	0.266	3.09475e-12
Xkr4	1.01203e-16	-0.0978736	0.963	0.991	3.26744e-12
Fam222b	1.10565e-16	-0.152175	0.278	0.5	3.5697e-12
Gm36988	1.10704e-16	-0.0780993	0.021	0.097	3.57418e-12
Gm47661	1.10708e-16	-0.0721616	0.019	0.092	3.57433e-12
Adcy1	1.18028e-16	-0.163806	0.41	0.664	3.81064e-12
Kcnj13	1.18781e-16	-0.0717937	0.011	0.075	3.83496e-12
Rufy2	1.21897e-16	-0.155064	0.27	0.492	3.93555e-12
Rbpj	1.2217e-16	-0.112107	0.129	0.28	3.94438e-12
Atp5g3	1.2469e-16	-0.0505993	0.072	0.183	4.02573e-12
Atp5mpl	1.27749e-16	-0.0361098	0.006	0.063	4.12452e-12
Rasa1	1.29289e-16	-0.159452	0.321	0.553	4.17423e-12
Mkln1	1.33781e-16	-0.174951	0.409	0.657	4.31924e-12
Klhl32	1.3902e-16	-0.170344	0.332	0.564	4.48841e-12
Gab3	1.39864e-16	-0.107345	0.083	0.205	4.51566e-12
Mylip	1.54768e-16	-0.148266	0.227	0.426	4.99683e-12
Shc3	1.68503e-16	-0.155077	0.262	0.471	5.44029e-12
Rbbp4	1.8059e-16	-0.127452	0.149	0.298	5.83053e-12
Bex2	1.87346e-16	-0.0475556	0.106	0.238	6.04866e-12
Nr4a3	1.89078e-16	-0.127879	0.17	0.335	6.10456e-12
Sidt1	1.89844e-16	-0.192557	0.539	0.806	6.12929e-12
Ror1	2.08572e-16	-0.18825	0.663	0.873	6.73394e-12
Gm16794	2.15208e-16	-0.0714875	0.02	0.094	6.94819e-12
Wipf3	2.15947e-16	-0.173058	0.747	0.93	6.97208e-12
Npepps	2.22799e-16	-0.178199	0.421	0.665	7.19329e-12
Ctsd	2.29997e-16	0.15088	0.146	0.052	7.42568e-12
Gm16185	2.32089e-16	-0.0583692	0.003	0.054	7.49324e-12
Btf3l4	2.33287e-16	-0.113632	0.116	0.255	7.5319e-12
Znrf3	2.50453e-16	-0.132508	0.189	0.363	8.08613e-12
Gm13963	2.54166e-16	-0.138874	0.187	0.367	8.206e-12
Gm43262	2.55172e-16	-0.0613354	0.003	0.055	8.23849e-12
Itsn1	2.57622e-16	-0.154709	0.304	0.523	8.31759e-12
Zfp804a	2.57933e-16	-0.184171	0.741	0.918	8.32763e-12
Stau1	2.62752e-16	-0.105715	0.149	0.313	8.48322e-12
Greb1l	2.89724e-16	-0.151653	0.214	0.397	9.35402e-12
Gpc5	2.93831e-16	-0.199452	0.689	0.824	9.48662e-12
Fbxw8	2.9744e-16	-0.120376	0.149	0.307	9.60313e-12
Tet3	3.02403e-16	-0.168552	0.345	0.588	9.76339e-12
Ptprn2	3.12353e-16	-0.0880285	0.961	0.984	1.00846e-11
Gm34299	3.21058e-16	-0.0681253	0.014	0.081	1.03657e-11
Grip1os2	3.28617e-16	-0.0623941	0.01	0.072	1.06097e-11
Phlpp2	3.31987e-16	-0.13111	0.191	0.373	1.07185e-11
4930590L20Rik	3.46153e-16	-0.116572	0.131	0.279	1.11759e-11
Plekhh2	3.60438e-16	-0.113797	0.123	0.265	1.16371e-11
Gm49189	3.60895e-16	-0.0718409	0.02	0.093	1.16519e-11
Ldah	3.73617e-16	-0.125551	0.209	0.402	1.20626e-11
Ift81	3.74359e-16	-0.125799	0.163	0.328	1.20866e-11
Rpl8	3.78383e-16	0.0591811	0.056	0	1.22165e-11
Scfd2	3.86738e-16	-0.161779	0.308	0.539	1.24862e-11
Csrnp2	4.09885e-16	-0.0824864	0.05	0.149	1.32335e-11
Nrg2	4.11688e-16	-0.12597	0.211	0.393	1.32917e-11
Tbl1x	4.19132e-16	-0.144501	0.22	0.408	1.35321e-11
4930422M22Rik	4.39043e-16	-0.0695341	0.014	0.081	1.41749e-11
Atp5k	4.52427e-16	-0.0350709	0.006	0.06	1.46071e-11
Clu	4.77534e-16	0.152359	0.162	0.065	1.54177e-11
Tmem59l	4.82538e-16	0.271834	0.33	0.242	1.55792e-11
Lrfn2	4.86022e-16	-0.193241	0.495	0.745	1.56917e-11
Senp5	4.86504e-16	-0.151196	0.307	0.533	1.57073e-11
Erp29	4.87655e-16	0.258726	0.327	0.235	1.57444e-11
Gm31323	4.89726e-16	-0.0769369	0.021	0.094	1.58113e-11
Gm10629	4.94148e-16	-0.0818044	0.032	0.114	1.59541e-11
Prkaa2	4.95109e-16	-0.103812	0.151	0.316	1.59851e-11
B3gat2	5.18113e-16	-0.0725829	0.022	0.096	1.67278e-11
Ogt	5.33963e-16	-0.179357	0.506	0.766	1.72395e-11
Atxn7l1os1	5.39999e-16	-0.0669803	0.014	0.081	1.74344e-11
Gm27017	5.60461e-16	-0.0671351	0.014	0.079	1.80951e-11
Plk2	5.98327e-16	0.203698	0.529	0.499	1.93176e-11
Armh3	6.04505e-16	-0.154803	0.306	0.53	1.95171e-11
Slc24a5	6.1487e-16	0.210638	0.551	0.529	1.98517e-11
Jph1	6.3131e-16	-0.177581	0.463	0.714	2.03825e-11
Sugp1	6.71301e-16	-0.121581	0.191	0.375	2.16736e-11
Gm42556	7.41812e-16	-0.076266	0.025	0.102	2.39501e-11
Vgf	7.65754e-16	0.213185	0.205	0.104	2.47231e-11
Gm26713	7.83406e-16	-0.109735	0.044	0.135	2.5293e-11
Dis3l2	8.02008e-16	-0.188994	0.489	0.744	2.58936e-11
Zfp697	8.14631e-16	-0.140252	0.239	0.448	2.63012e-11
Sh3d19	8.16526e-16	-0.117581	0.139	0.279	2.63624e-11
Hnrnpu	8.27286e-16	-0.170069	0.602	0.837	2.67097e-11
Itgb3bp	8.43759e-16	-0.121396	0.181	0.35	2.72416e-11
Kcnj3	8.62159e-16	-0.151237	0.844	0.968	2.78357e-11
Tmsb10	8.91222e-16	0.0622451	0.054	0	2.8774e-11
Gm14703	9.02913e-16	-0.0977957	0.066	0.172	2.91515e-11
1810013L24Rik	9.71985e-16	-0.111754	0.154	0.314	3.13815e-11
Mgat4c	9.82744e-16	-0.210586	0.409	0.582	3.17289e-11
Dclk1	9.9689e-16	-0.10542	0.949	0.987	3.21856e-11
Akap17b	1.00146e-15	-0.110271	0.138	0.289	3.23331e-11
Gm15632	1.03313e-15	-0.05675	0.004	0.055	3.33556e-11
Gm16093	1.04647e-15	-0.0788755	0.044	0.137	3.37865e-11
Polr2f	1.06237e-15	-0.0446608	0.016	0.082	3.42998e-11
Gm50163	1.08068e-15	-0.0728773	0.022	0.095	3.48907e-11
Pum2	1.09604e-15	-0.134275	0.245	0.448	3.53867e-11
Ablim3	1.1015e-15	-0.1037	0.128	0.272	3.55632e-11
Dip2c	1.11468e-15	-0.123522	0.908	0.977	3.59885e-11
Rnf169	1.12678e-15	-0.168881	0.378	0.631	3.63791e-11
Gm20642	1.13361e-15	-0.162728	0.749	0.932	3.65996e-11
Arl6ip5	1.13533e-15	0.240826	0.366	0.28	3.66553e-11
Agbl4	1.16382e-15	-0.157692	0.814	0.951	3.7575e-11
Rtl4	1.16885e-15	-0.175091	0.692	0.859	3.77374e-11
Ccdc148	1.17287e-15	-0.181955	0.436	0.691	3.78673e-11
Tmtc1	1.17862e-15	-0.163403	0.336	0.568	3.80531e-11
Herc4	1.2344e-15	-0.132951	0.24	0.439	3.9854e-11
Tspan3	1.26105e-15	0.240348	0.445	0.38	4.07142e-11
Slc7a8	1.27976e-15	-0.129457	0.218	0.407	4.13184e-11
2510009E07Rik	1.28368e-15	-0.109931	0.147	0.304	4.14449e-11
Atp6v1g1	1.29023e-15	-0.0304658	0.024	0.099	4.16563e-11
Ankrd28	1.3192e-15	-0.181363	0.451	0.71	4.25916e-11
Degs2	1.32681e-15	-0.047423	0.002	0.049	4.28375e-11
Ppfia4	1.36694e-15	-0.103374	0.097	0.218	4.41329e-11
Rcan1	1.38847e-15	-0.114979	0.136	0.283	4.48283e-11
Gpr158	1.42321e-15	-0.171153	0.723	0.904	4.59498e-11
Pdgfb	1.43811e-15	-0.0790378	0.042	0.132	4.64307e-11
Slc4a1ap	1.45011e-15	-0.105217	0.122	0.262	4.68184e-11
Wasf1	1.45552e-15	-0.174061	0.721	0.918	4.69929e-11
Iqcb1	1.47902e-15	-0.125307	0.187	0.352	4.77518e-11
Gm5089	1.54218e-15	-0.0881701	0.045	0.135	4.97908e-11
Muc15	1.60948e-15	-0.0681116	0.014	0.077	5.19637e-11
Tomm20	1.73383e-15	0.230184	0.305	0.205	5.59784e-11
Snta1	1.86213e-15	-0.134628	0.176	0.335	6.01209e-11
Ccr9	1.94302e-15	-0.0583706	0.006	0.058	6.27324e-11
Fam120c	1.95891e-15	-0.156297	0.317	0.548	6.32454e-11
Wdr37	1.96147e-15	-0.141229	0.279	0.492	6.33279e-11
Med13	1.99674e-15	-0.167865	0.363	0.613	6.44666e-11
Rpl32	2.09705e-15	0.0583597	0.053	0	6.77055e-11
Papola	2.12701e-15	-0.180834	0.513	0.77	6.86726e-11
Zfp369	2.23838e-15	-0.105441	0.122	0.262	7.22683e-11
Psmd14	2.46878e-15	-0.165986	0.396	0.629	7.97071e-11
Kif16b	2.59526e-15	-0.105788	0.164	0.334	8.37905e-11
Gm43140	2.67811e-15	-0.0567966	0.002	0.049	8.64654e-11
Fam135a	2.80122e-15	-0.144488	0.295	0.516	9.04402e-11
Zmat3	2.83273e-15	-0.109675	0.131	0.277	9.14575e-11
Igsf8	2.86788e-15	0.241859	0.31	0.216	9.25925e-11
Brk1	2.92755e-15	-0.127277	0.211	0.361	9.45187e-11
Rc3h1	3.12138e-15	-0.128372	0.233	0.429	1.00777e-10
Eef1b2	3.14544e-15	0.156686	0.183	0.084	1.01554e-10
Atp11b	3.17671e-15	-0.131181	0.251	0.456	1.02563e-10
Nxpe3	3.22678e-15	-0.0979311	0.12	0.258	1.0418e-10
Nr6a1	3.30452e-15	-0.179232	0.423	0.663	1.0669e-10
Plcb1	3.32317e-15	-0.088517	0.972	0.991	1.07292e-10
Peg3	3.34327e-15	-0.140403	0.275	0.474	1.07941e-10
Nexn	3.4423e-15	-0.0633526	0.017	0.082	1.11138e-10
Atxn7l1	3.53521e-15	-0.162695	0.364	0.613	1.14138e-10
Gm11659	3.54048e-15	-0.0929414	0.099	0.227	1.14308e-10
Gm47827	3.57449e-15	-0.0599617	0.012	0.072	1.15406e-10
Glyr1	3.60234e-15	-0.129284	0.235	0.425	1.16305e-10
mt-Co2	3.6853e-15	0.10549	0.069	0.007	1.18983e-10
Gtdc1	3.71416e-15	-0.180669	0.51	0.74	1.19915e-10
Dennd2a	3.71881e-15	-0.122191	0.202	0.384	1.20065e-10
Sfxn5	3.73413e-15	-0.101903	0.111	0.24	1.2056e-10
Rprd1a	3.74694e-15	-0.130046	0.279	0.505	1.20974e-10
Gabrg3	3.77074e-15	-0.146463	0.831	0.931	1.21742e-10
Inka2	3.84246e-15	-0.115183	0.209	0.399	1.24058e-10
Gm19951	4.02815e-15	-0.0645549	0.034	0.114	1.30053e-10
Nufip2	4.27194e-15	-0.126631	0.249	0.45	1.37924e-10
Gm19938	4.48965e-15	-0.14779	0.288	0.514	1.44953e-10
Zeb1	4.56476e-15	-0.181453	0.461	0.708	1.47378e-10
Atp6v0b	4.63331e-15	0.156304	0.813	0.834	1.49591e-10
Zfp944	4.64257e-15	-0.0892312	0.066	0.17	1.4989e-10
Srsf7	4.69222e-15	-0.179612	0.565	0.813	1.51493e-10
Csnk1a1	4.96978e-15	0.101572	0.818	0.869	1.60454e-10
Prkcz	4.98695e-15	-0.15075	0.333	0.569	1.61009e-10
Snx4	5.06513e-15	-0.102632	0.127	0.269	1.63533e-10
Slc22a5	5.15992e-15	-0.07731	0.052	0.148	1.66593e-10
Foxk1	5.24484e-15	-0.10731	0.169	0.339	1.69335e-10
Trps1	5.38049e-15	-0.136032	0.22	0.369	1.73714e-10
Lrpap1	5.6027e-15	0.253196	0.369	0.289	1.80889e-10
Wdr26	5.61976e-15	-0.142296	0.292	0.497	1.8144e-10
Gm43445	5.73972e-15	-0.0786347	0.036	0.12	1.85312e-10
Penk	5.8878e-15	0.173485	0.125	0.042	1.90093e-10
Colgalt2	5.90434e-15	-0.0894714	0.046	0.136	1.90628e-10
Galnt13	5.92477e-15	-0.185306	0.511	0.772	1.91287e-10
Mapk10	6.01733e-15	-0.0926841	0.959	0.99	1.94275e-10
Nat14	6.41113e-15	0.183507	0.163	0.071	2.0699e-10
Tbcd	6.88409e-15	-0.143937	0.269	0.474	2.2226e-10
Cmya5	7.14364e-15	-0.0848825	0.057	0.155	2.30639e-10
6030443J06Rik	7.17619e-15	-0.0967207	0.105	0.234	2.31691e-10
Syn3	7.61112e-15	-0.16477	0.359	0.569	2.45732e-10
Arhgap12	7.75128e-15	-0.169089	0.758	0.931	2.50258e-10
Il1rapl2	7.9196e-15	-0.216218	0.347	0.506	2.55692e-10
Flrt3	7.97691e-15	-0.100796	0.18	0.353	2.57543e-10
Tafa5	8.02653e-15	-0.178595	0.573	0.807	2.59144e-10
Gm10791	8.07458e-15	-0.0621099	0.01	0.068	2.60696e-10
Skp2	8.12291e-15	-0.0873338	0.054	0.15	2.62256e-10
Gm12925	8.59291e-15	-0.0617075	0.01	0.066	2.77431e-10
Ankrd52	8.82825e-15	-0.0837098	0.076	0.188	2.85029e-10
9430069I07Rik	8.90359e-15	-0.0725438	0.017	0.082	2.87461e-10
Kdm3b	8.95472e-15	-0.129873	0.217	0.396	2.89112e-10
A230057D06Rik	9.02735e-15	-0.185583	0.607	0.833	2.91457e-10
Resf1	9.43818e-15	-0.0872194	0.085	0.2	3.04721e-10
Usp31	9.51586e-15	-0.119245	0.192	0.363	3.07229e-10
Phykpl	9.61992e-15	-0.0789201	0.043	0.131	3.10589e-10
Arcn1	9.79511e-15	-0.109756	0.12	0.25	3.16245e-10
Gm47551	9.90929e-15	-0.0477601	0.002	0.047	3.19931e-10
Tanc2	9.96753e-15	-0.132059	0.877	0.977	3.21812e-10
AC163685.1	1.00162e-14	-0.140541	0.257	0.463	3.23384e-10
Serf2	1.04228e-14	-0.040618	0.067	0.169	3.36512e-10
Tra2a	1.06606e-14	0.111157	0.754	0.824	3.44187e-10
Parp1	1.08688e-14	-0.118456	0.206	0.387	3.50911e-10
Zdhhc23	1.11842e-14	0.216309	0.436	0.384	3.61092e-10
Zc3h12b	1.1713e-14	-0.177222	0.451	0.699	3.78167e-10
Gm9968	1.18814e-14	-0.077689	0.028	0.101	3.83604e-10
Gk5	1.19007e-14	-0.0912976	0.099	0.224	3.84224e-10
Bdh1	1.22615e-14	-0.107782	0.113	0.24	3.95874e-10
Dctn1	1.22912e-14	-0.106988	0.163	0.309	3.96835e-10
Trim23	1.23399e-14	-0.0960505	0.117	0.25	3.98405e-10
BC005624	1.24069e-14	0.204867	0.254	0.153	4.00571e-10
Gm16214	1.30221e-14	-0.0613532	0.017	0.081	4.20432e-10
Trim44	1.30525e-14	-0.155599	0.429	0.665	4.21412e-10
Gm19605	1.33313e-14	-0.0601564	0.011	0.068	4.30416e-10
Prkce	1.36409e-14	-0.110439	0.935	0.984	4.40409e-10
Rpl13	1.37644e-14	-0.0468916	0.036	0.117	4.44399e-10
Nsmaf	1.4815e-14	-0.121195	0.202	0.378	4.78317e-10
Slc30a7	1.48321e-14	-0.0897168	0.103	0.23	4.7887e-10
Acyp2	1.59935e-14	-0.143901	0.288	0.483	5.16367e-10
Rsph14	1.68899e-14	-0.0659228	0.032	0.111	5.45308e-10
Gm6588	1.6978e-14	-0.0606926	0.01	0.065	5.48153e-10
Baiap2	1.72557e-14	0.165998	0.665	0.684	5.57117e-10
Rps9	1.77351e-14	0.0525982	0.05	0	5.72596e-10
Gm19461	1.91029e-14	-0.065584	0.017	0.08	6.16757e-10
Prr3	1.92328e-14	-0.0907998	0.087	0.2	6.20951e-10
Magi2	1.9754e-14	-0.0388633	0.999	0.998	6.37777e-10
Leng9	2.06969e-14	-0.0744663	0.036	0.114	6.6822e-10
Lars2	2.20726e-14	-0.106271	0.255	0.416	7.12635e-10
Sbf1	2.21388e-14	-0.0920966	0.095	0.205	7.14774e-10
Prss52	2.23322e-14	-0.0595972	0.006	0.056	7.21016e-10
Sptan1	2.23431e-14	-0.168343	0.652	0.877	7.2137e-10
Rora	2.26107e-14	-0.158269	0.747	0.899	7.30008e-10
Trpc6	2.27303e-14	-0.0818752	0.058	0.149	7.33872e-10
Zfp871	2.35287e-14	-0.0997061	0.17	0.333	7.59646e-10
Esrrg	2.43896e-14	-0.155523	0.323	0.535	7.87442e-10
Atp6v1h	2.44067e-14	-0.154583	0.357	0.579	7.87993e-10
Jdp2	2.50351e-14	-0.1059	0.151	0.3	8.08285e-10
Sybu	2.54223e-14	-0.181222	0.6	0.855	8.20784e-10
Eps8l1	2.60503e-14	-0.0630459	0.017	0.081	8.4106e-10
Nploc4	2.60909e-14	-0.112068	0.187	0.354	8.42371e-10
Gm15461	2.697e-14	-0.0514276	0.007	0.058	8.70752e-10
Ppp4r2	2.70213e-14	-0.13594	0.255	0.441	8.7241e-10
Slc35f1	2.76704e-14	-0.176548	0.435	0.674	8.93365e-10
Npr3	2.86207e-14	-0.120758	0.207	0.387	9.24047e-10
Gm20646	2.87726e-14	-0.116398	0.149	0.294	9.28952e-10
Zbtb11	2.90883e-14	-0.139582	0.289	0.506	9.39146e-10
Chsy3	3.00934e-14	-0.16254	0.349	0.554	9.71594e-10
Plec	3.05666e-14	-0.0975533	0.148	0.296	9.86875e-10
Pacs1	3.13329e-14	-0.169756	0.418	0.654	1.01162e-09
Slc9a7	3.23031e-14	-0.134706	0.273	0.49	1.04294e-09
Ttc7b	3.30625e-14	-0.172884	0.447	0.707	1.06746e-09
mt-Nd4l	3.47391e-14	0.0820215	0.065	0.007	1.12159e-09
Slc7a6os	3.5683e-14	-0.112113	0.178	0.34	1.15206e-09
Ssr2	3.65433e-14	0.192919	0.171	0.081	1.17984e-09
Ncoa6	3.69347e-14	-0.130438	0.261	0.463	1.19247e-09
Ica1l	3.87852e-14	-0.107769	0.17	0.328	1.25222e-09
Zfp771	3.89484e-14	-0.107674	0.157	0.299	1.25749e-09
Syt11	3.90182e-14	0.213573	0.562	0.568	1.25974e-09
Nr1d2	3.92093e-14	-0.0934879	0.094	0.208	1.26591e-09
Sh3yl1	3.94543e-14	-0.0692496	0.029	0.102	1.27382e-09
Vapa	3.97317e-14	-0.130012	0.308	0.507	1.28278e-09
Ercc6l2	4.00716e-14	-0.105062	0.142	0.286	1.29375e-09
Osbpl6	4.11466e-14	0.0765864	0.86	0.932	1.32846e-09
Rpl28	4.15923e-14	0.0501304	0.048	0	1.34285e-09
Hs3st1	4.20662e-14	-0.0885684	0.085	0.198	1.35815e-09
Nrg1	4.21679e-14	-0.174748	0.719	0.845	1.36143e-09
Nyap2	4.39243e-14	-0.181946	0.564	0.804	1.41814e-09
Gm14764	4.3926e-14	-0.0569327	0.007	0.057	1.41819e-09
Acp1	4.47715e-14	0.187608	0.568	0.585	1.44549e-09
Foxk2	4.51944e-14	-0.116331	0.202	0.375	1.45915e-09
Slc7a6	4.61365e-14	-0.107995	0.195	0.371	1.48956e-09
Ncoa2	4.61544e-14	-0.178672	0.6	0.831	1.49014e-09
Gm27200	4.90818e-14	-0.0648499	0.022	0.089	1.58466e-09
Nfyb	4.91806e-14	-0.0917626	0.075	0.177	1.58784e-09
B4gat1	5.03181e-14	0.221435	0.22	0.129	1.62457e-09
2610204G07Rik	5.0754e-14	-0.0647267	0.014	0.074	1.63864e-09
Celf5	5.07838e-14	0.175915	0.579	0.586	1.6396e-09
Caprin1	5.37971e-14	-0.138921	0.292	0.477	1.73689e-09
Rheb	5.82541e-14	-0.129665	0.246	0.406	1.88079e-09
Cacnb4	5.96226e-14	-0.17202	0.639	0.848	1.92497e-09
Gm3294	5.98172e-14	-0.104118	0.168	0.328	1.93126e-09
Dtna	6.02127e-14	-0.152217	0.421	0.641	1.94403e-09
Gins2	6.11915e-14	-0.0696261	0.02	0.084	1.97563e-09
Apex2	6.37784e-14	-0.133422	0.286	0.501	2.05915e-09
Gm30332	6.41097e-14	-0.0675265	0.021	0.088	2.06985e-09
Atox1	6.46534e-14	-0.0489449	0.019	0.082	2.0874e-09
Serpind1	6.49107e-14	-0.0491856	0.003	0.048	2.09571e-09
Gm33228	6.51973e-14	-0.0968334	0.1	0.218	2.10496e-09
Kcnk10	6.56628e-14	-0.0988594	0.109	0.231	2.11999e-09
Hipk3	6.59045e-14	-0.116208	0.206	0.38	2.12779e-09
Fam210a	6.7935e-14	-0.0903533	0.09	0.202	2.19335e-09
Dpp8	7.07904e-14	-0.120454	0.247	0.446	2.28554e-09
Tnpo1	7.13026e-14	-0.169452	0.428	0.671	2.30207e-09
Gm26542	7.14347e-14	-0.0921125	0.098	0.216	2.30634e-09
4930556N13Rik	7.2062e-14	-0.0865535	0.056	0.147	2.3266e-09
Cwc22	7.21377e-14	-0.098684	0.123	0.252	2.32904e-09
Atad1	7.22651e-14	-0.110127	0.242	0.44	2.33315e-09
Coro1c	7.31316e-14	-0.0917419	0.134	0.271	2.36113e-09
Iqsec1	7.36448e-14	-0.168032	0.696	0.889	2.3777e-09
Gss	7.45148e-14	-0.0709918	0.042	0.124	2.40579e-09
2610037D02Rik	7.4785e-14	-0.142883	0.288	0.5	2.41451e-09
Dctn3	7.55121e-14	-0.0356227	0.025	0.094	2.43798e-09
Klhl15	7.63423e-14	-0.105702	0.175	0.338	2.46479e-09
4930443O20Rik	7.67268e-14	-0.0578762	0.006	0.055	2.4772e-09
Ptprs	7.69738e-14	0.149781	0.693	0.743	2.48518e-09
Dync1li1	7.78854e-14	-0.126878	0.242	0.425	2.51461e-09
Dusp11	8.03517e-14	0.218609	0.349	0.275	2.59424e-09
Mfsd4a	8.25565e-14	-0.132696	0.299	0.51	2.66542e-09
Sgtb	8.32874e-14	-0.0875541	0.115	0.245	2.68902e-09
Zfyve27	8.34242e-14	-0.0765005	0.111	0.239	2.69344e-09
Timm13	8.47906e-14	-0.0234656	0.028	0.098	2.73755e-09
Gm47460	8.54379e-14	-0.0679018	0.032	0.107	2.75845e-09
App	8.5625e-14	0.0714944	0.917	0.954	2.76449e-09
Pcdh15	8.85994e-14	-0.0413232	0.006	0.053	2.86052e-09
Inpp5b	8.92913e-14	-0.112085	0.2	0.371	2.88286e-09
Dse	9.42109e-14	-0.0894323	0.08	0.186	3.04169e-09
Ivd	9.54238e-14	-0.109064	0.192	0.359	3.08085e-09
Zwint	9.59927e-14	-0.111584	0.228	0.385	3.09922e-09
Plppr1	9.86091e-14	-0.113052	0.149	0.288	3.18369e-09
Sec61g	1.10371e-13	-0.0536263	0.041	0.12	3.56344e-09
1700007J10Rik	1.12222e-13	-0.0619842	0.017	0.077	3.6232e-09
Kcnb2	1.12435e-13	-0.110791	0.926	0.983	3.63007e-09
Mex3c	1.15042e-13	-0.0904014	0.077	0.178	3.71425e-09
Dscam	1.15788e-13	-0.163696	0.681	0.874	3.73833e-09
Stimate	1.1862e-13	-0.100487	0.165	0.322	3.82975e-09
Ago1	1.21961e-13	-0.104352	0.165	0.318	3.93765e-09
Ankrd40	1.26049e-13	-0.0896556	0.087	0.195	4.06963e-09
Ckap5	1.27651e-13	-0.14751	0.375	0.607	4.12133e-09
Camsap1	1.3318e-13	-0.107268	0.171	0.321	4.29985e-09
Dleu2	1.36871e-13	-0.156717	0.412	0.66	4.41901e-09
Gm16066	1.37188e-13	-0.0759703	0.05	0.138	4.42924e-09
Rpl10a	1.37953e-13	0.0815149	0.114	0.036	4.45396e-09
Mtx2	1.39081e-13	-0.118813	0.202	0.367	4.49037e-09
Naaladl2	1.40167e-13	-0.12563	0.176	0.315	4.52542e-09
Fam118b	1.43735e-13	-0.0969246	0.145	0.287	4.64061e-09
Zhx3	1.45586e-13	-0.12647	0.254	0.45	4.70038e-09
Hba-a1	1.49124e-13	0.0549732	0.046	0	4.81463e-09
Osbp	1.49977e-13	-0.0927184	0.143	0.284	4.84216e-09
Cdk14	1.59388e-13	-0.168604	0.681	0.886	5.146e-09
Rev3l	1.60627e-13	-0.166676	0.458	0.71	5.18601e-09
Mapt	1.63953e-13	-0.156669	0.71	0.908	5.29337e-09
Ldb3	1.65596e-13	-0.073985	0.035	0.111	5.34644e-09
Camk4	1.66831e-13	-0.172561	0.457	0.717	5.3863e-09
Spag6l	1.67394e-13	-0.0814089	0.074	0.176	5.40449e-09
Gnai3	1.70177e-13	-0.08945	0.104	0.223	5.49433e-09
9530059O14Rik	1.75816e-13	0.0667472	0.903	0.95	5.67639e-09
Rnf38	1.76342e-13	-0.108664	0.224	0.412	5.69338e-09
Cebpg	1.83201e-13	-0.0907166	0.098	0.212	5.91482e-09
Rad51	1.84568e-13	-0.053612	0.015	0.074	5.95896e-09
Pitpnm2	1.86192e-13	-0.0991301	0.169	0.315	6.01139e-09
Pik3ca	1.99558e-13	-0.110666	0.227	0.417	6.44295e-09
Gm13389	2.01294e-13	-0.0644234	0.024	0.091	6.49897e-09
Cul4a	2.05236e-13	-0.0960895	0.144	0.283	6.62624e-09
Nom1	2.0925e-13	-0.0848732	0.107	0.228	6.75583e-09
Cyp46a1	2.1177e-13	0.192596	0.215	0.123	6.8372e-09
Stag2	2.23766e-13	-0.106923	0.214	0.392	7.2245e-09
6720427I07Rik	2.26686e-13	-0.106359	0.168	0.316	7.3188e-09
Gm13883	2.31581e-13	-0.0594824	0.019	0.081	7.47683e-09
Togaram1	2.35784e-13	-0.1157	0.224	0.406	7.61253e-09
Atp5b	2.3606e-13	-0.0772458	0.235	0.381	7.62145e-09
Rmnd5a	2.36553e-13	-0.125228	0.262	0.46	7.63735e-09
Tom1l2	2.4047e-13	-0.158199	0.43	0.674	7.76381e-09
Mfhas1	2.48414e-13	-0.121898	0.256	0.453	8.0203e-09
Ndufb9	2.55488e-13	0.141572	0.259	0.151	8.24868e-09
Gm12526	2.55552e-13	-0.0518281	0.012	0.066	8.25075e-09
Angptl3	2.57631e-13	-0.0637285	0.013	0.068	8.31789e-09
Bckdha	2.58913e-13	-0.082148	0.083	0.19	8.35928e-09
Dusp3	2.61146e-13	-0.0947965	0.153	0.296	8.43135e-09
Cyth3	2.63068e-13	-0.111375	0.199	0.367	8.49341e-09
Mkln1os	2.64813e-13	-0.095638	0.116	0.241	8.54975e-09
Cyth1	2.68911e-13	-0.109699	0.195	0.35	8.68205e-09
BB365896	2.74176e-13	-0.0521396	0.008	0.056	8.85205e-09
Mgat3	2.75971e-13	-0.0942927	0.13	0.262	8.91e-09
Cnnm2	2.77728e-13	-0.110546	0.215	0.391	8.96671e-09
Cep120	2.8371e-13	-0.103632	0.16	0.308	9.15987e-09
Ski	2.96015e-13	-0.113061	0.228	0.408	9.55716e-09
Dcaf5	2.97109e-13	-0.132654	0.306	0.528	9.59245e-09
Brsk1	3.02009e-13	-0.086903	0.107	0.226	9.75068e-09
Tmem204	3.03384e-13	-0.0536914	0.006	0.053	9.79504e-09
Hcfc1r1	3.13046e-13	-0.0302806	0.011	0.063	1.0107e-08
Smim4	3.2148e-13	-0.10267	0.125	0.244	1.03793e-08
Mef2c	3.28562e-13	-0.128307	0.273	0.429	1.06079e-08
Usp30	3.28675e-13	-0.0806542	0.076	0.178	1.06116e-08
Gm9925	3.2949e-13	-0.0780246	0.054	0.142	1.06379e-08
Rpl29	3.30115e-13	-0.0255363	0.045	0.127	1.06581e-08
Api5	3.31961e-13	-0.0886822	0.101	0.217	1.07177e-08
Stac	3.32744e-13	-0.163541	0.377	0.596	1.0743e-08
Lrch2	3.37117e-13	-0.0911526	0.147	0.29	1.08842e-08
Ap3m1	3.37646e-13	-0.102026	0.209	0.381	1.09012e-08
Tlk2	3.39207e-13	-0.129711	0.288	0.494	1.09516e-08
Bc1	3.4003e-13	0.219219	0.266	0.177	1.09782e-08
Mrps9	3.41983e-13	-0.110593	0.227	0.408	1.10413e-08
Lix1	3.4695e-13	-0.109995	0.183	0.34	1.12016e-08
Dcp1b	3.52996e-13	-0.0938345	0.123	0.25	1.13968e-08
9230117E06Rik	3.58464e-13	-0.0452366	0.005	0.049	1.15734e-08
Hectd4	3.76683e-13	-0.16053	0.44	0.694	1.21616e-08
Rps13	3.77415e-13	-0.0552457	0.176	0.31	1.21852e-08
Gm10681	3.85287e-13	-0.055279	0.012	0.067	1.24394e-08
Gm26871	3.96006e-13	-0.147242	0.811	0.94	1.27854e-08
St8sia1	4.12955e-13	-0.130121	0.29	0.511	1.33327e-08
Lrba	4.31069e-13	-0.169836	0.522	0.776	1.39175e-08
Tmem170b	4.31662e-13	-0.0863585	0.096	0.207	1.39367e-08
4933423P22Rik	4.38618e-13	-0.0675702	0.028	0.096	1.41612e-08
Usp37	4.57059e-13	-0.105144	0.226	0.406	1.47566e-08
Tubgcp4	4.60174e-13	-0.0815446	0.092	0.203	1.48572e-08
Srsf5	4.65092e-13	0.191334	0.564	0.575	1.5016e-08
Shank3	4.82275e-13	-0.0991605	0.192	0.356	1.55707e-08
Macrod2os2	4.85988e-13	-0.04573	0.002	0.042	1.56906e-08
Ppp2ca	4.94224e-13	-0.0981185	0.202	0.358	1.59565e-08
Arhgef28	5.12248e-13	-0.150661	0.365	0.588	1.65384e-08
Papss1	5.28193e-13	-0.0951141	0.136	0.266	1.70532e-08
Gm26691	5.31714e-13	-0.148879	0.307	0.5	1.71669e-08
Rprd1b	5.39887e-13	-0.093808	0.126	0.253	1.74308e-08
Naa30	5.42923e-13	-0.0771486	0.063	0.156	1.75288e-08
Rpl19	5.46305e-13	-0.0398617	0.034	0.107	1.7638e-08
Cdc27	5.49421e-13	-0.112356	0.228	0.412	1.77386e-08
Larp6	5.51665e-13	-0.0754148	0.052	0.136	1.78111e-08
Dennd5a	5.5508e-13	-0.119381	0.237	0.415	1.79213e-08
Cox5a	5.59296e-13	-0.0512274	0.09	0.193	1.80574e-08
Sqstm1	5.65248e-13	-0.107287	0.22	0.392	1.82496e-08
Zfpm1	5.66021e-13	-0.0765335	0.052	0.138	1.82746e-08
Vkorc1l1	5.75039e-13	-0.105773	0.206	0.373	1.85657e-08
Pde4dip	5.75611e-13	-0.141716	0.791	0.929	1.85842e-08
Cd2ap	5.76602e-13	-0.130027	0.3	0.497	1.86162e-08
Sergef	5.9321e-13	-0.126659	0.276	0.471	1.91524e-08
Gpc4	5.9556e-13	-0.111054	0.149	0.278	1.92283e-08
Lin7a	6.11073e-13	-0.139004	0.265	0.445	1.97291e-08
Fam126a	6.15486e-13	-0.0994028	0.156	0.301	1.98716e-08
Usp54	6.24291e-13	-0.0807435	0.088	0.194	2.01559e-08
2310075C17Rik	6.30325e-13	-0.0389443	0.001	0.037	2.03507e-08
Lix1l	6.34535e-13	-0.0915365	0.113	0.234	2.04866e-08
Prrt1	6.61932e-13	0.21108	0.337	0.259	2.13711e-08
Yars	6.71102e-13	-0.0977846	0.16	0.304	2.16672e-08
Nt5c2	6.72368e-13	-0.162765	0.445	0.681	2.17081e-08
Polr2a	6.77199e-13	-0.094351	0.118	0.237	2.18641e-08
Ttc17	6.883e-13	-0.133577	0.332	0.562	2.22224e-08
Nipa1	7.16181e-13	-0.129353	0.288	0.49	2.31226e-08
Unkl	7.46016e-13	-0.0807147	0.067	0.16	2.40859e-08
Mecp2	7.53667e-13	-0.13747	0.335	0.551	2.43329e-08
Eml1	7.65703e-13	-0.109537	0.178	0.323	2.47215e-08
U2surp	7.95163e-13	0.145577	0.637	0.674	2.56726e-08
Lin52	8.10086e-13	-0.0973391	0.175	0.33	2.61544e-08
Arfgef2	8.1607e-13	-0.115336	0.259	0.462	2.63476e-08
Agfg1	8.20988e-13	-0.133187	0.313	0.538	2.65064e-08
Med27	8.32472e-13	-0.106865	0.216	0.392	2.68772e-08
Gm38393	8.48991e-13	-0.0963334	0.182	0.341	2.74105e-08
Cd47	8.50224e-13	0.209438	0.489	0.468	2.74503e-08
Pde3b	8.52791e-13	-0.132107	0.281	0.481	2.75332e-08
Gm30054	8.54058e-13	-0.0828635	0.1	0.215	2.75741e-08
Thsd7a	8.58926e-13	-0.120826	0.266	0.435	2.77313e-08
Grin1	8.631e-13	-0.140153	0.827	0.961	2.7866e-08
C130071C03Rik	8.64245e-13	-0.167592	0.591	0.802	2.7903e-08
Tagln3	8.8936e-13	-0.0270149	0.016	0.072	2.87139e-08
Papss2	9.08039e-13	-0.0554884	0.015	0.071	2.93169e-08
Tbc1d22bos	9.12796e-13	-0.0475118	0.008	0.056	2.94705e-08
Gm26918	9.2211e-13	-0.0618294	0.017	0.074	2.97713e-08
Plp1	9.24779e-13	-0.0490752	0.017	0.074	2.98574e-08
Plekha6	9.69264e-13	-0.11053	0.187	0.345	3.12936e-08
Fut9	9.71978e-13	-0.122552	0.282	0.476	3.13813e-08
Pdpr	9.83409e-13	-0.0919681	0.152	0.296	3.17503e-08
Fbl	9.9058e-13	-0.0687648	0.065	0.157	3.19819e-08
Bicd1	9.97042e-13	-0.165807	0.639	0.855	3.21905e-08
Fggy	1.00514e-12	-0.0959778	0.122	0.245	3.2452e-08
Rps17	1.01088e-12	-0.0338212	0.044	0.122	3.26373e-08
Sec23a	1.0138e-12	-0.101506	0.187	0.343	3.27315e-08
Pebp4	1.01981e-12	-0.0597909	0.018	0.076	3.29257e-08
Gm42917	1.02166e-12	-0.070024	0.041	0.117	3.29854e-08
Nsmce2	1.0364e-12	-0.150166	0.381	0.608	3.34613e-08
Rfx7	1.0499e-12	-0.158398	0.438	0.68	3.38971e-08
Babam2	1.07229e-12	-0.151502	0.387	0.607	3.46198e-08
Pcbp2	1.07937e-12	-0.117767	0.3	0.495	3.48486e-08
Pi4kb	1.09241e-12	-0.082232	0.147	0.287	3.52694e-08
Mosmo	1.09266e-12	-0.0955197	0.191	0.356	3.52778e-08
Actr3b	1.11744e-12	-0.169336	0.566	0.808	3.60777e-08
Sh3rf3	1.12387e-12	-0.11604	0.268	0.464	3.62853e-08
Gm26811	1.13365e-12	-0.0461655	0.006	0.051	3.66009e-08
Gm41361	1.13524e-12	-0.0942078	0.127	0.254	3.66522e-08
Elmo1	1.14341e-12	-0.0871961	0.058	0.14	3.69162e-08
Coro2b	1.16152e-12	-0.110282	0.222	0.393	3.75007e-08
Nup214	1.16383e-12	-0.100762	0.209	0.383	3.75755e-08
Ptdss1	1.21128e-12	-0.0894048	0.148	0.289	3.91072e-08
Kcnq1ot1	1.21524e-12	-0.163515	0.71	0.901	3.92351e-08
Fancc	1.22591e-12	-0.0790274	0.092	0.202	3.95796e-08
Clmp	1.24574e-12	-0.108002	0.144	0.271	4.02198e-08
Mt3	1.24714e-12	0.0649759	0.043	0	4.02651e-08
Park7	1.27075e-12	-0.0487431	0.046	0.123	4.10273e-08
Kcnh1	1.27294e-12	-0.103178	0.154	0.282	4.10982e-08
Itga2	1.27407e-12	-0.0447128	0.004	0.046	4.11345e-08
Gm16150	1.2841e-12	-0.0533198	0.012	0.063	4.14584e-08
Cep112	1.28947e-12	-0.12403	0.248	0.419	4.16317e-08
Rap2b	1.30705e-12	-0.105989	0.217	0.384	4.21994e-08
Eya3	1.33841e-12	-0.112978	0.22	0.393	4.3212e-08
Fam184b	1.33903e-12	-0.060214	0.027	0.093	4.32319e-08
Dennd4c	1.34159e-12	-0.0918442	0.151	0.29	4.33147e-08
Plekha1	1.36296e-12	-0.114222	0.263	0.453	4.40044e-08
Gm15810	1.38026e-12	-0.109728	0.18	0.331	4.45632e-08
Stx3	1.40068e-12	-0.0993879	0.175	0.327	4.52223e-08
Pik3c2b	1.40256e-12	-0.0898209	0.109	0.224	4.5283e-08
Thra	1.4699e-12	-0.13513	0.475	0.697	4.74572e-08
Fnip1	1.49844e-12	-0.143324	0.349	0.576	4.83787e-08
Rpl26	1.50522e-12	0.0416269	0.047	0.002	4.85976e-08
Dym	1.50836e-12	-0.137437	0.341	0.557	4.86988e-08
Dcaf7	1.52605e-12	-0.0983874	0.18	0.331	4.92702e-08
Ap5m1	1.54688e-12	-0.0771833	0.098	0.21	4.99425e-08
Nptx1	1.54813e-12	0.20925	0.259	0.17	4.9983e-08
Cttn	1.56526e-12	-0.107974	0.23	0.403	5.0536e-08
Znhit6	1.5925e-12	-0.0849211	0.092	0.198	5.14153e-08
Pgr	1.63913e-12	-0.0887937	0.126	0.255	5.29208e-08
Fn3krp	1.68007e-12	-0.0335509	0	0.034	5.42427e-08
Spast	1.70221e-12	-0.113613	0.22	0.385	5.49576e-08
Acvr2a	1.80021e-12	-0.101646	0.178	0.324	5.81215e-08
4933407I08Rik	1.83966e-12	-0.0424207	0.002	0.04	5.93954e-08
Xpnpep3	1.86594e-12	-0.0920487	0.153	0.294	6.02438e-08
Gapdh	1.906e-12	0.0680278	0.042	0	6.15371e-08
Gm47815	1.93271e-12	-0.0492784	0.01	0.06	6.23995e-08
Gm38134	1.97917e-12	-0.0941069	0.147	0.284	6.38995e-08
Ildr2	1.9943e-12	-0.126416	0.292	0.482	6.43879e-08
Bsdc1	2.11921e-12	-0.0843067	0.076	0.173	6.84209e-08
Shank2	2.18669e-12	-0.167598	0.647	0.854	7.05994e-08
Tab2	2.20106e-12	-0.112946	0.248	0.437	7.10634e-08
Ybx3	2.20892e-12	-0.110239	0.206	0.372	7.1317e-08
Ppp6r3	2.21752e-12	-0.12679	0.309	0.517	7.15947e-08
Fbxl20	2.22725e-12	-0.141759	0.353	0.57	7.1909e-08
Eif3g	2.27353e-12	-0.0213044	0.005	0.047	7.34033e-08
Cog5	2.29982e-12	-0.166404	0.617	0.831	7.4252e-08
N4bp1	2.32646e-12	-0.0986279	0.178	0.327	7.51121e-08
Cd81	2.3894e-12	0.175575	0.226	0.134	7.7144e-08
Ipo11	2.43914e-12	-0.132837	0.319	0.529	7.87501e-08
Tecpr2	2.60701e-12	-0.121956	0.255	0.437	8.417e-08
Rnpep	2.64002e-12	-0.0857242	0.133	0.26	8.52356e-08
Fam193a	2.64268e-12	-0.150445	0.41	0.659	8.53216e-08
Gm49678	2.64497e-12	-0.138917	0.804	0.917	8.53956e-08
Inpp4b	2.65436e-12	-0.107523	0.115	0.221	8.56986e-08
Ddb2	2.67051e-12	-0.0912651	0.145	0.279	8.622e-08
4933433G19Rik	2.69298e-12	-0.0624867	0.061	0.152	8.69455e-08
Gm10419	2.72064e-12	-0.109293	0.252	0.434	8.78386e-08
Hnrnpll	2.77391e-12	-0.138629	0.366	0.598	8.95586e-08
Ankrd11	2.80681e-12	-0.163134	0.613	0.847	9.06207e-08
Fam149b	2.83526e-12	-0.0989587	0.182	0.337	9.15392e-08
4931406C07Rik	2.83656e-12	-0.0722509	0.079	0.179	9.15811e-08
Nbas	2.84622e-12	-0.115224	0.272	0.466	9.1893e-08
Myh10	2.85525e-12	-0.127667	0.309	0.512	9.21845e-08
Fam173a	2.95734e-12	0.221073	0.326	0.25	9.54807e-08
Zfyve28	3.09693e-12	-0.132684	0.321	0.539	9.99874e-08
Fkbp5	3.11182e-12	-0.101168	0.192	0.347	1.00468e-07
Zfp943	3.16353e-12	-0.0824588	0.14	0.275	1.02138e-07
Eef2k	3.18535e-12	-0.0805046	0.106	0.219	1.02842e-07
Chmp4c	3.21047e-12	-0.0501659	0.007	0.051	1.03653e-07
Brf1	3.21477e-12	-0.0781178	0.109	0.225	1.03792e-07
Dynlrb1	3.2534e-12	-0.0230318	0	0.033	1.05039e-07
Mrps23	3.2534e-12	-0.0288994	0	0.033	1.05039e-07
Gpt2	3.32253e-12	-0.0944579	0.179	0.33	1.07271e-07
Atp2b2	3.35135e-12	0.154093	0.671	0.707	1.08202e-07
Prkag1	3.36456e-12	-0.0841441	0.096	0.202	1.08628e-07
Gm47658	3.36844e-12	-0.0427072	0.002	0.039	1.08753e-07
Lurap1l	3.37846e-12	-0.134523	0.339	0.552	1.09077e-07
Polq	3.39574e-12	-0.05517	0.021	0.08	1.09635e-07
Arhgap20os	3.40838e-12	-0.0517107	0.012	0.062	1.10043e-07
Dcun1d4	3.44688e-12	-0.110906	0.233	0.404	1.11286e-07
Daglb	3.49209e-12	-0.0880635	0.118	0.237	1.12746e-07
Gm14377	3.55631e-12	-0.0434363	0.002	0.039	1.14819e-07
Arsb	3.655e-12	-0.127462	0.324	0.523	1.18005e-07
Pcdh9	3.70842e-12	-0.0709957	0.983	0.989	1.1973e-07
Fchsd2	3.77456e-12	-0.114679	0.274	0.464	1.21865e-07
mt-Co3	3.84663e-12	0.0846684	0.047	0.003	1.24192e-07
Vps35l	3.87278e-12	-0.101369	0.217	0.388	1.25037e-07
Ankrd27	3.93019e-12	-0.078629	0.131	0.26	1.2689e-07
Ssh2	3.98111e-12	-0.151201	0.761	0.921	1.28534e-07
Gpr171	4.0241e-12	-0.0465325	0.006	0.049	1.29922e-07
Uqcc2	4.03781e-12	-0.0303671	0.038	0.109	1.30365e-07
Gm31305	4.07024e-12	-0.0533217	0.014	0.066	1.31412e-07
Ralgps1	4.07814e-12	-0.165076	0.607	0.845	1.31667e-07
Ttll5	4.10703e-12	-0.107629	0.27	0.473	1.32599e-07
Ttc9	4.14595e-12	-0.0739049	0.067	0.158	1.33856e-07
Grid2	4.2357e-12	-0.164579	0.564	0.766	1.36754e-07
Vps33a	4.25959e-12	-0.0818246	0.098	0.205	1.37525e-07
Gprin3	4.31538e-12	-0.0965157	0.131	0.255	1.39326e-07
Zfp592	4.43033e-12	-0.0726179	0.106	0.223	1.43038e-07
Ndufa11	4.44925e-12	0.0376138	0.041	0	1.43649e-07
Ndufs8	4.44925e-12	0.0327209	0.041	0	1.43649e-07
Ndufb11	4.44925e-12	0.0505769	0.041	0	1.43649e-07
Ywhaq	4.54085e-12	-0.114742	0.304	0.471	1.46606e-07
Rps6kc1	4.54933e-12	-0.0940657	0.175	0.323	1.4688e-07
Plxna2	4.81456e-12	-0.158101	0.469	0.696	1.55443e-07
Oga	4.92128e-12	-0.126415	0.33	0.523	1.58888e-07
Rpl5	4.97769e-12	-0.0680685	0.156	0.274	1.6071e-07
Cramp1l	5.2569e-12	-0.0868902	0.177	0.328	1.69724e-07
Safb	5.26042e-12	-0.108749	0.22	0.378	1.69838e-07
Zc3h7a	5.2872e-12	-0.129912	0.35	0.572	1.70702e-07
Rgs8	5.37423e-12	-0.0730861	0.056	0.138	1.73512e-07
Mob1a	5.38071e-12	-0.0576659	0.027	0.09	1.73722e-07
Atp6v0a1	5.38567e-12	0.0950226	0.813	0.876	1.73882e-07
Spopl	5.43873e-12	-0.10129	0.171	0.315	1.75595e-07
Srrm3	5.49245e-12	-0.1418	0.403	0.646	1.77329e-07
Bcas3	5.62312e-12	-0.161948	0.536	0.773	1.81548e-07
Slit1	5.7047e-12	-0.15476	0.56	0.769	1.84182e-07
Nf2	5.74434e-12	-0.105359	0.248	0.428	1.85462e-07
Arpc5	5.80802e-12	-0.10651	0.238	0.407	1.87518e-07
Nipsnap1	5.86284e-12	-0.0981413	0.205	0.367	1.89288e-07
Rundc3b	5.87421e-12	-0.124923	0.31	0.525	1.89655e-07
C230038L03Rik	5.95067e-12	-0.0544397	0.016	0.069	1.92123e-07
Tbc1d5	5.95519e-12	-0.153669	0.487	0.72	1.92269e-07
Rufy1	6.00962e-12	-0.109766	0.218	0.385	1.94027e-07
Orc3	6.04015e-12	-0.106129	0.225	0.396	1.95012e-07
Wipi2	6.10859e-12	-0.0902104	0.116	0.23	1.97222e-07
Rbm39	6.14155e-12	-0.12343	0.872	0.971	1.98286e-07
Ip6k2	6.22253e-12	-0.10735	0.198	0.347	2.00901e-07
Gapdhs	6.28481e-12	-0.0605298	0.024	0.085	2.02911e-07
Gm47272	6.29044e-12	-0.0473771	0.012	0.062	2.03093e-07
Adprh	6.36848e-12	0.137219	0.134	0.058	2.05613e-07
Gas8	6.49638e-12	-0.0715093	0.067	0.157	2.09742e-07
Galk2	6.52834e-12	-0.0863932	0.131	0.254	2.10774e-07
Aven	6.58096e-12	-0.0867897	0.111	0.225	2.12473e-07
Tafa2	6.6842e-12	-0.0497716	0.004	0.043	2.15806e-07
D930015M05Rik	6.74924e-12	-0.0504475	0.014	0.065	2.17906e-07
Amy1	6.78244e-12	-0.087721	0.147	0.281	2.18978e-07
Msantd2	6.86485e-12	-0.0924512	0.204	0.374	2.21638e-07
Rbm27	7.06592e-12	-0.0968846	0.204	0.369	2.2813e-07
Ndrg3	7.08814e-12	-0.152021	0.52	0.772	2.28848e-07
Kcna4	7.14473e-12	-0.0830384	0.134	0.261	2.30675e-07
Pter	7.28986e-12	-0.0363473	0.003	0.04	2.3536e-07
Gm15083	7.54691e-12	-0.0474244	0.008	0.051	2.4366e-07
Hip1r	7.56374e-12	-0.0547821	0.023	0.083	2.44203e-07
Gm28905	7.58237e-12	-0.078286	0.041	0.114	2.44805e-07
Slain1	7.59229e-12	-0.0994963	0.23	0.406	2.45125e-07
Atxn10	7.61359e-12	-0.14404	0.571	0.78	2.45812e-07
Fam199x	7.80647e-12	-0.0663415	0.034	0.101	2.5204e-07
Bach2	7.89934e-12	-0.154645	0.441	0.674	2.55038e-07
Gm42413	8.00616e-12	-0.0496447	0.021	0.078	2.58487e-07
Tmx4	8.09248e-12	0.191277	0.491	0.473	2.61274e-07
Btbd10	8.10918e-12	-0.136821	0.363	0.586	2.61813e-07
Trappc5	8.26948e-12	0.0764137	0.069	0.014	2.66989e-07
Slc41a2	8.34338e-12	-0.0837832	0.098	0.203	2.69375e-07
Tango6	8.49295e-12	-0.0738386	0.102	0.213	2.74203e-07
Qrich1	8.64074e-12	-0.14016	0.39	0.631	2.78975e-07
Dstyk	8.71678e-12	-0.110561	0.258	0.445	2.8143e-07
Suz12	8.88911e-12	-0.0914999	0.173	0.319	2.86994e-07
Dixdc1	8.98548e-12	-0.100342	0.232	0.404	2.90105e-07
Ptprz1	8.99645e-12	-0.0704872	0.098	0.198	2.9046e-07
Gm28153	9.00637e-12	-0.0750798	0.049	0.127	2.9078e-07
Usp3	9.04234e-12	-0.119009	0.276	0.472	2.91941e-07
Agfg2	9.19235e-12	-0.121837	0.297	0.504	2.96784e-07
Rpl35	9.22208e-12	-0.0277049	0.007	0.049	2.97744e-07
Ppargc1b	9.26018e-12	-0.104587	0.212	0.373	2.98974e-07
Stk39	9.27488e-12	-0.152159	0.473	0.708	2.99449e-07
Adam12	9.38259e-12	-0.1495	0.338	0.528	3.02926e-07
N4bp2l2	9.50716e-12	0.145512	0.627	0.674	3.06948e-07
Nisch	9.92903e-12	-0.111482	0.321	0.529	3.20569e-07
Sez6	9.98001e-12	0.201243	0.462	0.441	3.22215e-07
Il1r2	1.00451e-11	-0.0475171	0.011	0.059	3.24318e-07
Acbd6	1.05506e-11	-0.130774	0.359	0.573	3.40637e-07
Rap1gap2	1.06964e-11	-0.0905174	0.174	0.319	3.45344e-07
Ap2s1	1.09665e-11	-0.0460232	0.039	0.106	3.54064e-07
Ghr	1.11101e-11	-0.0799336	0.078	0.171	3.58701e-07
Tmtc4	1.12268e-11	-0.0727603	0.061	0.146	3.62468e-07
Slmap	1.12466e-11	-0.11317	0.282	0.483	3.63106e-07
Osbp2	1.12824e-11	-0.145917	0.421	0.659	3.64265e-07
Clybl	1.15789e-11	-0.0864851	0.143	0.27	3.73836e-07
Fam189a1	1.16448e-11	-0.0976781	0.93	0.984	3.75965e-07
Slc35f5	1.1918e-11	-0.0686881	0.081	0.179	3.84783e-07
Phf8	1.21758e-11	-0.100491	0.211	0.369	3.93109e-07
Pcyt1a	1.22557e-11	-0.0660775	0.036	0.104	3.95688e-07
Asic2	1.2535e-11	-0.139369	0.833	0.936	4.04705e-07
Ap3d1	1.25997e-11	-0.0871785	0.139	0.265	4.06794e-07
Rgs11	1.26269e-11	-0.0869438	0.169	0.315	4.07671e-07
Dtx3	1.26965e-11	0.205345	0.412	0.356	4.09921e-07
Tmem108	1.27961e-11	-0.0368547	0.019	0.073	4.13135e-07
Hsd3b2	1.30177e-11	-0.0393251	0.002	0.037	4.2029e-07
Krr1	1.30337e-11	-0.0625458	0.045	0.12	4.20807e-07
Mast1	1.31379e-11	-0.0824222	0.117	0.233	4.24171e-07
Usp46os2	1.31423e-11	-0.0406991	0.002	0.037	4.24311e-07
2010009K17Rik	1.34734e-11	-0.045969	0.006	0.048	4.35003e-07
Prpf6	1.3636e-11	-0.104011	0.213	0.367	4.40251e-07
Ppp1r12a	1.37367e-11	-0.154419	0.664	0.872	4.43504e-07
Lims1	1.39527e-11	-0.122362	0.249	0.414	4.50478e-07
Tgfbr3	1.41254e-11	-0.119657	0.314	0.52	4.56052e-07
Sin3a	1.43573e-11	-0.0787073	0.117	0.233	4.63541e-07
Edc3	1.44351e-11	-0.0739712	0.087	0.185	4.66052e-07
Iqcm	1.44915e-11	-0.073619	0.078	0.172	4.67873e-07
Mphosph9	1.46449e-11	-0.111698	0.253	0.437	4.72826e-07
Mipep	1.46881e-11	-0.0759962	0.142	0.273	4.7422e-07
Nim1k	1.50201e-11	-0.0846282	0.107	0.215	4.84939e-07
A230072E10Rik	1.51258e-11	-0.0559456	0.025	0.085	4.88351e-07
Unk	1.51947e-11	-0.0730175	0.069	0.158	4.90575e-07
Tmem120b	1.54487e-11	-0.0841446	0.144	0.273	4.98777e-07
Taf4b	1.54964e-11	-0.0621988	0.046	0.122	5.00318e-07
Rgl1	1.56281e-11	-0.142922	0.399	0.621	5.04569e-07
Pcca	1.58887e-11	-0.153859	0.491	0.731	5.12982e-07
Zfp410	1.61848e-11	-0.0734502	0.099	0.205	5.22542e-07
Gm47689	1.62049e-11	-0.0496382	0.017	0.069	5.23191e-07
Scrn1	1.62987e-11	-0.0820043	0.137	0.258	5.2622e-07
Rbl2	1.63009e-11	-0.0857922	0.125	0.242	5.26292e-07
Col4a1	1.65521e-11	-0.107013	0.237	0.416	5.344e-07
Xrcc4	1.65573e-11	-0.12115	0.297	0.488	5.3457e-07
Camk1d	1.67901e-11	-0.121941	0.889	0.986	5.42086e-07
D1Ertd622e	1.72089e-11	-0.0657056	0.052	0.13	5.55608e-07
Mapk1ip1l	1.72856e-11	-0.0805556	0.153	0.288	5.58082e-07
Daam1	1.73626e-11	-0.103729	0.253	0.426	5.60568e-07
Map2k4	1.73712e-11	-0.159109	0.555	0.795	5.60848e-07
Hace1	1.74106e-11	-0.124481	0.35	0.561	5.6212e-07
Nphp4	1.83673e-11	-0.1011	0.206	0.365	5.93005e-07
Gm2115	1.85147e-11	-0.164745	0.558	0.769	5.97765e-07
Aldh6a1	1.86051e-11	-0.0595429	0.039	0.108	6.00685e-07
Wac	1.86478e-11	-0.137818	0.405	0.645	6.02064e-07
Cntnap5b	1.88831e-11	-0.141641	0.4	0.608	6.09658e-07
Ryr3	1.90597e-11	-0.0552723	0.988	0.994	6.15363e-07
Ankrd12	1.93456e-11	-0.152997	0.597	0.804	6.24593e-07
Psmb5	1.96226e-11	-0.0305182	0.05	0.126	6.33537e-07
Mrpl28	2.0097e-11	-0.0206988	0.007	0.049	6.4885e-07
Zfp810	2.03488e-11	-0.0817028	0.144	0.274	6.5698e-07
Fgfr1op2	2.03577e-11	-0.111562	0.301	0.499	6.57267e-07
Lnx1	2.05317e-11	-0.0478201	0.008	0.051	6.62886e-07
Srrm4	2.08105e-11	-0.114343	0.274	0.45	6.71889e-07
Dgkg	2.08786e-11	-0.140423	0.796	0.938	6.74086e-07
Crbn	2.10975e-11	-0.0781028	0.111	0.223	6.81153e-07
Serinc5	2.15107e-11	-0.0872277	0.159	0.295	6.94495e-07
Gm12905	2.22886e-11	-0.0595217	0.062	0.148	7.19609e-07
Sat2	2.2795e-11	-0.0601381	0.037	0.106	7.35958e-07
Xpo1	2.31441e-11	-0.0920279	0.162	0.289	7.47231e-07
Gm12339	2.34549e-11	-0.0714686	0.065	0.151	7.57266e-07
Wdr45b	2.37835e-11	-0.0841068	0.127	0.244	7.67876e-07
Ro60	2.41909e-11	-0.0963775	0.188	0.334	7.81028e-07
Kdm5a	2.47718e-11	-0.109883	0.27	0.454	7.99781e-07
Mcu	2.52072e-11	-0.123167	0.304	0.491	8.13839e-07
Slc25a42	2.58801e-11	-0.0630589	0.072	0.161	8.35565e-07
Rnf157	2.5912e-11	-0.136527	0.365	0.569	8.36594e-07
Exoc6b	2.62938e-11	-0.102117	0.924	0.979	8.48922e-07
Srrm2	2.67445e-11	-0.141032	0.796	0.951	8.63472e-07
Phtf2	2.67657e-11	-0.0952813	0.191	0.341	8.64156e-07
Flvcr1	2.69361e-11	-0.0750849	0.128	0.25	8.69658e-07
Tle1	2.77085e-11	-0.147018	0.438	0.668	8.94598e-07
Anks3	2.82715e-11	-0.110864	0.265	0.451	9.12774e-07
Fbxo8	2.9018e-11	-0.0821627	0.173	0.318	9.36876e-07
Ylpm1	2.90617e-11	-0.157974	0.542	0.786	9.38286e-07
Ssx2ip	2.94305e-11	-0.0798867	0.113	0.22	9.50192e-07
Polr3e	2.94809e-11	-0.077577	0.085	0.18	9.5182e-07
Zfyve1	2.94961e-11	-0.0912653	0.189	0.339	9.5231e-07
Fnbp1	2.97265e-11	-0.133301	0.416	0.64	9.59751e-07
Bicdl1	2.99798e-11	-0.132033	0.343	0.547	9.67928e-07
Ppm1b	3.05817e-11	-0.0868153	0.174	0.315	9.8736e-07
Zdhhc24	3.08359e-11	-0.0708312	0.096	0.2	9.95568e-07
Prickle1	3.08698e-11	0.0647146	0.957	0.977	9.96664e-07
Rhbdl3	3.12333e-11	-0.0898003	0.106	0.21	1.0084e-06
Fkbp15	3.21779e-11	-0.0864415	0.146	0.272	1.03889e-06
Dock11	3.3044e-11	-0.0658116	0.033	0.096	1.06686e-06
Qser1	3.33912e-11	-0.0916507	0.156	0.288	1.07807e-06
Trp53bp1	3.36429e-11	-0.102058	0.252	0.432	1.08619e-06
Zfp282	3.42679e-11	-0.0732441	0.106	0.215	1.10637e-06
Rpl27a	3.42791e-11	-0.0225543	0.122	0.233	1.10674e-06
4933400F21Rik	3.46886e-11	-0.0433366	0.01	0.055	1.11995e-06
Rnf185	3.51541e-11	-0.0707852	0.112	0.225	1.13499e-06
Rcbtb2	3.51933e-11	-0.0756643	0.105	0.211	1.13625e-06
Mpg	3.5649e-11	-0.0648648	0.035	0.1	1.15096e-06
Gm10130	3.61329e-11	-0.0576604	0.038	0.107	1.16659e-06
Gstz1	3.67039e-11	-0.0887501	0.166	0.304	1.18502e-06
Klhl8	3.74969e-11	-0.0831054	0.1	0.202	1.21063e-06
Dtx4	3.82797e-11	-0.0800467	0.106	0.213	1.2359e-06
Ubtd2	3.85073e-11	-0.0860229	0.153	0.283	1.24325e-06
Mapk4	3.8523e-11	-0.151284	0.46	0.7	1.24375e-06
Myo9a	3.91792e-11	-0.152592	0.696	0.886	1.26494e-06
Ccdc57	3.97575e-11	-0.0826249	0.159	0.294	1.28361e-06
Macrod1	3.98989e-11	-0.0704835	0.114	0.226	1.28818e-06
Gm47283	4.00204e-11	0.1476	0.805	0.816	1.2921e-06
Zkscan2	4.03428e-11	-0.0744423	0.112	0.224	1.30251e-06
1110051M20Rik	4.05701e-11	-0.158319	0.588	0.818	1.30984e-06
4933402D24Rik	4.0576e-11	-0.0365725	0.001	0.034	1.31004e-06
Trak1	4.07283e-11	-0.110299	0.288	0.481	1.31495e-06
Rps23	4.07722e-11	-0.0303716	0.011	0.056	1.31637e-06
4930538E20Rik	4.10618e-11	-0.0491459	0.012	0.058	1.32572e-06
Hs6st2	4.1464e-11	-0.143823	0.396	0.618	1.33871e-06
Rnf150	4.19371e-11	-0.155334	0.706	0.886	1.35398e-06
Sec14l1	4.2147e-11	-0.139577	0.41	0.62	1.36076e-06
Slc4a4	4.29358e-11	-0.0242476	0.011	0.056	1.38622e-06
Rgs7bp	4.30705e-11	-0.141164	0.744	0.907	1.39057e-06
Nsd2	4.43336e-11	-0.134866	0.361	0.566	1.43135e-06
Elp4	4.44162e-11	-0.118492	0.321	0.518	1.43402e-06
Gm32014	4.49835e-11	-0.0810601	0.128	0.247	1.45234e-06
Heca	4.54377e-11	-0.102626	0.18	0.319	1.467e-06
Gm16178	4.56065e-11	-0.0434798	0.006	0.046	1.47245e-06
Lsm6	4.56763e-11	-0.0240753	0	0.029	1.4747e-06
Fktn	4.61504e-11	-0.101409	0.243	0.42	1.49001e-06
Ube2d3	4.70273e-11	-0.112022	0.278	0.45	1.51832e-06
Slc18a2	4.79785e-11	-0.0411554	0.012	0.058	1.54904e-06
Ip6k1	4.8543e-11	-0.146061	0.443	0.667	1.56726e-06
Fam205c	4.9018e-11	-0.040981	0.005	0.042	1.58259e-06
Mta3	4.93634e-11	-0.0793211	0.173	0.316	1.59375e-06
Spock1	4.97635e-11	-0.0321294	0.004	0.041	1.60666e-06
Map3k5	5.01581e-11	-0.065547	0.033	0.095	1.6194e-06
Gm36146	5.10506e-11	-0.0420038	0.005	0.042	1.64822e-06
Rab40c	5.10902e-11	-0.0891931	0.232	0.402	1.6495e-06
Zranb1	5.15455e-11	-0.111248	0.284	0.469	1.6642e-06
Arhgap32	5.31499e-11	-0.152055	0.437	0.669	1.716e-06
Sel1l	5.32383e-11	0.16358	0.546	0.561	1.71885e-06
Acss2os	5.38287e-11	-0.0376985	0.003	0.037	1.73791e-06
4833422C13Rik	5.44039e-11	-0.0691794	0.04	0.107	1.75648e-06
Drosha	5.51344e-11	-0.0741228	0.151	0.281	1.78007e-06
Gm44686	5.65147e-11	-0.0603066	0.063	0.148	1.82463e-06
1810037I17Rik	5.66135e-11	-0.0273596	0.026	0.085	1.82782e-06
Gm48770	5.73347e-11	-0.0399895	0.005	0.042	1.85111e-06
Zmat1	5.78684e-11	-0.0639234	0.098	0.204	1.86834e-06
Ubr3	5.90966e-11	-0.161325	0.588	0.825	1.90799e-06
Clip2	5.92205e-11	-0.0867882	0.178	0.319	1.91199e-06
Slc24a4	5.92451e-11	-0.109085	0.249	0.421	1.91279e-06
Rabgef1	6.09472e-11	-0.0635904	0.1	0.205	1.96774e-06
Gm11417	6.16897e-11	-0.069809	0.096	0.198	1.99171e-06
Atr	6.30068e-11	-0.0835599	0.156	0.288	2.03424e-06
Acbd5	6.38899e-11	-0.102315	0.255	0.432	2.06275e-06
5031439G07Rik	6.44631e-11	-0.0893239	0.193	0.338	2.08125e-06
Trim37	6.45504e-11	-0.131674	0.407	0.638	2.08408e-06
Nln	6.5382e-11	-0.0806871	0.093	0.19	2.11092e-06
Mn1	6.63618e-11	-0.0652646	0.036	0.101	2.14256e-06
Ssbp2	6.75001e-11	-0.145921	0.437	0.651	2.17931e-06
Fez2	6.75793e-11	-0.0718817	0.067	0.152	2.18186e-06
Mms19	6.75829e-11	-0.080026	0.16	0.296	2.18198e-06
Gm11290	6.76345e-11	0.121638	0.115	0.046	2.18365e-06
E230029C05Rik	6.83664e-11	-0.0974835	0.189	0.33	2.20728e-06
Rab3gap2	6.88969e-11	-0.109205	0.266	0.449	2.2244e-06
Htr2a	6.94274e-11	-0.0871866	0.089	0.183	2.24153e-06
St3gal2	6.95819e-11	-0.0648534	0.088	0.185	2.24652e-06
Cfap20	7.02109e-11	-0.0785186	0.141	0.262	2.26683e-06
Ankrd13c	7.03145e-11	-0.0917378	0.226	0.394	2.27018e-06
B230217J21Rik	7.07713e-11	-0.0468124	0.01	0.053	2.28492e-06
Trappc2l	7.20404e-11	-0.0214292	0.027	0.086	2.3259e-06
Cab39l	7.21736e-11	-0.0897667	0.175	0.309	2.3302e-06
Rps20	7.33592e-11	-0.0384335	0.054	0.128	2.36847e-06
Sec24a	7.40342e-11	-0.101397	0.252	0.432	2.39027e-06
Tet2	7.45211e-11	-0.0993457	0.247	0.42	2.40599e-06
Prmt7	7.67133e-11	-0.079537	0.144	0.268	2.47677e-06
Ypel1	7.7218e-11	-0.0680626	0.086	0.181	2.49306e-06
Fth1	7.96674e-11	0.12804	0.099	0.035	2.57214e-06
Ttll11	8.00151e-11	-0.152877	0.489	0.727	2.58337e-06
Mtmr1	8.06908e-11	-0.0999968	0.253	0.43	2.60518e-06
Tnks	8.13382e-11	-0.113348	0.309	0.514	2.62608e-06
Cryl1	8.2507e-11	-0.082558	0.151	0.278	2.66382e-06
Tm2d3	8.26485e-11	0.21486	0.2	0.125	2.66839e-06
Star	8.28115e-11	-0.0567301	0.021	0.075	2.67365e-06
Nedd4l	8.40346e-11	-0.136299	0.762	0.907	2.71314e-06
Abhd12	8.51317e-11	0.174751	0.504	0.513	2.74856e-06
Dzank1	8.544e-11	-0.0971135	0.222	0.381	2.75851e-06
Tor3a	8.57484e-11	-0.0492166	0.017	0.068	2.76847e-06
Robo1	8.63933e-11	-0.157247	0.681	0.856	2.78929e-06
Wnk2	8.7026e-11	-0.142225	0.42	0.647	2.80972e-06
Kcnh5	8.74638e-11	-0.0757933	0.101	0.203	2.82386e-06
Rsu1	8.90972e-11	-0.0997003	0.231	0.395	2.87659e-06
Dpy19l4	9.09271e-11	-0.082903	0.147	0.272	2.93567e-06
3110021N24Rik	9.1236e-11	-0.106781	0.277	0.468	2.94564e-06
Pdzk1	9.21667e-11	-0.0384886	0.006	0.043	2.97569e-06
Rps6ka3	9.36495e-11	-0.106686	0.249	0.415	3.02357e-06
Nup50	9.62507e-11	-0.0714054	0.087	0.179	3.10755e-06
Atp1a3	9.63208e-11	0.15314	0.663	0.724	3.10981e-06
Mertk	9.72016e-11	-0.062813	0.026	0.082	3.13825e-06
D5Ertd615e	9.75825e-11	-0.0498893	0.008	0.049	3.15055e-06
Zbtb16	9.77933e-11	-0.152607	0.631	0.852	3.15735e-06
Skap1	9.7829e-11	-0.0473187	0.016	0.065	3.15851e-06
Ube4bos1	9.78606e-11	-0.0715228	0.093	0.192	3.15953e-06
Nfat5	9.81881e-11	-0.15001	0.546	0.778	3.1701e-06
Gm45479	9.8922e-11	-0.0371364	0.005	0.042	3.1938e-06
Zfp386	9.90057e-11	-0.0701263	0.076	0.165	3.1965e-06
Chpf	9.95819e-11	0.129229	0.1	0.037	3.2151e-06
Xpo7	9.98462e-11	-0.126454	0.368	0.579	3.22363e-06
Mob1b	1.01167e-10	-0.0780688	0.115	0.224	3.26628e-06
Gm17133	1.02267e-10	-0.0411454	0.004	0.04	3.30178e-06
Nup88	1.04097e-10	-0.0740872	0.104	0.205	3.36086e-06
Gm26658	1.05436e-10	-0.0505021	0.025	0.083	3.40411e-06
Rpl30	1.05645e-10	-0.0201534	0.079	0.166	3.41085e-06
Gm43000	1.06569e-10	-0.0357357	0.003	0.038	3.44069e-06
Caln1	1.06995e-10	-0.153828	0.663	0.857	3.45444e-06
Itpr2	1.07131e-10	-0.0889356	0.155	0.282	3.45883e-06
Pram1	1.09183e-10	-0.0660727	0.076	0.166	3.52509e-06
Tppp	1.12013e-10	-0.0759909	0.103	0.199	3.61644e-06
Klf9	1.12165e-10	-0.102768	0.257	0.417	3.62135e-06
Zfp64	1.12483e-10	-0.0731037	0.097	0.198	3.63163e-06
Dhx57	1.12814e-10	-0.108266	0.27	0.452	3.64233e-06
Avl9	1.13963e-10	-0.0798649	0.189	0.341	3.67941e-06
Srcin1	1.14107e-10	-0.111516	0.337	0.552	3.68405e-06
Klhl10	1.14416e-10	-0.0628842	0.069	0.154	3.69402e-06
Wdr35	1.15304e-10	-0.0696216	0.098	0.198	3.72269e-06
Dennd1b	1.16295e-10	-0.143651	0.431	0.672	3.75471e-06
Gm4117	1.16321e-10	-0.059737	0.038	0.104	3.75555e-06
Ctnna2	1.16464e-10	-0.0816223	0.963	0.99	3.76016e-06
B3gnt2	1.16905e-10	-0.0639065	0.074	0.162	3.77439e-06
Chst1	1.16922e-10	0.204425	0.39	0.341	3.77496e-06
Ncald	1.16971e-10	-0.0579286	0.133	0.233	3.77653e-06
Gm47106	1.17284e-10	-0.031641	0.001	0.03	3.78664e-06
Mllt11	1.17408e-10	-0.0927106	0.232	0.368	3.79065e-06
Gphn	1.2031e-10	-0.109655	0.899	0.972	3.88432e-06
Txndc15	1.20903e-10	0.212853	0.329	0.27	3.90347e-06
Zc3h7b	1.21186e-10	-0.0745438	0.124	0.24	3.9126e-06
Cnih3	1.23658e-10	-0.0788274	0.114	0.218	3.99242e-06
Rnf115	1.2508e-10	-0.111426	0.315	0.523	4.03835e-06
Pcbp3	1.27002e-10	-0.0839089	0.189	0.334	4.10039e-06
2900005J15Rik	1.28175e-10	-0.0644972	0.049	0.121	4.13827e-06
Zfp942	1.29087e-10	-0.067761	0.1	0.203	4.16772e-06
4930405A21Rik	1.30715e-10	-0.0666698	0.061	0.142	4.22028e-06
Tfrc	1.31056e-10	-0.07043	0.116	0.224	4.23126e-06
Gpx4	1.31189e-10	0.0328719	0.035	0	4.23556e-06
Hdac8	1.32071e-10	-0.124584	0.374	0.582	4.26404e-06
Gpr183	1.32104e-10	-0.0502491	0.017	0.066	4.2651e-06
Abhd18	1.32979e-10	-0.133109	0.418	0.634	4.29337e-06
Gm10754	1.38652e-10	-0.159149	0.705	0.892	4.47653e-06
Gm47512	1.39381e-10	0.104408	0.092	0.031	4.50005e-06
Pigb	1.39474e-10	-0.0736052	0.151	0.28	4.50305e-06
Tmem178b	1.39558e-10	-0.0950639	0.918	0.979	4.50576e-06
Grb10	1.41237e-10	-0.0705163	0.063	0.143	4.55996e-06
Pgm2l1	1.43065e-10	-0.108097	0.286	0.458	4.61898e-06
Olfr539	1.46952e-10	-0.03897	0.001	0.032	4.74448e-06
Arih1	1.47049e-10	-0.153295	0.582	0.797	4.74764e-06
Tmlhe	1.47645e-10	-0.0775126	0.134	0.253	4.76686e-06
D8Ertd738e	1.48478e-10	-0.0211038	0.019	0.069	4.79376e-06
Gm40375	1.50508e-10	-0.0589967	0.041	0.109	4.85931e-06
Faf1	1.51172e-10	-0.153265	0.63	0.845	4.88074e-06
Cask	1.54564e-10	-0.13876	0.43	0.648	4.99025e-06
Lasp1	1.55206e-10	-0.0606668	0.046	0.116	5.01097e-06
Abhd2	1.56489e-10	-0.0968521	0.209	0.349	5.05241e-06
Lhfp	1.56819e-10	-0.110016	0.212	0.355	5.06304e-06
Ecm2	1.57592e-10	-0.0405072	0.006	0.044	5.08802e-06
Mfap3l	1.62283e-10	-0.0726502	0.149	0.278	5.23946e-06
Pdk3	1.64346e-10	-0.0721242	0.118	0.23	5.30609e-06
Tbc1d19	1.67199e-10	-0.103472	0.244	0.412	5.3982e-06
Trnp1	1.67656e-10	-0.0815851	0.065	0.139	5.41294e-06
Clns1a	1.68323e-10	-0.0878819	0.109	0.203	5.43447e-06
Gm42723	1.71032e-10	-0.0290773	0	0.028	5.52194e-06
Cep170	1.72448e-10	-0.112491	0.276	0.448	5.56765e-06
Ryr1	1.73217e-10	-0.0566122	0.039	0.104	5.59248e-06
Lncpint	1.74897e-10	-0.116562	0.873	0.971	5.64672e-06
Yy1	1.7502e-10	-0.07219	0.142	0.263	5.6507e-06
Zdhhc8	1.76173e-10	-0.0735122	0.109	0.21	5.68792e-06
Gm38413	1.76707e-10	-0.0760113	0.118	0.229	5.70515e-06
Prmt9	1.77958e-10	-0.0716921	0.107	0.212	5.74555e-06
Ankfy1	1.77969e-10	-0.0980238	0.264	0.447	5.74592e-06
Tent4b	1.78363e-10	-0.111971	0.251	0.415	5.75863e-06
Gm15700	1.80341e-10	-0.0362179	0.003	0.037	5.8225e-06
Cry2	1.82367e-10	-0.0947602	0.239	0.404	5.8879e-06
Dpm2	1.83937e-10	-0.0809041	0.122	0.224	5.93858e-06
Polr2i	1.86358e-10	-0.0277887	0.01	0.051	6.01677e-06
Chchd1	1.93734e-10	-0.0264234	0.021	0.073	6.2549e-06
Ppp1cb	1.93739e-10	-0.117043	0.34	0.529	6.25505e-06
Nup188	1.94869e-10	-0.0679351	0.077	0.165	6.29154e-06
Gm8098	1.95932e-10	-0.063353	0.072	0.157	6.32588e-06
Uqcr10	2.00122e-10	0.039412	0.034	0	6.46114e-06
Zfp938	2.00731e-10	0.179206	0.226	0.151	6.48079e-06
2810049E08Rik	2.01776e-10	-0.0728471	0.07	0.153	6.51455e-06
Dnajb11	2.13117e-10	0.19037	0.219	0.145	6.88069e-06
Fem1b	2.19334e-10	-0.0666134	0.101	0.202	7.08143e-06
Hint2	2.22226e-10	-0.0228882	0.012	0.055	7.17479e-06
Atpaf1	2.25703e-10	-0.0803144	0.191	0.34	7.28703e-06
Memo1	2.27252e-10	-0.112671	0.31	0.511	7.33705e-06
Snx30	2.32882e-10	-0.0907779	0.244	0.414	7.51882e-06
Fam171b	2.33056e-10	0.108341	0.695	0.773	7.52444e-06
Lcorl	2.3385e-10	-0.109675	0.253	0.414	7.55008e-06
Alas1	2.36031e-10	-0.071685	0.084	0.173	7.62051e-06
Efl1	2.37037e-10	-0.072375	0.165	0.301	7.65298e-06
Gm27003	2.38277e-10	-0.0530914	0.072	0.158	7.69301e-06
Dnaja3	2.42724e-10	-0.0682615	0.108	0.212	7.83659e-06
Ccnyl1	2.44261e-10	-0.0618546	0.082	0.173	7.88623e-06
Gm17167	2.45162e-10	-0.063091	0.064	0.145	7.91531e-06
4732471J01Rik	2.48584e-10	-0.0907067	0.235	0.397	8.0258e-06
Smurf1	2.51577e-10	-0.114637	0.302	0.495	8.12243e-06
Tollip	2.52456e-10	-0.0700321	0.051	0.121	8.15078e-06
Slc22a23	2.55703e-10	-0.0809888	0.14	0.256	8.25562e-06
Lgi1	2.58014e-10	-0.119519	0.394	0.602	8.33025e-06
Pxdn	2.5832e-10	-0.0813526	0.129	0.238	8.34012e-06
9930021J03Rik	2.58716e-10	-0.143224	0.464	0.704	8.3529e-06
Evi5l	2.62983e-10	-0.0882961	0.172	0.305	8.49066e-06
Parg	2.64688e-10	-0.106191	0.288	0.478	8.54572e-06
Pcf11	2.76904e-10	-0.0811199	0.183	0.321	8.94013e-06
Ankrd42	2.80389e-10	-0.0629575	0.1	0.201	9.05263e-06
Fam189b	2.83775e-10	-0.0616287	0.076	0.164	9.16196e-06
Nol4	2.84231e-10	-0.154562	0.599	0.816	9.17668e-06
Tulp2	2.88165e-10	-0.0487199	0.012	0.056	9.3037e-06
Ppp4r3a	2.90162e-10	-0.0959652	0.228	0.388	9.36816e-06
Kat6a	2.91133e-10	-0.0907043	0.18	0.313	9.39951e-06
Rasa3	2.91439e-10	-0.0691017	0.095	0.189	9.40938e-06
Neurl1a	2.9146e-10	-0.0787841	0.175	0.311	9.41007e-06
Pfdn5	3.01034e-10	-0.0257703	0.048	0.117	9.7192e-06
Rabif	3.02294e-10	-0.0579705	0.033	0.093	9.75985e-06
Jakmip3	3.05392e-10	-0.111237	0.339	0.55	9.85988e-06
Nfatc3	3.09385e-10	-0.0987902	0.209	0.355	9.9888e-06
Git2	3.13838e-10	-0.0613421	0.129	0.245	1.01326e-05
Drp2	3.18029e-10	-0.076265	0.157	0.285	1.02679e-05
Gm13528	3.18665e-10	-0.0459726	0.014	0.061	1.02884e-05
Ube3c	3.1885e-10	-0.140628	0.486	0.723	1.02944e-05
Zfp81	3.21167e-10	-0.0683447	0.116	0.224	1.03692e-05
Kdm2b	3.22583e-10	-0.0903861	0.213	0.366	1.04149e-05
Mtor	3.25627e-10	-0.0854934	0.193	0.338	1.05132e-05
Gnpat	3.26508e-10	-0.0649228	0.107	0.209	1.05416e-05
Kpna3	3.30734e-10	-0.121058	0.354	0.561	1.06781e-05
Gm48683	3.30929e-10	-0.0330307	0	0.027	1.06844e-05
Gm3235	3.32937e-10	-0.0402069	0.023	0.076	1.07492e-05
Mapk9	3.3367e-10	-0.0721222	0.116	0.222	1.07729e-05
Gpatch2l	3.35597e-10	-0.061471	0.087	0.18	1.08351e-05
Acot8	3.36298e-10	-0.0593305	0.052	0.123	1.08577e-05
Cnot6l	3.38582e-10	-0.0999907	0.281	0.465	1.09315e-05
Car11	3.42301e-10	0.202456	0.418	0.386	1.10515e-05
Fus	3.43166e-10	0.0940865	0.732	0.812	1.10795e-05
Gm20721	3.4686e-10	-0.0494765	0.026	0.081	1.11987e-05
Cblb	3.47179e-10	-0.0855496	0.218	0.367	1.1209e-05
Carmil1	3.51221e-10	-0.07108	0.126	0.236	1.13395e-05
Sema6d	3.51385e-10	-0.0921174	0.241	0.379	1.13448e-05
Rictor	3.53416e-10	-0.110907	0.324	0.536	1.14104e-05
Gm15413	3.55873e-10	-0.0356627	0.003	0.035	1.14897e-05
Appl2	3.5675e-10	-0.0594109	0.038	0.1	1.1518e-05
Agk	3.60647e-10	-0.108869	0.272	0.451	1.16438e-05
Kat6b	3.61131e-10	-0.147834	0.504	0.743	1.16595e-05
Shprh	3.62582e-10	-0.106973	0.292	0.473	1.17063e-05
Prpf4b	3.66915e-10	0.130734	0.635	0.696	1.18462e-05
Gm15178	3.6843e-10	-0.0356824	0.003	0.035	1.18951e-05
Crkl	3.70098e-10	-0.0677828	0.083	0.172	1.1949e-05
D130043K22Rik	3.73333e-10	-0.0854211	0.245	0.419	1.20534e-05
Gm15246	3.7374e-10	-0.0583243	0.03	0.088	1.20666e-05
Pcnx	3.79082e-10	-0.136998	0.448	0.666	1.2239e-05
Stk3	3.7936e-10	-0.103091	0.259	0.421	1.2248e-05
Tent2	3.81075e-10	-0.109197	0.299	0.49	1.23034e-05
Rala	3.81456e-10	-0.0870117	0.21	0.361	1.23157e-05
Rpa1	3.86069e-10	-0.0712456	0.081	0.168	1.24646e-05
Platr31	3.87557e-10	-0.0418845	0.01	0.052	1.25127e-05
Kantr	3.87583e-10	-0.0757875	0.148	0.268	1.25135e-05
Tm6sf1	3.88167e-10	-0.0492428	0.028	0.084	1.25324e-05
Tm2d2	3.88479e-10	0.187772	0.187	0.114	1.25424e-05
Eif3k	3.92497e-10	0.0592326	0.092	0.032	1.26721e-05
Slc39a14	3.93243e-10	-0.0849286	0.16	0.287	1.26963e-05
Slc30a6	4.00513e-10	0.18798	0.279	0.21	1.2931e-05
Ttc21b	4.0109e-10	-0.076636	0.153	0.279	1.29496e-05
2010204K13Rik	4.06057e-10	-0.0273213	0.007	0.044	1.311e-05
Adamts3	4.09351e-10	-0.0955093	0.173	0.3	1.32163e-05
1700054A03Rik	4.10435e-10	-0.0440706	0.012	0.055	1.32513e-05
St6galnac3	4.1332e-10	-0.127921	0.438	0.633	1.33444e-05
Mettl17	4.13718e-10	-0.0726345	0.104	0.204	1.33573e-05
Snx13	4.14471e-10	-0.115506	0.33	0.535	1.33816e-05
Tmod1	4.14689e-10	-0.0607285	0.046	0.114	1.33887e-05
Ppp2r3a	4.14823e-10	-0.0881659	0.222	0.376	1.3393e-05
Ppp2r2b	4.19559e-10	-0.0988195	0.904	0.971	1.35459e-05
Trappc9	4.22165e-10	-0.127742	0.37	0.571	1.363e-05
Firre	4.30945e-10	-0.08075	0.181	0.315	1.39135e-05
Gm16153	4.32065e-10	-0.0489941	0.024	0.078	1.39496e-05
Usp2	4.3504e-10	-0.0666062	0.147	0.266	1.40457e-05
Slf2	4.36533e-10	-0.110227	0.315	0.51	1.40939e-05
Farsb	4.4126e-10	-0.0893557	0.235	0.396	1.42465e-05
Simc1	4.42037e-10	-0.0666151	0.092	0.186	1.42716e-05
Abi2	4.43025e-10	-0.146603	0.63	0.845	1.43035e-05
Gm34237	4.43277e-10	-0.0520091	0.02	0.07	1.43116e-05
Dnah9	4.4566e-10	-0.151192	0.477	0.683	1.43886e-05
Oxct1	4.48732e-10	-0.143796	0.538	0.759	1.44877e-05
Gm49595	4.52489e-10	-0.0465935	0.014	0.06	1.46091e-05
Far2	4.52851e-10	-0.11753	0.359	0.582	1.46208e-05
Kmt2c	4.55703e-10	-0.145583	0.576	0.796	1.47128e-05
Gm33206	4.59726e-10	-0.0503048	0.014	0.06	1.48427e-05
Smpd4	4.62103e-10	-0.068816	0.112	0.216	1.49194e-05
Ctnnd2	4.646e-10	-0.0543576	0.988	0.993	1.50001e-05
Sdccag8	4.66051e-10	-0.123443	0.398	0.604	1.50469e-05
Zfhx2	4.68632e-10	-0.0965064	0.26	0.435	1.51302e-05
Ppm1h	4.69715e-10	-0.138943	0.459	0.676	1.51652e-05
Uimc1	4.71789e-10	-0.0912727	0.204	0.349	1.52322e-05
Snx24	4.75252e-10	-0.0886152	0.206	0.35	1.5344e-05
Atxn7l1os2	4.75553e-10	-0.044307	0.009	0.049	1.53537e-05
Ube2r2	4.8275e-10	-0.104195	0.289	0.466	1.55861e-05
4933412O06Rik	4.85347e-10	-0.0814971	0.164	0.293	1.56699e-05
Tafa1	4.8833e-10	-0.0463463	0.996	0.996	1.57662e-05
Rapgef1	4.93038e-10	-0.0872805	0.217	0.37	1.59182e-05
Snx29	4.95643e-10	-0.0963979	0.255	0.425	1.60023e-05
Srsf12	4.9667e-10	-0.059336	0.044	0.111	1.60355e-05
Ube2d2a	4.97587e-10	-0.099461	0.298	0.476	1.60651e-05
Tusc3	5.02119e-10	0.117477	0.676	0.734	1.62114e-05
F730043M19Rik	5.08375e-10	-0.0830232	0.167	0.291	1.64134e-05
Rab11a	5.25421e-10	-0.0629526	0.123	0.231	1.69637e-05
Pygo1	5.27937e-10	-0.089088	0.192	0.337	1.7045e-05
Rad54l2	5.29557e-10	-0.078275	0.173	0.31	1.70973e-05
Cnep1r1	5.32716e-10	-0.0691306	0.105	0.205	1.71993e-05
Nek9	5.3461e-10	-0.0851063	0.198	0.341	1.72604e-05
Iqch	5.34913e-10	-0.037765	0.009	0.049	1.72702e-05
Dennd1a	5.3693e-10	-0.136248	0.761	0.911	1.73353e-05
Ica1	5.38925e-10	-0.150297	0.655	0.865	1.73997e-05
Dnajc13	5.45655e-10	-0.117883	0.324	0.522	1.7617e-05
Gpr137c	5.4826e-10	-0.13123	0.355	0.543	1.77011e-05
Mplkip	5.58126e-10	-0.070282	0.078	0.162	1.80197e-05
Serpina10	5.59991e-10	-0.0307238	0.001	0.03	1.80799e-05
Krt20	5.71014e-10	-0.0301044	0.001	0.03	1.84358e-05
Gm15747	5.74735e-10	-0.0310523	0.001	0.03	1.85559e-05
Hsd17b4	5.79345e-10	-0.0612206	0.116	0.222	1.87047e-05
Med23	5.80737e-10	-0.0660441	0.125	0.237	1.87497e-05
Echdc1	5.8164e-10	-0.0733424	0.201	0.35	1.87788e-05
Ahcyl1	5.82979e-10	-0.106796	0.328	0.518	1.88221e-05
Abi1	5.84256e-10	-0.148627	0.558	0.772	1.88633e-05
Ggnbp2	5.90716e-10	-0.122949	0.384	0.609	1.90718e-05
Cwc27	6.04015e-10	-0.115669	0.327	0.523	1.95012e-05
Opa1	6.07954e-10	-0.106612	0.302	0.486	1.96284e-05
Mgst3	6.13623e-10	-0.0694566	0.054	0.122	1.98114e-05
Virma	6.24521e-10	-0.0933416	0.247	0.412	2.01633e-05
Fyb2	6.2834e-10	-0.0547487	0.036	0.099	2.02866e-05
Adgrb2	6.31861e-10	0.184586	0.513	0.51	2.04003e-05
Pik3r3	6.32135e-10	-0.0862318	0.142	0.254	2.04091e-05
Piga	6.35648e-10	-0.0404141	0.014	0.058	2.05225e-05
Ube2g1	6.36473e-10	-0.114021	0.342	0.537	2.05492e-05
Nucks1	6.42003e-10	-0.0911889	0.215	0.351	2.07277e-05
Glis2	6.42303e-10	-0.0619206	0.052	0.123	2.07374e-05
Trim24	6.49559e-10	-0.0903668	0.208	0.354	2.09717e-05
Fer	6.49592e-10	-0.151447	0.536	0.776	2.09727e-05
Cox6b1	6.50525e-10	-0.0175714	0.05	0.12	2.10029e-05
Abl1	6.55484e-10	-0.0813966	0.172	0.302	2.1163e-05
2900026A02Rik	6.60681e-10	-0.0960455	0.28	0.466	2.13307e-05
Smg7	6.62824e-10	-0.104937	0.306	0.497	2.13999e-05
Snx25	6.66271e-10	-0.0889583	0.204	0.352	2.15112e-05
Phkb	6.68984e-10	-0.0864983	0.222	0.376	2.15988e-05
Hnrnpa3	6.71472e-10	-0.0940602	0.266	0.396	2.16792e-05
Crim1	6.74535e-10	-0.145453	0.505	0.707	2.1778e-05
Dync1i1	6.77488e-10	-0.14799	0.732	0.909	2.18734e-05
Ppp4r1	6.77719e-10	-0.062674	0.123	0.234	2.18808e-05
Lactb	6.80508e-10	-0.0773067	0.159	0.287	2.19709e-05
Lrrc40	6.81102e-10	-0.0716031	0.151	0.273	2.199e-05
Cpeb2	6.84614e-10	-0.0754705	0.182	0.319	2.21035e-05
Samd12	6.93152e-10	-0.120131	0.844	0.956	2.23791e-05
Stam	6.97768e-10	-0.0777285	0.156	0.277	2.25282e-05
Nr2c2	6.99888e-10	-0.117971	0.364	0.568	2.25966e-05
Thada	7.00072e-10	-0.103368	0.308	0.508	2.26025e-05
Arid1b	7.06444e-10	-0.142748	0.736	0.918	2.28082e-05
Gm13703	7.12972e-10	-0.0518181	0.017	0.064	2.3019e-05
Lrrc49	7.46749e-10	-0.103373	0.284	0.47	2.41095e-05
Mtf2	7.50656e-10	-0.124354	0.389	0.62	2.42357e-05
Slc12a6	7.57103e-10	-0.126763	0.41	0.627	2.44438e-05
Srd5a1	7.58445e-10	-0.0533731	0.025	0.078	2.44871e-05
Pex1	7.61727e-10	-0.0869409	0.149	0.267	2.45931e-05
Cemip	7.7357e-10	-0.0706209	0.101	0.196	2.49755e-05
Cacng7	7.8258e-10	-0.0832931	0.206	0.354	2.52664e-05
Crk	8.01834e-10	-0.0832802	0.197	0.336	2.5888e-05
Map3k7	8.02899e-10	-0.0872887	0.217	0.367	2.59224e-05
Egr1	8.20515e-10	-0.0722407	0.077	0.158	2.64911e-05
Iqsec2	8.21524e-10	-0.148681	0.625	0.828	2.65237e-05
Ubl3	8.23105e-10	-0.0967778	0.284	0.457	2.65748e-05
Nt5dc3	8.28617e-10	-0.0897476	0.246	0.411	2.67527e-05
Casc3	8.34948e-10	-0.0795918	0.211	0.361	2.69571e-05
Tmem131l	8.50226e-10	-0.0944268	0.262	0.438	2.74504e-05
Fgf13	8.53474e-10	-0.0981356	0.29	0.451	2.75552e-05
Caprin2	8.57837e-10	-0.0524605	0.029	0.085	2.76961e-05
Tubgcp6	8.7309e-10	-0.057843	0.057	0.131	2.81886e-05
Megf11	8.74227e-10	-0.0519984	0.021	0.07	2.82253e-05
Unc50	8.74842e-10	0.169801	0.183	0.112	2.82452e-05
Tiparp	8.77556e-10	-0.0708427	0.102	0.198	2.83328e-05
2023-09-11	8.79004e-10	-0.103703	0.288	0.465	2.83795e-05
Slc24a2	8.87874e-10	-0.067286	0.986	0.995	2.86659e-05
Gba2	8.94982e-10	-0.0601833	0.094	0.186	2.88954e-05
Tmem56	8.98008e-10	-0.0541699	0.058	0.133	2.89931e-05
Slc10a1	9.03556e-10	-0.0391782	0.007	0.043	2.91722e-05
Trip11	9.08827e-10	-0.100553	0.282	0.46	2.93424e-05
B3galt1	9.09773e-10	-0.10425	0.91	0.978	2.93729e-05
Cdkl2	9.09833e-10	-0.0785684	0.191	0.336	2.93749e-05
Dcaf10	9.17913e-10	-0.0796905	0.169	0.3	2.96357e-05
Fam184a	9.28613e-10	-0.0680534	0.168	0.299	2.99812e-05
Atp8a2	9.42174e-10	-0.100646	0.278	0.445	3.0419e-05
Ppp1cc	9.59875e-10	-0.073404	0.154	0.27	3.09905e-05
Ctsz	9.62657e-10	0.0938923	0.072	0.021	3.10804e-05
Hes1	9.62776e-10	0.115452	0.092	0.035	3.10842e-05
Apobec4	9.66295e-10	-0.0667322	0.139	0.258	3.11978e-05
Usf3	9.68431e-10	-0.0853732	0.2	0.343	3.12668e-05
Rsrc1	9.78064e-10	-0.135618	0.437	0.654	3.15778e-05
Dlg3	9.84606e-10	-0.0765808	0.174	0.296	3.1789e-05
Gm30648	9.87052e-10	-0.0638068	0.051	0.12	3.1868e-05
Gm49171	1.05283e-09	-0.0656693	0.04	0.102	3.39918e-05
Diaph1	1.05893e-09	-0.0772223	0.16	0.283	3.41886e-05
Tsen34	1.06735e-09	-0.0464984	0.023	0.074	3.44605e-05
Gm26944	1.06942e-09	-0.0524419	0.048	0.117	3.45272e-05
Slc35b2	1.08228e-09	0.0390592	0.032	0	3.49426e-05
Nova2	1.08578e-09	-0.106851	0.323	0.52	3.50555e-05
Ptprr	1.08809e-09	-0.145662	0.485	0.698	3.513e-05
Klf8	1.09441e-09	-0.0948597	0.209	0.355	3.53341e-05
Lmbr1	1.09593e-09	-0.0909564	0.229	0.386	3.53833e-05
Ctif	1.10326e-09	-0.106564	0.299	0.481	3.56198e-05
Lrrc41	1.10587e-09	-0.0623215	0.068	0.146	3.5704e-05
Scaf11	1.10917e-09	-0.0810857	0.148	0.261	3.58108e-05
Dapk1	1.13028e-09	-0.145407	0.698	0.889	3.64922e-05
Dbndd2	1.14522e-09	-0.0790008	0.129	0.221	3.69747e-05
Traf6	1.14629e-09	-0.0694218	0.123	0.231	3.7009e-05
Macrod2	1.16153e-09	-0.0653122	0.981	0.992	3.75011e-05
Gm19967	1.16491e-09	-0.0439423	0.014	0.057	3.76103e-05
Tfg	1.17609e-09	-0.0768503	0.118	0.215	3.79714e-05
Gm45250	1.17781e-09	-0.0421526	0.015	0.06	3.80268e-05
Zmym5	1.18798e-09	-0.0809615	0.162	0.286	3.83552e-05
Carf	1.19986e-09	-0.0703053	0.168	0.297	3.87386e-05
Ndufa7	1.20034e-09	-0.0501872	0.087	0.166	3.87541e-05
Chd8	1.22086e-09	-0.0944334	0.292	0.467	3.94167e-05
Srsf1	1.22207e-09	-0.0845718	0.235	0.381	3.94556e-05
Grhl1	1.23073e-09	-0.0718282	0.117	0.22	3.97354e-05
Gm10097	1.23573e-09	-0.0331439	0.002	0.031	3.98968e-05
Tbk1	1.23923e-09	-0.0807623	0.189	0.323	4.00098e-05
Cenpc1	1.24251e-09	-0.0806489	0.232	0.398	4.01157e-05
Camk2g	1.24828e-09	-0.0756126	0.141	0.25	4.03021e-05
Crmp1	1.25355e-09	-0.0960023	0.297	0.479	4.04721e-05
Gm27016	1.25506e-09	-0.0326478	0.002	0.031	4.05209e-05
Hbp1	1.26316e-09	-0.0530558	0.072	0.153	4.07825e-05
Gm48708	1.26484e-09	-0.0314637	0.002	0.031	4.08366e-05
Anapc1	1.27469e-09	-0.0822067	0.221	0.38	4.11545e-05
Cdh8	1.28357e-09	-0.13461	0.773	0.927	4.14413e-05
Pappa2	1.30086e-09	-0.0399134	0.003	0.035	4.19994e-05
Hipk2	1.30291e-09	-0.0722708	0.195	0.334	4.20657e-05
Ddi2	1.31231e-09	-0.0729873	0.201	0.352	4.23693e-05
Brix1	1.31954e-09	-0.059119	0.058	0.131	4.26028e-05
Lingo2	1.32187e-09	-0.188783	0.326	0.434	4.2678e-05
Efcab7	1.3466e-09	-0.0548778	0.058	0.132	4.34763e-05
Gm15581	1.36436e-09	-0.0372665	0.003	0.035	4.40498e-05
Ttll4	1.37993e-09	-0.0649889	0.116	0.219	4.45525e-05
Dnal1	1.39305e-09	-0.0691223	0.189	0.332	4.4976e-05
Gm35501	1.39996e-09	-0.046091	0.036	0.096	4.51992e-05
Col4a3bp	1.40013e-09	-0.0969895	0.264	0.432	4.52044e-05
Fryl	1.43782e-09	-0.129747	0.44	0.661	4.64214e-05
Zfp777	1.44224e-09	-0.0563671	0.061	0.135	4.65643e-05
Dot1l	1.4468e-09	-0.0819999	0.209	0.355	4.67113e-05
Rps6kb2	1.44753e-09	-0.0708571	0.142	0.256	4.67349e-05
Adk	1.44863e-09	-0.0839888	0.246	0.404	4.67705e-05
Ext1	1.46617e-09	-0.093213	0.924	0.976	4.73367e-05
Tbl1xr1	1.46954e-09	-0.0974004	0.299	0.489	4.74456e-05
Nhlrc2	1.47598e-09	-0.0775807	0.215	0.369	4.76535e-05
Gm42161	1.4881e-09	-0.0399844	0.01	0.049	4.80446e-05
Rbm6	1.50295e-09	-0.150042	0.65	0.864	4.85242e-05
Cyb5b	1.51059e-09	-0.0796765	0.193	0.329	4.87711e-05
Slc2a9	1.5192e-09	-0.0688148	0.141	0.258	4.90487e-05
Gm16572	1.52479e-09	-0.0403403	0.01	0.049	4.92295e-05
Zmym4	1.53115e-09	-0.146314	0.538	0.767	4.94348e-05
Polr1a	1.54659e-09	-0.0622923	0.094	0.185	4.99331e-05
Tbc1d20	1.54748e-09	-0.0559122	0.07	0.148	4.9962e-05
Serp2	1.55656e-09	-0.0864181	0.193	0.299	5.02551e-05
Qsox1	1.57131e-09	-0.0503579	0.04	0.102	5.07313e-05
Cpne1	1.5731e-09	-0.0749486	0.184	0.317	5.07891e-05
Gm29865	1.57964e-09	-0.0754238	0.136	0.248	5.10002e-05
Gm19466	1.59302e-09	-0.0366114	0.007	0.042	5.14323e-05
Tbc1d14	1.62463e-09	-0.0618863	0.129	0.239	5.24529e-05
Fat3	1.63413e-09	-0.102639	0.9	0.971	5.27596e-05
Ankib1	1.64891e-09	-0.108036	0.33	0.529	5.32368e-05
Ube2d1	1.65967e-09	-0.0827841	0.187	0.319	5.35842e-05
Mctp1	1.66068e-09	-0.0516282	0.029	0.081	5.36168e-05
Tubgcp5	1.66269e-09	-0.0717783	0.136	0.246	5.36815e-05
Ifrd1	1.67395e-09	-0.0876287	0.231	0.385	5.40451e-05
Kcnq5	1.68613e-09	-0.0897005	0.946	0.984	5.44384e-05
Srgap2	1.74947e-09	-0.136536	0.487	0.702	5.64833e-05
Dock9	1.77535e-09	-0.115968	0.842	0.956	5.73189e-05
Cdon	1.81212e-09	-0.0767164	0.136	0.244	5.8506e-05
Sos2	1.81713e-09	-0.0712016	0.171	0.301	5.86679e-05
Tbck	1.82336e-09	-0.0997111	0.293	0.479	5.88691e-05
Rbfox2	1.83808e-09	-0.135867	0.806	0.961	5.93442e-05
Riok2	1.85273e-09	-0.0549717	0.099	0.195	5.98173e-05
Thoc1	1.85373e-09	0.15543	0.5	0.523	5.98497e-05
Gm10550	1.86818e-09	-0.0513298	0.027	0.08	6.0316e-05
Spire1	1.8803e-09	-0.11817	0.393	0.626	6.07073e-05
4930415C11Rik	1.89814e-09	-0.0725112	0.178	0.309	6.12833e-05
Selenow	1.90294e-09	-0.0403536	0.367	0.533	6.14382e-05
Lyst	1.90579e-09	-0.10677	0.357	0.558	6.15303e-05
Apc2	1.90796e-09	-0.0561878	0.067	0.145	6.16003e-05
Commd10	1.93961e-09	-0.0961062	0.28	0.454	6.26221e-05
Pde1b	1.95482e-09	-0.0500904	0.037	0.095	6.31134e-05
9530062K07Rik	1.9706e-09	-0.0634124	0.09	0.179	6.36227e-05
1700025G04Rik	1.98697e-09	-0.0991282	0.299	0.477	6.41512e-05
Adgrv1	1.99065e-09	-0.0279444	0.001	0.029	6.427e-05
Plcl2	2.00962e-09	-0.145667	0.604	0.806	6.48826e-05
Dnajc7	2.01095e-09	-0.0939017	0.312	0.495	6.49255e-05
Gm49227	2.04849e-09	-0.0365521	0.006	0.039	6.61374e-05
Map4k3	2.05588e-09	-0.151544	0.653	0.867	6.63761e-05
Gm3693	2.06475e-09	-0.0379496	0.006	0.039	6.66626e-05
Dlg1	2.07447e-09	-0.0968471	0.321	0.505	6.69763e-05
Tsr2	2.07637e-09	-0.0439583	0.023	0.072	6.70378e-05
Gm17218	2.09636e-09	-0.0297117	0.001	0.029	6.7683e-05
Map2k5	2.10866e-09	-0.120549	0.374	0.577	6.80803e-05
Cd226	2.1345e-09	-0.0445867	0.018	0.064	6.89145e-05
Ythdf2	2.13856e-09	-0.0599342	0.084	0.169	6.90455e-05
Brcc3	2.14198e-09	-0.0613199	0.107	0.206	6.91559e-05
Sp4	2.14378e-09	-0.0823722	0.207	0.351	6.9214e-05
[truncated: 12,042 more rows]

## Sheet: Cluster 1
	p_val	avg_log2FC	pct.1	pct.2	p_val_adj
Malat1	1.69686e-190	0.0727803	1	1	5.47849e-186
Lrrtm4	2.0851e-131	-0.129414	1	1	6.73194e-127
A330015K06Rik	2.49872e-117	-0.704285	0.161	0.683	8.06736e-113
Kcnip4	6.52346e-116	-0.0817969	1	1	2.10616e-111
Gm43376	2.08852e-113	-0.63593	0.082	0.555	6.74301e-109
Csmd1	2.21536e-105	-0.101844	0.999	1	7.1525e-101
Gm12296	1.35236e-104	-0.634897	0.122	0.601	4.36622e-100
Son	1.27417e-101	0.431164	0.889	0.801	4.11377e-97
Nkain2	3.19819e-98	-0.134366	0.996	1	1.03257e-93
1700111E14Rik	5.31835e-98	-0.629498	0.185	0.686	1.71708e-93
Atp6v0c	9.55137e-95	0.696639	0.754	0.464	3.08376e-90
Gm41505	4.31883e-94	-0.528156	0.057	0.451	1.39438e-89
4930532I03Rik	2.08307e-90	-0.557059	0.095	0.518	6.72539e-86
Gm36975	3.65402e-89	-0.603002	0.247	0.733	1.17974e-84
Gm11149	2.0241e-87	-0.484219	0.047	0.408	6.53499e-83
A230004M16Rik	2.15534e-82	-0.542129	0.132	0.569	6.95874e-78
4930509J09Rik	3.99501e-81	-0.578711	0.36	0.82	1.28983e-76
Cmss1	1.27529e-80	-0.53067	0.299	0.775	4.1174e-76
Rasal2	3.51071e-79	-0.337974	0.818	0.993	1.13347e-74
Gm48678	1.46545e-75	-0.511501	0.152	0.585	4.73134e-71
Gm15577	2.59115e-72	-0.394466	0.02	0.298	8.36578e-68
Rbfox1	1.11345e-68	-0.122885	0.995	1	3.5949e-64
Macrod2os1	1.46907e-67	-0.391803	0.025	0.295	4.74304e-63
Itm2b	1.83185e-64	0.508441	0.745	0.61	5.9143e-60
Sorbs2os	7.01074e-62	-0.464401	0.172	0.574	2.26349e-57
Grin2b	2.66692e-58	0.103878	0.994	0.999	8.61043e-54
Egfem1	4.34081e-58	-0.344891	0.756	0.949	1.40147e-53
C1ql2	4.44195e-58	0.59116	0.481	0.215	1.43413e-53
Robo2	7.9759e-58	-0.288827	0.838	0.985	2.5751e-53
Dlg2	1.21557e-57	-0.0750065	0.999	1	3.92457e-53
Ahcyl2	1.59507e-57	-0.3598	0.728	0.966	5.14984e-53
AY036118	4.2005e-57	-0.344518	0.082	0.386	1.35617e-52
Gm49127	7.61691e-57	-0.367558	0.04	0.299	2.4592e-52
Gm28750	2.13433e-56	-0.352156	0.034	0.284	6.8909e-52
Gm13269	2.41457e-56	-0.418306	0.147	0.514	7.79567e-52
Gm47523	5.02434e-55	-0.333159	0.028	0.263	1.62216e-50
Gm37679	9.60794e-55	-0.342851	0.054	0.325	3.10202e-50
Timp3	1.08002e-54	-0.401019	0.097	0.408	3.48695e-50
Grik2	1.90731e-54	-0.129078	0.984	1	6.15794e-50
Gm42418	2.46209e-54	-0.323011	0.835	0.979	7.94911e-50
Pcsk1n	2.60239e-54	0.580134	0.519	0.27	8.40209e-50
Inhba	3.2691e-54	-0.362314	0.077	0.372	1.05546e-49
Rtn1	3.36652e-54	0.221847	0.934	0.949	1.08691e-49
4930547E14Rik	2.23112e-53	-0.283862	0.016	0.221	7.20339e-49
Lsamp	8.2309e-53	-0.0590265	1	1	2.65743e-48
Cntnap5b	1.7223e-52	-0.493496	0.359	0.722	5.56063e-48
Gm15496	2.22243e-52	-0.343316	0.059	0.329	7.17534e-48
Hsp90b1	4.20117e-52	0.540984	0.504	0.272	1.35639e-47
Gm20319	4.64619e-52	-0.349912	0.068	0.347	1.50007e-47
C1ql3	4.74249e-52	0.373767	0.738	0.668	1.53116e-47
C1qtnf4	1.4728e-51	0.480433	0.654	0.522	4.75508e-47
1700109K24Rik	1.8716e-51	-0.304615	0.028	0.252	6.04266e-47
Gm32014	2.58554e-50	-0.372483	0.089	0.378	8.34766e-46
Atp1a1	1.10901e-49	0.476576	0.615	0.464	3.58054e-45
Kansl1l	1.34289e-48	-0.422424	0.229	0.607	4.33565e-44
Gm50250	1.54734e-48	-0.326577	0.042	0.274	4.99573e-44
1700037C18Rik	2.25802e-47	-0.270216	0.016	0.206	7.29023e-43
Nrg3	5.88274e-47	-0.0903333	1	1	1.8993e-42
Plxna4os3	1.37335e-46	-0.347918	0.082	0.353	4.434e-42
Aplp1	2.68302e-46	0.441986	0.655	0.536	8.6624e-42
Pigk	3.53139e-46	-0.377821	0.584	0.894	1.14015e-41
9630013A20Rik	1.9699e-45	-0.27875	0.013	0.191	6.36002e-41
Glp2r	6.99239e-44	-0.282805	0.048	0.275	2.25756e-39
Gm20275	1.11482e-43	-0.392701	0.212	0.566	3.59932e-39
Zfp804b	1.18458e-43	-0.48932	0.318	0.623	3.82455e-39
Lca5	2.00399e-43	-0.336986	0.094	0.364	6.47009e-39
Gm15738	2.254e-43	-0.412105	0.422	0.803	7.27726e-39
Ptprd	3.38431e-43	-0.0936511	0.994	1	1.09266e-38
Gm16351	3.87684e-43	-0.360961	0.108	0.385	1.25168e-38
Fgfr2	6.22315e-43	-0.394368	0.43	0.802	2.00921e-38
Far1os	1.46037e-42	-0.325772	0.091	0.357	4.71495e-38
4930455C13Rik	1.78664e-42	-0.26	0.027	0.22	5.76835e-38
Magi2	5.65751e-42	-0.133013	0.984	0.999	1.82659e-37
Gm20754	6.58237e-42	-0.226073	0.879	0.979	2.12518e-37
Gm10785	2.63879e-41	-0.304358	0.08	0.326	8.51959e-37
Gm10848	3.85059e-41	-0.326311	0.112	0.391	1.2432e-36
Il1rapl1	6.43442e-41	-0.113369	0.989	1	2.07742e-36
4921534H16Rik	7.38427e-41	-0.353845	0.167	0.487	2.38409e-36
Gm48091	1.02482e-40	-0.319866	0.107	0.375	3.30874e-36
Gm48512	3.00265e-40	-0.320281	0.101	0.364	9.69435e-36
Gm16267	4.83274e-40	-0.252907	0.025	0.205	1.5603e-35
Spata2	4.95148e-40	-0.289673	0.057	0.277	1.59864e-35
Kcnd2	1.56983e-39	-0.0959061	0.998	1	5.06834e-35
Gm42303	2.63466e-39	-0.279697	0.048	0.254	8.50626e-35
Mdga2	7.50925e-39	-0.226386	0.876	0.986	2.42444e-34
Gm49003	2.23754e-38	-0.277652	0.058	0.27	7.22412e-34
Gm12227	2.84494e-38	-0.217437	0.007	0.151	9.18516e-34
4933424G05Rik	2.62397e-37	-0.272452	0.074	0.303	8.47174e-33
4930419G24Rik	1.28475e-36	-0.182383	0.03	0.203	4.14795e-32
Olfm1	2.81168e-36	0.327408	0.76	0.801	9.0778e-32
Pcdh9	7.52818e-36	-0.121614	0.991	1	2.43055e-31
Ccdc73	1.12799e-35	-0.232262	0.032	0.206	3.64183e-31
Nme7	1.47389e-35	-0.318313	0.18	0.493	4.7586e-31
Cadm2	1.88917e-35	-0.0601263	1	1	6.09936e-31
Gm47271	2.4874e-35	-0.229139	0.036	0.215	8.0308e-31
Dlgap1	2.90958e-35	-0.0667304	0.999	1	9.39387e-31
Rps29	4.24086e-35	0.36318	0.421	0.18	1.3692e-30
Gm44151	6.75088e-35	-0.351483	0.249	0.586	2.17959e-30
4932443L11Rik	8.22595e-35	-0.215066	0.029	0.195	2.65583e-30
Gm15563	1.05816e-34	-0.235693	0.034	0.208	3.41637e-30
Cttnbp2	1.12889e-34	-0.162284	0.945	0.998	3.64472e-30
Fras1	9.58845e-34	-0.311298	0.11	0.339	3.09573e-29
Grm3	3.33233e-33	-0.326037	0.18	0.449	1.07588e-28
Xrcc6	1.17616e-32	-0.261864	0.095	0.324	3.79736e-28
Gm14858	1.53087e-32	-0.23376	0.052	0.237	4.94258e-28
Gm16183	1.9002e-32	-0.235566	0.058	0.252	6.13498e-28
Pcsk2os2	1.94574e-32	-0.211802	0.025	0.177	6.282e-28
Caly	3.12369e-32	0.419416	0.534	0.417	1.00851e-27
Pdzd2	3.177e-32	-0.365039	0.436	0.785	1.02573e-27
1700085D07Rik	3.58074e-32	-0.233317	0.057	0.249	1.15608e-27
Kalrn	1.9154e-31	-0.0993513	0.992	1	6.18406e-27
Gm48747	2.13326e-31	-0.261727	0.089	0.301	6.88745e-27
Gm42609	3.72321e-31	-0.184663	0.013	0.144	1.20208e-26
Mfsd4a	5.36902e-31	-0.317847	0.234	0.548	1.73344e-26
Sphkap	1.00224e-30	-0.266798	0.728	0.937	3.23584e-26
4932413F04Rik	1.32467e-30	-0.193046	0.021	0.161	4.27684e-26
Gm9968	2.84473e-30	-0.216526	0.041	0.206	9.18448e-26
Hspa5	8.01075e-30	0.410933	0.313	0.131	2.58635e-25
Gabrb3	1.33937e-29	-0.160892	0.941	0.995	4.3243e-25
Gm26672	1.53829e-29	-0.255678	0.082	0.284	4.96651e-25
Apod	2.30504e-29	-0.104319	0.018	0.151	7.44204e-25
Eif1	3.20218e-29	-0.116898	0.114	0.33	1.03386e-24
Fam155a	3.83773e-29	-0.0827386	0.994	1	1.23905e-24
Nufip2	3.88318e-29	-0.25893	0.137	0.385	1.25372e-24
Sntg1	5.13285e-29	-0.20184	0.856	0.983	1.65719e-24
Usp50	5.30854e-29	-0.254971	0.112	0.339	1.71392e-24
Lysmd4	5.48111e-29	-0.247472	0.085	0.285	1.76963e-24
Zbtb16	6.61749e-29	-0.334535	0.344	0.684	2.13652e-24
Grina	7.7344e-29	0.392215	0.507	0.394	2.49713e-24
Gm48239	1.28463e-28	-0.159805	0.009	0.124	4.14757e-24
Ppfia2	1.29966e-28	-0.0780274	0.995	1	4.19608e-24
4930587E11Rik	2.58312e-28	-0.206435	0.039	0.192	8.33988e-24
Bsg	2.61397e-28	0.442155	0.441	0.305	8.43945e-24
Fgf12	3.09861e-28	-0.286313	0.683	0.933	1.00042e-23
E530011L22Rik	4.45407e-28	-0.162196	0.01	0.124	1.43804e-23
Lrp1b	6.78883e-28	-0.0871089	0.997	1	2.19184e-23
5330438D12Rik	1.04245e-27	-0.327292	0.422	0.778	3.36565e-23
Atp1b1	2.36411e-27	0.22471	0.805	0.829	7.63276e-23
Arhgap26	2.52632e-27	-0.265488	0.139	0.37	8.15647e-23
AC171003.1	3.31232e-27	-0.174097	0.013	0.13	1.06942e-22
4930567K12Rik	4.02759e-27	-0.193086	0.033	0.175	1.30035e-22
AC149090.1	7.90373e-27	0.155477	0.887	0.908	2.5518e-22
Lrtm1	1.11904e-26	-0.187429	0.03	0.168	3.61295e-22
Zfp46	1.80754e-26	-0.222816	0.077	0.263	5.83581e-22
Prnp	2.64986e-26	0.37664	0.435	0.301	8.55533e-22
5730522E02Rik	3.05595e-26	-0.292448	0.64	0.907	9.86643e-22
Lingo2	3.344e-26	-0.0785659	0.994	1	1.07965e-21
Slc22a17	3.46213e-26	0.373577	0.534	0.452	1.11778e-21
Gm32250	3.50806e-26	-0.273259	0.19	0.466	1.13261e-21
Gm21954	5.0277e-26	-0.140434	0.005	0.103	1.62324e-21
Sdcbp	5.80117e-26	-0.246191	0.129	0.341	1.87297e-21
Gm13402	6.57951e-26	-0.199672	0.049	0.206	2.12426e-21
1500035N22Rik	1.1762e-25	-0.189504	0.047	0.201	3.79748e-21
Gm28376	1.35931e-25	-0.252633	0.751	0.947	4.38865e-21
Diaph2	1.44726e-25	-0.272218	0.66	0.905	4.67263e-21
Erc2	1.62069e-25	-0.0889284	0.992	1	5.23256e-21
Gm5441	3.96765e-25	-0.173174	0.025	0.151	1.281e-20
Ptgds	3.99307e-25	-0.136693	0.021	0.14	1.2892e-20
Gm44129	4.14443e-25	-0.185597	0.033	0.168	1.33807e-20
Nrcam	6.54004e-25	-0.183952	0.865	0.98	2.11152e-20
Rsf1os1	7.25708e-25	-0.206456	0.071	0.245	2.34302e-20
Syndig1	1.07172e-24	-0.290384	0.254	0.538	3.46015e-20
Clk1	1.19588e-24	0.296256	0.568	0.514	3.86101e-20
Cntn5	1.35608e-24	-0.196638	0.858	0.977	4.37825e-20
Uchl4	1.39766e-24	-0.161377	0.022	0.143	4.51247e-20
Kcnj3	1.48994e-24	-0.196141	0.86	0.985	4.81041e-20
9630028H03Rik	1.5414e-24	-0.282481	0.25	0.531	4.97656e-20
Slc16a4	1.7119e-24	-0.199828	0.064	0.229	5.52703e-20
Agrp	1.71872e-24	-0.181033	0.041	0.183	5.54906e-20
Scg2	1.85596e-24	0.387516	0.435	0.311	5.99215e-20
Celf2	1.99831e-24	-0.0394696	1	1	6.45174e-20
Gm10097	2.20543e-24	-0.14279	0.008	0.107	7.12046e-20
4933411O13Rik	2.31005e-24	-0.216465	0.08	0.257	7.45824e-20
Gm13684	3.03197e-24	-0.154349	0.015	0.123	9.78901e-20
Chgb	3.37602e-24	0.394821	0.537	0.461	1.08998e-19
2810432F15Rik	3.51088e-24	-0.160997	0.023	0.143	1.13352e-19
Angpt2	3.95524e-24	-0.156195	0.015	0.123	1.27699e-19
Mapk4	3.97989e-24	-0.316958	0.413	0.72	1.28495e-19
Ctif	4.05437e-24	-0.280811	0.253	0.539	1.30899e-19
Serinc1	4.20416e-24	0.352413	0.501	0.416	1.35735e-19
Atp2b1	4.62562e-24	0.109116	0.941	0.972	1.49343e-19
Plp1	6.30847e-24	-0.0932764	0.093	0.277	2.03675e-19
Eif2s3y	7.33695e-24	0.32585	0.502	0.391	2.36881e-19
Gm15594	1.47333e-23	-0.236135	0.139	0.362	4.75678e-19
Hmgcll1	1.85247e-23	-0.210278	0.08	0.248	5.9809e-19
Jph1	1.94735e-23	-0.297288	0.568	0.874	6.28721e-19
Gm35188	1.98769e-23	-0.247417	0.213	0.482	6.41746e-19
Gm47167	2.06786e-23	-0.190334	0.057	0.209	6.67631e-19
Unc5d	2.07853e-23	-0.308582	0.511	0.769	6.71074e-19
Gm47423	3.57089e-23	-0.132706	0.009	0.105	1.1529e-18
Fam163b	4.272e-23	-0.23563	0.153	0.383	1.37926e-18
Gm10563	4.36807e-23	-0.149568	0.012	0.113	1.41028e-18
4933412O06Rik	4.45071e-23	-0.219992	0.105	0.298	1.43696e-18
Ccdc85a	5.9446e-23	-0.2236	0.791	0.96	1.91927e-18
Gm26879	7.33113e-23	-0.132358	0.01	0.106	2.36693e-18
Gm11457	8.764e-23	-0.134159	0.008	0.101	2.82955e-18
Ctnna2	1.42625e-22	-0.158073	0.921	0.992	4.60479e-18
Cpeb4	1.48307e-22	-0.303386	0.381	0.711	4.78823e-18
Samd12	1.833e-22	-0.264989	0.668	0.92	5.91801e-18
Cpsf6	2.03568e-22	-0.277882	0.314	0.616	6.57241e-18
Gm26827	2.36577e-22	-0.155248	0.023	0.136	7.63812e-18
Cnksr2	2.53125e-22	-0.171654	0.883	0.979	8.17241e-18
Gapdh	2.82821e-22	-0.119695	0.11	0.286	9.13117e-18
E330018M18Rik	2.87177e-22	-0.138872	0.011	0.106	9.2718e-18
Gm10115	3.1059e-22	-0.217327	0.119	0.317	1.00277e-17
4930567K20Rik	3.65561e-22	-0.239424	0.159	0.38	1.18025e-17
Npepps	5.00992e-22	-0.253391	0.25	0.53	1.6175e-17
Fyco1	5.48295e-22	0.312591	0.503	0.426	1.77022e-17
Ubl5	5.68156e-22	-0.168199	0.065	0.205	1.83435e-17
Mctp1	6.56461e-22	-0.155995	0.911	0.993	2.11945e-17
Hectd2os	6.84842e-22	-0.146274	0.021	0.13	2.21108e-17
Csmd2os	8.75444e-22	-0.124862	0.005	0.089	2.82646e-17
D830024N08Rik	1.29821e-21	-0.184395	0.103	0.29	4.1914e-17
2010300C02Rik	1.74553e-21	-0.269926	0.591	0.859	5.63562e-17
Tecr	2.13415e-21	0.337163	0.494	0.41	6.89031e-17
Gm29587	2.40067e-21	-0.142139	0.016	0.116	7.75079e-17
Gm27153	2.66293e-21	-0.153454	0.025	0.137	8.59753e-17
Macrod2	3.13712e-21	-0.163931	0.903	0.989	1.01285e-16
Ggact	3.1977e-21	-0.211016	0.117	0.305	1.03241e-16
4930471G03Rik	3.44915e-21	-0.120664	0.004	0.084	1.11359e-16
Gm15083	3.6586e-21	-0.141841	0.025	0.134	1.18122e-16
Asb3	7.3797e-21	-0.251878	0.238	0.506	2.38261e-16
Amy1	1.05315e-20	-0.205003	0.104	0.28	3.4002e-16
Gm6994	1.16912e-20	-0.196333	0.092	0.259	3.77463e-16
Grin2a	1.20357e-20	-0.0772905	0.998	0.999	3.88585e-16
Traf3ip2	1.25151e-20	-0.181729	0.082	0.245	4.04062e-16
Gm50152	1.96876e-20	-0.138013	0.02	0.121	6.35634e-16
Hdac9	2.11417e-20	-0.27712	0.541	0.815	6.82582e-16
Rps15	2.1155e-20	-0.164772	0.108	0.263	6.8301e-16
Esrrg	2.63236e-20	-0.269362	0.259	0.505	8.49883e-16
Rpgr	2.7565e-20	-0.166269	0.074	0.229	8.89963e-16
Zfp804a	2.90226e-20	-0.271685	0.578	0.829	9.37022e-16
2210408I21Rik	3.07785e-20	-0.228814	0.19	0.421	9.93716e-16
Fmn1	4.25787e-20	-0.190922	0.107	0.279	1.3747e-15
Atrnl1	4.37072e-20	-0.220296	0.754	0.953	1.41113e-15
4831440D22Rik	4.8394e-20	-0.126375	0.01	0.095	1.56245e-15
4930428E07Rik	5.22247e-20	-0.141446	0.025	0.13	1.68613e-15
Hecw2	5.4008e-20	-0.243423	0.259	0.526	1.7437e-15
D10Wsu102e	5.80562e-20	-0.239906	0.209	0.449	1.8744e-15
Alas2	5.93916e-20	-0.121619	0.013	0.103	1.91752e-15
Cdh8	6.13147e-20	-0.233708	0.701	0.906	1.97961e-15
Muc15	6.32684e-20	-0.138398	0.022	0.124	2.04268e-15
Polr3h	6.77784e-20	-0.170359	0.063	0.205	2.18829e-15
Slit2	6.91263e-20	-0.221626	0.132	0.314	2.23181e-15
Gm10544	7.13246e-20	-0.133096	0.015	0.107	2.30279e-15
Caln1	7.95441e-20	-0.284347	0.448	0.756	2.56816e-15
A530046M15Rik	8.05148e-20	-0.195137	0.099	0.27	2.5995e-15
Gm34237	8.10403e-20	-0.136932	0.018	0.114	2.61647e-15
Large1	8.82419e-20	-0.207277	0.811	0.98	2.84898e-15
D130040H23Rik	9.59075e-20	-0.211401	0.148	0.353	3.09647e-15
Unc5c	1.1005e-19	-0.253152	0.638	0.856	3.55307e-15
Gria1	1.11372e-19	-0.0994112	0.985	0.999	3.59574e-15
Trf	1.23336e-19	-0.0633333	0.025	0.13	3.98202e-15
Luc7l2	1.62759e-19	-0.21754	0.765	0.962	5.25483e-15
Slc9a9	1.67729e-19	-0.285299	0.47	0.757	5.41529e-15
Cers4	1.77569e-19	-0.203268	0.162	0.378	5.73298e-15
Rnasek	1.82688e-19	0.368566	0.327	0.198	5.89825e-15
Timp4	2.20326e-19	-0.158354	0.059	0.195	7.11344e-15
Ankrd11	2.62177e-19	-0.281082	0.505	0.826	8.46466e-15
Ptchd4	2.65329e-19	-0.255558	0.617	0.854	8.56641e-15
Papola	2.93225e-19	-0.260473	0.337	0.638	9.46706e-15
Tenm2	3.30972e-19	-0.0848502	0.991	1	1.06857e-14
Myh10	3.32926e-19	-0.199738	0.132	0.321	1.07488e-14
Ssbp2	3.46505e-19	-0.271346	0.47	0.77	1.11873e-14
Gm26749	3.69635e-19	-0.185627	0.103	0.274	1.1934e-14
Ccser1	3.71304e-19	-0.170676	0.874	0.978	1.19879e-14
Pakap.1	3.83085e-19	-0.208521	0.162	0.371	1.23683e-14
Brip1os	4.19718e-19	-0.18204	0.108	0.283	1.3551e-14
Gm28379	4.28139e-19	-0.148722	0.059	0.197	1.38229e-14
Gphn	5.29594e-19	-0.202653	0.794	0.966	1.70985e-14
Kcnq1ot1	5.30629e-19	-0.245389	0.649	0.889	1.71319e-14
Gm26871	5.87623e-19	-0.182701	0.838	0.971	1.8972e-14
Dock3	5.92633e-19	-0.198598	0.788	0.949	1.91337e-14
Gm37459	6.13789e-19	-0.10894	0.021	0.116	1.98168e-14
Gm29237	6.16438e-19	-0.103856	0.004	0.076	1.99023e-14
Gm12353	6.54418e-19	-0.194305	0.135	0.326	2.11285e-14
Gabrg3	6.62115e-19	-0.249325	0.231	0.438	2.13771e-14
Gm39214	6.7849e-19	-0.138884	0.027	0.13	2.19057e-14
Ralgapa2	7.82496e-19	-0.273844	0.459	0.764	2.52637e-14
Filip1l	8.34916e-19	-0.129977	0.023	0.121	2.69561e-14
Gm15283	8.78355e-19	-0.157975	0.064	0.202	2.83586e-14
Tmem243	9.84833e-19	-0.198563	0.166	0.377	3.17963e-14
Pip5k1bos	1.04123e-18	-0.104745	0.002	0.07	3.36171e-14
Cdkl5	1.10574e-18	-0.226659	0.197	0.409	3.57e-14
Grid2	1.17456e-18	-0.264886	0.396	0.663	3.79219e-14
Itgbl1	1.18408e-18	-0.150149	0.031	0.137	3.82292e-14
Arhgap20os	1.18613e-18	-0.122483	0.02	0.114	3.82955e-14
Stxbp5l	1.29651e-18	-0.185363	0.825	0.969	4.18591e-14
Ggnbp2	1.50664e-18	-0.221584	0.24	0.499	4.86433e-14
Asxl2	1.75245e-18	-0.226212	0.207	0.438	5.65797e-14
Epb41	1.81057e-18	-0.229488	0.232	0.485	5.8456e-14
Cadps2	1.87578e-18	-0.243162	0.268	0.503	6.05615e-14
Trappc9	1.9186e-18	-0.216051	0.197	0.424	6.19438e-14
Kirrel3	2.03102e-18	-0.115302	0.952	0.994	6.55736e-14
Gm20404	2.05112e-18	-0.154658	0.061	0.195	6.62225e-14
Prkcg	2.39772e-18	-0.211822	0.171	0.359	7.74127e-14
Csmd3	2.66118e-18	-0.14165	0.925	0.991	8.5919e-14
Gm11146	2.66219e-18	-0.0950954	0.003	0.071	8.59515e-14
Rprd1a	2.69004e-18	-0.228296	0.235	0.483	8.68506e-14
Ptger4	2.88089e-18	-0.114308	0.014	0.099	9.30123e-14
Nsd2	3.24515e-18	-0.210848	0.203	0.426	1.04773e-13
Gm16189	3.3746e-18	-0.123952	0.016	0.102	1.08952e-13
A630089N07Rik	3.45514e-18	-0.200503	0.139	0.326	1.11553e-13
Rpl14	3.66417e-18	-0.0970426	0.062	0.189	1.18302e-13
Gm26854	3.99315e-18	-0.109836	0.009	0.086	1.28923e-13
Slc25a23	4.04103e-18	-0.228148	0.224	0.459	1.30469e-13
Cabp1	4.22849e-18	-0.169304	0.078	0.215	1.36521e-13
Gm38604	4.31548e-18	-0.150229	0.053	0.177	1.3933e-13
Schip1	4.38287e-18	-0.231022	0.701	0.906	1.41505e-13
4930557K07Rik	5.17446e-18	-0.124529	0.023	0.118	1.67063e-13
Fam135a	5.4282e-18	-0.224267	0.228	0.474	1.75255e-13
Tmem117	5.75383e-18	-0.250294	0.308	0.586	1.85768e-13
Calr	6.61615e-18	0.323488	0.295	0.169	2.13609e-13
4930473A02Rik	7.15102e-18	-0.145446	0.045	0.162	2.30878e-13
P2ry12	7.17989e-18	-0.164617	0.084	0.232	2.3181e-13
Fam120a	7.44324e-18	-0.184344	0.148	0.344	2.40312e-13
Zranb2	7.62167e-18	0.127301	0.801	0.855	2.46073e-13
Gm45645	8.21579e-18	-0.137908	0.033	0.138	2.65255e-13
Gm47350	8.79687e-18	-0.11354	0.015	0.099	2.84016e-13
4833422C13Rik	9.48233e-18	-0.164809	0.083	0.232	3.06147e-13
Fut8	9.53183e-18	-0.262301	0.569	0.855	3.07745e-13
Gpr45	9.66525e-18	-0.190819	0.148	0.345	3.12052e-13
Arhgef28	9.79208e-18	-0.178731	0.112	0.279	3.16147e-13
Gm17227	1.03887e-17	-0.167697	0.108	0.278	3.35411e-13
Ckap5	1.19086e-17	-0.220154	0.222	0.451	3.84481e-13
Nlgn1	1.20184e-17	-0.0882939	0.987	1	3.88025e-13
Mir133a-1hg	1.30828e-17	-0.133368	0.039	0.148	4.2239e-13
Mast2	1.48321e-17	-0.20308	0.185	0.401	4.78869e-13
Fhit	1.49811e-17	-0.239168	0.18	0.371	4.83681e-13
Kcnb2	1.55506e-17	-0.189675	0.801	0.943	5.02066e-13
Sbf1	1.55933e-17	-0.166001	0.105	0.267	5.03446e-13
Rad51ap2	1.69669e-17	-0.173086	0.094	0.248	5.47794e-13
Rims1	1.73217e-17	-0.114288	0.953	0.995	5.59248e-13
Snapc3	1.88674e-17	-0.190079	0.154	0.355	6.09152e-13
Dclk1	2.0256e-17	-0.187568	0.802	0.951	6.53984e-13
4930512B01Rik	2.09157e-17	-0.142356	0.041	0.152	6.75284e-13
Brwd1	2.28077e-17	-0.234613	0.299	0.57	7.36369e-13
Npas2	2.30419e-17	-0.19416	0.126	0.294	7.43931e-13
Camkv	2.32058e-17	-0.205889	0.247	0.485	7.49224e-13
Tent5d	2.38235e-17	-0.0968322	0.005	0.072	7.69164e-13
Gm48765	2.62145e-17	-0.173932	0.094	0.247	8.46361e-13
Arfgef3	2.75043e-17	-0.25469	0.363	0.653	8.88005e-13
Zkscan16	2.97103e-17	-0.174908	0.103	0.262	9.59228e-13
Prkce	3.17679e-17	-0.127408	0.941	0.994	1.02566e-12
Fkbp5	3.59314e-17	-0.217007	0.204	0.424	1.16008e-12
Gm17202	3.66108e-17	-0.135761	0.049	0.167	1.18202e-12
Rpl41	3.9949e-17	-0.0774775	0.126	0.284	1.28979e-12
Hacd4	4.61118e-17	-0.12999	0.031	0.131	1.48877e-12
4732471J01Rik	4.75075e-17	-0.217295	0.209	0.428	1.53383e-12
Faf1	4.76227e-17	-0.258437	0.458	0.761	1.53755e-12
Pde4dip	4.80995e-17	-0.21519	0.721	0.934	1.55294e-12
Syt14	4.92501e-17	-0.230514	0.275	0.543	1.59009e-12
Gm26952	5.13346e-17	-0.0983595	0.007	0.076	1.65739e-12
Dnah9	5.66696e-17	-0.192809	0.148	0.332	1.82963e-12
Tnrc6c	5.98492e-17	-0.225911	0.701	0.925	1.93229e-12
9930021J03Rik	6.02568e-17	-0.24351	0.333	0.625	1.94545e-12
Ube2g1	6.1318e-17	-0.227278	0.258	0.501	1.97971e-12
Npdc1	6.34527e-17	0.285337	0.283	0.157	2.04863e-12
Git2	6.41079e-17	-0.167346	0.104	0.263	2.06979e-12
Taf1d	6.48019e-17	0.299583	0.396	0.29	2.09219e-12
Glce	6.97761e-17	-0.195543	0.158	0.351	2.25279e-12
Gm4117	7.20166e-17	-0.11997	0.016	0.099	2.32513e-12
Clmp	8.23648e-17	-0.22813	0.249	0.485	2.65923e-12
Immp1l	8.30473e-17	-0.234287	0.304	0.569	2.68126e-12
Slc8a3	8.85389e-17	-0.180651	0.112	0.274	2.85857e-12
Ndfip1	9.12942e-17	0.203319	0.673	0.709	2.94752e-12
Nbea	9.19064e-17	-0.115553	0.957	0.998	2.96729e-12
Olfr239	9.4869e-17	-0.0939608	0.007	0.077	3.06294e-12
A330008L17Rik	9.83828e-17	-0.196631	0.129	0.295	3.17639e-12
Epha6	1.00786e-16	-0.125945	0.948	0.997	3.25397e-12
1700080N15Rik	1.01107e-16	-0.105691	0.011	0.085	3.26433e-12
Maml2	1.08859e-16	-0.185779	0.822	0.964	3.51463e-12
Gm1992	1.10129e-16	-0.181776	0.153	0.343	3.55562e-12
Rasgrf2	1.11065e-16	-0.202149	0.197	0.416	3.58586e-12
1700110K17Rik	1.13949e-16	-0.0961321	0.013	0.091	3.67894e-12
Pacs1	1.18209e-16	-0.209495	0.209	0.429	3.81649e-12
Mapk14	1.23946e-16	-0.203338	0.22	0.453	4.00173e-12
Naaladl2	1.34133e-16	-0.246106	0.308	0.546	4.33061e-12
Dnm1	1.36517e-16	-0.216219	0.319	0.577	4.40758e-12
Gm15813	1.41796e-16	-0.0843745	0.001	0.057	4.57803e-12
Cnnm2	1.46922e-16	-0.223575	0.242	0.475	4.74354e-12
Amph	1.5144e-16	-0.253128	0.445	0.729	4.88939e-12
Srek1	1.68636e-16	0.155253	0.693	0.731	5.44457e-12
Ppp1cb	1.71481e-16	-0.216995	0.252	0.49	5.53644e-12
Gm15614	1.80437e-16	-0.163143	0.074	0.205	5.82559e-12
Nf1	1.80988e-16	-0.226199	0.287	0.541	5.84337e-12
Grm5	1.96461e-16	-0.079277	0.993	1	6.34293e-12
Prickle2	2.0002e-16	-0.240364	0.593	0.851	6.45785e-12
6530409C15Rik	2.02817e-16	-0.15708	0.087	0.231	6.54814e-12
Prox2	2.10315e-16	-0.122254	0.021	0.106	6.79023e-12
Gm10135	2.10897e-16	-0.0899009	0.003	0.064	6.80902e-12
Wipf3	2.171e-16	-0.248775	0.47	0.747	7.00928e-12
Ppm1e	2.3638e-16	-0.195272	0.776	0.952	7.63176e-12
Rnf169	2.41268e-16	-0.23268	0.305	0.586	7.78959e-12
C630031E19Rik	2.43202e-16	-0.118692	0.025	0.115	7.85202e-12
Pakap	2.44434e-16	-0.252432	0.422	0.709	7.8918e-12
Mbd5	2.52634e-16	-0.219022	0.723	0.944	8.15654e-12
Plppr1	2.90952e-16	-0.220369	0.249	0.491	9.39366e-12
Clvs2	2.98446e-16	-0.241085	0.322	0.609	9.63561e-12
Gm48677	3.18396e-16	-0.111389	0.02	0.103	1.02797e-11
4921511I17Rik	3.28858e-16	-0.123269	0.033	0.131	1.06175e-11
Kcnn2	3.34426e-16	-0.183108	0.194	0.398	1.07973e-11
Gm15336	3.43132e-16	-0.0885798	0.004	0.066	1.10784e-11
Cacna2d1	3.79645e-16	-0.130803	0.92	0.99	1.22572e-11
Rbm27	3.99949e-16	-0.170725	0.138	0.316	1.29128e-11
6720427I07Rik	4.33993e-16	-0.158274	0.107	0.262	1.40119e-11
Gm50270	4.36243e-16	-0.0926601	0.007	0.072	1.40846e-11
A230057D06Rik	4.68294e-16	-0.24306	0.37	0.647	1.51193e-11
Arhgap44	5.0895e-16	-0.220662	0.283	0.536	1.6432e-11
Gucy1a2	5.37316e-16	-0.239086	0.326	0.591	1.73478e-11
Setd2	5.53516e-16	-0.203374	0.239	0.477	1.78708e-11
Dab1	6.32566e-16	-0.05566	0.998	1	2.0423e-11
Far2	6.45977e-16	-0.146304	0.071	0.199	2.0856e-11
Gm42439	6.5002e-16	-0.238869	0.321	0.6	2.09866e-11
Hnrnpu	6.58694e-16	-0.233968	0.425	0.7	2.12666e-11
Osbpl10	7.06476e-16	-0.14802	0.081	0.218	2.28093e-11
Slc12a5	7.73953e-16	0.278835	0.436	0.371	2.49878e-11
Gmds	7.80957e-16	-0.208764	0.225	0.441	2.5214e-11
Atpaf1	8.4371e-16	-0.173026	0.144	0.324	2.724e-11
Gm31305	8.68667e-16	-0.0905107	0.006	0.069	2.80458e-11
Lrrc4	8.75159e-16	-0.231004	0.321	0.602	2.82554e-11
Galnt13	8.76868e-16	-0.246327	0.449	0.714	2.83106e-11
Adgrl3	8.84688e-16	-0.141709	0.911	0.987	2.8563e-11
Nrg1	8.95007e-16	-0.205271	0.767	0.902	2.88962e-11
Adcy9	9.80758e-16	-0.247483	0.441	0.716	3.16647e-11
Gm20149	9.8265e-16	-0.103003	0.009	0.077	3.17258e-11
Gnai3	9.89197e-16	-0.145292	0.069	0.194	3.19372e-11
Fau	1.04445e-15	-0.0834746	0.078	0.201	3.37211e-11
Spsb1	1.07221e-15	-0.129349	0.043	0.147	3.46175e-11
Gm16794	1.09716e-15	-0.10945	0.016	0.094	3.5423e-11
Dscaml1	1.10937e-15	-0.241062	0.585	0.841	3.58172e-11
Shisa9	1.18871e-15	-0.199343	0.753	0.93	3.83788e-11
Gm14703	1.18886e-15	-0.132685	0.046	0.153	3.83834e-11
Ppib	1.20957e-15	0.304855	0.356	0.266	3.90523e-11
Lrpap1	1.27451e-15	0.302482	0.361	0.26	4.11487e-11
Lrfn2	1.32507e-15	-0.239433	0.36	0.632	4.27813e-11
Sntg2	1.3421e-15	-0.145631	0.061	0.179	4.3331e-11
Scaf4	1.35934e-15	-0.167766	0.143	0.322	4.38877e-11
Pdia6	1.39672e-15	0.297317	0.26	0.145	4.50945e-11
Snhg14	1.48591e-15	-0.187581	0.788	0.963	4.79742e-11
Pspc1	1.60702e-15	-0.198456	0.235	0.471	5.18844e-11
Gm3510	1.65596e-15	-0.122323	0.033	0.128	5.34643e-11
Tbk1	1.74161e-15	-0.159331	0.117	0.277	5.62295e-11
Ptpn3	1.75659e-15	-0.206701	0.211	0.418	5.67131e-11
Gm38562	1.78914e-15	-0.121128	0.021	0.103	5.77642e-11
Gm49876	1.82689e-15	-0.0879619	0.006	0.068	5.89831e-11
Mamld1	1.82811e-15	-0.193458	0.184	0.385	5.90225e-11
Gm15679	1.85412e-15	-0.0878014	0.004	0.063	5.9862e-11
Grm8	1.91337e-15	-0.213112	0.147	0.301	6.17749e-11
Lars2	1.99056e-15	-0.156692	0.165	0.331	6.42672e-11
Pard3b	2.22912e-15	-0.173506	0.107	0.252	7.19693e-11
Rufy2	2.43079e-15	-0.191103	0.197	0.403	7.84805e-11
Nav3	2.53841e-15	-0.147557	0.903	0.986	8.19551e-11
4933400F21Rik	2.59402e-15	-0.102608	0.014	0.087	8.37506e-11
Dennd1a	3.0083e-15	-0.222741	0.66	0.893	9.71261e-11
Chrna7	3.03423e-15	-0.201796	0.213	0.424	9.79631e-11
Htr4	3.06686e-15	-0.249547	0.575	0.844	9.90166e-11
Eda	3.09679e-15	-0.180991	0.087	0.217	9.99831e-11
Tifa	3.11854e-15	-0.108551	0.023	0.107	1.00685e-10
Gm16054	3.17042e-15	-0.0898027	0.007	0.069	1.0236e-10
Nnat	3.21572e-15	-0.132887	0.084	0.214	1.03823e-10
Plcl2	3.27797e-15	-0.161091	0.142	0.311	1.05832e-10
Rpl39	3.56487e-15	0.16915	0.195	0.076	1.15095e-10
B930018H19Rik	4.10412e-15	-0.100249	0.017	0.094	1.32506e-10
Ptprn2	4.11902e-15	-0.232815	0.445	0.733	1.32987e-10
Gm17130	4.12587e-15	-0.079697	0.003	0.06	1.33208e-10
Pde3b	4.25664e-15	-0.157445	0.111	0.263	1.3743e-10
Ly6h	4.34014e-15	0.299651	0.418	0.334	1.40126e-10
Mrps9	4.34348e-15	-0.138616	0.1	0.246	1.40234e-10
Cenpp	4.81357e-15	-0.189302	0.188	0.384	1.55411e-10
Sec24a	4.89765e-15	-0.15938	0.134	0.305	1.58126e-10
Gm27008	4.974e-15	-0.136614	0.048	0.154	1.60591e-10
4933423P22Rik	5.00034e-15	-0.122029	0.024	0.107	1.61441e-10
Ogdh	5.11055e-15	-0.17737	0.192	0.394	1.64999e-10
Slc24a4	5.13179e-15	-0.216221	0.263	0.507	1.65685e-10
Prkcb	5.27696e-15	-0.197305	0.272	0.485	1.70372e-10
Fktn	5.33466e-15	-0.172517	0.16	0.346	1.72235e-10
Rps14	5.52205e-15	-0.0989168	0.11	0.246	1.78285e-10
Lrrc41	5.663e-15	-0.118925	0.034	0.126	1.82836e-10
Gm15489	5.97579e-15	-0.117863	0.034	0.129	1.92934e-10
Rapgef5	6.2069e-15	-0.217994	0.322	0.58	2.00396e-10
Armh3	6.68911e-15	-0.181338	0.202	0.411	2.15965e-10
Slc30a7	6.81469e-15	-0.124213	0.063	0.183	2.20019e-10
Tom1l2	6.931e-15	-0.231493	0.351	0.625	2.23774e-10
Camk2g	6.98568e-15	-0.188021	0.226	0.451	2.2554e-10
Neto1	7.07365e-15	-0.243032	0.477	0.749	2.2838e-10
Mms19	7.27926e-15	-0.145633	0.094	0.233	2.35018e-10
Pter	7.3551e-15	-0.098645	0.012	0.082	2.37467e-10
Ncoa6	7.68678e-15	-0.175113	0.181	0.379	2.48175e-10
Arhgef9	8.04609e-15	-0.244717	0.479	0.753	2.59776e-10
4930486F22Rik	8.34371e-15	-0.0947142	0.009	0.074	2.69385e-10
Ccdc148	8.53714e-15	-0.18708	0.178	0.362	2.7563e-10
Nalcn	8.76166e-15	-0.238638	0.519	0.782	2.82879e-10
Camk1d	9.2952e-15	-0.207663	0.691	0.921	3.00105e-10
Lrba	9.85633e-15	-0.241211	0.417	0.706	3.18221e-10
Frmd4a	9.94566e-15	-0.166875	0.841	0.976	3.21105e-10
AW554918	1.05077e-14	-0.185495	0.194	0.393	3.39252e-10
Plekha2	1.05157e-14	-0.1951	0.204	0.414	3.39508e-10
Rimbp2	1.06176e-14	-0.238389	0.603	0.867	3.42799e-10
Anxa11	1.09833e-14	-0.193306	0.224	0.446	3.54606e-10
Mtus2	1.12006e-14	-0.235565	0.402	0.674	3.61622e-10
4933406I18Rik	1.19319e-14	-0.197537	0.232	0.447	3.85233e-10
Tmem178b	1.21704e-14	-0.190013	0.311	0.551	3.92932e-10
Zdhhc20	1.29206e-14	-0.193083	0.243	0.472	4.17153e-10
Itgav	1.3088e-14	-0.171608	0.134	0.293	4.22558e-10
Dhx32	1.36211e-14	-0.150629	0.112	0.262	4.3977e-10
Stmn2	1.36823e-14	-0.0852541	0.047	0.146	4.41746e-10
Itm2c	1.39857e-14	0.295177	0.357	0.266	4.51544e-10
Iqgap2	1.49394e-14	-0.218458	0.66	0.892	4.82335e-10
A730090N16Rik	1.49942e-14	-0.0889682	0.015	0.086	4.84104e-10
Kcnt2	1.50917e-14	-0.223583	0.66	0.889	4.87252e-10
Snx10	1.58446e-14	-0.172893	0.185	0.385	5.1156e-10
Fggy	1.69414e-14	-0.128472	0.049	0.153	5.4697e-10
Ubr3	1.79694e-14	-0.219847	0.368	0.661	5.80161e-10
mt-Nd4l	1.8641e-14	0.151141	0.078	0.006	6.01842e-10
Ski	1.87315e-14	-0.172862	0.189	0.392	6.04764e-10
Rnf157	1.87934e-14	-0.191463	0.234	0.457	6.06765e-10
Gm26542	1.91045e-14	-0.130492	0.045	0.145	6.16809e-10
Jdp2	1.9606e-14	-0.141546	0.091	0.225	6.32999e-10
Fam172a	1.96552e-14	-0.23869	0.466	0.736	6.34589e-10
Rbm10	2.02427e-14	-0.156306	0.121	0.277	6.53556e-10
Arl6ip5	2.07757e-14	0.295139	0.347	0.259	6.70765e-10
Psap	2.19447e-14	0.293627	0.445	0.392	7.08506e-10
B3galt1	2.24746e-14	-0.178036	0.798	0.96	7.25615e-10
Rc3h1	2.256e-14	-0.174827	0.195	0.399	7.28373e-10
Galc	2.45398e-14	-0.151214	0.135	0.302	7.92291e-10
Pkd1	2.46046e-14	-0.155486	0.172	0.361	7.94386e-10
Cntnap2	2.46747e-14	-0.22496	0.515	0.679	7.96646e-10
Mark2	2.61847e-14	-0.209085	0.297	0.547	8.45398e-10
Socs7	2.65053e-14	-0.143254	0.103	0.246	8.55752e-10
Gm19710	2.70321e-14	-0.154447	0.158	0.344	8.72758e-10
Ldlrad4	2.99375e-14	-0.23406	0.456	0.734	9.66564e-10
Kif16b	3.00771e-14	-0.138324	0.091	0.225	9.7107e-10
Lonrf2	3.03602e-14	-0.145644	0.116	0.268	9.80209e-10
Cpne1	3.38321e-14	-0.144756	0.106	0.249	1.0923e-09
Nr6a1os	3.47196e-14	-0.113812	0.037	0.13	1.12096e-09
Tsc22d2	3.61223e-14	-0.16781	0.168	0.356	1.16624e-09
Trim44	3.63345e-14	-0.216369	0.363	0.607	1.17309e-09
Snta1	3.75962e-14	-0.149798	0.107	0.249	1.21383e-09
Clpx	3.80902e-14	-0.149763	0.119	0.271	1.22978e-09
Dcaf6	3.81297e-14	-0.236682	0.433	0.728	1.23106e-09
Aff4	3.8614e-14	-0.219338	0.342	0.609	1.24669e-09
Gm19951	3.90798e-14	-0.0958689	0.028	0.109	1.26173e-09
Dgki	3.99731e-14	-0.11153	0.95	0.998	1.29057e-09
Spopl	4.08785e-14	-0.145973	0.111	0.26	1.3198e-09
Zbtb2	4.33883e-14	-0.105278	0.022	0.1	1.40083e-09
Atxn2	4.37766e-14	-0.182591	0.236	0.463	1.41337e-09
Gm16168	4.37985e-14	-0.068999	0.016	0.086	1.41408e-09
Fbxo34	4.42861e-14	-0.211818	0.305	0.566	1.42982e-09
Cdk17	4.53912e-14	-0.23302	0.44	0.716	1.4655e-09
Cd46	4.59911e-14	-0.186023	0.203	0.402	1.48487e-09
Dstyk	4.72915e-14	-0.164043	0.189	0.386	1.52685e-09
Hic2	4.76563e-14	-0.110827	0.036	0.128	1.53863e-09
Gm47827	4.83956e-14	-0.0890264	0.011	0.075	1.5625e-09
Adgrb3	4.84746e-14	-0.0768549	0.988	1	1.56505e-09
Pgrmc1	4.85974e-14	0.298789	0.285	0.184	1.56902e-09
Stk3	4.90834e-14	-0.184428	0.19	0.378	1.58471e-09
Scaper	5.13018e-14	-0.225666	0.347	0.615	1.65633e-09
Babam2	5.29072e-14	-0.225352	0.366	0.632	1.70816e-09
Gpr158	5.65202e-14	-0.233899	0.499	0.769	1.82481e-09
Akap7	5.663e-14	-0.151846	0.136	0.302	1.82836e-09
C030017B01Rik	5.81227e-14	-0.167639	0.166	0.345	1.87655e-09
Dmd	5.89065e-14	-0.204369	0.695	0.9	1.90186e-09
Mgat5	6.25536e-14	-0.175812	0.189	0.379	2.01961e-09
2610037D02Rik	6.28924e-14	-0.191042	0.24	0.471	2.03054e-09
Dcaf5	6.38702e-14	-0.181807	0.224	0.444	2.06211e-09
Mki67	6.45712e-14	-0.108927	0.024	0.102	2.08475e-09
Slc17a7	6.48591e-14	0.206485	0.592	0.576	2.09404e-09
Gas5	6.74127e-14	0.252974	0.426	0.323	2.17649e-09
Nova2	6.84602e-14	-0.189972	0.226	0.438	2.21031e-09
Tafa5	6.85495e-14	-0.182844	0.213	0.409	2.21319e-09
Kdm3b	6.96888e-14	-0.147434	0.141	0.31	2.24997e-09
Kcnab1	7.09896e-14	-0.220592	0.642	0.877	2.29197e-09
Fancc	7.18152e-14	-0.119565	0.049	0.151	2.31863e-09
Slc7a6	7.22707e-14	-0.145713	0.133	0.295	2.33333e-09
Gm46123	7.40064e-14	-0.169745	0.158	0.333	2.38937e-09
Cdh12	7.65097e-14	-0.232719	0.539	0.779	2.47019e-09
Magi3	8.23309e-14	-0.137423	0.077	0.195	2.65813e-09
Wdr37	8.25593e-14	-0.192273	0.233	0.448	2.66551e-09
Kmt2c	8.67361e-14	-0.209873	0.348	0.615	2.80036e-09
Nebl	8.76447e-14	-0.164218	0.831	0.971	2.8297e-09
Cers5	8.77128e-14	-0.144563	0.122	0.276	2.83189e-09
Grid1	8.83651e-14	-0.227822	0.547	0.8	2.85295e-09
Ldah	9.12074e-14	-0.158834	0.142	0.308	2.94472e-09
Dpyd	9.23624e-14	-0.224572	0.595	0.831	2.98201e-09
Hipk2	9.52868e-14	-0.137968	0.123	0.276	3.07643e-09
Fam118b	9.91718e-14	-0.130108	0.099	0.239	3.20186e-09
Tmem132b	1.00434e-13	-0.225169	0.606	0.853	3.24261e-09
Zc3h12c	1.01289e-13	-0.144544	0.086	0.213	3.27022e-09
Rims2	1.02546e-13	-0.223477	0.593	0.849	3.3108e-09
Atp5l	1.03163e-13	-0.139519	0.151	0.28	3.33073e-09
Emx2os	1.0603e-13	-0.147151	0.13	0.289	3.4233e-09
Uqcr11	1.07082e-13	-0.0646032	0.025	0.102	3.45725e-09
Kcnh7	1.07421e-13	-0.198321	0.37	0.593	3.46819e-09
Ppp1r14c	1.09126e-13	-0.152356	0.122	0.272	3.52324e-09
Usp46os1	1.11993e-13	-0.0651491	0.001	0.047	3.6158e-09
Fndc3b	1.12037e-13	-0.196577	0.257	0.487	3.61722e-09
Gm50368	1.19198e-13	-0.0821222	0.007	0.063	3.84844e-09
Gm35166	1.22752e-13	-0.101143	0.021	0.097	3.96316e-09
Setd3	1.24246e-13	-0.141501	0.117	0.263	4.0114e-09
Gm29994	1.26466e-13	-0.0838267	0.006	0.061	4.08309e-09
Jazf1	1.2952e-13	-0.229899	0.393	0.656	4.18168e-09
Rpl15	1.30582e-13	-0.152191	0.159	0.286	4.21598e-09
Grin1	1.30822e-13	-0.225655	0.596	0.857	4.22372e-09
Kcnb1	1.35493e-13	-0.190498	0.257	0.494	4.37454e-09
Prdm11	1.39493e-13	-0.122904	0.062	0.172	4.50367e-09
Tmem135	1.41327e-13	-0.218809	0.328	0.586	4.56289e-09
Adap1	1.51713e-13	-0.126555	0.053	0.151	4.89821e-09
Gm16552	1.57923e-13	-0.115827	0.057	0.163	5.0987e-09
Abr	1.59615e-13	-0.228424	0.577	0.844	5.15332e-09
Pde2a	1.60382e-13	-0.140695	0.112	0.254	5.17808e-09
Aim2	1.6536e-13	-0.130084	0.08	0.203	5.3388e-09
Appbp2	1.70987e-13	-0.146176	0.135	0.294	5.52047e-09
Rtl1	1.71661e-13	-0.0696442	0.007	0.062	5.54226e-09
Zmat4	1.81015e-13	-0.233845	0.515	0.79	5.84427e-09
Cdc42se2	1.81707e-13	-0.215639	0.364	0.625	5.86658e-09
Slc35f4	1.85481e-13	-0.222171	0.336	0.549	5.98845e-09
Cdk12	1.86087e-13	-0.218749	0.328	0.598	6.00801e-09
Med13	1.87371e-13	-0.194332	0.265	0.5	6.04945e-09
Klhl15	1.88487e-13	-0.14252	0.106	0.245	6.08549e-09
Xpo5	1.9492e-13	-0.10643	0.048	0.146	6.29319e-09
Heg1	2.04558e-13	-0.122709	0.053	0.155	6.60435e-09
Rab30	2.07348e-13	-0.164886	0.183	0.374	6.69444e-09
Shank3	2.17489e-13	-0.138482	0.11	0.252	7.02185e-09
Mecp2	2.22282e-13	-0.184214	0.239	0.452	7.17661e-09
Fam222b	2.2592e-13	-0.174571	0.217	0.433	7.29407e-09
Gpc4	2.27482e-13	-0.229441	0.416	0.671	7.34448e-09
Lims1	2.33736e-13	-0.136116	0.089	0.214	7.54639e-09
Nrf1	2.37946e-13	-0.165593	0.194	0.384	7.68234e-09
Grm7	2.42841e-13	-0.0756357	0.984	1	7.84038e-09
Snx32	2.5464e-13	-0.138055	0.11	0.249	8.22132e-09
Iqsec1	2.54773e-13	-0.188795	0.299	0.547	8.22561e-09
Xpnpep3	2.54926e-13	-0.138567	0.083	0.203	8.23055e-09
Nfat5	2.61415e-13	-0.224403	0.404	0.68	8.44003e-09
Selenok	2.6364e-13	0.280027	0.284	0.182	8.51188e-09
Zdhhc8	2.69276e-13	-0.135294	0.107	0.246	8.69386e-09
Hpgds	2.78807e-13	-0.118941	0.059	0.166	9.00156e-09
4930445B16Rik	2.79847e-13	-0.0945309	0.013	0.077	9.03513e-09
Sec24b	2.86079e-13	-0.145011	0.182	0.377	9.23634e-09
Gm15680	2.90456e-13	-0.142777	0.093	0.22	9.37767e-09
Lmo7	2.9921e-13	-0.230034	0.491	0.756	9.6603e-09
Gm10419	3.10815e-13	-0.153037	0.152	0.317	1.0035e-08
Fgf14	3.16142e-13	-0.0631834	0.997	0.999	1.0207e-08
Pcnx2	3.19437e-13	-0.128909	0.077	0.191	1.03134e-08
Rgs7bp	3.24988e-13	-0.187658	0.748	0.93	1.04925e-08
Hdac7	3.37516e-13	-0.151549	0.133	0.289	1.0897e-08
Znrf3	3.42974e-13	-0.201217	0.259	0.478	1.10733e-08
Fam78b	3.51112e-13	-0.117311	0.069	0.183	1.1336e-08
Rpl23a	3.59501e-13	-0.106202	0.063	0.164	1.16068e-08
Bicdl1	3.59744e-13	-0.167505	0.194	0.382	1.16147e-08
Exoc6b	3.62538e-13	-0.210942	0.413	0.689	1.17049e-08
Cemip	3.68276e-13	-0.222747	0.361	0.628	1.18902e-08
Gm30054	3.7122e-13	-0.121105	0.076	0.194	1.19852e-08
Ubb	3.77731e-13	-0.0772034	0.182	0.346	1.21954e-08
Gm43915	3.83227e-13	-0.0843314	0.013	0.077	1.23729e-08
Phc3	3.87986e-13	-0.168578	0.207	0.411	1.25265e-08
Bche	3.90213e-13	-0.100255	0.027	0.106	1.25984e-08
Fkbp2	4.32959e-13	0.271231	0.229	0.126	1.39785e-08
Rab40c	4.34623e-13	-0.149202	0.173	0.355	1.40322e-08
Rasa1	4.4011e-13	-0.208069	0.314	0.555	1.42094e-08
Slit1	4.41874e-13	-0.224679	0.414	0.689	1.42663e-08
Rps6kc1	4.54484e-13	-0.131449	0.097	0.229	1.46735e-08
Lpgat1	4.5934e-13	-0.154857	0.171	0.345	1.48302e-08
Fchsd2	4.59561e-13	-0.141562	0.136	0.291	1.48374e-08
Cdyl	4.97719e-13	-0.134556	0.098	0.23	1.60693e-08
Rsrc1	5.08744e-13	-0.212027	0.348	0.599	1.64253e-08
Agk	5.1749e-13	-0.129109	0.108	0.247	1.67077e-08
Ktn1	5.47501e-13	0.220747	0.488	0.479	1.76766e-08
Tet3	5.48868e-13	-0.15426	0.186	0.377	1.77208e-08
Ints14	5.84376e-13	-0.110792	0.05	0.147	1.88672e-08
Gm47591	5.85571e-13	-0.13765	0.102	0.236	1.89057e-08
Dcaf10	5.97632e-13	-0.141437	0.111	0.251	1.92951e-08
Rbl2	6.03829e-13	-0.133016	0.102	0.237	1.94952e-08
Krt12	6.21342e-13	-0.0980672	0.038	0.125	2.00606e-08
Pkp4	6.21349e-13	-0.219171	0.393	0.67	2.00609e-08
Ccdc33	6.30967e-13	-0.088558	0.017	0.085	2.03714e-08
Gm21798	6.33322e-13	-0.135316	0.053	0.151	2.04474e-08
Nrxn3	6.71149e-13	-0.169753	0.896	0.946	2.16687e-08
Gm16068	7.01336e-13	-0.077517	0.008	0.064	2.26433e-08
Mipep	7.08909e-13	-0.121788	0.072	0.185	2.28878e-08
Mcph1	7.16811e-13	-0.138635	0.138	0.298	2.3143e-08
Mon2	7.25949e-13	-0.168587	0.213	0.416	2.3438e-08
Nt5c2	7.26111e-13	-0.221668	0.374	0.646	2.34432e-08
Gm26954	7.35022e-13	-0.108105	0.042	0.132	2.37309e-08
Gga2	7.3946e-13	-0.119381	0.061	0.166	2.38742e-08
Rps28	7.65048e-13	0.186241	0.262	0.14	2.47004e-08
Mllt10	7.80135e-13	-0.223765	0.514	0.79	2.51874e-08
Gm16066	7.83953e-13	-0.103641	0.039	0.128	2.53107e-08
Sparcl1	7.93348e-13	0.256207	0.414	0.343	2.5614e-08
Iqcb1	8.10671e-13	-0.145491	0.122	0.267	2.61733e-08
Epha7	8.21754e-13	-0.140433	0.884	0.976	2.65312e-08
Csdc2	8.29623e-13	-0.124568	0.078	0.194	2.67852e-08
4930415C11Rik	9.09059e-13	-0.104533	0.038	0.124	2.93499e-08
Ldlrad3	9.35815e-13	-0.142297	0.112	0.251	3.02137e-08
St8sia3os	9.38407e-13	-0.0804885	0.012	0.074	3.02974e-08
Stk39	9.72983e-13	-0.201947	0.342	0.583	3.14137e-08
Setdb1	9.76538e-13	-0.158191	0.172	0.345	3.15285e-08
Arhgef10l	9.98479e-13	-0.111476	0.049	0.145	3.22369e-08
Ncald	1.00647e-12	-0.205299	0.605	0.826	3.2495e-08
Atp6v0a1	1.0259e-12	0.15879	0.653	0.683	3.31221e-08
Cul3	1.03025e-12	-0.162622	0.208	0.406	3.32627e-08
Shank1	1.05105e-12	-0.13385	0.118	0.257	3.39341e-08
Gm37240	1.11339e-12	-0.198954	0.349	0.594	3.59469e-08
Snx25	1.12924e-12	-0.143298	0.133	0.285	3.64587e-08
Atp11b	1.14521e-12	-0.169899	0.217	0.422	3.69744e-08
Gm30093	1.20069e-12	-0.0701078	0.002	0.048	3.87653e-08
Catspere2	1.21086e-12	-0.134775	0.114	0.252	3.9094e-08
Pebp4	1.22104e-12	-0.0894133	0.015	0.078	3.94225e-08
Ranbp17	1.22817e-12	-0.1692	0.185	0.364	3.96526e-08
Fnip2	1.24892e-12	-0.173757	0.195	0.379	4.03227e-08
Fam168a	1.26942e-12	-0.219283	0.422	0.691	4.09843e-08
Spock3	1.30505e-12	-0.20798	0.672	0.882	4.21349e-08
Gm41609	1.30893e-12	-0.175054	0.226	0.428	4.22602e-08
Acbd6	1.32251e-12	-0.179206	0.249	0.464	4.26985e-08
Prkcz	1.37719e-12	-0.162044	0.217	0.421	4.44639e-08
Rsf1os2	1.49578e-12	-0.104795	0.046	0.139	4.82929e-08
Gm15886	1.56591e-12	-0.103232	0.039	0.126	5.05568e-08
Scmh1	1.56596e-12	-0.207067	0.344	0.591	5.05584e-08
Olfr55	1.61963e-12	-0.0719688	0.007	0.061	5.22915e-08
Cnot1	1.65446e-12	-0.159606	0.207	0.401	5.34159e-08
Ptpro	1.66676e-12	-0.17718	0.252	0.471	5.38131e-08
Thada	1.68597e-12	-0.156218	0.179	0.351	5.44333e-08
Scfd2	1.70753e-12	-0.176394	0.237	0.448	5.51295e-08
2610204G07Rik	1.73124e-12	-0.0734855	0.007	0.061	5.58948e-08
Stard8	1.73474e-12	-0.106151	0.043	0.133	5.60077e-08
Ptgis	1.77092e-12	-0.0808489	0.009	0.064	5.71758e-08
Gm32743	1.78969e-12	-0.110912	0.048	0.14	5.77819e-08
Arsb	1.86105e-12	-0.214632	0.363	0.625	6.00859e-08
Herc4	1.8947e-12	-0.132009	0.121	0.266	6.11723e-08
8030462N17Rik	1.90892e-12	-0.15308	0.186	0.364	6.16314e-08
Me3	1.92513e-12	-0.219568	0.409	0.664	6.21548e-08
4930545L23Rik	1.95578e-12	-0.132035	0.105	0.236	6.31443e-08
Zmiz1os1	1.99182e-12	-0.123643	0.075	0.186	6.43078e-08
Prkn	2.12187e-12	-0.220014	0.571	0.824	6.85067e-08
Ube2n	2.14199e-12	-0.115077	0.101	0.231	6.91564e-08
Pkd2l2	2.15316e-12	-0.0792108	0.009	0.064	6.95169e-08
Rab8b	2.18388e-12	-0.133513	0.111	0.243	7.05087e-08
Ecm2	2.27668e-12	-0.0939431	0.018	0.084	7.35047e-08
Adarb1	2.34758e-12	-0.174449	0.24	0.461	7.57938e-08
Epha10	2.39371e-12	-0.144589	0.116	0.248	7.72833e-08
Jakmip1	2.40915e-12	-0.123634	0.103	0.232	7.77817e-08
Gm28375	2.4493e-12	-0.151605	0.17	0.341	7.90781e-08
Kdm5a	2.48513e-12	-0.161808	0.208	0.402	8.02351e-08
Nbas	2.51132e-12	-0.155145	0.209	0.409	8.10805e-08
Zbtb1	2.54217e-12	-0.114429	0.062	0.166	8.20766e-08
Btbd10	2.58421e-12	-0.159594	0.208	0.403	8.34338e-08
Nudcd3	2.6549e-12	0.207674	0.484	0.461	8.57161e-08
Pdzk1	2.66725e-12	-0.0648975	0.002	0.047	8.61147e-08
Pik3r3	2.73134e-12	-0.153439	0.153	0.308	8.81842e-08
Otulin	2.75822e-12	-0.148717	0.185	0.371	8.90518e-08
Galnt17	2.76723e-12	-0.144816	0.876	0.982	8.93429e-08
Clcn2	2.86455e-12	-0.100404	0.042	0.13	9.2485e-08
Rnf146	2.88835e-12	-0.112683	0.076	0.189	9.32533e-08
Rnf185	3.03001e-12	-0.116958	0.077	0.191	9.7827e-08
Rngtt	3.05299e-12	-0.174734	0.26	0.482	9.85687e-08
Pcsk5	3.06843e-12	-0.214417	0.384	0.622	9.90674e-08
Mlip	3.08037e-12	-0.20169	0.326	0.566	9.94528e-08
Angptl1	3.18408e-12	-0.091239	0.017	0.082	1.02801e-07
Inpp5b	3.33828e-12	-0.121492	0.082	0.198	1.0778e-07
Rundc3b	3.36208e-12	-0.181202	0.261	0.484	1.08548e-07
Oxr1	3.37973e-12	-0.204405	0.571	0.802	1.09118e-07
Vti1a	3.41941e-12	-0.217872	0.473	0.734	1.10399e-07
Prpf38a	3.42843e-12	-0.0984369	0.035	0.116	1.1069e-07
Polq	3.43434e-12	-0.0923608	0.027	0.101	1.10881e-07
Gm50232	3.46425e-12	-0.100789	0.041	0.128	1.11847e-07
Kcnd3	3.47812e-12	-0.220733	0.571	0.824	1.12295e-07
B3galnt2	3.50485e-12	-0.152174	0.155	0.317	1.13158e-07
Enox1	3.53895e-12	-0.174173	0.78	0.951	1.14258e-07
Iqsec2	3.65954e-12	-0.219908	0.413	0.69	1.18152e-07
Atp5k	3.68334e-12	-0.0786821	0.043	0.124	1.1892e-07
Smyd3	3.73538e-12	-0.218494	0.49	0.747	1.20601e-07
Angptl2	3.83048e-12	-0.109089	0.061	0.162	1.23671e-07
Gm10125	3.83725e-12	-0.1202	0.088	0.208	1.2389e-07
Ddhd1	3.88337e-12	-0.15146	0.186	0.359	1.25379e-07
Sgcz	3.9461e-12	-0.190673	0.169	0.303	1.27404e-07
Gm38393	3.98654e-12	-0.109649	0.076	0.189	1.28709e-07
Src	4.16737e-12	-0.117305	0.088	0.208	1.34548e-07
Kcnh1	4.21684e-12	-0.230192	0.468	0.743	1.36145e-07
Fbxl20	4.26306e-12	-0.181303	0.266	0.49	1.37637e-07
Sgms1	4.39032e-12	-0.174787	0.251	0.463	1.41746e-07
Ncoa2	4.43902e-12	-0.214035	0.467	0.724	1.43318e-07
Gm22146	4.46524e-12	-0.0848731	0.013	0.072	1.44165e-07
Brinp1	4.61535e-12	-0.131293	0.896	0.98	1.49011e-07
Mfhas1	4.68164e-12	-0.11955	0.099	0.226	1.51152e-07
Ctps2	4.69051e-12	-0.14397	0.135	0.278	1.51438e-07
Akap8l	4.8253e-12	-0.211511	0.402	0.684	1.55789e-07
Memo1	4.83113e-12	-0.163772	0.205	0.393	1.55978e-07
Ccnjl	4.86393e-12	-0.138648	0.13	0.277	1.57037e-07
Insr	4.8865e-12	-0.163498	0.221	0.426	1.57766e-07
Ip6k1	4.90305e-12	-0.183745	0.293	0.524	1.583e-07
Stau1	4.94847e-12	-0.114953	0.092	0.214	1.59766e-07
Zyg11b	4.95761e-12	-0.151459	0.174	0.346	1.60062e-07
Pdxdc1	5.05821e-12	-0.14346	0.15	0.31	1.63309e-07
Nipa1	5.07015e-12	-0.157762	0.208	0.4	1.63695e-07
Wdr7	5.10546e-12	-0.194892	0.333	0.594	1.64835e-07
Gm13544	5.11647e-12	-0.0717746	0.005	0.053	1.6519e-07
Frmd6	5.11692e-12	-0.122792	0.107	0.237	1.65205e-07
Lrpprc	5.18023e-12	-0.140898	0.143	0.294	1.67249e-07
Cd226	5.20563e-12	-0.0691241	0.005	0.053	1.68069e-07
Myrip	5.32775e-12	-0.131976	0.148	0.306	1.72012e-07
Slc4a4	5.53585e-12	-0.211844	0.616	0.86	1.7873e-07
Mark3	5.62749e-12	-0.205485	0.349	0.614	1.81689e-07
Ephb1	5.63564e-12	-0.14994	0.168	0.331	1.81952e-07
Ryr3	5.66201e-12	-0.201654	0.532	0.772	1.82804e-07
Gm14329	5.67828e-12	-0.0657614	0.003	0.048	1.83329e-07
Gm43262	5.6861e-12	-0.0662272	0.002	0.046	1.83581e-07
Gm17545	5.79108e-12	-0.0739482	0.008	0.061	1.86971e-07
Srgap2	5.80961e-12	-0.153361	0.204	0.38	1.87569e-07
Dgkh	5.99578e-12	-0.153693	0.81	0.936	1.9358e-07
Tnpo1	6.12061e-12	-0.196393	0.31	0.541	1.9761e-07
Slc25a42	6.44939e-12	-0.11482	0.069	0.175	2.08225e-07
1700012D14Rik	6.45286e-12	-0.126416	0.086	0.201	2.08337e-07
Hint1	6.49401e-12	-0.0523694	0.072	0.172	2.09665e-07
Foxk1	6.52397e-12	-0.137547	0.139	0.291	2.10633e-07
Patj	6.58956e-12	-0.108325	0.047	0.136	2.12751e-07
Platr31	6.77784e-12	-0.0792047	0.01	0.064	2.18829e-07
Pcbp3	7.06285e-12	-0.148636	0.186	0.364	2.28031e-07
Ablim1	7.13608e-12	-0.223399	0.442	0.722	2.30395e-07
Tmem175	7.18979e-12	-0.157558	0.219	0.421	2.3213e-07
Rapgef1	7.27389e-12	-0.148194	0.172	0.339	2.34845e-07
Pard3bos1	7.38646e-12	-0.0790472	0.007	0.056	2.38479e-07
Enox2	7.438e-12	-0.139339	0.098	0.217	2.40143e-07
Slc6a15	7.51693e-12	-0.14424	0.131	0.275	2.42692e-07
Pitpna	7.64727e-12	-0.151921	0.221	0.413	2.469e-07
St6galnac3	7.65254e-12	-0.188863	0.719	0.915	2.4707e-07
Hira	7.85231e-12	-0.15242	0.199	0.386	2.5352e-07
Hnrnpc	8.03027e-12	-0.15333	0.224	0.426	2.59265e-07
Braf	8.0831e-12	-0.211264	0.456	0.718	2.60971e-07
Gm49189	8.12336e-12	-0.0799093	0.013	0.071	2.62271e-07
Rora	8.20088e-12	-0.185488	0.727	0.911	2.64773e-07
Kif3c	8.60289e-12	-0.132106	0.148	0.303	2.77753e-07
Kdm4c	9.00228e-12	-0.196688	0.342	0.598	2.90648e-07
Abhd18	9.04345e-12	-0.165637	0.264	0.489	2.91977e-07
Mtm1	9.17714e-12	-0.110322	0.075	0.184	2.96293e-07
Phf12	9.32724e-12	-0.140899	0.144	0.293	3.01139e-07
Sptbn4	9.77753e-12	-0.208888	0.384	0.647	3.15677e-07
Lsm14a	9.95688e-12	-0.120541	0.103	0.232	3.21468e-07
Tecpr2	1.00057e-11	-0.129995	0.132	0.279	3.23045e-07
Map2k5	1.0147e-11	-0.177429	0.263	0.485	3.27605e-07
Zfhx2	1.02982e-11	-0.121524	0.117	0.252	3.32489e-07
Fam149b	1.03599e-11	-0.122968	0.108	0.239	3.34478e-07
Zcchc14	1.04601e-11	-0.14062	0.146	0.301	3.37716e-07
Ndufb2	1.05666e-11	-0.0857023	0.058	0.147	3.41152e-07
Pparg	1.06558e-11	-0.133649	0.089	0.203	3.44032e-07
Suz12	1.06976e-11	-0.128429	0.139	0.29	3.45384e-07
Nxpe4	1.1042e-11	-0.15075	0.186	0.356	3.56503e-07
5031439G07Rik	1.1169e-11	-0.126984	0.139	0.289	3.60603e-07
Acer3	1.1212e-11	-0.177574	0.241	0.44	3.61989e-07
Lmbr1	1.12861e-11	-0.133165	0.141	0.292	3.64383e-07
Ranbp9	1.14419e-11	-0.195702	0.363	0.628	3.69413e-07
Adk	1.15692e-11	-0.205634	0.404	0.656	3.73522e-07
Trpc6	1.19341e-11	-0.184532	0.753	0.93	3.85304e-07
Rpl12	1.19418e-11	-0.100391	0.085	0.189	3.85552e-07
Cbl	1.20876e-11	-0.157461	0.211	0.408	3.90261e-07
Rragb	1.21725e-11	-0.134204	0.13	0.271	3.93e-07
Sptb	1.22643e-11	-0.168587	0.252	0.466	3.95965e-07
Gm10130	1.26558e-11	-0.0858035	0.019	0.083	4.08606e-07
9330175M20Rik	1.28952e-11	-0.112024	0.043	0.128	4.16333e-07
Mib1	1.30089e-11	-0.176319	0.274	0.495	4.20005e-07
Hmces	1.30495e-11	-0.0960153	0.056	0.152	4.21315e-07
Klhl22	1.31901e-11	-0.131417	0.152	0.309	4.25856e-07
Atp5h	1.32306e-11	-0.0817302	0.12	0.238	4.27163e-07
Ppm1l	1.33463e-11	-0.194151	0.342	0.57	4.30898e-07
Rps12	1.40475e-11	-0.113487	0.115	0.234	4.53537e-07
Gm34299	1.47248e-11	-0.0949621	0.03	0.105	4.75406e-07
Arr3	1.49508e-11	-0.115141	0.051	0.14	4.82701e-07
Prickle1	1.50494e-11	0.0614565	0.93	0.975	4.85885e-07
Ube2d1	1.50503e-11	-0.137382	0.17	0.336	4.85914e-07
Ttc17	1.56251e-11	-0.169383	0.268	0.494	5.04473e-07
Ano3	1.58007e-11	0.0887581	0.865	0.908	5.10141e-07
Picalm	1.59135e-11	-0.137659	0.189	0.371	5.13782e-07
Ss18	1.59428e-11	-0.136749	0.135	0.279	5.14729e-07
Itga8	1.59691e-11	-0.213247	0.561	0.808	5.15579e-07
Lin52	1.59818e-11	-0.133554	0.13	0.27	5.15988e-07
Atxn7l1os1	1.60058e-11	-0.0709268	0.011	0.067	5.16764e-07
Akt3	1.61186e-11	-0.188927	0.705	0.918	5.20405e-07
Mblac2	1.63903e-11	-0.146797	0.198	0.383	5.29178e-07
Abhd17c	1.64795e-11	-0.106571	0.069	0.172	5.32057e-07
Lemd3	1.67027e-11	-0.109354	0.113	0.247	5.39264e-07
Arfgef2	1.68899e-11	-0.123148	0.125	0.264	5.45308e-07
Dsp	1.69598e-11	-0.110643	0.071	0.175	5.47563e-07
Fto	1.71205e-11	-0.211381	0.447	0.695	5.52753e-07
Dym	1.7166e-11	-0.167551	0.249	0.454	5.54221e-07
Psmd14	1.75179e-11	-0.1665	0.269	0.482	5.65584e-07
Nxpe2	1.78422e-11	-0.0868339	0.022	0.089	5.76053e-07
Ackr4	1.78687e-11	-0.079559	0.016	0.077	5.76908e-07
Gm40375	1.8019e-11	-0.080157	0.015	0.074	5.8176e-07
Ppm1b	1.87458e-11	-0.122034	0.112	0.243	6.05227e-07
Zfp652	1.90678e-11	-0.169309	0.24	0.439	6.15623e-07
1700019D03Rik	1.97232e-11	-0.086478	0.031	0.106	6.36784e-07
Paxip1	2.02892e-11	-0.107409	0.047	0.132	6.55057e-07
Tbcel	2.03256e-11	-0.13935	0.158	0.316	6.56231e-07
Ranbp2	2.03288e-11	-0.160286	0.236	0.431	6.56337e-07
Ubp1	2.08039e-11	-0.127512	0.139	0.29	6.71674e-07
Pkd2	2.0805e-11	-0.121539	0.109	0.237	6.71711e-07
Wdr26	2.09077e-11	-0.152631	0.202	0.38	6.75026e-07
Jpx	2.09635e-11	-0.148669	0.197	0.379	6.76826e-07
Fam171b	2.09882e-11	0.177481	0.547	0.575	6.77626e-07
Slc39a9	2.11543e-11	-0.0928882	0.042	0.125	6.82988e-07
Zfp369	2.11963e-11	-0.109366	0.074	0.18	6.84343e-07
Vwa8	2.1374e-11	-0.214154	0.414	0.677	6.90082e-07
Dctn1	2.13775e-11	-0.128495	0.125	0.256	6.90193e-07
Sh3pxd2a	2.14016e-11	-0.12482	0.122	0.26	6.90973e-07
Uggt2	2.21609e-11	-0.134064	0.17	0.336	7.15488e-07
Gm17108	2.21837e-11	-0.0656231	0.004	0.048	7.16223e-07
Gm13619	2.22707e-11	-0.0634513	0.004	0.048	7.19033e-07
Ppargc1a	2.23322e-11	-0.142549	0.126	0.26	7.21017e-07
Zc3h12b	2.26881e-11	-0.1914	0.328	0.574	7.32508e-07
Mir9-3hg	2.30212e-11	-0.136655	0.148	0.299	7.43263e-07
Slc39a11	2.35716e-11	-0.129978	0.132	0.275	7.61033e-07
Zfp609	2.3677e-11	-0.202851	0.355	0.607	7.64434e-07
Gm15243	2.39317e-11	-0.0641098	0.003	0.046	7.72658e-07
Stard9	2.3971e-11	-0.104806	0.057	0.149	7.73928e-07
Dab2ip	2.43594e-11	-0.102476	0.055	0.147	7.86466e-07
Slc44a5	2.4543e-11	-0.212737	0.482	0.741	7.92396e-07
Glud1	2.47398e-11	-0.118249	0.082	0.191	7.98749e-07
Actb	2.49914e-11	-0.0697644	0.272	0.448	8.06871e-07
Fbxo8	2.55672e-11	-0.128555	0.126	0.263	8.25462e-07
Ttll11	2.56106e-11	-0.213839	0.413	0.679	8.26865e-07
Copa	2.5835e-11	-0.133035	0.157	0.314	8.34107e-07
Cnbp	2.66971e-11	-0.105269	0.094	0.21	8.61941e-07
Shisa6	2.70841e-11	-0.17869	0.757	0.943	8.74437e-07
Zfp867	2.79192e-11	-0.0783516	0.016	0.075	9.014e-07
Zmym4	2.79994e-11	-0.203176	0.396	0.649	9.03989e-07
Gm28905	2.83424e-11	-0.13179	0.098	0.214	9.15063e-07
Dnajc5	2.8581e-11	-0.134149	0.172	0.338	9.22768e-07
Ppp4r1	2.86634e-11	-0.106944	0.069	0.17	9.25425e-07
Dip2c	2.87009e-11	-0.176118	0.755	0.943	9.26637e-07
Filip1	2.93927e-11	-0.145052	0.179	0.352	9.48973e-07
D5Ertd579e	2.96325e-11	-0.158631	0.234	0.432	9.56715e-07
Lnx2	2.9935e-11	-0.0851705	0.022	0.087	9.66482e-07
Rbm6	3.01777e-11	-0.216026	0.468	0.738	9.74318e-07
Otud7b	3.08907e-11	-0.155266	0.186	0.355	9.97336e-07
Slmap	3.10126e-11	-0.145112	0.215	0.409	1.00127e-06
Dennd6a	3.35451e-11	-0.142299	0.204	0.394	1.08304e-06
Ddx5	3.3756e-11	0.119729	0.751	0.822	1.08985e-06
Tle4	3.53504e-11	0.177738	0.555	0.564	1.14132e-06
Fam193a	3.59992e-11	-0.182757	0.308	0.551	1.16227e-06
Ddx10	3.62255e-11	-0.138152	0.171	0.334	1.16958e-06
Fam120c	3.76124e-11	-0.166823	0.243	0.444	1.21435e-06
Gm20342	3.82756e-11	-0.0959472	0.058	0.153	1.23576e-06
Zscan18	3.84211e-11	-0.0989545	0.061	0.156	1.24046e-06
Rab40b	3.88427e-11	-0.187073	0.31	0.534	1.25408e-06
Usp12	3.94611e-11	-0.126021	0.138	0.284	1.27404e-06
Ahcyl1	3.9593e-11	-0.161925	0.244	0.445	1.2783e-06
Serpind1	4.07557e-11	-0.05351	0.001	0.038	1.31584e-06
Usp11	4.09373e-11	-0.11486	0.091	0.203	1.3217e-06
Gm36992	4.09407e-11	-0.0548843	0.001	0.038	1.32181e-06
Krt20	4.09407e-11	-0.0523498	0.001	0.038	1.32181e-06
Nsmce2	4.20229e-11	-0.175984	0.294	0.525	1.35675e-06
Pclo	4.27184e-11	-0.200808	0.618	0.856	1.37921e-06
Nr6a1	4.37974e-11	-0.163785	0.24	0.436	1.41404e-06
Fntb	4.41283e-11	-0.11045	0.104	0.23	1.42472e-06
9630015K15Rik	4.42664e-11	-0.0615846	0.005	0.049	1.42919e-06
Dennd5a	4.43399e-11	-0.139331	0.167	0.325	1.43156e-06
Srcap	4.46769e-11	-0.162857	0.235	0.432	1.44244e-06
Slc35f3	4.51599e-11	-0.197255	0.705	0.928	1.45803e-06
Gm26873	4.61636e-11	-0.0816646	0.019	0.08	1.49044e-06
Ppfia4	4.64232e-11	-0.107106	0.091	0.207	1.49882e-06
Mgat5b	4.6469e-11	-0.105555	0.079	0.187	1.5003e-06
Kmo	4.72196e-11	-0.0553628	0.002	0.04	1.52453e-06
Gm43140	4.76606e-11	-0.065522	0.004	0.047	1.53877e-06
Ripk2	4.77115e-11	-0.118342	0.115	0.247	1.54041e-06
Tmtc1	4.77714e-11	-0.178032	0.269	0.472	1.54235e-06
Gm50304	4.87846e-11	-0.0970283	0.037	0.114	1.57506e-06
Ncam2	4.89966e-11	-0.0905484	0.964	0.994	1.5819e-06
Kif1bp	5.08629e-11	-0.128693	0.153	0.299	1.64216e-06
Lcorl	5.17447e-11	-0.127761	0.122	0.254	1.67063e-06
Irf1	5.34288e-11	-0.0823077	0.02	0.082	1.725e-06
Arhgap32	5.47958e-11	-0.17085	0.281	0.501	1.76914e-06
Cacnb4	5.48124e-11	-0.209798	0.59	0.845	1.76967e-06
Map4	5.67784e-11	-0.174714	0.313	0.537	1.83315e-06
4930422M22Rik	5.68595e-11	-0.0767921	0.013	0.068	1.83577e-06
Elp4	5.70676e-11	-0.176269	0.282	0.5	1.84248e-06
Zbtb11	5.7369e-11	-0.137534	0.185	0.359	1.85222e-06
Oprm1	5.82733e-11	-0.168615	0.226	0.406	1.88141e-06
Uimc1	5.84586e-11	-0.13773	0.169	0.331	1.88739e-06
Immp2l	5.86953e-11	-0.203184	0.48	0.718	1.89504e-06
2700062C07Rik	5.95462e-11	0.198678	0.144	0.061	1.92251e-06
Trim2	6.03284e-11	-0.197742	0.573	0.822	1.94776e-06
Mef2d	6.03997e-11	-0.136956	0.199	0.379	1.95007e-06
Cwc27	6.08366e-11	-0.156232	0.231	0.428	1.96417e-06
Msl2	6.33766e-11	-0.108256	0.088	0.2	2.04618e-06
Gm49417	6.3487e-11	-0.0831456	0.034	0.108	2.04974e-06
E130307A14Rik	6.50374e-11	-0.192745	0.351	0.587	2.0998e-06
Sos2	6.91773e-11	-0.140303	0.171	0.334	2.23346e-06
Trim23	6.94063e-11	-0.113099	0.093	0.207	2.24085e-06
Ndst3	6.9486e-11	-0.0772225	0.04	0.118	2.24343e-06
Scai	7.00806e-11	-0.175558	0.313	0.539	2.26262e-06
Zzef1	7.05266e-11	-0.148926	0.228	0.429	2.27702e-06
Cox8a	7.07237e-11	-0.0701936	0.171	0.301	2.28339e-06
Ankrd12	7.3907e-11	-0.187644	0.367	0.6	2.38616e-06
Map4k3	7.44934e-11	-0.172465	0.293	0.518	2.40509e-06
Crebzf	7.55434e-11	-0.13785	0.199	0.375	2.43899e-06
Fez2	7.83205e-11	-0.0849292	0.033	0.106	2.52866e-06
Plxna4os2	7.86019e-11	-0.0699828	0.011	0.062	2.53774e-06
Tfdp2	7.94781e-11	-0.169001	0.279	0.494	2.56603e-06
Fam126a	7.97163e-11	-0.085238	0.044	0.126	2.57372e-06
Rbm4	8.19066e-11	-0.103996	0.076	0.179	2.64444e-06
Tbc1d14	8.2425e-11	-0.113648	0.098	0.215	2.66117e-06
Jakmip3	8.35628e-11	-0.144981	0.212	0.402	2.69791e-06
Twf2	8.40984e-11	-0.099636	0.052	0.138	2.7152e-06
Abl2	8.485e-11	-0.178291	0.316	0.545	2.73947e-06
Setbp1	8.53378e-11	-0.176228	0.725	0.907	2.75522e-06
Dtd1	8.55668e-11	-0.170239	0.291	0.51	2.76261e-06
Rassf8	8.84221e-11	-0.154769	0.222	0.409	2.8548e-06
Zfp148	8.86748e-11	-0.206932	0.45	0.724	2.86295e-06
Ambra1	8.86798e-11	-0.203405	0.44	0.697	2.86312e-06
Ireb2	9.14752e-11	-0.121985	0.144	0.29	2.95337e-06
Gab3	9.20085e-11	-0.0977791	0.047	0.13	2.97059e-06
Pde1b	9.22046e-11	-0.120558	0.133	0.271	2.97692e-06
Cd2ap	9.43121e-11	-0.163486	0.272	0.489	3.04496e-06
Rbms3	9.87177e-11	-0.0972218	0.073	0.171	3.1872e-06
Sil1	1.00026e-10	-0.153436	0.199	0.37	3.22945e-06
Tbck	1.00436e-10	-0.142485	0.196	0.37	3.24268e-06
Exoc5	1.02626e-10	-0.129164	0.175	0.339	3.3134e-06
Sik3	1.03595e-10	-0.189478	0.389	0.634	3.34466e-06
Gm42723	1.04635e-10	-0.0582468	0.002	0.041	3.37823e-06
Ccdc50	1.06334e-10	-0.109515	0.107	0.23	3.43311e-06
Wwc1	1.11522e-10	-0.137462	0.191	0.364	3.60059e-06
Akap10	1.12148e-10	-0.156813	0.239	0.44	3.6208e-06
Slc25a12	1.16163e-10	-0.155738	0.271	0.5	3.75043e-06
Ppp6r3	1.17668e-10	-0.15101	0.231	0.425	3.79902e-06
Crtc1	1.18147e-10	-0.14731	0.221	0.411	3.8145e-06
Rerg	1.18719e-10	-0.130715	0.107	0.224	3.83295e-06
Nedd4l	1.214e-10	-0.182821	0.684	0.898	3.91953e-06
Smurf2	1.25336e-10	-0.136714	0.189	0.36	4.04658e-06
Gm31763	1.26773e-10	-0.110545	0.064	0.156	4.09298e-06
Nsmaf	1.2723e-10	-0.122932	0.142	0.284	4.10776e-06
Slc4a3	1.28631e-10	-0.108042	0.124	0.257	4.15299e-06
Gm17106	1.30133e-10	-0.116032	0.141	0.286	4.20148e-06
Itsn1	1.31979e-10	-0.20087	0.421	0.692	4.26106e-06
Rasa3	1.33425e-10	-0.0998542	0.078	0.182	4.30777e-06
Ptbp2	1.34214e-10	-0.173212	0.305	0.541	4.33323e-06
Lrrc55	1.35194e-10	-0.0765819	0.019	0.078	4.36488e-06
Shank2	1.36211e-10	-0.188537	0.349	0.592	4.39771e-06
Abca8b	1.36776e-10	-0.152518	0.221	0.407	4.41594e-06
Carf	1.40422e-10	-0.113506	0.111	0.234	4.53366e-06
Snd1	1.4056e-10	-0.181173	0.319	0.54	4.53812e-06
Tex2	1.41763e-10	-0.125484	0.155	0.305	4.57695e-06
Gm28050	1.43959e-10	-0.0832621	0.021	0.083	4.64787e-06
Synj2bp	1.45012e-10	-0.147137	0.224	0.417	4.68186e-06
Vkorc1l1	1.46967e-10	-0.116471	0.125	0.256	4.74498e-06
Rps27	1.48108e-10	0.197338	0.333	0.226	4.78182e-06
Elavl3	1.49376e-10	-0.179977	0.344	0.6	4.82275e-06
Coq5	1.50685e-10	-0.0861359	0.061	0.153	4.86502e-06
Ndufa4	1.50749e-10	0.230293	0.379	0.279	4.86708e-06
Frmpd4	1.54112e-10	-0.158054	0.806	0.937	4.97566e-06
Pou2f2	1.54994e-10	-0.111522	0.134	0.272	5.00415e-06
Ammecr1	1.55088e-10	-0.11765	0.101	0.218	5.00717e-06
Cpsf7	1.56525e-10	-0.118799	0.135	0.27	5.05356e-06
Pcbp2	1.56942e-10	-0.156364	0.25	0.443	5.06703e-06
Tnk2	1.58577e-10	-0.104843	0.104	0.226	5.11981e-06
Gm20208	1.59028e-10	-0.0740943	0.019	0.078	5.13437e-06
Brd9	1.60204e-10	0.23477	0.388	0.34	5.17233e-06
Bcas3	1.61012e-10	-0.210343	0.455	0.726	5.19845e-06
Rpl17	1.62347e-10	-0.115406	0.159	0.279	5.24154e-06
Elk3	1.62352e-10	-0.102976	0.066	0.162	5.24171e-06
Mphosph9	1.62403e-10	-0.127216	0.136	0.274	5.24335e-06
Wdr44	1.64224e-10	-0.102477	0.084	0.19	5.30215e-06
Fam189a1	1.68872e-10	-0.189084	0.395	0.636	5.45221e-06
Brd4	1.70145e-10	-0.161536	0.279	0.5	5.4933e-06
Srrm3	1.70691e-10	-0.166285	0.288	0.51	5.51094e-06
Rgs8	1.74189e-10	-0.0910907	0.058	0.148	5.62388e-06
Exosc9	1.74701e-10	-0.0890824	0.033	0.103	5.64039e-06
Orai2	1.75487e-10	-0.12967	0.167	0.324	5.66576e-06
Nek10	1.82148e-10	-0.11347	0.084	0.19	5.88083e-06
Deaf1	1.84508e-10	-0.100387	0.08	0.184	5.95704e-06
2610020C07Rik	1.84662e-10	-0.134994	0.179	0.339	5.96201e-06
Emb	1.84704e-10	-0.085203	0.038	0.113	5.96336e-06
Wdsub1	1.85436e-10	-0.103498	0.071	0.171	5.98698e-06
Snap47	1.85496e-10	-0.118798	0.148	0.282	5.98893e-06
Gm20641	1.85628e-10	-0.0691021	0.017	0.075	5.99319e-06
Gm6999	1.88103e-10	-0.162152	0.206	0.369	6.0731e-06
Zmym5	1.98107e-10	-0.121629	0.121	0.251	6.39608e-06
Prdm2	2.0041e-10	-0.131591	0.154	0.301	6.47042e-06
Gm27017	2.013e-10	-0.0738659	0.016	0.072	6.49918e-06
Tab2	2.05221e-10	-0.131941	0.179	0.343	6.62576e-06
Coro1c	2.08092e-10	-0.101989	0.075	0.175	6.71846e-06
Pcx	2.09066e-10	-0.0840139	0.039	0.115	6.74991e-06
Pde6d	2.10365e-10	-0.093959	0.054	0.14	6.79183e-06
Etf1	2.14934e-10	-0.0987684	0.075	0.177	6.93936e-06
Zfpm2	2.2666e-10	-0.085347	0.964	0.998	7.31793e-06
Exoc6	2.29541e-10	-0.143624	0.21	0.389	7.41096e-06
Ank2	2.29715e-10	-0.0946428	0.963	1	7.41656e-06
Zwint	2.32182e-10	-0.136656	0.233	0.414	7.49623e-06
Aff3	2.37377e-10	-0.186707	0.403	0.645	7.66395e-06
Plekhm2	2.37528e-10	-0.108778	0.107	0.226	7.66884e-06
Srrm4os	2.39126e-10	-0.0835323	0.028	0.094	7.72042e-06
Purg	2.41567e-10	-0.157665	0.24	0.43	7.79924e-06
Daglb	2.4296e-10	-0.121912	0.135	0.271	7.84422e-06
Syt7	2.44131e-10	-0.206904	0.563	0.828	7.88203e-06
Dph6	2.44616e-10	-0.148562	0.206	0.376	7.89766e-06
Gm16599	2.45073e-10	-0.104865	0.073	0.171	7.91244e-06
Rps6ka3	2.46709e-10	-0.161179	0.246	0.436	7.96523e-06
Gss	2.51091e-10	-0.0796092	0.035	0.108	8.10674e-06
Fam219a	2.55478e-10	-0.158373	0.247	0.445	8.24836e-06
Snx5	2.55731e-10	-0.088261	0.057	0.145	8.25652e-06
Acaca	2.566e-10	-0.152116	0.237	0.423	8.2846e-06
2010009K17Rik	2.59356e-10	-0.0627705	0.007	0.051	8.37355e-06
Morc2b	2.60467e-10	-0.106376	0.086	0.193	8.40943e-06
Hnrnpa2b1	2.62118e-10	-0.173636	0.371	0.58	8.46273e-06
Tenm3	2.62284e-10	-0.129878	0.212	0.369	8.46809e-06
Orc3	2.71212e-10	-0.134561	0.185	0.347	8.75633e-06
Htr2b	2.81706e-10	-0.0636633	0.006	0.048	9.09515e-06
Rnf10	2.81825e-10	-0.107466	0.109	0.23	9.099e-06
Zfp871	2.82928e-10	-0.107774	0.118	0.245	9.1346e-06
Glcci1	2.83081e-10	-0.162019	0.271	0.479	9.13957e-06
Epg5	2.83988e-10	-0.113668	0.117	0.244	9.16884e-06
Gm15584	2.84787e-10	-0.0630798	0.006	0.048	9.19462e-06
Mcc	2.92689e-10	-0.156896	0.211	0.382	9.44975e-06
Mettl16	2.92986e-10	-0.116817	0.135	0.27	9.45935e-06
Srcin1	2.96365e-10	-0.130668	0.199	0.37	9.56844e-06
Dnajc7	2.97066e-10	-0.127018	0.189	0.351	9.59108e-06
Rpl5	2.98226e-10	-0.0981824	0.135	0.261	9.62852e-06
Etfa	3.00685e-10	-0.109197	0.094	0.205	9.70792e-06
Reep1	3.01541e-10	-0.154698	0.235	0.423	9.73555e-06
Pknox2	3.02048e-10	-0.165169	0.276	0.475	9.75191e-06
Pla2g4e	3.02977e-10	-0.123111	0.117	0.24	9.78192e-06
Ckb	3.05746e-10	-0.0781705	0.264	0.418	9.87132e-06
Gm11817	3.08976e-10	-0.105174	0.066	0.157	9.97559e-06
Lrrc8d	3.09837e-10	-0.0996931	0.105	0.224	1.00034e-05
Matk	3.10296e-10	0.211169	0.46	0.441	1.00182e-05
Rsu1	3.1326e-10	-0.103541	0.1	0.215	1.01139e-05
2023-09-11	3.14555e-10	-0.16781	0.278	0.494	1.01557e-05
Gm20063	3.14866e-10	-0.0877117	0.038	0.111	1.01658e-05
Lrrc49	3.17025e-10	-0.111695	0.147	0.293	1.02355e-05
Hectd2	3.1707e-10	-0.124432	0.157	0.306	1.02369e-05
Plaa	3.17387e-10	-0.105744	0.126	0.261	1.02472e-05
Sufu	3.26447e-10	-0.0961777	0.059	0.147	1.05397e-05
Abhd2	3.32805e-10	-0.149157	0.214	0.385	1.07449e-05
Prkci	3.32959e-10	-0.0896169	0.055	0.141	1.07499e-05
Foxn2	3.39349e-10	-0.129353	0.184	0.352	1.09562e-05
Gna13	3.50722e-10	-0.077419	0.03	0.097	1.13234e-05
Gpr137c	3.53028e-10	-0.160393	0.259	0.449	1.13979e-05
Mapk1	3.55072e-10	-0.199348	0.553	0.799	1.14639e-05
Dkk3	3.56856e-10	-0.0599386	0.016	0.07	1.15215e-05
4930443O20Rik	3.57011e-10	-0.050586	0.001	0.034	1.15265e-05
Usp54	3.62706e-10	-0.0848626	0.066	0.161	1.17103e-05
Hspa8	3.63692e-10	-0.0778626	0.197	0.333	1.17422e-05
Gm16093	3.65468e-10	-0.0754224	0.029	0.095	1.17995e-05
Nexn	3.69797e-10	-0.0804928	0.027	0.092	1.19393e-05
Zbtb4	3.74344e-10	-0.0966197	0.074	0.172	1.20861e-05
Casc3	3.81515e-10	-0.120505	0.126	0.252	1.23176e-05
Nim1k	3.87242e-10	-0.113	0.089	0.194	1.25025e-05
Gm15155	3.88069e-10	-0.126268	0.058	0.143	1.25292e-05
Tet2	4.00412e-10	-0.100061	0.112	0.236	1.29277e-05
Stag1	4.04392e-10	-0.18289	0.722	0.925	1.30562e-05
Zfp771	4.06919e-10	-0.107443	0.107	0.223	1.31378e-05
Rab31	4.13e-10	-0.0869647	0.049	0.13	1.33341e-05
Hace1	4.1336e-10	-0.181811	0.341	0.569	1.33457e-05
Slc25a25	4.32959e-10	-0.113812	0.118	0.243	1.39785e-05
Gm15518	4.33364e-10	-0.0535042	0.003	0.041	1.39916e-05
Gm46102	4.34141e-10	-0.0958249	0.025	0.086	1.40167e-05
Zfp961	4.35387e-10	-0.0994255	0.072	0.169	1.40569e-05
Gm43221	4.36449e-10	-0.0567566	0.007	0.052	1.40912e-05
Slc35f1	4.52478e-10	-0.130646	0.121	0.237	1.46087e-05
Acsl1	4.52621e-10	-0.109887	0.124	0.254	1.46133e-05
Rab11a	4.5548e-10	-0.0917014	0.062	0.152	1.47056e-05
Sema5b	4.5574e-10	-0.0987256	0.068	0.161	1.4714e-05
Rpl9	4.58932e-10	-0.04778	0.205	0.357	1.48171e-05
Mbtps2	4.64276e-10	-0.122622	0.128	0.255	1.49896e-05
Olfr61	4.67149e-10	-0.0730747	0.017	0.072	1.50824e-05
Arnt2	4.67694e-10	-0.0994543	0.08	0.182	1.51e-05
B230217J21Rik	4.74925e-10	-0.0642707	0.007	0.049	1.53334e-05
Olfr539	4.78498e-10	-0.0859216	0.024	0.085	1.54488e-05
Adarb2	4.82423e-10	-0.0678024	0.977	0.992	1.55755e-05
Tdrd7	4.87014e-10	-0.0996214	0.076	0.175	1.57237e-05
Prkaa2	4.89852e-10	-0.0916965	0.064	0.155	1.58154e-05
Ptms	5.00667e-10	0.224262	0.356	0.276	1.61645e-05
Ctnna3	5.09645e-10	-0.194191	0.429	0.638	1.64544e-05
A330076H08Rik	5.10291e-10	-0.129757	0.179	0.338	1.64753e-05
Inka2	5.23941e-10	-0.10759	0.095	0.205	1.6916e-05
Gm32442	5.26062e-10	-0.0681114	0.011	0.059	1.69844e-05
Rplp1	5.26196e-10	-0.0918165	0.207	0.337	1.69888e-05
Tlk2	5.29241e-10	-0.1435	0.228	0.411	1.70871e-05
Lrrc58	5.32184e-10	-0.0995122	0.106	0.224	1.71821e-05
Zfp407	5.41867e-10	-0.181609	0.315	0.54	1.74947e-05
Gins2	5.44658e-10	-0.0643473	0.006	0.047	1.75848e-05
Rnpep	5.52828e-10	-0.107977	0.11	0.229	1.78486e-05
Ankmy2	5.58504e-10	-0.0921648	0.062	0.152	1.80318e-05
Ppp1r9b	5.59639e-10	-0.094305	0.058	0.144	1.80685e-05
Rps5	5.60766e-10	-0.0489947	0.074	0.167	1.81049e-05
Fam110b	5.61236e-10	-0.134318	0.198	0.369	1.81201e-05
Rab28	5.62712e-10	-0.133502	0.193	0.354	1.81677e-05
Adamts3	5.63064e-10	-0.157706	0.246	0.434	1.81791e-05
Gm20045	5.64736e-10	-0.0816082	0.044	0.122	1.82331e-05
Pip5k1a	5.64816e-10	-0.184431	0.388	0.641	1.82357e-05
Usp38	5.65336e-10	-0.0917149	0.054	0.138	1.82524e-05
Acyp2	5.92635e-10	-0.136077	0.165	0.303	1.91338e-05
Hipk3	6.07642e-10	-0.100838	0.116	0.239	1.96183e-05
Ptprz1	6.10592e-10	-0.187983	0.358	0.564	1.97136e-05
Xpo1	6.153e-10	-0.124119	0.147	0.284	1.98656e-05
Fbxo32	6.15808e-10	-0.0908088	0.053	0.137	1.9882e-05
Gprasp1	6.19405e-10	-0.170624	0.352	0.595	1.99981e-05
Gm12224	6.22258e-10	-0.0594711	0.006	0.047	2.00902e-05
Gnaq	6.53849e-10	-0.194427	0.63	0.874	2.11102e-05
Tubgcp4	6.55951e-10	-0.0833425	0.064	0.155	2.1178e-05
Pigu	6.57609e-10	-0.0982431	0.104	0.222	2.12316e-05
Gm13963	6.67154e-10	-0.0855944	0.032	0.099	2.15397e-05
Myo9a	6.70643e-10	-0.202568	0.472	0.737	2.16524e-05
Ephb2	6.71805e-10	-0.110824	0.13	0.261	2.16899e-05
Atp5g1	6.74006e-10	-0.0518563	0.06	0.143	2.17609e-05
Gm12064	6.7448e-10	-0.0883235	0.053	0.137	2.17763e-05
Mras	6.8241e-10	-0.141517	0.203	0.374	2.20323e-05
Apbb2	6.8506e-10	-0.162456	0.296	0.505	2.21178e-05
Gm42556	6.87903e-10	-0.0732105	0.022	0.082	2.22096e-05
Gsg1l	6.94994e-10	-0.184522	0.337	0.562	2.24386e-05
Sh3gl2	6.9765e-10	-0.187025	0.446	0.695	2.25243e-05
Mmp24	6.98878e-10	-0.109949	0.134	0.267	2.2564e-05
Gm33228	7.0039e-10	-0.109616	0.075	0.169	2.26128e-05
Kcnj13	7.04951e-10	-0.0711021	0.015	0.067	2.27601e-05
Kat6b	7.16327e-10	-0.204366	0.471	0.739	2.31273e-05
Arih1	7.21892e-10	-0.185173	0.382	0.625	2.3307e-05
Aldh6a1	7.25896e-10	-0.07491	0.021	0.079	2.34363e-05
St3gal3	7.25935e-10	-0.136747	0.214	0.392	2.34375e-05
Spen	7.38283e-10	-0.111889	0.132	0.264	2.38362e-05
Slc37a1	7.52365e-10	-0.0898137	0.041	0.115	2.42909e-05
Sugp1	7.52681e-10	-0.106226	0.109	0.226	2.4301e-05
Asic2	7.56407e-10	-0.179475	0.541	0.774	2.44214e-05
Grasp	7.57228e-10	-0.105358	0.096	0.202	2.44479e-05
Cask	7.74501e-10	-0.168915	0.321	0.552	2.50055e-05
Ythdf3	7.90829e-10	-0.132754	0.191	0.354	2.55327e-05
Zhx3	7.90852e-10	-0.124496	0.169	0.322	2.55334e-05
Pja2	7.92255e-10	-0.167803	0.371	0.587	2.55787e-05
1700015H07Rik	7.97247e-10	-0.056637	0.004	0.043	2.57399e-05
Syn1	7.99349e-10	-0.160888	0.299	0.502	2.58078e-05
Mmp16	8.0017e-10	-0.132154	0.858	0.966	2.58343e-05
Gm34868	8.03074e-10	-0.0609869	0.007	0.051	2.5928e-05
Mboat2	8.07816e-10	-0.146324	0.233	0.418	2.60811e-05
Hecw1	8.09399e-10	-0.18998	0.647	0.868	2.61323e-05
Ssh2	8.16138e-10	-0.195398	0.478	0.747	2.63498e-05
Nexmif	8.18096e-10	-0.162945	0.291	0.498	2.64131e-05
Drosha	8.21071e-10	-0.0910844	0.094	0.203	2.65091e-05
Itprid2	8.27568e-10	-0.0735615	0.029	0.093	2.67189e-05
Far1	8.29128e-10	-0.143262	0.24	0.436	2.67692e-05
Tbcd	8.34256e-10	-0.12351	0.158	0.305	2.69348e-05
Polr3e	8.35005e-10	-0.0864623	0.048	0.126	2.6959e-05
Iqch	8.37347e-10	-0.0682678	0.019	0.075	2.70346e-05
4930555F03Rik	8.4293e-10	-0.103255	0.027	0.089	2.72148e-05
Gnb1	8.43273e-10	-0.150789	0.288	0.493	2.72259e-05
Cadps	8.47023e-10	-0.166559	0.737	0.936	2.7347e-05
Gtdc1	8.52639e-10	-0.18874	0.389	0.615	2.75283e-05
Ltn1	8.53745e-10	-0.0961248	0.094	0.202	2.7564e-05
Gm16347	8.62778e-10	-0.047994	0.002	0.036	2.78556e-05
Rmnd5a	8.69375e-10	-0.141631	0.232	0.42	2.80686e-05
Jmy	8.82427e-10	-0.0985599	0.099	0.213	2.849e-05
Dennd4a	8.85739e-10	-0.155193	0.29	0.509	2.8597e-05
Actr3b	8.94267e-10	-0.131294	0.209	0.377	2.88723e-05
Unc13a	8.98987e-10	-0.148162	0.248	0.443	2.90247e-05
Trp53bp1	9.01538e-10	-0.11466	0.153	0.298	2.9107e-05
Arhgef2	9.12101e-10	-0.128472	0.183	0.334	2.94481e-05
Gm12526	9.16414e-10	-0.0539814	0.002	0.038	2.95874e-05
Zc3h14	9.25339e-10	-0.132146	0.207	0.384	2.98755e-05
Wdpcp	9.46544e-10	-0.124415	0.144	0.278	3.05601e-05
Usp31	9.49135e-10	-0.0928018	0.09	0.197	3.06438e-05
St6galnac5	9.72888e-10	-0.158746	0.761	0.92	3.14107e-05
Smg7	9.81726e-10	-0.134957	0.211	0.385	3.1696e-05
Kcnk9	9.99156e-10	-0.0922831	0.077	0.176	3.22588e-05
Ghr	9.99402e-10	-0.131047	0.162	0.303	3.22667e-05
Parg	1.00005e-09	-0.119322	0.163	0.313	3.22875e-05
Usp24	1.01332e-09	-0.125794	0.201	0.372	3.27162e-05
Tubgcp6	1.01502e-09	-0.0742347	0.022	0.08	3.27709e-05
Gm50163	1.02115e-09	-0.0706352	0.016	0.068	3.29689e-05
Sidt1	1.05669e-09	-0.167912	0.314	0.54	3.41163e-05
Sfi1	1.06648e-09	-0.11135	0.105	0.217	3.44324e-05
Spindoc	1.06815e-09	-0.106473	0.108	0.225	3.44864e-05
Slc38a9	1.07128e-09	-0.15313	0.288	0.514	3.45874e-05
Arhgap10	1.07999e-09	-0.134788	0.18	0.338	3.48686e-05
Lin7a	1.08676e-09	-0.15292	0.208	0.36	3.50871e-05
Gm49961	1.08912e-09	-0.112454	0.088	0.189	3.51633e-05
Xkr6	1.09471e-09	-0.20603	0.539	0.805	3.53438e-05
Clip1	1.09845e-09	-0.145578	0.244	0.429	3.54645e-05
Ankfy1	1.11484e-09	-0.113383	0.138	0.274	3.59936e-05
Casq1	1.1157e-09	-0.098419	0.043	0.116	3.60216e-05
Suclg2	1.13482e-09	-0.0636776	0.012	0.061	3.66389e-05
Ttc7b	1.13939e-09	-0.154508	0.276	0.482	3.67864e-05
Man1c1	1.14566e-09	-0.0978396	0.097	0.207	3.69886e-05
Gm16124	1.14776e-09	-0.089693	0.066	0.157	3.70567e-05
Rtn4	1.16807e-09	0.151959	0.632	0.664	3.77123e-05
Sgk1	1.1708e-09	-0.14315	0.231	0.399	3.78004e-05
Tmem63c	1.19072e-09	-0.0976608	0.128	0.261	3.84437e-05
Foxk2	1.19084e-09	-0.103978	0.116	0.238	3.84475e-05
Mal	1.2361e-09	-0.0697877	0.055	0.133	3.99088e-05
Lhfpl3	1.23682e-09	-0.131843	0.066	0.147	3.99321e-05
Oxct1	1.23974e-09	-0.177716	0.376	0.615	4.00263e-05
Ttll4	1.25184e-09	-0.0904135	0.07	0.163	4.0417e-05
Ints6	1.25198e-09	-0.15088	0.274	0.485	4.04215e-05
Ttc27	1.25738e-09	-0.0875316	0.062	0.148	4.05958e-05
Ckmt2	1.26102e-09	-0.0590939	0.008	0.052	4.07132e-05
Xrcc4	1.26533e-09	-0.144395	0.223	0.395	4.08523e-05
Slc25a51	1.26817e-09	-0.107256	0.128	0.256	4.09442e-05
Socs6	1.26961e-09	-0.0810166	0.04	0.113	4.09905e-05
Gmeb1	1.27377e-09	-0.108466	0.126	0.253	4.11248e-05
Nphp4	1.27759e-09	-0.0986578	0.093	0.198	4.12484e-05
Osbp2	1.28405e-09	-0.203234	0.474	0.746	4.14567e-05
B830012L14Rik	1.31789e-09	-0.100988	0.08	0.177	4.25494e-05
Nfyc	1.33413e-09	-0.119098	0.185	0.348	4.30737e-05
Fam168b	1.34387e-09	-0.11249	0.166	0.316	4.33881e-05
Slc41a2	1.35778e-09	-0.107797	0.113	0.231	4.38373e-05
H2-T24	1.36349e-09	-0.0528719	0.005	0.044	4.40217e-05
Syt16	1.38249e-09	-0.193099	0.428	0.677	4.4635e-05
Pds5a	1.40026e-09	-0.147957	0.26	0.468	4.52088e-05
Mkln1	1.41092e-09	-0.166649	0.308	0.517	4.55531e-05
Virma	1.41806e-09	-0.120071	0.182	0.343	4.57835e-05
Prpf6	1.42278e-09	-0.113026	0.126	0.251	4.59359e-05
Spidr	1.43878e-09	-0.100852	0.064	0.152	4.64526e-05
Pgr	1.44989e-09	-0.0837131	0.041	0.114	4.6811e-05
Gm8098	1.4512e-09	-0.0809033	0.035	0.103	4.68535e-05
Rsrp1	1.45908e-09	-0.153997	0.513	0.738	4.7108e-05
Ralgapb	1.46511e-09	-0.125218	0.195	0.361	4.73025e-05
Safb	1.47968e-09	-0.103614	0.148	0.286	4.7773e-05
Ddi2	1.59421e-09	-0.109242	0.145	0.283	5.14706e-05
Hibch	1.59847e-09	-0.10106	0.087	0.187	5.16081e-05
Med27	1.60056e-09	-0.124755	0.19	0.357	5.16758e-05
Mob2	1.60685e-09	-0.0948384	0.076	0.171	5.18789e-05
Gm17225	1.61037e-09	-0.0464838	0.001	0.032	5.19924e-05
Pum2	1.61714e-09	-0.133512	0.221	0.402	5.22108e-05
Syp	1.61946e-09	0.220812	0.432	0.42	5.22857e-05
Gsk3b	1.63222e-09	-0.164873	0.328	0.559	5.2698e-05
Pkm	1.63932e-09	-0.0671139	0.124	0.229	5.29272e-05
Gm11659	1.64086e-09	-0.0895678	0.068	0.159	5.2977e-05
Gm43000	1.64429e-09	-0.0485594	0.002	0.034	5.30874e-05
Serpinb6a	1.64871e-09	-0.102278	0.113	0.23	5.32304e-05
Trio	1.6672e-09	-0.200741	0.482	0.77	5.38274e-05
Dlg3	1.66868e-09	-0.103865	0.12	0.241	5.3875e-05
Sec22b	1.66908e-09	-0.0914149	0.074	0.167	5.38881e-05
Bcar1	1.68985e-09	-0.0951877	0.083	0.182	5.45585e-05
Ankrd45	1.73186e-09	-0.106969	0.117	0.236	5.59149e-05
Hdac1	1.76248e-09	-0.0948135	0.072	0.164	5.69033e-05
Kcnk10	1.76343e-09	-0.155267	0.255	0.449	5.69342e-05
Slc29a4	1.77862e-09	-0.0953912	0.098	0.209	5.74245e-05
Bicra	1.78964e-09	-0.098837	0.118	0.24	5.77802e-05
Syncrip	1.81011e-09	-0.132777	0.182	0.336	5.84412e-05
4930505A04Rik	1.81417e-09	-0.0475618	0.002	0.034	5.85721e-05
Prodh	1.84367e-09	-0.0760267	0.033	0.099	5.95246e-05
Nmnat2	1.8488e-09	-0.183082	0.401	0.644	5.96903e-05
Pik3cb	1.88298e-09	-0.129152	0.177	0.331	6.07939e-05
Megf9	1.88437e-09	-0.151051	0.272	0.47	6.08389e-05
Gpr171	1.88444e-09	-0.050562	0.002	0.037	6.08411e-05
AC163685.1	1.90017e-09	-0.0979084	0.071	0.164	6.1349e-05
Fry	1.92456e-09	-0.166098	0.728	0.916	6.21363e-05
Clip4	1.93193e-09	-0.0928081	0.104	0.217	6.23744e-05
4930579G18Rik	1.96509e-09	-0.0570565	0.009	0.053	6.34448e-05
Gm47661	1.97458e-09	-0.0564329	0.009	0.053	6.37512e-05
Phykpl	1.97533e-09	-0.0814861	0.037	0.106	6.37755e-05
Atp8a2	1.97595e-09	-0.159223	0.295	0.502	6.37954e-05
Prkg1	1.97969e-09	-0.103491	0.93	0.989	6.39163e-05
Hcn1	1.9801e-09	-0.0381224	0.013	0.061	6.39295e-05
Znhit6	1.99236e-09	-0.0824895	0.055	0.137	6.43253e-05
Xndc1	1.99674e-09	-0.0993494	0.092	0.197	6.44667e-05
Pcdh15	2.03276e-09	-0.109473	0.072	0.159	6.56298e-05
Stam	2.03465e-09	-0.101824	0.108	0.222	6.56908e-05
Slk	2.06449e-09	-0.11274	0.165	0.31	6.66541e-05
Mob1b	2.0706e-09	-0.0919414	0.078	0.175	6.68513e-05
Elavl1	2.09641e-09	-0.11002	0.152	0.293	6.76848e-05
A930015D03Rik	2.1482e-09	-0.142453	0.226	0.403	6.93568e-05
Arf3	2.15474e-09	-0.139645	0.271	0.457	6.95681e-05
Zkscan8	2.16942e-09	-0.071432	0.03	0.094	7.0042e-05
Eif2ak4	2.18761e-09	-0.100713	0.103	0.213	7.06292e-05
Tnpo3	2.18767e-09	-0.130206	0.207	0.378	7.0631e-05
6030442K20Rik	2.22293e-09	-0.0836791	0.037	0.106	7.17696e-05
Stk10	2.22629e-09	-0.0728123	0.03	0.094	7.18779e-05
Ankrd13c	2.2698e-09	-0.118079	0.165	0.313	7.32828e-05
Setd7	2.30317e-09	-0.121743	0.202	0.371	7.43603e-05
Camsap2	2.31723e-09	-0.114417	0.154	0.294	7.48141e-05
Pgm5	2.32787e-09	-0.0592073	0.006	0.045	7.51576e-05
Rtl4	2.33211e-09	-0.171415	0.358	0.552	7.52944e-05
Slc24a5	2.35565e-09	0.216163	0.426	0.407	7.60547e-05
Rgs7	2.37126e-09	-0.118169	0.883	0.979	7.65587e-05
Airn	2.37372e-09	-0.101667	0.128	0.254	7.66379e-05
Spink8	2.38703e-09	-0.0522974	0.017	0.069	7.70675e-05
Ppfibp1	2.39559e-09	-0.0877059	0.053	0.133	7.73439e-05
Vcpip1	2.39599e-09	-0.0874825	0.067	0.156	7.7357e-05
Phlpp2	2.42617e-09	-0.114096	0.149	0.289	7.83312e-05
Ypel1	2.43735e-09	-0.0929548	0.076	0.171	7.86922e-05
Txlng	2.45148e-09	-0.131911	0.201	0.364	7.91486e-05
Selenof	2.46621e-09	0.237306	0.258	0.184	7.96241e-05
Ptprj	2.54646e-09	-0.19198	0.588	0.831	8.22151e-05
Lmtk2	2.5581e-09	-0.121974	0.172	0.32	8.25909e-05
Nckap5	2.58291e-09	-0.0920784	0.067	0.155	8.33917e-05
H2afj	2.58834e-09	-0.0663718	0.051	0.124	8.35673e-05
Ppp6c	2.5985e-09	-0.107261	0.116	0.231	8.38953e-05
Cpeb2	2.60366e-09	-0.081938	0.083	0.182	8.40616e-05
Slit3	2.62321e-09	-0.0835231	0.966	0.998	8.46931e-05
Qsox1	2.67133e-09	-0.0670046	0.019	0.072	8.62467e-05
Gm16105	2.67943e-09	0.2203	0.199	0.12	8.65081e-05
Robo1	2.6806e-09	-0.132488	0.24	0.401	8.65457e-05
Cacng7	2.75812e-09	-0.100058	0.112	0.229	8.90486e-05
Adamts20	2.75814e-09	-0.0975618	0.107	0.222	8.90493e-05
Acvr2a	2.7662e-09	-0.122889	0.184	0.341	8.93095e-05
4930578G10Rik	2.77475e-09	-0.0649978	0.015	0.064	8.95856e-05
Elf2	2.78318e-09	-0.117311	0.134	0.257	8.98577e-05
Pcca	2.7874e-09	-0.157897	0.303	0.511	8.99939e-05
Rabl6	2.78748e-09	-0.135732	0.24	0.43	8.99965e-05
Kdm6a	2.82209e-09	-0.128274	0.194	0.353	9.1114e-05
Rttn	2.82912e-09	-0.0804446	0.045	0.12	9.13411e-05
Zup1	2.84515e-09	-0.111871	0.167	0.316	9.18586e-05
Ppp4r4	2.86858e-09	-0.136825	0.217	0.387	9.2615e-05
Cbx6	2.87291e-09	-0.108331	0.13	0.253	9.27548e-05
Klhl11	2.87356e-09	-0.0786073	0.034	0.099	9.27758e-05
Park7	2.96357e-09	-0.0514292	0.063	0.143	9.56818e-05
Plekho1	2.96477e-09	-0.0748094	0.048	0.123	9.57207e-05
Abhd17b	2.97838e-09	-0.121914	0.179	0.329	9.616e-05
2010315B03Rik	2.99072e-09	-0.0886339	0.059	0.141	9.65582e-05
Dhrs7	2.99081e-09	0.185748	0.133	0.06	9.65614e-05
Rps6ka5	3.00927e-09	-0.09918	0.093	0.195	9.71574e-05
Aspn	3.01814e-09	-0.059806	0.007	0.048	9.74435e-05
Tbc1d20	3.05399e-09	-0.0876595	0.059	0.143	9.8601e-05
Phka2	3.05742e-09	-0.130387	0.211	0.384	9.8712e-05
Lclat1	3.06953e-09	-0.10367	0.128	0.253	9.91029e-05
Sp1	3.08439e-09	-0.0852071	0.038	0.106	9.95826e-05
Smurf1	3.10508e-09	-0.0892336	0.072	0.162	0.000100251
Slc7a15	3.11768e-09	-0.0694932	0.014	0.062	0.000100657
Tjp1	3.13144e-09	-0.191297	0.631	0.871	0.000101102
Prmt8	3.13512e-09	-0.139435	0.228	0.41	0.000101221
Serac1	3.16134e-09	-0.0850593	0.047	0.122	0.000102067
Sptan1	3.23768e-09	-0.179841	0.479	0.724	0.000104532
Gm1976	3.2517e-09	-0.133408	0.213	0.382	0.000104984
Lrrc4c	3.31545e-09	-0.15215	0.775	0.921	0.000107042
Lrch3	3.33007e-09	-0.130743	0.244	0.443	0.000107514
Gm20456	3.38567e-09	-0.0486173	0.004	0.04	0.00010931
Aatf	3.39136e-09	-0.119254	0.158	0.298	0.000109493
Atrn	3.44433e-09	-0.160668	0.319	0.549	0.000111204
Plekhh2	3.46646e-09	-0.0873039	0.071	0.161	0.000111918
Zfp810	3.46791e-09	-0.0899544	0.059	0.141	0.000111965
Gm16126	3.50498e-09	-0.0893262	0.049	0.125	0.000113162
Dtnb	3.50924e-09	-0.191235	0.478	0.726	0.000113299
Gpsm2	3.51898e-09	-0.0845603	0.044	0.117	0.000113614
Luc7l3	3.55924e-09	0.101651	0.682	0.766	0.000114914
Map4k5	3.55957e-09	-0.141101	0.244	0.428	0.000114924
Phrf1	3.56878e-09	-0.0872294	0.08	0.175	0.000115222
Dad1	3.57115e-09	0.241999	0.244	0.167	0.000115298
Arhgap35	3.57902e-09	-0.129128	0.217	0.394	0.000115552
Ddx17	3.61321e-09	-0.152418	0.317	0.538	0.000116656
Mpzl1	3.63974e-09	-0.0833443	0.075	0.168	0.000117513
Thsd7a	3.64982e-09	-0.176348	0.724	0.91	0.000117838
Hspa14	3.65857e-09	-0.0889108	0.068	0.156	0.000118121
Ttll5	3.67253e-09	-0.120353	0.196	0.359	0.000118571
Stxbp5	3.6947e-09	-0.200982	0.489	0.759	0.000119287
Pkia	3.74514e-09	-0.181102	0.389	0.633	0.000120916
Gm15632	3.74766e-09	-0.0474666	0.002	0.036	0.000120997
4930565N06Rik	3.77025e-09	-0.0579261	0.009	0.052	0.000121726
Rpl13	3.80722e-09	-0.059016	0.236	0.38	0.00012292
Dnah17	3.87939e-09	-0.0478964	0.002	0.036	0.00012525
AI504432	3.87973e-09	-0.0732946	0.034	0.1	0.000125261
Nrg3os	3.89946e-09	-0.167022	0.651	0.847	0.000125898
Nav2	3.94343e-09	-0.164671	0.725	0.913	0.000127318
Ttc3	4.06863e-09	0.0540345	0.862	0.934	0.00013136
Pank1	4.07797e-09	-0.0972204	0.097	0.202	0.000131661
Gng12	4.08902e-09	-0.0934525	0.066	0.151	0.000132018
Rab10	4.09355e-09	-0.14935	0.303	0.517	0.000132165
Sirt1	4.09418e-09	-0.077054	0.053	0.131	0.000132185
Gm9925	4.11367e-09	-0.0799393	0.046	0.12	0.000132814
Avl9	4.21699e-09	-0.0914454	0.117	0.236	0.00013615
Tmlhe	4.22691e-09	-0.0967274	0.078	0.171	0.00013647
Mgll	4.32089e-09	-0.139374	0.256	0.448	0.000139504
Rac1	4.35663e-09	-0.081364	0.091	0.19	0.000140658
Pptc7	4.38379e-09	-0.0927297	0.099	0.206	0.000141535
Tent4b	4.40284e-09	-0.110743	0.141	0.27	0.00014215
Khdc4	4.44075e-09	-0.110037	0.146	0.282	0.000143374
Klhl7	4.52575e-09	-0.144402	0.243	0.42	0.000146118
Extl3	4.53274e-09	-0.098873	0.128	0.251	0.000146344
Faim	4.54411e-09	-0.0786878	0.052	0.129	0.000146711
Emsy	4.55346e-09	-0.119412	0.199	0.364	0.000147013
Pde8b	4.59173e-09	-0.197326	0.502	0.756	0.000148249
A730081D07Rik	4.62415e-09	-0.0802861	0.051	0.128	0.000149295
Fam13b	4.6508e-09	-0.108048	0.169	0.317	0.000150156
Mark1	4.66838e-09	-0.121596	0.176	0.324	0.000150723
Ndst1	4.67628e-09	-0.0694065	0.039	0.108	0.000150978
Commd10	4.69579e-09	-0.147364	0.245	0.43	0.000151608
Chmp4c	4.79322e-09	-0.0528801	0.006	0.044	0.000154754
Tmem164	4.80303e-09	-0.108703	0.12	0.237	0.000155071
Dynlrb1	4.86671e-09	-0.0377665	0.032	0.094	0.000157127
Cep128	4.94702e-09	-0.088798	0.079	0.174	0.00015972
Serp2	4.96985e-09	-0.116671	0.124	0.222	0.000160457
Gng7	4.9986e-09	-0.135603	0.218	0.384	0.000161385
Rcor1	5.01683e-09	-0.133087	0.22	0.394	0.000161973
Dync1li2	5.05708e-09	-0.100034	0.154	0.292	0.000163273
Celf1	5.0644e-09	-0.183974	0.588	0.821	0.000163509
Aak1	5.12839e-09	-0.187392	0.546	0.798	0.000165575
Sec11c	5.18808e-09	0.248882	0.256	0.185	0.000167502
Ptgs2os	5.19714e-09	-0.0870268	0.049	0.124	0.000167795
Prrc2b	5.28273e-09	-0.132852	0.253	0.445	0.000170558
Fam135b	5.2903e-09	-0.119336	0.875	0.974	0.000170803
Slc18a2	5.30118e-09	-0.0574697	0.01	0.053	0.000171154
Hook1	5.4022e-09	-0.119326	0.197	0.357	0.000174415
Vps45	5.5567e-09	-0.0987853	0.093	0.193	0.000179404
Brf1	5.55769e-09	-0.0820147	0.064	0.149	0.000179436
Osbpl3	5.5929e-09	-0.0787354	0.075	0.167	0.000180572
Zkscan2	5.6113e-09	-0.0780245	0.048	0.122	0.000181166
Tsc22d1	5.68361e-09	-0.144673	0.322	0.547	0.000183501
Crkl	5.68811e-09	-0.0823791	0.051	0.128	0.000183646
Oga	5.70128e-09	-0.138865	0.254	0.444	0.000184072
Ppm1h	5.76956e-09	-0.180448	0.404	0.646	0.000186276
Gm48770	5.77426e-09	-0.0543326	0.005	0.041	0.000186428
Prkag1	5.93317e-09	-0.0958918	0.08	0.174	0.000191558
Mrpl48	5.93781e-09	-0.099566	0.11	0.218	0.000191708
Nptx1	5.99946e-09	0.21502	0.358	0.311	0.000193699
Gm46124	6.02317e-09	-0.0513635	0.004	0.039	0.000194464
Ccdc57	6.02733e-09	-0.0919616	0.111	0.225	0.000194598
Trim41	6.18262e-09	-0.0780845	0.066	0.152	0.000199612
Sh3rf3	6.21777e-09	-0.1647	0.349	0.587	0.000200747
Pias2	6.245e-09	-0.133726	0.25	0.443	0.000201626
BB365896	6.25622e-09	-0.0559693	0.007	0.047	0.000201988
Chsy1	6.26349e-09	-0.0761764	0.045	0.117	0.000202223
Ankrd17	6.39893e-09	-0.186426	0.454	0.708	0.000206596
Usp4	6.55392e-09	-0.0929388	0.121	0.241	0.0002116
Pank3	6.55986e-09	-0.0807444	0.052	0.128	0.000211792
Lnpep	6.60981e-09	-0.129302	0.242	0.424	0.000213404
Cnr1	6.68479e-09	-0.0530849	0.008	0.048	0.000215825
Tnik	6.73137e-09	-0.147523	0.814	0.955	0.000217329
Nhlrc2	6.79656e-09	-0.0971356	0.13	0.252	0.000219434
4933421D24Rik	6.92335e-09	-0.0421685	0.001	0.03	0.000223527
1810034E14Rik	6.94017e-09	-0.082529	0.06	0.14	0.00022407
Gm19667	6.97003e-09	-0.0421184	0.001	0.03	0.000225034
Gm44026	6.98816e-09	-0.056167	0.009	0.051	0.00022562
Carnmt1	7.00599e-09	-0.0984439	0.102	0.207	0.000226195
Klhl12	7.03562e-09	-0.10414	0.111	0.221	0.000227152
Actn1	7.11581e-09	-0.111632	0.169	0.31	0.000229741
Slc22a5	7.21218e-09	-0.0726848	0.038	0.105	0.000232852
Nr1d2	7.33366e-09	-0.0972917	0.098	0.202	0.000236775
Ube2d2a	7.46995e-09	-0.124107	0.21	0.371	0.000241175
Gk	7.47035e-09	-0.0928309	0.092	0.193	0.000241188
Slc5a12	7.62506e-09	-0.0450327	0.002	0.032	0.000246183
Apex2	7.69987e-09	-0.127795	0.239	0.429	0.000248598
Gm9961	7.72465e-09	-0.0437616	0.002	0.034	0.000249398
Gm16095	7.77167e-09	-0.0473294	0.002	0.034	0.000250916
Pdss2	7.77339e-09	-0.158273	0.294	0.498	0.000250972
5430427M07Rik	7.91441e-09	-0.0472426	0.002	0.034	0.000255525
Eif4enif1	8.01591e-09	-0.089189	0.081	0.175	0.000258802
Dlgap2	8.11076e-09	-0.0790102	0.968	0.999	0.000261864
Wdr89	8.12112e-09	-0.0780812	0.04	0.108	0.000262199
Cc2d2a	8.13163e-09	-0.0968687	0.109	0.22	0.000262538
Sp4	8.15875e-09	-0.118316	0.175	0.321	0.000263414
Kat7	8.3077e-09	-0.0878682	0.093	0.194	0.000268223
Arl6ip1	8.32376e-09	0.23117	0.313	0.256	0.000268741
Larp4b	8.47141e-09	-0.128935	0.23	0.405	0.000273508
Ica1l	8.51312e-09	-0.127601	0.2	0.359	0.000274855
Ap4e1	8.51536e-09	-0.0864515	0.105	0.216	0.000274927
Srgap3	8.52821e-09	-0.180906	0.658	0.891	0.000275342
Tcf12	8.56044e-09	-0.182612	0.597	0.82	0.000276383
Ppme1	8.58837e-09	-0.103941	0.171	0.318	0.000277284
Kantr	8.63452e-09	-0.116909	0.174	0.318	0.000278774
Klhl20	8.69576e-09	-0.0831335	0.062	0.144	0.000280751
Gm49226	8.76299e-09	-0.0644397	0.019	0.07	0.000282922
Anks1	8.76518e-09	-0.0887816	0.079	0.171	0.000282992
Smc5	8.92307e-09	-0.104794	0.176	0.325	0.00028809
Selenos	8.99484e-09	0.209054	0.177	0.101	0.000290407
Epm2a	9.01226e-09	-0.0929322	0.093	0.194	0.00029097
Ksr1	9.46148e-09	-0.13265	0.252	0.447	0.000305473
Plxna2	9.46198e-09	-0.151676	0.3	0.51	0.000305489
Phf24	9.49877e-09	-0.135344	0.239	0.415	0.000306677
Agfg1	9.5474e-09	-0.110461	0.186	0.345	0.000308247
Dcaf8	9.57648e-09	-0.125707	0.235	0.422	0.000309186
Hnrnpl	9.58e-09	-0.132941	0.25	0.437	0.0003093
Banp	9.60103e-09	-0.108535	0.171	0.314	0.000309979
Golm1	9.63051e-09	-0.0865659	0.06	0.14	0.000310931
Cdk13	9.6378e-09	-0.152378	0.316	0.532	0.000311166
Gm35438.1	9.67566e-09	-0.0817212	0.042	0.11	0.000312388
Limk2	9.67606e-09	-0.100582	0.123	0.238	0.000312401
Onecut1	9.77197e-09	-0.0894244	0.062	0.144	0.000315498
Actn4	9.80841e-09	-0.125715	0.194	0.348	0.000316674
Cntln	9.81617e-09	-0.111531	0.157	0.291	0.000316925
Brinp3	9.93035e-09	-0.165588	0.37	0.572	0.000320611
Gm28791	9.9314e-09	-0.0731437	0.036	0.101	0.000320645
Tmod1	9.94492e-09	-0.12666	0.22	0.389	0.000321082
Synpr	1.00719e-08	-0.135428	0.843	0.967	0.000325182
Akain1	1.01292e-08	-0.0765607	0.038	0.103	0.000327032
Mapk8	1.02431e-08	-0.114893	0.2	0.359	0.000330708
Gpatch2	1.02958e-08	-0.1095	0.165	0.305	0.000332411
Lrrc39	1.03429e-08	-0.0670729	0.037	0.102	0.000333932
Prc1	1.03872e-08	-0.0560077	0.011	0.055	0.000335361
Kdm2a	1.03889e-08	-0.163035	0.337	0.562	0.000335415
Zfp160	1.05819e-08	-0.101309	0.121	0.237	0.000341646
Frmd5	1.05992e-08	-0.163835	0.713	0.89	0.000342207
Pdgfb	1.06359e-08	-0.0509435	0.007	0.046	0.000343391
Ccnh	1.07081e-08	-0.125574	0.23	0.408	0.000345722
Sf1	1.07527e-08	-0.0833801	0.113	0.226	0.000347161
Eml1	1.10269e-08	-0.0989198	0.096	0.197	0.000356016
Dcp1b	1.10648e-08	-0.108015	0.145	0.274	0.000357239
Rab6a	1.11103e-08	-0.120465	0.232	0.394	0.000358706
Dmxl1	1.11566e-08	-0.167417	0.368	0.616	0.000360201
Agap2	1.11997e-08	-0.091261	0.097	0.197	0.000361592
Commd1	1.12298e-08	-0.0720196	0.068	0.153	0.000362565
Dcaf7	1.14023e-08	-0.112591	0.143	0.267	0.000368133
Gm44079	1.14181e-08	-0.0538755	0.007	0.046	0.000368643
4930473D10Rik	1.14181e-08	-0.0522399	0.007	0.046	0.000368643
Rpl11	1.15062e-08	-0.0453643	0.107	0.202	0.000371489
Gm41168	1.15216e-08	-0.0395209	0	0.026	0.000371985
Peg3	1.15449e-08	-0.108836	0.201	0.354	0.000372738
Lrrc29	1.1575e-08	-0.084885	0.066	0.151	0.00037371
Smarca4	1.16558e-08	-0.131684	0.222	0.392	0.000376321
Xpo6	1.16614e-08	-0.0985725	0.144	0.274	0.000376499
Mrnip	1.19002e-08	-0.0661961	0.034	0.097	0.00038421
Slc12a8	1.19903e-08	-0.0635585	0.014	0.06	0.00038712
Lrrc42	1.21131e-08	-0.076834	0.047	0.118	0.000391084
Cux1	1.21968e-08	-0.103655	0.147	0.276	0.000393785
Dock7	1.22535e-08	-0.138012	0.263	0.453	0.000395618
Plekhm1	1.23124e-08	-0.0688028	0.038	0.103	0.000397519
Banf2	1.24015e-08	-0.0686141	0.032	0.093	0.000400396
Fmr1	1.24374e-08	-0.0975498	0.127	0.247	0.000401553
Nsg1	1.25928e-08	0.236932	0.235	0.164	0.00040657
Fat3	1.27732e-08	-0.174922	0.456	0.684	0.000412395
Arid1b	1.28058e-08	-0.186508	0.555	0.807	0.000413449
Blmh	1.29242e-08	-0.100681	0.135	0.256	0.000417272
Lzts1	1.29747e-08	-0.083081	0.082	0.176	0.000418901
Tbc1d5	1.30352e-08	-0.174109	0.425	0.662	0.000420856
Tmeff1	1.33849e-08	-0.0994448	0.153	0.286	0.000432145
Ctdspl	1.33854e-08	-0.134882	0.253	0.445	0.000432161
4930598N05Rik	1.34207e-08	-0.0484242	0.004	0.038	0.000433301
Slc7a6os	1.35118e-08	-0.0993042	0.148	0.279	0.000436241
Herc1	1.35184e-08	-0.185955	0.506	0.782	0.000436455
Firre	1.35263e-08	-0.106444	0.139	0.262	0.000436711
Tbc1d1	1.35389e-08	-0.0841375	0.103	0.208	0.000437117
Rnf8	1.36378e-08	-0.100572	0.126	0.243	0.000440309
Rabgap1l	1.38726e-08	-0.157606	0.76	0.936	0.00044789
Asb7	1.39541e-08	-0.0797639	0.058	0.137	0.000450521
Neurl1a	1.41243e-08	-0.103688	0.157	0.293	0.000456017
Edrf1	1.4236e-08	-0.0855047	0.081	0.174	0.000459624
Plxna4	1.43892e-08	-0.098567	0.932	0.994	0.000464569
Zfp697	1.48084e-08	-0.110754	0.165	0.303	0.000478103
D630045J12Rik	1.48758e-08	-0.125858	0.227	0.401	0.000480279
4930595D18Rik	1.49425e-08	-0.0524316	0.007	0.044	0.000482432
Ptp4a2	1.49908e-08	-0.110571	0.176	0.318	0.000483992
Tulp2	1.50089e-08	-0.0653988	0.015	0.061	0.000484578
Mrpl20	1.50568e-08	-0.0562131	0.034	0.093	0.000486124
1700024B18Rik	1.5224e-08	-0.102787	0.117	0.228	0.000491521
Tanc2	1.53207e-08	-0.16542	0.762	0.947	0.000494645
Rps19	1.5523e-08	0.165943	0.267	0.175	0.000501177
Sfmbt1	1.55496e-08	-0.119248	0.175	0.317	0.000502035
Pdk3	1.56233e-08	-0.0860845	0.085	0.18	0.000504415
Trhde	1.56567e-08	-0.102762	0.136	0.253	0.000505491
Khdrbs2	1.57347e-08	-0.169742	0.404	0.639	0.000508011
Dalrd3	1.5793e-08	0.219223	0.276	0.208	0.000509893
Stimate	1.58432e-08	-0.0967488	0.084	0.177	0.000511513
Gm44832	1.58714e-08	-0.0425133	0.002	0.031	0.000512425
Prrc2c	1.58962e-08	-0.175795	0.384	0.614	0.000513224
Gm36368	1.59061e-08	-0.0455187	0.002	0.033	0.000513543
Ubxn2b	1.59229e-08	-0.0856022	0.082	0.175	0.000514086
Tent2	1.60253e-08	-0.0999754	0.158	0.294	0.000517392
D730045A05Rik	1.61419e-08	-0.0447581	0.002	0.031	0.000521157
Slc4a1ap	1.63553e-08	-0.0862191	0.08	0.17	0.000528047
Zfp704	1.63641e-08	-0.115895	0.167	0.302	0.000528332
Gm16043	1.67025e-08	-0.0537188	0.01	0.051	0.000539256
Ralgapa1	1.69235e-08	-0.183976	0.509	0.756	0.000546393
Hmgxb3	1.69681e-08	-0.0832941	0.081	0.174	0.000547833
Synj1	1.72002e-08	-0.145084	0.303	0.511	0.000555326
Khdrbs1	1.74098e-08	-0.105703	0.176	0.32	0.000562092
Sorbs1	1.75982e-08	-0.169121	0.686	0.884	0.000568175
Tbc1d30	1.77804e-08	-0.0792403	0.068	0.152	0.000574059
Stard13	1.78153e-08	-0.10903	0.162	0.295	0.000575186
Atg16l2	1.80286e-08	-0.0829473	0.048	0.118	0.000582073
Adcy1	1.82934e-08	-0.185281	0.483	0.736	0.000590622
Gtf2i	1.83209e-08	-0.157804	0.348	0.584	0.000591508
Ikzf4	1.85207e-08	-0.0904824	0.073	0.16	0.000597959
Ccdc6	1.86693e-08	-0.084567	0.092	0.19	0.000602756
Tmem167	1.86943e-08	-0.124025	0.229	0.399	0.000603565
Faim2	1.8721e-08	0.234233	0.33	0.287	0.000604425
1700054A03Rik	1.8863e-08	-0.048812	0.006	0.041	0.000609011
Arl5b	1.88893e-08	-0.0878124	0.07	0.154	0.000609859
Rnf38	1.92666e-08	-0.0962064	0.137	0.261	0.000622042
Tmem120b	1.93395e-08	-0.0882591	0.075	0.163	0.000624394
Foxj3	1.95086e-08	-0.110353	0.173	0.317	0.000629855
Scaf8	1.96178e-08	-0.159368	0.323	0.545	0.000633379
Ino80dos	1.98904e-08	-0.10322	0.153	0.285	0.000642182
Rab11fip3	2.00419e-08	-0.142892	0.304	0.513	0.000647074
Ro60	2.03301e-08	-0.0985227	0.117	0.228	0.000656378
9430091E24Rik	2.03395e-08	-0.0751866	0.062	0.141	0.000656682
Nfatc3	2.10171e-08	-0.095793	0.132	0.254	0.000678558
Peli2	2.13196e-08	-0.12031	0.182	0.326	0.000688325
Aagab	2.13267e-08	-0.122162	0.225	0.401	0.000688553
Gm13703	2.13492e-08	-0.0638963	0.014	0.059	0.000689281
R3hcc1l	2.13559e-08	-0.0914673	0.09	0.186	0.000689497
Rnf19a	2.14178e-08	-0.106659	0.151	0.28	0.000691496
Gm17167	2.16149e-08	-0.0751695	0.056	0.132	0.00069786
Ccser2	2.1651e-08	-0.0979021	0.144	0.272	0.000699023
Zfp942	2.18497e-08	-0.0745077	0.063	0.145	0.00070544
Fbxo42	2.19827e-08	-0.0847574	0.108	0.217	0.000709733
Ccnc	2.21025e-08	-0.0933792	0.145	0.277	0.000713601
Cox16	2.22965e-08	-0.165347	0.379	0.613	0.000719864
Elmsan1	2.27201e-08	-0.0951624	0.112	0.222	0.00073354
Ptprr	2.27642e-08	-0.114784	0.159	0.287	0.000734966
Sema7a	2.28887e-08	-0.0777476	0.058	0.136	0.000738985
Nr2c2	2.30813e-08	-0.134398	0.274	0.469	0.000745202
Fyttd1	2.3162e-08	-0.119251	0.198	0.351	0.000747809
Nxpe3	2.3213e-08	-0.0733997	0.053	0.128	0.000749454
Neurl1b	2.34732e-08	-0.048502	0.007	0.045	0.000757855
Usp25	2.34867e-08	-0.109859	0.161	0.293	0.000758292
Ints13	2.36961e-08	-0.0699847	0.048	0.118	0.000765052
Vamp4	2.39492e-08	-0.100424	0.117	0.224	0.000773224
Igf2bp3	2.41153e-08	-0.0923971	0.152	0.282	0.000778585
Foxo3	2.4174e-08	-0.102921	0.162	0.3	0.00078048
Arhgef4	2.42182e-08	-0.115459	0.177	0.316	0.000781909
Rptor	2.44205e-08	-0.150502	0.315	0.531	0.00078844
Homer1	2.45122e-08	-0.112283	0.18	0.317	0.000791401
B3galt5	2.45545e-08	-0.086331	0.098	0.2	0.000792766
Ube3a	2.46423e-08	-0.136679	0.82	0.96	0.0007956
Anxa11os	2.46504e-08	-0.0585334	0.021	0.071	0.000795864
Map3k12	2.46686e-08	-0.0829847	0.092	0.189	0.000796451
Cdc27	2.46892e-08	-0.104305	0.164	0.302	0.000797114
Btrc	2.47168e-08	-0.173177	0.409	0.649	0.000798005
Mpc1	2.48993e-08	-0.126601	0.267	0.44	0.0008039
Setd1b	2.49593e-08	-0.0650274	0.027	0.083	0.000805837
Tenm1	2.49833e-08	-0.187185	0.559	0.794	0.00080661
Gm16564	2.50373e-08	-0.0577239	0.009	0.048	0.000808353
Gm14798	2.50503e-08	-0.0688863	0.03	0.089	0.000808775
Arhgef7	2.53282e-08	-0.124279	0.227	0.401	0.000817748
Ankrd16	2.53308e-08	-0.0665514	0.038	0.101	0.000817829
Tardbp	2.54306e-08	-0.118169	0.229	0.39	0.000821054
Cdc42	2.5597e-08	-0.124622	0.261	0.438	0.000826426
Dlgap4	2.56945e-08	-0.113042	0.222	0.386	0.000829571
Togaram1	2.56989e-08	-0.10195	0.136	0.259	0.000829715
Gm29514	2.57015e-08	-0.103113	0.112	0.217	0.000829797
Glod4	2.59072e-08	-0.0833162	0.096	0.194	0.000836441
Vps13c	2.59329e-08	0.0708045	0.728	0.818	0.000837269
Kat6a	2.62029e-08	-0.103613	0.157	0.291	0.000845988
Gria2	2.64999e-08	-0.0636708	0.986	0.999	0.000855576
4930447A16Rik	2.65831e-08	-0.0549523	0.012	0.055	0.000858262
Plekhg5	2.66687e-08	-0.192148	0.572	0.833	0.000861027
Ermp1	2.6866e-08	-0.0937912	0.116	0.225	0.000867396
Btbd9	2.69579e-08	-0.106173	0.903	0.977	0.000870362
Actr3	2.70823e-08	-0.121972	0.248	0.425	0.000874378
Angptl3	2.73274e-08	-0.0495575	0.004	0.037	0.000882294
Tlk1	2.76688e-08	-0.124543	0.231	0.4	0.000893316
Sec62	2.78486e-08	0.20554	0.405	0.382	0.00089912
Ccnt2	2.81659e-08	0.16126	0.504	0.528	0.000909364
Usp3	2.82266e-08	-0.10763	0.17	0.31	0.000911323
Lrrc20	2.84277e-08	-0.0882885	0.094	0.191	0.000917818
Stx5a	2.84875e-08	-0.11031	0.164	0.297	0.000919746
Srsf12	2.85357e-08	-0.0706894	0.038	0.101	0.000921305
Col4a3bp	2.8732e-08	-0.118055	0.183	0.328	0.000927642
Ppp4r2	2.89394e-08	-0.10606	0.178	0.323	0.000934336
Zfp292	2.90973e-08	-0.145019	0.29	0.491	0.000939435
Arid1a	2.92213e-08	-0.102304	0.165	0.302	0.00094344
Dazap1	2.93747e-08	-0.0870434	0.108	0.213	0.000948392
Sqstm1	2.9712e-08	-0.0918907	0.15	0.28	0.000959283
Slc24a2	3.02364e-08	-0.108531	0.92	0.989	0.000976212
Slc39a14	3.02491e-08	-0.0907967	0.115	0.224	0.000976624
Bbs9	3.02797e-08	-0.108397	0.16	0.291	0.000977611
Trabd2b	3.06383e-08	-0.0663397	0.017	0.064	0.000989188
Gm31323	3.14109e-08	-0.0776313	0.046	0.115	0.00101413
Gnaz	3.15017e-08	-0.0711949	0.056	0.131	0.00101706
Slc9a7	3.16817e-08	-0.123288	0.22	0.386	0.00102288
Hnrnpll	3.17617e-08	-0.0933758	0.13	0.248	0.00102546
Rnf32	3.21688e-08	-0.0974431	0.128	0.244	0.0010386
Lamc1	3.22721e-08	-0.104291	0.179	0.328	0.00104194
Rilpl1	3.23441e-08	-0.129761	0.25	0.426	0.00104426
Mtmr3	3.23596e-08	-0.132865	0.274	0.472	0.00104476
1600010M07Rik	3.25512e-08	-0.116583	0.17	0.305	0.00105095
Pias1	3.31697e-08	-0.155951	0.329	0.547	0.00107092
Gm4632	3.34465e-08	-0.0424202	0.002	0.032	0.00107985
Cemip2	3.34589e-08	-0.102787	0.122	0.233	0.00108026
Ip6k2	3.37572e-08	-0.102697	0.189	0.348	0.00108989
Ankrd10	3.37922e-08	-0.0938361	0.129	0.243	0.00109101
Tmem260	3.4001e-08	-0.114944	0.164	0.294	0.00109776
Gm45486	3.40996e-08	-0.056237	0.013	0.056	0.00110094
Rnf121	3.432e-08	-0.0908635	0.107	0.21	0.00110806
Samd4	3.43801e-08	-0.0858436	0.071	0.153	0.00110999
Hacd3	3.44189e-08	-0.110667	0.222	0.393	0.00111125
Crtc3	3.44454e-08	-0.143052	0.29	0.489	0.0011121
Umad1	3.4476e-08	-0.11308	0.194	0.349	0.00111309
Trub1	3.46041e-08	-0.0800366	0.071	0.155	0.00111723
Lekr1	3.48828e-08	-0.0855495	0.098	0.197	0.00112623
Gm29361	3.49815e-08	-0.0509299	0.006	0.04	0.00112941
Api5	3.49944e-08	-0.0802606	0.079	0.167	0.00112983
Gm17354	3.50187e-08	-0.0603278	0.016	0.061	0.00113061
Lurap1	3.50704e-08	-0.0796804	0.058	0.134	0.00113228
Papolg	3.53725e-08	-0.0822336	0.062	0.139	0.00114204
Swi5	3.5784e-08	-0.0775634	0.072	0.148	0.00115532
Camkmt	3.59152e-08	-0.119002	0.199	0.344	0.00115956
Gm33206	3.60194e-08	-0.0487472	0.006	0.04	0.00116292
Snap23	3.6021e-08	-0.0766896	0.092	0.189	0.00116297
Slc16a2	3.60437e-08	-0.132163	0.255	0.436	0.00116371
Fam169a	3.6111e-08	-0.0866143	0.097	0.194	0.00116588
Snx6	3.61359e-08	-0.091579	0.122	0.234	0.00116668
Atp1a4	3.61823e-08	-0.0562533	0.01	0.049	0.00116818
Cisd1	3.62309e-08	0.202605	0.244	0.17	0.00116975
Svil	3.62366e-08	-0.0943852	0.106	0.206	0.00116994
Vps13b	3.65829e-08	-0.185383	0.612	0.852	0.00118111
Patz1	3.66121e-08	-0.073442	0.057	0.133	0.00118206
A230009B12Rik	3.69937e-08	-0.0446238	0.005	0.038	0.00119438
Gria4	3.74979e-08	-0.131413	0.268	0.429	0.00121066
Dcun1d2	3.75764e-08	-0.0850762	0.102	0.203	0.00121319
Ino80d	3.7627e-08	-0.113001	0.177	0.318	0.00121482
Snx13	3.76565e-08	-0.0952931	0.183	0.332	0.00121578
Sergef	3.77033e-08	-0.107801	0.166	0.299	0.00121729
Eif4e	3.77611e-08	-0.0999674	0.153	0.279	0.00121916
Grb2	3.83396e-08	-0.110042	0.175	0.31	0.00123783
Gm20721	3.92414e-08	-0.0523883	0.018	0.066	0.00126695
Cop1	3.93486e-08	-0.12837	0.25	0.431	0.00127041
Fnbp1	4.01595e-08	-0.122527	0.256	0.433	0.00129659
Arhgap39	4.02407e-08	-0.173436	0.476	0.724	0.00129921
Mxi1	4.11555e-08	-0.0884364	0.124	0.238	0.00132875
Snx1	4.22831e-08	-0.0863806	0.115	0.221	0.00136515
Spryd7	4.26749e-08	-0.0677223	0.03	0.087	0.0013778
Dclk2	4.28671e-08	-0.120117	0.223	0.386	0.00138401
Gm47460	4.30063e-08	-0.060121	0.023	0.075	0.0013885
Star	4.3402e-08	-0.06156	0.026	0.08	0.00140128
Gm26936	4.3877e-08	-0.0452875	0.012	0.054	0.00141661
Cebpg	4.41954e-08	-0.0865507	0.066	0.144	0.00142689
Ccdc92b	4.42209e-08	-0.0737635	0.056	0.13	0.00142772
4930483P17Rik	4.43262e-08	-0.0500531	0.007	0.044	0.00143111
Ago1	4.44318e-08	-0.0913718	0.103	0.203	0.00143452
Ubxn11	4.44998e-08	-0.0986742	0.126	0.239	0.00143672
Coro2b	4.45953e-08	-0.104268	0.164	0.297	0.0014398
Simc1	4.51169e-08	-0.0891299	0.13	0.246	0.00145664
Gm10558	4.51722e-08	-0.0511029	0.014	0.057	0.00145843
Coro7	4.52017e-08	-0.0700571	0.062	0.14	0.00145938
Lratd2	4.52553e-08	-0.05452	0.016	0.062	0.00146111
Ap3b1	4.56433e-08	-0.168095	0.369	0.62	0.00147364
Eif2ak1	4.58085e-08	-0.0808551	0.078	0.166	0.00147897
Ap3m1	4.58515e-08	-0.0811957	0.113	0.221	0.00148036
1700008O03Rik	4.64266e-08	-0.0537733	0.012	0.054	0.00149893
Mindy3	4.64936e-08	-0.114075	0.206	0.356	0.00150109
Wdr41	4.67122e-08	-0.0855078	0.084	0.175	0.00150815
Rras2	4.6898e-08	-0.169556	0.363	0.583	0.00151415
Gm6588	4.80439e-08	-0.0501856	0.009	0.047	0.00155114
Slc16a10	4.83036e-08	-0.123366	0.228	0.393	0.00155953
Kcnma1	4.83477e-08	-0.0998302	0.938	0.994	0.00156095
Mbd2	4.83664e-08	-0.118951	0.218	0.378	0.00156156
Amz2	4.91897e-08	-0.0738051	0.073	0.157	0.00158814
Rlf	4.92848e-08	-0.155675	0.33	0.554	0.00159121
5730480H06Rik	4.94263e-08	-0.0724165	0.075	0.162	0.00159578
Plagl2	5.02166e-08	-0.0529278	0.011	0.051	0.00162129
Rab4a	5.03491e-08	-0.07646	0.048	0.115	0.00162557
Ccnl1	5.04275e-08	-0.117493	0.221	0.385	0.0016281
Snap91	5.05056e-08	-0.165716	0.403	0.631	0.00163062
Mbp	5.06091e-08	-0.0844777	0.204	0.347	0.00163397
Mapk8ip3	5.10352e-08	-0.0972074	0.184	0.33	0.00164772
Zfp236	5.22476e-08	-0.0962461	0.153	0.28	0.00168687
Fmn2	5.23313e-08	-0.183944	0.443	0.703	0.00168957
Rab3gap2	5.24803e-08	-0.0950787	0.152	0.279	0.00169438
Fam184b	5.27034e-08	-0.0869686	0.075	0.159	0.00170158
Slain2	5.29705e-08	-0.0821486	0.069	0.149	0.0017102
Ogn	5.32368e-08	-0.046177	0.004	0.036	0.0017188
Usp30	5.34368e-08	-0.0727419	0.052	0.123	0.00172526
Col25a1	5.39117e-08	-0.145701	0.304	0.487	0.00174059
Terf2	5.39908e-08	-0.0769484	0.077	0.164	0.00174315
Dars	5.39918e-08	-0.0884832	0.124	0.234	0.00174318
Ric8b	5.42313e-08	-0.082232	0.121	0.233	0.00175091
Igsf11	5.47353e-08	-0.111022	0.189	0.337	0.00176719
Uri1	5.4736e-08	-0.109881	0.222	0.392	0.00176721
Rnf216	5.48907e-08	-0.126758	0.241	0.408	0.0017722
Junos	5.50597e-08	-0.0899633	0.084	0.174	0.00177766
Dgkg	5.52796e-08	-0.164568	0.725	0.918	0.00178476
Ctnnbl1	5.54947e-08	-0.0801478	0.086	0.177	0.0017917
Atp11a	5.61177e-08	-0.0750059	0.06	0.136	0.00181182
Chmp3	5.62063e-08	-0.0995084	0.126	0.233	0.00181468
Anxa7	5.62854e-08	-0.0613819	0.018	0.064	0.00181723
Bmt2	5.65484e-08	-0.1169	0.213	0.372	0.00182572
Wwox	5.6726e-08	-0.149834	0.276	0.43	0.00183145
Fancl	5.69326e-08	-0.085231	0.064	0.141	0.00183813
Zfhx4	5.70351e-08	-0.12346	0.215	0.375	0.00184144
Cntn1	5.7367e-08	-0.145914	0.787	0.939	0.00185215
Papss2	5.79868e-08	-0.0463911	0.007	0.041	0.00187216
Osbp	5.80212e-08	-0.0801081	0.098	0.197	0.00187327
Stim1	5.8197e-08	-0.1038	0.175	0.314	0.00187895
Dock10	5.82204e-08	-0.121525	0.873	0.974	0.0018797
Gas7	5.85931e-08	-0.146696	0.325	0.532	0.00189174
Tnip2	5.86888e-08	-0.0846013	0.116	0.224	0.00189483
Urgcp	5.87336e-08	-0.108036	0.216	0.38	0.00189627
Rps6kb1	5.88024e-08	-0.121681	0.234	0.407	0.00189849
Eea1	5.91392e-08	-0.0895017	0.154	0.285	0.00190937
Pls1	5.95711e-08	-0.0728274	0.066	0.145	0.00192331
Scn2a	5.9661e-08	-0.161475	0.667	0.863	0.00192621
Cops9	5.967e-08	-0.0234748	0.02	0.067	0.00192651
Diaph1	5.9921e-08	-0.0881484	0.13	0.245	0.00193461
Nop58	6.00707e-08	-0.0730027	0.084	0.175	0.00193944
Arhgap23	6.01748e-08	-0.0566622	0.071	0.152	0.0019428
Med29	6.03247e-08	-0.022626	0.001	0.026	0.00194764
Mier3	6.04322e-08	-0.0679303	0.048	0.116	0.00195111
Gm27188	6.13368e-08	-0.0684589	0.037	0.098	0.00198032
Kpna3	6.13997e-08	-0.125433	0.24	0.411	0.00198235
Plekhm3	6.17593e-08	-0.147392	0.296	0.499	0.00199396
Trpm7	6.21838e-08	-0.157979	0.356	0.583	0.00200767
Bckdhb	6.27365e-08	-0.0918756	0.125	0.236	0.00202551
Bsdc1	6.27577e-08	-0.0757312	0.054	0.125	0.00202619
Gm16308	6.30728e-08	-0.0389334	0.001	0.026	0.00203637
2410021H03Rik	6.30728e-08	-0.0342794	0.001	0.026	0.00203637
Slc33a1	6.30731e-08	-0.0752057	0.073	0.156	0.00203638
Uhrf1bp1l	6.46134e-08	-0.0904009	0.139	0.257	0.00208611
Scaf11	6.4828e-08	-0.0897742	0.135	0.253	0.00209304
Sirt2	6.51574e-08	-0.0716733	0.069	0.148	0.00210367
Slc23a2	6.53193e-08	-0.115516	0.236	0.408	0.0021089
Tulp4	6.57197e-08	-0.124115	0.276	0.47	0.00212183
Zfp64	6.6469e-08	-0.0706851	0.055	0.128	0.00214602
Crk	6.67684e-08	-0.0979416	0.126	0.234	0.00215569
Ankrd42	6.68e-08	-0.0591155	0.03	0.085	0.0021567
Gm15991	6.73615e-08	-0.0406031	0.002	0.031	0.00217483
Slc22a14	6.79513e-08	-0.0679361	0.041	0.105	0.00219388
Tef	6.82939e-08	-0.107307	0.199	0.352	0.00220494
Gm3693	6.85026e-08	-0.0385989	0.002	0.029	0.00221167
Pitpnm2os1	6.87901e-08	-0.0392311	0.002	0.029	0.00222096
Clstn2	6.96073e-08	-0.096269	0.928	0.983	0.00224734
Eif2ak3	6.97519e-08	-0.0721123	0.052	0.122	0.00225201
Erf	7.03419e-08	-0.0625416	0.027	0.08	0.00227106
Trafd1	7.13296e-08	-0.0883376	0.126	0.238	0.00230295
Zfp523	7.28894e-08	-0.0908558	0.093	0.185	0.00235331
A830018L16Rik	7.39388e-08	-0.17928	0.562	0.786	0.00238719
Zfp30	7.45931e-08	-0.0784225	0.059	0.133	0.00240831
Rheb	7.46673e-08	-0.0939201	0.152	0.271	0.00241071
Tarbp1	7.54541e-08	-0.0812779	0.07	0.151	0.00243611
Rps6kl1	7.61257e-08	-0.0804692	0.061	0.134	0.00245779
Tmed9	7.63042e-08	0.21862	0.326	0.279	0.00246356
Jak1	7.67854e-08	-0.0882705	0.174	0.313	0.00247909
Dbt	7.67945e-08	-0.0695313	0.046	0.113	0.00247939
Gm15265	7.72896e-08	-0.0506786	0.007	0.043	0.00249537
Nudt3	7.75172e-08	-0.104179	0.16	0.283	0.00250272
Cacng8	7.76852e-08	-0.136137	0.284	0.475	0.00250814
Anks3	7.87239e-08	-0.084381	0.118	0.226	0.00254168
0610030E20Rik	7.88817e-08	-0.0896966	0.104	0.203	0.00254677
Timm9	7.8946e-08	-0.113324	0.195	0.341	0.00254885
Naa40	7.9776e-08	-0.0959356	0.153	0.279	0.00257565
Pdpk1	8.02323e-08	-0.101405	0.212	0.374	0.00259038
E230029C05Rik	8.05771e-08	-0.114647	0.156	0.276	0.00260151
Farsb	8.16751e-08	-0.0949312	0.144	0.264	0.00263696
Smim1	8.19013e-08	-0.0501488	0.007	0.04	0.00264426
Srsf4	8.22105e-08	-0.0917375	0.13	0.243	0.00265425
Desi1	8.38064e-08	-0.0984866	0.154	0.279	0.00270577
Spop	8.3995e-08	-0.152874	0.333	0.544	0.00271186
Ext1	8.48063e-08	-0.0967438	0.199	0.338	0.00273805
Fam210a	8.48401e-08	-0.0788257	0.057	0.13	0.00273915
Tm6sf1	8.52167e-08	-0.0518744	0.016	0.061	0.00275131
Gm36988	8.5435e-08	-0.0547041	0.016	0.061	0.00275835
Dock4	8.57567e-08	-0.131355	0.817	0.952	0.00276874
Mta3	8.59981e-08	-0.0961401	0.176	0.318	0.00277654
Dok6	8.61682e-08	-0.16544	0.68	0.89	0.00278203
Mapkapk2	8.68508e-08	-0.0668514	0.05	0.118	0.00280407
Usp37	8.8037e-08	-0.0964841	0.162	0.295	0.00284236
Zfc3h1	8.81208e-08	-0.103783	0.197	0.344	0.00284507
Rprd1b	8.8121e-08	-0.0789433	0.082	0.169	0.00284507
Plekha1	8.81886e-08	-0.091021	0.158	0.287	0.00284726
Rab10os	8.88272e-08	-0.0712101	0.062	0.137	0.00286787
Dis3l2	8.8967e-08	-0.160523	0.39	0.622	0.00287239
Cnnm4	8.93016e-08	-0.0567988	0.019	0.066	0.00288319
Cdh13	8.93174e-08	-0.17471	0.475	0.694	0.0028837
Tbc1d9b	8.99223e-08	-0.0900397	0.112	0.214	0.00290323
Reck	9.05531e-08	-0.094493	0.107	0.207	0.0029236
Nipsnap1	9.0603e-08	-0.0860753	0.131	0.245	0.00292521
Dusp12	9.06868e-08	-0.0818325	0.088	0.178	0.00292791
Zfp169	9.08514e-08	-0.0623087	0.046	0.113	0.00293323
Epha3	9.09601e-08	-0.143617	0.338	0.528	0.00293674
Impact	9.10211e-08	-0.108829	0.213	0.364	0.00293871
Yes1	9.13168e-08	-0.0742172	0.072	0.154	0.00294825
Rbbp6	9.20295e-08	-0.0991659	0.192	0.339	0.00297127
Lrch2	9.28552e-08	-0.0812735	0.095	0.19	0.00299792
Nab1	9.2894e-08	-0.0794033	0.072	0.153	0.00299917
Rffl	9.3403e-08	-0.0676693	0.039	0.099	0.00301561
Azin2	9.45248e-08	-0.0770783	0.054	0.125	0.00305183
Gm45321	9.52307e-08	-0.0759272	0.019	0.064	0.00307462
Taf3	9.5823e-08	-0.0939222	0.14	0.259	0.00309374
Morc2a	9.59254e-08	-0.0732226	0.093	0.187	0.00309705
Hacd1	9.66057e-08	-0.0828367	0.112	0.214	0.00311901
Tbc1d24	9.69267e-08	-0.0838674	0.107	0.208	0.00312938
Phkb	9.76651e-08	-0.0780623	0.089	0.18	0.00315322
Fbl	9.78486e-08	-0.0642494	0.057	0.129	0.00315914
Galnt18	9.80431e-08	-0.173315	0.637	0.859	0.00316542
Fip1l1	9.82093e-08	-0.0982355	0.172	0.305	0.00317079
Srd5a1	9.87756e-08	-0.0550986	0.017	0.062	0.00318907
Spcs1	9.9065e-08	0.20129	0.148	0.082	0.00319841
Grk4	9.91467e-08	-0.0790439	0.05	0.117	0.00320105
Cyb5r4	9.9386e-08	-0.088761	0.112	0.214	0.00320878
Rapgef4os1	9.94338e-08	-0.0990888	0.176	0.311	0.00321032
Chd8	9.99907e-08	-0.0955189	0.194	0.345	0.0032283
Dagla	1.00419e-07	-0.133534	0.296	0.495	0.00324213
Lpin1	1.00536e-07	-0.0599158	0.039	0.101	0.00324589
Spata5	1.00824e-07	-0.101379	0.168	0.3	0.00325521
Ntng2	1.01059e-07	-0.122877	0.233	0.399	0.00326279
Rps2	1.03085e-07	0.191064	0.316	0.24	0.0033282
Gm41764	1.03739e-07	-0.0587731	0.022	0.071	0.00334931
Selenok-ps1	1.0513e-07	-0.0377559	0	0.023	0.00339424
Fbxo11	1.05173e-07	-0.151944	0.363	0.592	0.0033956
Depdc5	1.05463e-07	-0.106737	0.203	0.36	0.00340499
Mosmo	1.05574e-07	-0.0950975	0.161	0.291	0.00340857
Gabrb2	1.05874e-07	-0.161938	0.693	0.883	0.00341825
Cab39l	1.06257e-07	-0.104294	0.141	0.256	0.00343063
B3gnt2	1.06507e-07	-0.083423	0.09	0.182	0.00343869
Ppp2r5c	1.06985e-07	-0.129909	0.287	0.482	0.0034541
Lyst	1.08007e-07	-0.184302	0.615	0.856	0.0034871
Fubp3	1.08193e-07	-0.0793328	0.119	0.228	0.0034931
Srpk2	1.08199e-07	0.14239	0.541	0.585	0.00349333
Tasor	1.08751e-07	-0.116402	0.25	0.43	0.00351113
Wscd2	1.09459e-07	-0.115204	0.217	0.37	0.003534
Copg2	1.09562e-07	-0.125909	0.252	0.418	0.00353732
Senp2	1.09734e-07	-0.0988385	0.193	0.34	0.00354289
Kdm7a	1.09972e-07	-0.129382	0.261	0.439	0.00355055
Gas8	1.10713e-07	-0.0626303	0.037	0.097	0.00357447
Fbn1	1.10778e-07	-0.0659739	0.047	0.113	0.00357658
Adcy5	1.10818e-07	-0.0606388	0.034	0.091	0.00357787
Thrb	1.11367e-07	-0.0879006	0.141	0.253	0.00359559
Ksr2	1.12102e-07	-0.183008	0.61	0.849	0.00361931
Clpb	1.13082e-07	-0.0860343	0.121	0.23	0.00365097
N4bp2	1.14406e-07	-0.0754711	0.048	0.115	0.0036937
Crppa	1.14737e-07	-0.101711	0.173	0.303	0.00370439
Chm	1.14934e-07	-0.108576	0.217	0.38	0.00371076
Kcna4	1.14998e-07	-0.0845695	0.14	0.262	0.00371282
Gabra4	1.15297e-07	-0.185223	0.521	0.769	0.00372247
Hs2st1	1.15368e-07	-0.159553	0.37	0.6	0.00372477
[truncated: 11,371 more rows]

## Sheet: Cluster 2
	p_val	avg_log2FC	pct.1	pct.2	p_val_adj
Gm43376	6.79216e-142	-0.779404	0.052	0.556	2.19292e-137
A330015K06Rik	7.194e-133	-0.773288	0.105	0.626	2.32265e-128
Malat1	2.02938e-127	0.0530137	1	1	6.55207e-123
Kcnip4	3.15844e-121	-0.0884108	1	0.999	1.01973e-116
4930509J09Rik	5.07516e-116	-0.68777	0.363	0.85	1.63856e-111
Gm12296	7.42736e-111	-0.708845	0.113	0.584	2.398e-106
Atp6v0c	1.60107e-105	0.666633	0.769	0.534	5.1692e-101
Lrrtm4	8.69517e-104	-0.109788	0.999	0.997	2.80732e-99
Egfem1	6.48729e-100	-0.405978	0.76	0.958	2.09449e-95
Gm41505	1.16803e-97	-0.610406	0.058	0.459	3.77109e-93
Nkain2	7.07741e-95	-0.138204	0.995	1	2.28501e-90
Gm36975	1.49329e-89	-0.632328	0.161	0.611	4.82123e-85
Csmd1	2.62868e-83	-0.0957324	0.997	0.998	8.48697e-79
Rtn1	7.23691e-81	0.293385	0.914	0.893	2.33651e-76
4930532I03Rik	7.73576e-81	-0.532701	0.039	0.367	2.49757e-76
C1ql3	1.38333e-80	0.442914	0.765	0.635	4.46623e-76
Cmss1	1.4467e-77	-0.554463	0.272	0.712	4.67082e-73
Itm2b	1.4619e-75	0.498358	0.721	0.586	4.71989e-71
Gm42418	4.1063e-74	-0.336599	0.831	0.987	1.32576e-69
Pdzd2	6.26143e-73	-0.577352	0.256	0.697	2.02156e-68
Son	7.30915e-72	0.337025	0.834	0.765	2.35983e-67
Gm11149	1.26293e-71	-0.483824	0.044	0.351	4.07751e-67
C1qtnf4	6.39191e-70	0.546237	0.634	0.442	2.06369e-65
1700111E14Rik	3.08117e-69	-0.545313	0.161	0.557	9.94786e-65
Atp1a1	1.81253e-65	0.53976	0.585	0.374	5.85194e-61
Gm47523	2.09392e-65	-0.419915	0.019	0.275	6.76042e-61
Gm48678	2.94928e-65	-0.513726	0.139	0.51	9.52205e-61
Rasal2	1.89264e-64	-0.323465	0.759	0.956	6.11056e-60
Kcnd2	3.89996e-64	-0.116832	0.991	0.998	1.25914e-59
Plxna4os3	1.3466e-61	-0.467797	0.074	0.38	4.34762e-57
Gm15577	6.9576e-61	-0.39744	0.016	0.254	2.24633e-56
A230004M16Rik	1.48446e-60	-0.471586	0.091	0.409	4.79273e-56
Grina	1.50689e-60	0.505898	0.573	0.367	4.86515e-56
1700109K24Rik	9.91297e-60	-0.391689	0.025	0.271	3.2005e-55
Grin2b	1.78122e-59	0.111511	0.993	0.996	5.75086e-55
Timp3	1.98278e-59	-0.423142	0.035	0.293	6.40161e-55
AY036118	9.25847e-58	-0.40215	0.065	0.348	2.98919e-53
Macrod2os1	1.25961e-57	-0.410021	0.037	0.29	4.06677e-53
Gm15738	1.69581e-57	-0.495265	0.368	0.778	5.4751e-53
Gm49127	2.40078e-55	-0.389091	0.021	0.246	7.75114e-51
Dlg2	3.61715e-55	-0.076212	0.999	1	1.16783e-50
Pcdh9	8.21289e-55	-0.142041	0.985	0.999	2.65161e-50
Gm28750	1.06652e-54	-0.365193	0.019	0.24	3.44335e-50
Gm20754	3.44034e-54	-0.26098	0.835	0.971	1.11075e-49
Kansl1l	5.60774e-54	-0.470502	0.203	0.577	1.81052e-49
C1ql2	7.08149e-54	0.553922	0.375	0.133	2.28633e-49
Gm16267	1.20756e-53	-0.38066	0.034	0.272	3.89872e-49
Gm37679	1.40127e-52	-0.372612	0.035	0.271	4.52414e-48
Pcsk1n	4.008e-52	0.556779	0.504	0.293	1.29402e-47
Magi2	4.79118e-52	-0.166852	0.957	0.997	1.54688e-47
Sorbs2os	9.32179e-52	-0.442943	0.137	0.466	3.00963e-47
Rps29	9.95244e-50	0.453972	0.481	0.206	3.21324e-45
Dlgap1	4.19767e-49	-0.092559	0.996	0.999	1.35526e-44
Bsg	7.6691e-49	0.524178	0.456	0.248	2.47604e-44
Gm44151	1.57834e-48	-0.460817	0.299	0.676	5.09583e-44
Ahcyl2	3.19458e-48	-0.272931	0.808	0.964	1.0314e-43
Gm48091	4.92322e-48	-0.390451	0.073	0.332	1.58951e-43
Gm13269	9.91709e-48	-0.413054	0.116	0.412	3.20183e-43
Gm48747	1.2345e-47	-0.377371	0.071	0.328	3.98569e-43
Pigk	1.44086e-47	-0.383626	0.568	0.873	4.65195e-43
Xrcc6	1.99589e-47	-0.390875	0.083	0.349	6.44392e-43
Gm20275	1.1338e-46	-0.434039	0.17	0.494	3.6606e-42
Lca5	3.03563e-46	-0.363144	0.057	0.294	9.80083e-42
Inhba	5.07561e-46	-0.341397	0.034	0.245	1.63871e-41
Gm50250	1.47959e-45	-0.362785	0.054	0.287	4.77701e-41
Gria2	1.91996e-45	-0.131687	0.981	1	6.19878e-41
Tecr	2.47501e-45	0.470014	0.49	0.304	7.99082e-41
Sphkap	3.29124e-45	-0.348676	0.66	0.913	1.06261e-40
Gm10848	9.14589e-45	-0.373348	0.083	0.342	2.95284e-40
4930547E14Rik	1.22462e-44	-0.289858	0.011	0.185	3.95381e-40
Hspa5	2.03422e-44	0.489484	0.328	0.116	6.5677e-40
Rbfox1	4.76548e-44	-0.109148	0.995	1	1.53858e-39
Hsp90b1	6.69406e-44	0.491063	0.415	0.212	2.16124e-39
Aplp1	1.19038e-43	0.423814	0.577	0.437	3.84326e-39
Spata2	6.6162e-43	-0.350182	0.064	0.296	2.13611e-38
Gm48512	1.48976e-42	-0.375234	0.101	0.366	4.80984e-38
Far1os	2.85571e-42	-0.3531	0.082	0.332	9.21994e-38
Grik2	4.04948e-42	-0.167387	0.944	0.998	1.30741e-37
Gm20319	8.61074e-42	-0.383827	0.116	0.391	2.78006e-37
Cntnap5b	2.07328e-40	-0.439721	0.347	0.655	6.69378e-36
Gm49003	4.9449e-40	-0.312279	0.04	0.234	1.59651e-35
Lysmd4	1.02749e-39	-0.319682	0.06	0.277	3.31736e-35
Ppm1e	1.10387e-39	-0.307345	0.686	0.924	3.56397e-35
Gm42303	1.51898e-39	-0.291406	0.028	0.211	4.90419e-35
Fgfr2	1.05266e-38	-0.393682	0.421	0.77	3.3986e-34
4930567K20Rik	1.69114e-38	-0.371513	0.126	0.394	5.46001e-34
Lsamp	2.5432e-38	-0.0539267	0.997	0.999	8.21096e-34
9630013A20Rik	2.63895e-38	-0.268414	0.009	0.16	8.52012e-34
Atp2b1	1.62348e-37	0.17425	0.921	0.92	5.24157e-33
Gabrb3	1.23835e-36	-0.189719	0.905	0.991	3.99815e-32
AC171003.1	4.24885e-36	-0.244319	0.007	0.146	1.37178e-31
Hectd2os	7.65212e-36	-0.277575	0.027	0.192	2.47056e-31
Gm26672	3.56113e-35	-0.287009	0.046	0.232	1.14975e-30
1500035N22Rik	5.3964e-35	-0.286008	0.043	0.226	1.74228e-30
Ptgds	6.70038e-35	-0.179626	0.045	0.227	2.16328e-30
Usp50	1.78433e-34	-0.314731	0.086	0.304	5.76089e-30
4921534H16Rik	3.34027e-34	-0.363692	0.21	0.513	1.07844e-29
Gm27153	6.10704e-34	-0.248342	0.017	0.164	1.97172e-29
Ptprd	2.50056e-33	-0.0927249	0.99	1	8.07332e-29
1700037C18Rik	2.97322e-33	-0.234723	0.012	0.15	9.59934e-29
Gm26827	5.72222e-33	-0.229028	0.011	0.146	1.84748e-28
Glp2r	8.25069e-33	-0.260006	0.034	0.197	2.66382e-28
Gm47271	8.40859e-33	-0.266902	0.038	0.206	2.7148e-28
Zfp804b	8.44924e-33	-0.404159	0.175	0.411	2.72792e-28
Cttnbp2	1.06389e-32	-0.171477	0.917	0.994	3.43488e-28
Mdga2	1.06486e-32	-0.21993	0.829	0.958	3.43802e-28
Nme7	1.18521e-32	-0.32465	0.138	0.395	3.82657e-28
Gm12227	1.33499e-32	-0.2179	0.005	0.129	4.31013e-28
Grin2a	1.52394e-32	-0.0876562	0.987	0.996	4.92019e-28
Gm35188	1.64045e-32	-0.335907	0.166	0.434	5.29634e-28
Pdia6	1.84537e-32	0.41587	0.275	0.105	5.95795e-28
Luc7l2	1.87148e-32	-0.278987	0.701	0.936	6.04228e-28
Ccdc85a	6.49889e-32	-0.250059	0.751	0.931	2.09823e-27
4932443L11Rik	1.32452e-31	-0.226691	0.025	0.174	4.27633e-27
Robo2	1.50529e-31	-0.269398	0.723	0.925	4.85996e-27
Caly	1.57688e-31	0.402582	0.483	0.36	5.09111e-27
4930455C13Rik	1.85036e-31	-0.259197	0.036	0.197	5.97407e-27
Gm15563	2.70196e-31	-0.263461	0.034	0.192	8.72356e-27
Itm2c	3.84623e-31	0.405027	0.383	0.223	1.24179e-26
1700085D07Rik	5.71044e-31	-0.265808	0.059	0.244	1.84367e-26
Ppfia2	6.38045e-31	-0.106865	0.976	0.997	2.05999e-26
4930567K12Rik	1.48078e-30	-0.238932	0.023	0.165	4.78084e-26
Robo1	1.64759e-30	-0.354023	0.246	0.504	5.31942e-26
Gm9968	1.8776e-30	-0.244904	0.037	0.196	6.06201e-26
Olfm1	1.90098e-30	0.238279	0.763	0.798	6.13752e-26
Kalrn	2.91642e-30	-0.106829	0.975	0.997	9.41596e-26
Galnt17	3.43402e-30	-0.19585	0.862	0.971	1.10871e-25
Slc22a17	7.84899e-30	0.361017	0.521	0.415	2.53412e-25
Sntg1	1.06249e-29	-0.220935	0.802	0.963	3.43034e-25
Eif2s3y	1.13877e-29	0.342638	0.499	0.385	3.67664e-25
Gm15496	4.80596e-29	-0.250248	0.04	0.197	1.55165e-24
Gm42439	9.24126e-29	-0.355947	0.358	0.676	2.98363e-24
E330018M18Rik	9.24273e-29	-0.195068	0.003	0.111	2.98411e-24
Nebl	1.34724e-28	-0.242729	0.758	0.945	4.34971e-24
5730522E02Rik	1.81029e-28	-0.326605	0.551	0.842	5.8447e-24
Nrg3	2.06156e-28	-0.0767979	0.995	0.999	6.65595e-24
Cpsf6	4.95973e-28	-0.326687	0.233	0.527	1.6013e-23
Taf1d	6.17191e-28	0.350515	0.412	0.275	1.99266e-23
Cadm2	8.19696e-28	-0.0558545	1	1	2.64647e-23
Angpt2	9.07168e-28	-0.190568	0.008	0.119	2.92888e-23
Calr	1.09756e-27	0.395085	0.316	0.164	3.54357e-23
Gm10785	1.82019e-27	-0.257301	0.076	0.259	5.87668e-23
Gm14858	1.83089e-27	-0.223311	0.04	0.192	5.91123e-23
Gm6994	3.4738e-27	-0.26137	0.072	0.249	1.12155e-22
Mctp1	3.58718e-27	-0.187367	0.851	0.968	1.15816e-22
Tnrc6c	3.80698e-27	-0.285651	0.66	0.923	1.22912e-22
Arhgap26	4.48391e-27	-0.276647	0.112	0.32	1.44768e-22
Psap	5.42731e-27	0.364991	0.446	0.327	1.75226e-22
4930587E11Rik	6.15427e-27	-0.22146	0.021	0.146	1.98697e-22
Gm16351	6.91358e-27	-0.27286	0.071	0.245	2.23212e-22
Gm47423	8.7863e-27	-0.177786	0.008	0.115	2.83674e-22
Csmd2os	9.11431e-27	-0.190649	0.011	0.124	2.94265e-22
Il1rapl1	1.44928e-26	-0.108683	0.971	0.997	4.67913e-22
Tafa2	2.28187e-26	-0.175826	0.873	0.955	7.36724e-22
Serinc1	6.51369e-26	0.35053	0.446	0.338	2.10301e-21
Ppib	7.13858e-26	0.371301	0.397	0.265	2.30476e-21
Filip1l	7.21412e-26	-0.198743	0.015	0.13	2.32915e-21
5330438D12Rik	7.69094e-26	-0.33104	0.388	0.712	2.4831e-21
Gm5441	9.9482e-26	-0.191595	0.019	0.138	3.21188e-21
4930419G24Rik	1.1382e-25	-0.183041	0.03	0.162	3.67479e-21
Gm41609	1.26674e-25	-0.284811	0.158	0.395	4.08981e-21
Gm21954	1.60603e-25	-0.170567	0.003	0.097	5.18524e-21
Gm32014	2.90206e-25	-0.230814	0.051	0.202	9.3696e-21
Uchl4	3.65155e-25	-0.181656	0.013	0.122	1.17894e-20
Gas5	5.32209e-25	0.332669	0.455	0.311	1.71829e-20
Fgf12	5.78928e-25	-0.292954	0.575	0.853	1.86913e-20
Cnksr2	1.31969e-24	-0.224007	0.765	0.938	4.26074e-20
Gm10563	1.5111e-24	-0.196335	0.017	0.129	4.87873e-20
4930473A02Rik	2.44742e-24	-0.218874	0.042	0.181	7.90175e-20
Tmem243	2.4746e-24	-0.265368	0.137	0.352	7.9895e-20
Zfp804a	3.4522e-24	-0.324125	0.345	0.633	1.11458e-19
4930512B01Rik	3.82112e-24	-0.186934	0.018	0.13	1.23369e-19
Unc5d	4.12357e-24	-0.327083	0.25	0.49	1.33134e-19
4932413F04Rik	5.00799e-24	-0.170013	0.009	0.108	1.61688e-19
Slc12a5	5.69438e-24	0.325349	0.447	0.343	1.83849e-19
Dpyd	6.39046e-24	-0.307137	0.518	0.796	2.06322e-19
Agrp	7.86438e-24	-0.203934	0.031	0.157	2.53909e-19
Diaph2	9.14628e-24	-0.290864	0.565	0.829	2.95297e-19
Gm42609	9.56206e-24	-0.175029	0.014	0.119	3.08721e-19
Lrtm1	1.0941e-23	-0.198703	0.034	0.163	3.53242e-19
Hnrnpu	1.40274e-23	-0.305131	0.344	0.652	4.52887e-19
Gm29587	1.47261e-23	-0.163773	0.01	0.11	4.75448e-19
Zbtb16	1.49173e-23	-0.317695	0.322	0.615	4.81621e-19
Grm3	1.72886e-23	-0.226751	0.058	0.206	5.58181e-19
Gpr158	1.76224e-23	-0.316887	0.398	0.701	5.68956e-19
Slc16a4	1.76892e-23	-0.206823	0.04	0.173	5.71113e-19
Gm44129	2.18584e-23	-0.197515	0.028	0.15	7.05722e-19
Tmem132b	2.26255e-23	-0.302155	0.525	0.81	7.30485e-19
Lrp1b	2.59989e-23	-0.0832155	0.989	0.999	8.39401e-19
Hacd4	3.24301e-23	-0.18476	0.027	0.146	1.04704e-18
4933411O13Rik	3.60373e-23	-0.217175	0.046	0.185	1.1635e-18
4933424G05Rik	4.34685e-23	-0.210582	0.043	0.178	1.40342e-18
Celf2	4.43055e-23	-0.033025	0.999	0.998	1.43045e-18
Cntn5	5.43947e-23	-0.212947	0.771	0.928	1.75619e-18
2010300C02Rik	5.47677e-23	-0.300011	0.527	0.809	1.76823e-18
Rsf1os1	5.66412e-23	-0.233861	0.072	0.232	1.82872e-18
4831440D22Rik	7.55251e-23	-0.160293	0.007	0.099	2.4384e-18
Prox2	1.0582e-22	-0.15383	0.006	0.096	3.4165e-18
Itgbl1	1.23159e-22	-0.190509	0.02	0.128	3.97632e-18
Zfp46	1.338e-22	-0.208484	0.051	0.192	4.31985e-18
Rps28	1.85613e-22	0.280209	0.262	0.115	5.9927e-18
C630031E19Rik	1.94162e-22	-0.181556	0.025	0.139	6.26873e-18
A630089N07Rik	2.80116e-22	-0.239513	0.104	0.286	9.04383e-18
Gm16189	3.05246e-22	-0.180614	0.017	0.121	9.85517e-18
4921511I17Rik	3.10073e-22	-0.177687	0.024	0.136	1.0011e-17
Rprd1a	3.71011e-22	-0.273754	0.187	0.419	1.19784e-17
Asb3	4.44615e-22	-0.272327	0.183	0.413	1.43548e-17
9630028H03Rik	4.80138e-22	-0.298856	0.256	0.513	1.55017e-17
Syndig1	5.29223e-22	-0.267649	0.163	0.377	1.70865e-17
Apod	5.35062e-22	-0.11672	0.027	0.141	1.7275e-17
Ggact	7.53052e-22	-0.25272	0.126	0.315	2.4313e-17
Gm48239	8.62842e-22	-0.141857	0.004	0.088	2.78577e-17
Pip5k1bos	1.3776e-21	-0.13962	0.002	0.08	4.44772e-17
Gm26879	2.14157e-21	-0.145169	0.007	0.094	6.91428e-17
Atp1b1	2.19408e-21	0.20391	0.727	0.732	7.08382e-17
Ctif	2.49279e-21	-0.271942	0.194	0.426	8.04824e-17
Brip1os	2.81565e-21	-0.224894	0.089	0.255	9.0906e-17
Dnah9	3.08336e-21	-0.248457	0.141	0.342	9.95492e-17
Htr4	3.41772e-21	-0.308302	0.388	0.668	1.10344e-16
Gm12353	4.11542e-21	-0.234692	0.104	0.279	1.3287e-16
2810432F15Rik	4.95493e-21	-0.180601	0.027	0.136	1.59975e-16
Gm34299	5.11514e-21	-0.164541	0.014	0.108	1.65147e-16
Dgkh	6.34794e-21	-0.187676	0.82	0.955	2.04949e-16
Nova2	6.70815e-21	-0.259169	0.163	0.379	2.16579e-16
Lingo2	7.89445e-21	-0.0683643	0.992	0.998	2.5488e-16
Map4k3	1.08826e-20	-0.267867	0.21	0.446	3.51357e-16
Gm20404	1.25262e-20	-0.183591	0.032	0.145	4.04423e-16
Gm15679	1.3785e-20	-0.130632	0.001	0.074	4.45064e-16
Rufy2	1.42957e-20	-0.243466	0.149	0.35	4.61549e-16
Large1	1.63466e-20	-0.217473	0.755	0.945	5.27767e-16
Mkln1	1.8614e-20	-0.267513	0.22	0.465	6.0097e-16
Elk3	2.09691e-20	-0.184357	0.037	0.155	6.77007e-16
Gm29237	2.50917e-20	-0.128514	0	0.071	8.10111e-16
Maml2	2.87142e-20	-0.20382	0.774	0.924	9.27066e-16
Gm47167	3.45513e-20	-0.205096	0.065	0.206	1.11552e-15
Gucy1a2	3.48924e-20	-0.280601	0.275	0.542	1.12654e-15
Fyco1	3.82152e-20	0.308564	0.408	0.311	1.23382e-15
Nbea	3.99028e-20	-0.145459	0.907	0.989	1.2883e-15
Gm13883	5.23553e-20	-0.165778	0.021	0.12	1.69034e-15
2210408I21Rik	6.26806e-20	-0.230717	0.133	0.319	2.02371e-15
Sdcbp	6.59415e-20	-0.243697	0.114	0.277	2.12899e-15
Cnih2	9.8987e-20	0.27971	0.256	0.128	3.1959e-15
Runx2	1.09802e-19	-0.281513	0.293	0.56	3.54508e-15
Epha10	1.20294e-19	-0.212664	0.076	0.219	3.88383e-15
Gm37459	1.22585e-19	-0.135168	0.015	0.105	3.95777e-15
Nav3	1.23315e-19	-0.185097	0.837	0.969	3.98135e-15
Ldlrad4	1.24432e-19	-0.286005	0.409	0.686	4.0174e-15
Arhgef28	1.62739e-19	-0.232006	0.138	0.321	5.25421e-15
Rnasek	1.7624e-19	0.372734	0.341	0.23	5.69008e-15
Slc4a4	1.9192e-19	-0.238013	0.661	0.861	6.19633e-15
Dctn1	2.53879e-19	-0.203835	0.088	0.24	8.19673e-15
Tifa	2.69123e-19	-0.150005	0.02	0.115	8.68889e-15
Gm15083	2.71081e-19	-0.146688	0.012	0.098	8.75213e-15
Fhit	3.13276e-19	-0.247198	0.126	0.295	1.01144e-14
Fkbp5	3.60601e-19	-0.23664	0.144	0.332	1.16424e-14
Cd2ap	3.74267e-19	-0.246298	0.175	0.384	1.20836e-14
Gm50152	4.37007e-19	-0.151882	0.015	0.103	1.41092e-14
Ssbp2	4.49177e-19	-0.285747	0.445	0.724	1.45021e-14
Dip2c	4.69485e-19	-0.245209	0.637	0.874	1.51578e-14
Gm13402	4.89102e-19	-0.176221	0.051	0.176	1.57911e-14
Mir133a-1hg	4.97251e-19	-0.158872	0.029	0.134	1.60542e-14
Fras1	5.20661e-19	-0.181289	0.038	0.15	1.681e-14
Tmed9	5.47881e-19	0.315984	0.36	0.259	1.76889e-14
Syp	6.25441e-19	0.298509	0.401	0.309	2.0193e-14
Mfsd4a	6.31e-19	-0.245095	0.168	0.367	2.03725e-14
Slc35f4	6.34855e-19	-0.25995	0.214	0.433	2.04969e-14
Frmd4a	6.70299e-19	-0.184668	0.81	0.946	2.16413e-14
Ndufa4	6.95115e-19	0.295307	0.421	0.294	2.24425e-14
Ptprn2	7.12532e-19	-0.273671	0.391	0.661	2.30048e-14
Gm32250	9.11406e-19	-0.238351	0.174	0.382	2.94257e-14
Cntnap2	9.38559e-19	-0.200104	0.377	0.607	3.03023e-14
Nek10	9.87027e-19	-0.193469	0.066	0.201	3.18671e-14
Schip1	9.95609e-19	-0.246002	0.607	0.836	3.21442e-14
Lrrc4	1.02014e-18	-0.262221	0.26	0.511	3.29363e-14
Dock10	1.07289e-18	-0.19704	0.781	0.94	3.46394e-14
Fam172a	1.07689e-18	-0.284216	0.356	0.645	3.47685e-14
Gm10544	1.12653e-18	-0.145535	0.015	0.101	3.63713e-14
4933400F21Rik	1.54202e-18	-0.136157	0.012	0.095	4.97855e-14
Gm15594	1.61113e-18	-0.232428	0.159	0.36	5.2017e-14
Adgrb3	1.64462e-18	-0.112302	0.948	0.994	5.30983e-14
Gm46123	1.68487e-18	-0.207577	0.103	0.265	5.43978e-14
Mmp16	1.80651e-18	-0.19759	0.787	0.946	5.83249e-14
Gm26854	2.24814e-18	-0.131089	0.007	0.082	7.25836e-14
Polr3h	2.36067e-18	-0.174241	0.058	0.185	7.62164e-14
Faim2	2.45439e-18	0.326875	0.31	0.2	7.92425e-14
Cacng7	2.70339e-18	-0.197837	0.087	0.235	8.72817e-14
Ly6h	2.7362e-18	0.317646	0.433	0.349	8.8341e-14
Dennd1a	2.76175e-18	-0.257823	0.573	0.833	8.9166e-14
Rapgef5	3.01473e-18	-0.277245	0.354	0.614	9.73336e-14
Gm26873	3.44311e-18	-0.138892	0.011	0.092	1.11164e-13
Gm21798	3.48437e-18	-0.14976	0.017	0.105	1.12496e-13
Gabrg3	3.96591e-18	-0.23161	0.167	0.35	1.28043e-13
Dad1	5.03144e-18	0.316875	0.266	0.15	1.62445e-13
Gm48383	5.05764e-18	-0.191922	0.082	0.225	1.63291e-13
E530011L22Rik	5.65271e-18	-0.132219	0.011	0.091	1.82503e-13
Gm10097	5.71661e-18	-0.123414	0.001	0.065	1.84567e-13
Fkbp2	5.92659e-18	0.298654	0.24	0.123	1.91346e-13
1600010M07Rik	6.99842e-18	-0.212117	0.123	0.293	2.25951e-13
Dcaf6	8.2122e-18	-0.271349	0.351	0.622	2.65139e-13
Cdh8	9.09369e-18	-0.231439	0.703	0.916	2.93599e-13
Pgrmc1	9.8093e-18	0.328265	0.266	0.154	3.16703e-13
Gm45645	1.03155e-17	-0.151011	0.026	0.122	3.33045e-13
Arl6ip5	1.10187e-17	0.319799	0.318	0.216	3.55749e-13
4930428E07Rik	1.13072e-17	-0.121381	0.003	0.071	3.65064e-13
Gm15283	1.437e-17	-0.167897	0.047	0.162	4.63949e-13
Gm50232	1.67594e-17	-0.142903	0.028	0.126	5.41095e-13
Rab40c	1.78057e-17	-0.202164	0.13	0.307	5.74873e-13
Epb41	2.02255e-17	-0.21579	0.113	0.273	6.53e-13
Muc15	2.07331e-17	-0.142887	0.019	0.106	6.69388e-13
Gm47591	2.17817e-17	-0.17232	0.057	0.179	7.03245e-13
Tmtc1	2.30066e-17	-0.251711	0.229	0.449	7.42792e-13
Fnip2	2.57039e-17	-0.221599	0.154	0.341	8.29876e-13
Rnf38	3.29998e-17	-0.178606	0.073	0.207	1.06543e-12
Prnp	4.767e-17	0.299811	0.372	0.288	1.53907e-12
Matk	4.9796e-17	0.270022	0.439	0.369	1.60772e-12
Camk2g	6.07566e-17	-0.219554	0.158	0.344	1.96159e-12
Fam110b	6.73369e-17	-0.216651	0.144	0.323	2.17404e-12
Plp1	6.85906e-17	-0.118082	0.126	0.291	2.21452e-12
Plekhh2	6.88469e-17	-0.173428	0.072	0.204	2.22279e-12
Arhgap20os	7.63057e-17	-0.138537	0.023	0.113	2.46361e-12
Fgf14	7.78778e-17	-0.0679539	0.991	0.998	2.51436e-12
Rgs7bp	7.83735e-17	-0.225123	0.67	0.881	2.53037e-12
Tent5d	7.90751e-17	-0.114858	0.002	0.063	2.55302e-12
Gm16183	8.81438e-17	-0.186688	0.064	0.185	2.84581e-12
Slc24a5	8.89376e-17	0.248783	0.462	0.41	2.87144e-12
D130040H23Rik	8.90946e-17	-0.2015	0.119	0.282	2.87651e-12
Rpl39	1.00141e-16	0.219002	0.209	0.093	3.23314e-12
Immp2l	1.0986e-16	-0.264002	0.398	0.656	3.54694e-12
Trpc5	1.2102e-16	-0.252784	0.24	0.447	3.90724e-12
Unc5c	1.32845e-16	-0.257972	0.373	0.605	4.28903e-12
Klhl32	1.45513e-16	-0.239904	0.237	0.471	4.69803e-12
Gm26749	1.59916e-16	-0.199106	0.108	0.261	5.16305e-12
Zfp609	1.66244e-16	-0.250535	0.25	0.48	5.36735e-12
Wipf3	2.06018e-16	-0.265713	0.458	0.72	6.65151e-12
Pakap.1	2.10153e-16	-0.210853	0.155	0.335	6.78502e-12
Chrna7	2.13128e-16	-0.236388	0.218	0.431	6.88107e-12
Fndc3b	2.14199e-16	-0.210595	0.139	0.312	6.91562e-12
Traf3ip2	2.37399e-16	-0.179222	0.08	0.213	7.66468e-12
Gm17227	2.41891e-16	-0.183478	0.091	0.234	7.80969e-12
Cald1	2.72699e-16	-0.248364	0.261	0.501	8.80435e-12
Stau1	2.74266e-16	-0.159707	0.056	0.172	8.85494e-12
Phf24	2.98068e-16	-0.229305	0.193	0.393	9.62342e-12
S100pbp	2.98599e-16	-0.182896	0.103	0.255	9.64058e-12
Armh3	3.0131e-16	-0.205806	0.138	0.308	9.72809e-12
Enox1	3.01375e-16	-0.237351	0.637	0.88	9.73019e-12
1700080N15Rik	3.12537e-16	-0.118022	0.009	0.08	1.00906e-11
Wdr37	3.26328e-16	-0.213921	0.165	0.354	1.05358e-11
Slc9a9	3.59587e-16	-0.260253	0.302	0.546	1.16096e-11
Oprm1	3.98051e-16	-0.226545	0.161	0.339	1.28515e-11
Hectd2	4.3391e-16	-0.223775	0.171	0.35	1.40092e-11
Gm32743	4.48734e-16	-0.132984	0.021	0.104	1.44878e-11
Gm28375	4.7359e-16	-0.199376	0.14	0.314	1.52903e-11
Cpeb4	4.93575e-16	-0.243133	0.267	0.505	1.59356e-11
Fryl	5.05258e-16	-0.197372	0.118	0.27	1.63128e-11
Tenm2	5.944e-16	-0.0972168	0.96	0.99	1.91908e-11
Srsf7	6.05496e-16	-0.253317	0.358	0.619	1.9549e-11
D830024N08Rik	6.09084e-16	-0.17907	0.094	0.235	1.96649e-11
Gm38604	6.23239e-16	-0.160757	0.054	0.166	2.01219e-11
Rasa1	6.53886e-16	-0.243228	0.264	0.493	2.11114e-11
Arhgap35	7.14267e-16	-0.21166	0.156	0.337	2.30608e-11
mt-Nd4l	7.20185e-16	0.151478	0.071	0.006	2.32519e-11
Tmem178b	7.23618e-16	-0.195935	0.177	0.367	2.33627e-11
Pakap	7.708e-16	-0.263197	0.429	0.682	2.48861e-11
Gria4	7.72633e-16	-0.201076	0.162	0.34	2.49452e-11
Rsf1os2	7.76421e-16	-0.132458	0.022	0.107	2.50675e-11
Kcnj3	8.42027e-16	-0.210622	0.732	0.933	2.71857e-11
Hipk2	8.63104e-16	-0.182972	0.11	0.261	2.78662e-11
Hnrnpa2b1	9.40473e-16	-0.230833	0.276	0.495	3.03641e-11
Prox1	9.88939e-16	-0.258182	0.334	0.598	3.19289e-11
Dclk1	9.89031e-16	-0.212928	0.727	0.927	3.19318e-11
Rab10	1.09303e-15	-0.236183	0.245	0.471	3.52896e-11
Tmem117	1.15144e-15	-0.240781	0.253	0.489	3.71753e-11
Prkn	1.19559e-15	-0.259463	0.485	0.756	3.86009e-11
Kcnb1	1.20872e-15	-0.212539	0.171	0.359	3.90246e-11
Gm10135	1.21291e-15	-0.100669	0.002	0.059	3.91599e-11
Ttll11	1.40366e-15	-0.242724	0.303	0.547	4.53184e-11
Rasgrf2	1.43635e-15	-0.226975	0.198	0.395	4.6374e-11
4930471G03Rik	1.43834e-15	-0.106225	0.003	0.063	4.64382e-11
Clcn2	1.46635e-15	-0.133482	0.022	0.105	4.73424e-11
Pla2g3	1.46802e-15	-0.161215	0.086	0.221	4.73966e-11
Pkp2	1.63706e-15	-0.184378	0.124	0.282	5.28542e-11
Jph1	1.68078e-15	-0.251729	0.567	0.816	5.42655e-11
Gria1	2.04963e-15	-0.0753717	0.982	0.996	6.61745e-11
Gm15336	2.37066e-15	-0.107682	0.004	0.064	7.65391e-11
Papola	2.41499e-15	-0.24113	0.285	0.531	7.79703e-11
Gm17130	2.48505e-15	-0.0962871	0	0.052	8.02323e-11
Pcsk5	2.70445e-15	-0.249537	0.302	0.545	8.73158e-11
Cdh12	2.75676e-15	-0.256343	0.424	0.679	8.90046e-11
Ncald	2.91864e-15	-0.257761	0.462	0.729	9.42313e-11
Nr6a1	2.95932e-15	-0.211694	0.163	0.337	9.55445e-11
Ogdh	2.98761e-15	-0.189907	0.146	0.322	9.64581e-11
Prickle2	3.28211e-15	-0.244194	0.52	0.768	1.05966e-10
Ptprj	3.32312e-15	-0.244994	0.567	0.81	1.0729e-10
Ank2	3.4474e-15	-0.121818	0.923	0.987	1.11303e-10
Gm11659	3.46328e-15	-0.137253	0.04	0.137	1.11815e-10
Ppp1r14c	3.88216e-15	-0.19005	0.122	0.275	1.25339e-10
Suz12	3.95444e-15	-0.178133	0.11	0.258	1.27673e-10
Tsc22d2	3.9624e-15	-0.182898	0.12	0.275	1.2793e-10
Gm15813	4.06273e-15	-0.102605	0.003	0.061	1.31169e-10
Tmod1	4.2144e-15	-0.18132	0.113	0.263	1.36066e-10
Ptger4	4.3649e-15	-0.1047	0.005	0.066	1.40925e-10
Pik3r3	4.53807e-15	-0.177909	0.094	0.228	1.46516e-10
4930557K07Rik	4.61074e-15	-0.130146	0.023	0.105	1.48862e-10
Ppp1cb	5.14259e-15	-0.214372	0.205	0.409	1.66034e-10
Zfp407	5.59105e-15	-0.215329	0.199	0.399	1.80513e-10
Nup93	5.95216e-15	-0.204421	0.175	0.361	1.92171e-10
Tcf12	6.06685e-15	-0.253029	0.448	0.726	1.95874e-10
Rnf8	6.31314e-15	-0.167528	0.084	0.215	2.03826e-10
Nt5c2	6.99483e-15	-0.241232	0.283	0.523	2.25835e-10
Gm43140	7.00985e-15	-0.10467	0.003	0.06	2.2632e-10
Dab1	7.54087e-15	-0.0551398	0.995	0.999	2.43465e-10
Arl6ip1	7.66329e-15	0.290684	0.328	0.242	2.47417e-10
Mosmo	7.80923e-15	-0.180065	0.134	0.3	2.52129e-10
A330008L17Rik	7.84777e-15	-0.218282	0.178	0.348	2.53373e-10
Ncoa2	8.01077e-15	-0.247608	0.321	0.575	2.58636e-10
Gm28379	8.01711e-15	-0.144228	0.047	0.15	2.5884e-10
Pcsk2os2	8.29837e-15	-0.125422	0.022	0.102	2.67921e-10
Iqgap2	8.45235e-15	-0.223096	0.605	0.822	2.72893e-10
Gm43915	9.27585e-15	-0.099153	0.006	0.066	2.9948e-10
P2ry12	1.13029e-14	-0.162912	0.074	0.193	3.64926e-10
Arhgef9	1.13939e-14	-0.247597	0.382	0.633	3.67864e-10
Fam120c	1.15346e-14	-0.19889	0.162	0.339	3.72405e-10
Sntg2	1.21578e-14	-0.146453	0.05	0.153	3.92526e-10
Dym	1.25001e-14	-0.200936	0.182	0.375	4.0358e-10
Ptgis	1.26896e-14	-0.0924527	0	0.05	4.09696e-10
Ptchd4	1.29784e-14	-0.244284	0.543	0.786	4.19021e-10
Selenok	1.32145e-14	0.282679	0.274	0.176	4.26643e-10
Immp1l	1.32461e-14	-0.235492	0.279	0.507	4.27663e-10
Zkscan16	1.44147e-14	-0.154763	0.064	0.177	4.65393e-10
Phlpp1	1.48646e-14	-0.23145	0.278	0.512	4.79919e-10
Abi2	1.57954e-14	-0.2514	0.371	0.638	5.09969e-10
Gm47071	1.59084e-14	-0.108756	0.009	0.072	5.13618e-10
Nedd4l	1.66305e-14	-0.243651	0.601	0.871	5.36931e-10
Btrc	1.66723e-14	-0.235932	0.29	0.524	5.38283e-10
Fam171b	1.72559e-14	0.211152	0.493	0.479	5.57124e-10
Ralgps1	1.73418e-14	-0.217674	0.236	0.457	5.59897e-10
4930486F22Rik	1.83899e-14	-0.0976312	0.002	0.054	5.93737e-10
Gm50368	1.84709e-14	-0.108867	0.007	0.067	5.9635e-10
Nrg1	1.94108e-14	-0.251543	0.359	0.556	6.26698e-10
Ralgapa2	1.9605e-14	-0.255897	0.486	0.757	6.32968e-10
Myrip	2.0793e-14	-0.174581	0.113	0.257	6.71323e-10
Sec24d	2.23972e-14	-0.177825	0.106	0.244	7.23116e-10
Acaca	2.26787e-14	-0.202975	0.173	0.347	7.32203e-10
Camk1d	2.39057e-14	-0.23122	0.574	0.839	7.71818e-10
Esrrg	2.39368e-14	-0.219586	0.194	0.371	7.72824e-10
Ccdc73	2.51926e-14	-0.136461	0.042	0.137	8.13367e-10
Fry	2.62321e-14	-0.23104	0.626	0.869	8.46931e-10
Galnt13	2.63014e-14	-0.245328	0.353	0.604	8.49166e-10
Ahcyl1	2.64266e-14	-0.205737	0.184	0.366	8.53209e-10
Gm48677	2.77125e-14	-0.116632	0.015	0.084	8.94725e-10
Erc2	3.21514e-14	-0.0795132	0.98	0.995	1.03804e-09
A830018L16Rik	3.22808e-14	-0.239594	0.527	0.764	1.04222e-09
Npdc1	3.34087e-14	0.268015	0.254	0.154	1.07863e-09
Gm26952	3.66576e-14	-0.098758	0.003	0.058	1.18353e-09
Setd5	3.70644e-14	-0.230559	0.291	0.54	1.19666e-09
Timp4	3.74009e-14	-0.146544	0.057	0.163	1.20753e-09
Ctnna2	3.81401e-14	-0.142965	0.873	0.972	1.23139e-09
Vwa8	3.98169e-14	-0.225441	0.251	0.466	1.28553e-09
Btbd10	4.1698e-14	-0.18885	0.156	0.326	1.34626e-09
Mast2	4.2538e-14	-0.18964	0.156	0.323	1.37338e-09
Gm10419	4.58944e-14	-0.16188	0.087	0.212	1.48175e-09
Fam155a	4.66855e-14	-0.072245	0.981	0.998	1.50729e-09
Jdp2	4.6695e-14	-0.150297	0.069	0.183	1.50759e-09
C330002G04Rik	4.816e-14	-0.110258	0.014	0.081	1.55489e-09
Dcaf5	4.89451e-14	-0.190235	0.152	0.318	1.58024e-09
Nfat5	5.26783e-14	-0.231239	0.312	0.551	1.70077e-09
Klf9	5.30017e-14	-0.19706	0.177	0.352	1.71121e-09
Pcbp3	6.08085e-14	-0.180207	0.121	0.266	1.96326e-09
Gm16093	6.27676e-14	-0.120656	0.03	0.114	2.02651e-09
Gm10115	6.46011e-14	-0.168482	0.101	0.235	2.08571e-09
Pcf11	6.8788e-14	-0.15945	0.106	0.244	2.22089e-09
Grm7	7.69941e-14	-0.103759	0.944	0.989	2.48583e-09
Eif4g3	7.82247e-14	-0.238983	0.35	0.609	2.52556e-09
AW554918	8.01711e-14	-0.179128	0.133	0.287	2.5884e-09
Gm48765	8.15875e-14	-0.153359	0.077	0.196	2.63414e-09
Macrod2	8.27633e-14	-0.148419	0.868	0.971	2.6721e-09
Adcy9	8.50162e-14	-0.243179	0.377	0.633	2.74483e-09
Cdk12	8.72125e-14	-0.22184	0.254	0.468	2.81574e-09
Lpgat1	8.91052e-14	-0.157963	0.106	0.242	2.87685e-09
Gm43262	9.18696e-14	-0.090762	0.002	0.052	2.9661e-09
Oga	9.35972e-14	-0.200559	0.193	0.381	3.02188e-09
Shank1	9.74694e-14	-0.159184	0.101	0.234	3.1469e-09
Fam135a	1.03071e-13	-0.193792	0.185	0.374	3.32775e-09
Ndfip1	1.03773e-13	0.175254	0.61	0.628	3.35042e-09
Ccser1	1.04618e-13	-0.175098	0.788	0.941	3.3777e-09
Gm17106	1.06048e-13	-0.18131	0.126	0.272	3.42387e-09
Rims1	1.10868e-13	-0.136082	0.893	0.983	3.57948e-09
Dstyk	1.11351e-13	-0.177733	0.152	0.32	3.59509e-09
Tbcd	1.14294e-13	-0.172325	0.121	0.267	3.69008e-09
Mms19	1.22385e-13	-0.152964	0.083	0.206	3.95131e-09
4732471J01Rik	1.22646e-13	-0.202339	0.199	0.391	3.95976e-09
Mgat5b	1.22877e-13	-0.163168	0.092	0.219	3.96719e-09
Ssr2	1.23537e-13	0.208357	0.127	0.045	3.98851e-09
Epha7	1.34308e-13	-0.144667	0.862	0.962	4.33628e-09
Gm42723	1.34469e-13	-0.0883131	0.003	0.053	4.34147e-09
Pgm2l1	1.34533e-13	-0.18486	0.154	0.316	4.34354e-09
Sh3rf3	1.35347e-13	-0.235736	0.328	0.579	4.36981e-09
Rps21	1.3967e-13	0.196603	0.348	0.213	4.5094e-09
Hace1	1.40206e-13	-0.229878	0.297	0.547	4.5267e-09
Gm28376	1.42626e-13	-0.163416	0.815	0.942	4.60481e-09
Gm39214	1.54545e-13	-0.1155	0.02	0.092	4.98965e-09
Fam222b	1.6448e-13	-0.206629	0.212	0.406	5.31039e-09
Gm15680	1.7195e-13	-0.194939	0.163	0.325	5.55159e-09
Fam193a	1.73431e-13	-0.217714	0.239	0.445	5.59939e-09
Gm14329	1.75063e-13	-0.0947957	0.005	0.059	5.65209e-09
Mlip	1.7683e-13	-0.2082	0.224	0.422	5.70912e-09
Mki67	1.79694e-13	-0.121819	0.025	0.101	5.8016e-09
Prodh	1.94334e-13	-0.127846	0.033	0.115	6.27426e-09
Ecm2	1.98934e-13	-0.111854	0.015	0.08	6.4228e-09
Rtl4	1.99515e-13	-0.227639	0.34	0.549	6.44155e-09
Ptn	2.24083e-13	-0.10978	0.072	0.183	7.23474e-09
Elavl3	2.30376e-13	-0.219558	0.29	0.527	7.43792e-09
Fntb	2.50617e-13	-0.15214	0.083	0.203	8.09142e-09
Caln1	2.54211e-13	-0.235926	0.331	0.564	8.20746e-09
Kdm3b	2.75422e-13	-0.16221	0.105	0.24	8.89229e-09
Pip5k1b	2.83493e-13	-0.207313	0.647	0.842	9.15285e-09
Smg6	2.99128e-13	-0.238082	0.343	0.595	9.65765e-09
Srsf4	3.07323e-13	-0.154824	0.083	0.201	9.92223e-09
Arhgap39	3.09776e-13	-0.2372	0.466	0.714	1.00014e-08
Gm34868	3.11398e-13	-0.0890121	0.003	0.054	1.00538e-08
Plxna4os2	3.14378e-13	-0.0874952	0.005	0.059	1.015e-08
Gpr45	3.17734e-13	-0.182083	0.138	0.288	1.02584e-08
Rims2	3.25903e-13	-0.237293	0.395	0.658	1.05221e-08
8030451O07Rik	3.28097e-13	-0.0819854	0	0.045	1.05929e-08
Ago1	3.76694e-13	-0.15338	0.083	0.201	1.21619e-08
Nexn	3.85482e-13	-0.110778	0.016	0.083	1.24457e-08
Gm16794	4.26703e-13	-0.0941973	0.009	0.068	1.37765e-08
Rps27	4.394e-13	0.234754	0.331	0.23	1.41865e-08
Acyp2	4.42966e-13	-0.184839	0.153	0.308	1.43016e-08
Atxn2	4.48484e-13	-0.185066	0.182	0.364	1.44798e-08
Srrm4os	4.51343e-13	-0.117421	0.027	0.103	1.45721e-08
4933423P22Rik	4.54652e-13	-0.124139	0.029	0.108	1.46789e-08
Tbc1d12	4.65198e-13	-0.171629	0.127	0.272	1.50194e-08
Rad54l2	4.98177e-13	-0.155773	0.095	0.221	1.60841e-08
Pspc1	4.99048e-13	-0.191027	0.174	0.346	1.61123e-08
Angptl1	5.02354e-13	-0.108112	0.013	0.075	1.6219e-08
Map3k2	5.24367e-13	-0.174829	0.16	0.329	1.69297e-08
Dmxl1	5.36633e-13	-0.221918	0.301	0.538	1.73257e-08
Wdr26	5.44015e-13	-0.179192	0.157	0.32	1.75641e-08
Sptan1	5.58305e-13	-0.228287	0.376	0.611	1.80254e-08
Gm11457	5.71159e-13	-0.102734	0.013	0.075	1.84405e-08
Nipa1	5.73668e-13	-0.182254	0.158	0.318	1.85214e-08
Faf1	5.81377e-13	-0.239926	0.368	0.635	1.87703e-08
Kcnd3	5.90521e-13	-0.243518	0.451	0.714	1.90656e-08
Brd4	6.03713e-13	-0.199929	0.235	0.444	1.94915e-08
Gss	6.0807e-13	-0.113624	0.028	0.104	1.96321e-08
Atp6v0b	6.47568e-13	0.179041	0.617	0.622	2.09074e-08
Gm47350	6.51577e-13	-0.105924	0.017	0.084	2.10368e-08
Mitf	6.7249e-13	-0.150011	0.086	0.203	2.1712e-08
9630015K15Rik	6.75438e-13	-0.0849435	0.003	0.051	2.18072e-08
Pcbp2	6.82683e-13	-0.187712	0.193	0.37	2.20411e-08
Ctnna3	6.92678e-13	-0.219874	0.318	0.523	2.23638e-08
Mtmr3	7.11972e-13	-0.193348	0.206	0.395	2.29867e-08
Tafa5	7.56949e-13	-0.18461	0.19	0.366	2.44389e-08
Npepps	8.03792e-13	-0.194704	0.221	0.421	2.59512e-08
Gm38562	8.62785e-13	-0.0909447	0.005	0.057	2.78559e-08
Gm15614	9.20648e-13	-0.140584	0.061	0.162	2.9724e-08
Pdpr	9.28368e-13	-0.136899	0.071	0.179	2.99733e-08
Stxbp5l	9.38699e-13	-0.185564	0.702	0.882	3.03068e-08
Syt14	9.54551e-13	-0.204344	0.224	0.419	3.08186e-08
Cop1	9.57437e-13	-0.1821	0.167	0.333	3.09118e-08
Shisa9	1.01153e-12	-0.200133	0.681	0.873	3.26582e-08
Gm15489	1.0169e-12	-0.118532	0.025	0.098	3.28317e-08
Jakmip3	1.0567e-12	-0.175496	0.166	0.335	3.41167e-08
Snhg14	1.19109e-12	-0.201374	0.697	0.913	3.84555e-08
Ablim1	1.20289e-12	-0.230394	0.34	0.591	3.88366e-08
Lmbr1	1.22779e-12	-0.15241	0.097	0.222	3.96406e-08
Gpatch2l	1.28835e-12	-0.11887	0.037	0.12	4.15957e-08
Kdm5a	1.33309e-12	-0.169801	0.144	0.3	4.30401e-08
Sparcl1	1.33441e-12	0.237188	0.427	0.395	4.30827e-08
Gm12224	1.35361e-12	-0.0851501	0.002	0.047	4.37026e-08
Cdkal1	1.40052e-12	-0.206236	0.236	0.441	4.52172e-08
Rbm39	1.40256e-12	-0.200617	0.688	0.9	4.52831e-08
Plcl1	1.42167e-12	-0.202152	0.683	0.89	4.59001e-08
Lrba	1.42239e-12	-0.226265	0.328	0.568	4.59232e-08
Gm27008	1.4456e-12	-0.133829	0.046	0.136	4.66725e-08
Mapk14	1.47846e-12	-0.176423	0.162	0.327	4.77334e-08
Ankfy1	1.4837e-12	-0.148216	0.095	0.218	4.79027e-08
Slc24a2	1.56478e-12	-0.148035	0.85	0.966	5.05205e-08
Arid1b	1.57216e-12	-0.23651	0.467	0.74	5.07587e-08
Kmt2c	1.57643e-12	-0.208721	0.284	0.514	5.08967e-08
Pou2f1	1.57902e-12	-0.193922	0.193	0.371	5.09804e-08
Amy1	1.60711e-12	-0.145489	0.077	0.188	5.1887e-08
Ppp3ca	1.67239e-12	-0.0604127	0.993	1	5.39948e-08
Gins2	1.67452e-12	-0.0943114	0.007	0.059	5.40636e-08
Gm49961	1.71448e-12	-0.150628	0.07	0.173	5.53538e-08
Rora	1.7424e-12	-0.198656	0.65	0.85	5.6255e-08
Rundc3b	1.77309e-12	-0.186809	0.179	0.352	5.72461e-08
Fam163b	1.77374e-12	-0.178711	0.167	0.33	5.7267e-08
Mbtps2	1.80503e-12	-0.149469	0.095	0.218	5.82772e-08
Dmd	1.84468e-12	-0.214396	0.552	0.786	5.95574e-08
Mad1l1	1.86036e-12	-0.133394	0.047	0.136	6.00636e-08
Pdgfb	1.87193e-12	-0.0895952	0.009	0.066	6.04372e-08
4930565N06Rik	1.8972e-12	-0.0845989	0.003	0.049	6.12531e-08
Zfp652	1.89761e-12	-0.186073	0.192	0.369	6.12662e-08
Adarb1	1.8979e-12	-0.193199	0.204	0.388	6.12755e-08
Snd1	1.92579e-12	-0.185741	0.211	0.403	6.2176e-08
Fam219a	1.93653e-12	-0.177212	0.171	0.338	6.25229e-08
Hmbox1	1.94688e-12	-0.205739	0.242	0.441	6.28569e-08
Neto1	1.94714e-12	-0.224549	0.324	0.553	6.28655e-08
Nsd2	2.03398e-12	-0.162946	0.143	0.292	6.56691e-08
Selenof	2.04165e-12	0.260116	0.236	0.149	6.59167e-08
Iqsec1	2.05007e-12	-0.198605	0.267	0.482	6.61887e-08
Cog5	2.09535e-12	-0.202157	0.266	0.479	6.76506e-08
Trim44	2.11325e-12	-0.204034	0.268	0.473	6.82284e-08
Braf	2.13919e-12	-0.228846	0.36	0.611	6.90657e-08
Chgb	2.14442e-12	0.27869	0.384	0.331	6.92347e-08
Foxk1	2.19547e-12	-0.153946	0.137	0.287	7.0883e-08
Lrfn5	2.19629e-12	-0.116396	0.909	0.976	7.09094e-08
Naa40	2.23324e-12	-0.161373	0.12	0.257	7.21023e-08
Ptprz1	2.28358e-12	-0.187538	0.203	0.381	7.37278e-08
Hdac7	2.31829e-12	-0.151325	0.089	0.206	7.48484e-08
Znrf3	2.4298e-12	-0.193153	0.216	0.409	7.84485e-08
Atxn7l1os1	2.50658e-12	-0.0924098	0.013	0.073	8.09275e-08
Rapgef1	2.54584e-12	-0.162779	0.134	0.282	8.21949e-08
3200001D21Rik	2.60273e-12	-0.0856037	0.003	0.051	8.40319e-08
Gm20149	2.6754e-12	-0.0777969	0.001	0.044	8.6378e-08
Apoe	2.77503e-12	-0.110039	0.16	0.294	8.95946e-08
9930021J03Rik	2.80886e-12	-0.215327	0.285	0.513	9.06869e-08
Dtnb	2.82291e-12	-0.235814	0.414	0.67	9.11405e-08
Scmh1	2.96558e-12	-0.212227	0.273	0.478	9.57468e-08
Srgap3	3.01218e-12	-0.228165	0.556	0.804	9.72513e-08
Zfp704	3.02075e-12	-0.150465	0.131	0.275	9.75279e-08
Slc17a7	3.17078e-12	0.170177	0.561	0.577	1.02372e-07
Rragb	3.20004e-12	-0.15151	0.104	0.231	1.03316e-07
Ube2g1	3.20796e-12	-0.188561	0.202	0.382	1.03572e-07
Alas2	3.32857e-12	-0.0942011	0.011	0.068	1.07466e-07
Sfmbt1	3.37705e-12	-0.164376	0.126	0.264	1.09031e-07
Mir9-3hg	3.5812e-12	-0.145987	0.095	0.214	1.15622e-07
Grid2	3.74814e-12	-0.21344	0.356	0.567	1.21012e-07
Sh3pxd2a	3.80148e-12	-0.14195	0.083	0.195	1.22735e-07
Cdc27	3.81419e-12	-0.150636	0.121	0.26	1.23145e-07
Prkce	4.10031e-12	-0.111931	0.911	0.976	1.32383e-07
Ube2i	4.11418e-12	-0.122498	0.05	0.14	1.3283e-07
Taok3	4.17474e-12	-0.153936	0.124	0.262	1.34786e-07
Gm16068	4.24409e-12	-0.0839805	0.005	0.054	1.37025e-07
Gm35166	4.33631e-12	-0.0983111	0.015	0.077	1.40002e-07
Capn7	4.42545e-12	-0.149818	0.111	0.242	1.4288e-07
Tmem165	4.53659e-12	-0.141654	0.089	0.206	1.46468e-07
Rab3gap2	4.64153e-12	-0.141486	0.091	0.209	1.49856e-07
Iqsec2	4.70003e-12	-0.230045	0.362	0.612	1.51745e-07
Krtcap2	4.73825e-12	0.23565	0.158	0.076	1.52979e-07
Qrich1	4.92445e-12	-0.191608	0.226	0.419	1.58991e-07
Tmem135	5.07647e-12	-0.199488	0.248	0.452	1.63899e-07
1700110K17Rik	5.15146e-12	-0.0901163	0.009	0.064	1.6632e-07
Ryr3	5.25352e-12	-0.21499	0.444	0.679	1.69615e-07
Trip12	5.2848e-12	-0.204807	0.263	0.475	1.70625e-07
Ambra1	5.28728e-12	-0.218464	0.339	0.574	1.70705e-07
Gm46102	5.30216e-12	-0.108491	0.013	0.071	1.71186e-07
Fbxo34	5.33141e-12	-0.205532	0.269	0.482	1.7213e-07
Rasl10a	5.61291e-12	0.226991	0.311	0.22	1.81218e-07
Srrm2	5.70011e-12	-0.220231	0.474	0.719	1.84034e-07
Nsmaf	5.78998e-12	-0.137292	0.096	0.218	1.86935e-07
Camkmt	6.15798e-12	-0.164631	0.15	0.297	1.98817e-07
Hsp90aa1	6.38467e-12	0.224654	0.445	0.371	2.06136e-07
mt-Co1	6.54795e-12	0.250655	0.377	0.273	2.11407e-07
Far2	6.71619e-12	-0.121408	0.052	0.143	2.16839e-07
Gm16168	6.7947e-12	-0.0742644	0.008	0.059	2.19374e-07
Cnot1	6.80479e-12	-0.163285	0.163	0.326	2.19699e-07
Adar	6.84801e-12	-0.157231	0.124	0.258	2.21095e-07
Ntng2	7.23678e-12	-0.171555	0.157	0.315	2.33647e-07
Atf7ip	7.42672e-12	-0.165039	0.154	0.309	2.39779e-07
Gm26954	7.46213e-12	-0.117033	0.032	0.107	2.40922e-07
Fam189a1	7.46593e-12	-0.203343	0.298	0.517	2.41045e-07
Zbtb11	7.49296e-12	-0.155659	0.138	0.283	2.41918e-07
Ano6	7.60608e-12	-0.172006	0.17	0.331	2.4557e-07
Pias1	7.65379e-12	-0.194489	0.249	0.462	2.4711e-07
Sfxn5	7.85724e-12	-0.120643	0.055	0.148	2.53679e-07
6720427I07Rik	7.94805e-12	-0.135384	0.082	0.192	2.56611e-07
Nptx1	7.99439e-12	0.252662	0.293	0.216	2.58107e-07
Nrg3os	8.30499e-12	-0.190874	0.676	0.873	2.68135e-07
Pdxdc1	8.51292e-12	-0.145857	0.112	0.241	2.74848e-07
Gm16552	8.66945e-12	-0.114248	0.04	0.121	2.79902e-07
Ncoa6	8.73223e-12	-0.153141	0.129	0.269	2.81929e-07
Atp6v0a1	8.76735e-12	0.142557	0.596	0.629	2.83063e-07
Gm15886	8.7856e-12	-0.110037	0.033	0.108	2.83652e-07
Mios	9.20684e-12	-0.131633	0.071	0.175	2.97252e-07
Trp53bp1	9.42761e-12	-0.150603	0.122	0.256	3.0438e-07
A230057D06Rik	9.42951e-12	-0.2053	0.298	0.503	3.04441e-07
Anxa11os	9.45512e-12	-0.0917602	0.01	0.065	3.05268e-07
Gm16572	9.4997e-12	-0.0818972	0.003	0.046	3.06707e-07
B930018H19Rik	9.50419e-12	-0.102649	0.019	0.082	3.06852e-07
Slc7a6os	9.7244e-12	-0.149967	0.11	0.237	3.13962e-07
Ehbp1	9.94464e-12	-0.214957	0.325	0.552	3.21073e-07
Kif3c	1.00063e-11	-0.153411	0.12	0.25	3.23064e-07
Tex2	1.00939e-11	-0.155998	0.112	0.237	3.2589e-07
Npas2	1.0559e-11	-0.116542	0.033	0.108	3.40909e-07
Zranb2	1.09853e-11	0.0774326	0.745	0.822	3.54671e-07
Camk4	1.10816e-11	-0.111718	0.06	0.154	3.57782e-07
4833422C13Rik	1.12014e-11	-0.140949	0.092	0.207	3.61649e-07
Epha6	1.14697e-11	-0.118594	0.92	0.985	3.7031e-07
2610037D02Rik	1.15941e-11	-0.176094	0.176	0.343	3.74327e-07
Adam23	1.18307e-11	-0.146653	0.144	0.29	3.81965e-07
Gm16054	1.18593e-11	-0.0765863	0.002	0.044	3.8289e-07
Fam168b	1.19844e-11	-0.151321	0.125	0.258	3.86928e-07
Dync1li1	1.2121e-11	-0.134863	0.079	0.185	3.91338e-07
Csnk1g1	1.23061e-11	-0.216458	0.314	0.542	3.97314e-07
Desi1	1.24989e-11	-0.157366	0.132	0.271	4.03541e-07
Amph	1.2768e-11	-0.220699	0.383	0.633	4.12228e-07
Tbcel	1.29803e-11	-0.14446	0.107	0.233	4.1908e-07
Med13	1.309e-11	-0.179057	0.207	0.387	4.22624e-07
Kcnt2	1.3238e-11	-0.218842	0.582	0.812	4.27402e-07
Bcas3	1.37862e-11	-0.218941	0.349	0.584	4.45101e-07
Gm36992	1.44042e-11	-0.0687112	0	0.038	4.65054e-07
Fnbp1	1.52173e-11	-0.167843	0.187	0.352	4.91307e-07
Shank2	1.53346e-11	-0.204988	0.284	0.507	4.95094e-07
Cpne1	1.5669e-11	-0.13243	0.082	0.19	5.05888e-07
Reck	1.59217e-11	-0.12884	0.064	0.161	5.14047e-07
Gm13619	1.60436e-11	-0.0792406	0.004	0.05	5.17985e-07
Sidt1	1.61271e-11	-0.219989	0.347	0.579	5.20678e-07
Arsb	1.61283e-11	-0.208614	0.328	0.554	5.2072e-07
Slc6a15	1.62044e-11	-0.168258	0.156	0.304	5.23174e-07
Ube3c	1.62565e-11	-0.196813	0.252	0.456	5.24858e-07
Trappc9	1.72168e-11	-0.166085	0.174	0.337	5.55861e-07
Acer3	1.72235e-11	-0.181619	0.211	0.393	5.56079e-07
Bicdl1	1.77513e-11	-0.172394	0.179	0.341	5.73118e-07
Rc3h1	1.87656e-11	-0.159684	0.155	0.305	6.05868e-07
Tfrc	1.88415e-11	-0.117076	0.04	0.12	6.08317e-07
Fchsd2	1.89717e-11	-0.154966	0.141	0.284	6.1252e-07
Agfg1	1.90987e-11	-0.144695	0.128	0.267	6.16621e-07
Rcor1	1.9317e-11	-0.166058	0.154	0.304	6.23669e-07
Rfx7	1.93664e-11	-0.205197	0.273	0.469	6.25265e-07
Stk39	1.94271e-11	-0.18182	0.226	0.413	6.27223e-07
Zzef1	1.9641e-11	-0.173815	0.199	0.375	6.34128e-07
Cnnm2	1.97427e-11	-0.162226	0.156	0.311	6.37412e-07
Gm49915	2.00364e-11	-0.0728353	0.002	0.043	6.46897e-07
Htr2b	2.07344e-11	-0.0805443	0.005	0.052	6.69429e-07
Ppp1r16b	2.07777e-11	-0.192097	0.231	0.416	6.70828e-07
Kmo	2.11021e-11	-0.0808258	0.003	0.047	6.81301e-07
Ddx10	2.12417e-11	-0.136041	0.107	0.232	6.85811e-07
4930445B16Rik	2.13701e-11	-0.0820766	0.003	0.047	6.89954e-07
Acap2	2.24364e-11	-0.227854	0.479	0.744	7.24381e-07
C030017B01Rik	2.26094e-11	-0.141618	0.111	0.238	7.29967e-07
Depdc5	2.33437e-11	-0.159424	0.145	0.291	7.53676e-07
Scfd2	2.35163e-11	-0.174842	0.179	0.341	7.59249e-07
Rad51ap2	2.37879e-11	-0.118578	0.039	0.116	7.68016e-07
Pde4dip	2.38482e-11	-0.213142	0.598	0.833	7.69962e-07
Pias2	2.38796e-11	-0.175121	0.192	0.366	7.70975e-07
Usp25	2.427e-11	-0.139082	0.097	0.214	7.83581e-07
Msl2	2.4559e-11	-0.121579	0.069	0.169	7.92911e-07
Csmd3	2.51217e-11	-0.10995	0.919	0.982	8.11079e-07
Fam13b	2.52731e-11	-0.151196	0.131	0.267	8.15968e-07
Smurf2	2.55247e-11	-0.155161	0.133	0.269	8.2409e-07
Atp11c	2.64418e-11	-0.143952	0.097	0.213	8.537e-07
Cdkl5	2.66095e-11	-0.173528	0.193	0.356	8.59115e-07
Plcl2	2.69097e-11	-0.144819	0.102	0.219	8.68807e-07
Star	2.69246e-11	-0.0969132	0.015	0.073	8.69287e-07
Usp7	2.71646e-11	-0.141135	0.106	0.227	8.77037e-07
Plekha1	2.8164e-11	-0.133254	0.122	0.257	9.09303e-07
Apbb2	2.84149e-11	-0.17447	0.214	0.398	9.17405e-07
Grin1	2.85341e-11	-0.221503	0.555	0.812	9.21252e-07
Rpl34	2.86644e-11	0.199131	0.26	0.161	9.25459e-07
Zfp974	2.9713e-11	-0.107758	0.028	0.096	9.59312e-07
Mkx	3.05337e-11	-0.209147	0.291	0.502	9.85811e-07
Sergef	3.05569e-11	-0.137095	0.112	0.236	9.86562e-07
Gm3510	3.08818e-11	-0.0958393	0.024	0.09	9.9705e-07
Ipmk	3.0981e-11	-0.12075	0.051	0.136	1.00025e-06
Tet3	3.12613e-11	-0.16135	0.16	0.311	1.0093e-06
Peli1	3.16311e-11	-0.167049	0.18	0.341	1.02124e-06
Slc16a10	3.16391e-11	-0.17429	0.193	0.357	1.0215e-06
Dis3l2	3.19111e-11	-0.209058	0.291	0.511	1.03028e-06
Ube2d2a	3.21793e-11	-0.157869	0.159	0.313	1.03894e-06
Ap3d1	3.26519e-11	-0.124442	0.066	0.163	1.0542e-06
Brinp3	3.34815e-11	-0.195566	0.246	0.421	1.08098e-06
Ppm1b	3.35249e-11	-0.136501	0.09	0.201	1.08238e-06
Kcnh7	3.38261e-11	-0.178567	0.319	0.512	1.09211e-06
Ppp1r12b	3.41207e-11	-0.219859	0.364	0.615	1.10162e-06
Babam2	3.44219e-11	-0.199582	0.267	0.471	1.11135e-06
Snta1	3.44429e-11	-0.134244	0.071	0.169	1.11202e-06
D10Wsu102e	3.45291e-11	-0.172581	0.181	0.341	1.11481e-06
Cyth1	3.4631e-11	-0.162511	0.163	0.317	1.1181e-06
4921511C10Rik	3.55665e-11	-0.166595	0.197	0.367	1.1483e-06
Dok6	3.60578e-11	-0.194594	0.656	0.857	1.16416e-06
Ubp1	3.6494e-11	-0.157762	0.144	0.288	1.17825e-06
Lpp	3.69221e-11	-0.16663	0.172	0.327	1.19207e-06
Ascc2	3.71183e-11	-0.124539	0.073	0.174	1.1984e-06
Gm50270	3.71934e-11	-0.0773166	0.003	0.046	1.20083e-06
Gm12526	3.73105e-11	-0.0737475	0.003	0.046	1.20461e-06
Slc9a7	3.74353e-11	-0.145361	0.152	0.305	1.20864e-06
Zc3h14	3.7621e-11	-0.159695	0.16	0.311	1.21463e-06
Stard13	3.8134e-11	-0.166064	0.172	0.329	1.23119e-06
Rimbp2	3.90381e-11	-0.225127	0.488	0.74	1.26039e-06
Gm31224	3.91374e-11	-0.0690718	0.001	0.039	1.26359e-06
Nckap5	3.95745e-11	-0.117897	0.058	0.147	1.2777e-06
Gnai3	4.00018e-11	-0.119829	0.058	0.148	1.2915e-06
Luc7l3	4.01064e-11	0.115192	0.645	0.692	1.29487e-06
Pde3b	4.03234e-11	-0.142471	0.11	0.232	1.30188e-06
Ankhd1	4.13504e-11	-0.191162	0.257	0.465	1.33504e-06
Cd46	4.21625e-11	-0.163598	0.173	0.334	1.36126e-06
Akap14	4.28149e-11	-0.0869973	0.011	0.064	1.38232e-06
Sec62	4.28463e-11	0.237282	0.384	0.345	1.38333e-06
Slc38a6	4.29059e-11	-0.115631	0.064	0.158	1.38526e-06
Kcna4	4.38265e-11	-0.127311	0.074	0.175	1.41498e-06
Clk1	4.46116e-11	0.206392	0.423	0.381	1.44033e-06
Tbc1d20	4.48176e-11	-0.107234	0.043	0.123	1.44698e-06
Phtf2	4.53889e-11	-0.134388	0.091	0.203	1.46543e-06
Myh10	4.56875e-11	-0.147636	0.108	0.225	1.47507e-06
Ankrd12	4.82493e-11	-0.185989	0.273	0.473	1.55778e-06
Hecw2	4.85488e-11	-0.160663	0.185	0.348	1.56744e-06
Senp7	4.8703e-11	-0.187374	0.244	0.448	1.57243e-06
Olfr239	5.23888e-11	-0.0793845	0.008	0.056	1.69142e-06
Rai1	5.32822e-11	-0.150282	0.137	0.273	1.72027e-06
Pla2g4e	5.48609e-11	-0.130757	0.083	0.19	1.77124e-06
Celf1	5.49851e-11	-0.224216	0.486	0.742	1.77525e-06
Ap4e1	5.67291e-11	-0.126932	0.067	0.163	1.83156e-06
Myo9a	5.68955e-11	-0.213208	0.36	0.599	1.83693e-06
Txndc11	5.93269e-11	-0.13305	0.089	0.198	1.91543e-06
Sorcs2	6.00974e-11	-0.145295	0.112	0.231	1.94031e-06
Wdpcp	6.04072e-11	-0.128006	0.079	0.182	1.95031e-06
Phlpp2	6.04526e-11	-0.145302	0.115	0.24	1.95177e-06
Gm31763	6.06252e-11	-0.121517	0.044	0.122	1.95734e-06
Adk	6.06464e-11	-0.214627	0.342	0.569	1.95803e-06
Crebzf	6.1141e-11	-0.145812	0.143	0.282	1.974e-06
Nr6a1os	6.1671e-11	-0.113925	0.034	0.107	1.99111e-06
Setdb1	6.18613e-11	-0.146117	0.137	0.275	1.99725e-06
Dclk2	6.19209e-11	-0.161155	0.175	0.333	1.99918e-06
Tyk2	6.34914e-11	-0.117466	0.061	0.153	2.04988e-06
Pitpnm2	6.38813e-11	-0.220785	0.377	0.632	2.06247e-06
Elp4	6.43844e-11	-0.184639	0.232	0.423	2.07871e-06
Pogz	6.49571e-11	-0.143803	0.101	0.217	2.0972e-06
Ankrd52	6.60401e-11	-0.105819	0.046	0.127	2.13217e-06
Crim1	6.65506e-11	-0.151475	0.139	0.275	2.14865e-06
Gm16725	6.78442e-11	-0.0689474	0.001	0.038	2.19042e-06
Gpr137c	6.93286e-11	-0.172378	0.172	0.324	2.23834e-06
Ranbp2	6.9483e-11	-0.167367	0.18	0.339	2.24333e-06
Slc35f3	6.96619e-11	-0.207942	0.601	0.829	2.24911e-06
4930474M22Rik	7.01044e-11	-0.0911759	0.013	0.066	2.26339e-06
Osbp	7.11525e-11	-0.118753	0.055	0.142	2.29723e-06
Arhgef4	7.27239e-11	-0.15672	0.179	0.341	2.34796e-06
Hmgcll1	7.35168e-11	-0.122095	0.05	0.132	2.37356e-06
Gm16105	7.80336e-11	0.237085	0.215	0.136	2.51939e-06
Fbxo11	7.81882e-11	-0.18843	0.27	0.472	2.52438e-06
Nr2c2	7.85892e-11	-0.172493	0.218	0.409	2.53733e-06
Gm43221	8.01794e-11	-0.0772175	0.004	0.047	2.58867e-06
A330076H08Rik	8.34428e-11	-0.137842	0.117	0.243	2.69403e-06
Klhl15	8.38079e-11	-0.12566	0.082	0.186	2.70582e-06
Homer1	8.39423e-11	-0.1457	0.156	0.302	2.71016e-06
4930473D10Rik	8.50827e-11	-0.0743138	0.005	0.049	2.74698e-06
Rbl2	8.56764e-11	-0.121927	0.068	0.164	2.76615e-06
Ttc7b	8.78891e-11	-0.183914	0.236	0.426	2.83759e-06
Kat6b	8.7958e-11	-0.215795	0.36	0.614	2.83981e-06
Atxn1	8.82902e-11	-0.163019	0.774	0.928	2.85054e-06
Akap8l	8.97949e-11	-0.194787	0.299	0.511	2.89912e-06
Ip6k2	9.10943e-11	-0.146809	0.135	0.27	2.94107e-06
Dcaf7	9.43764e-11	-0.137533	0.106	0.223	3.04704e-06
6530409C15Rik	9.82763e-11	-0.127721	0.083	0.188	3.17295e-06
Rnf157	9.9192e-11	-0.171275	0.204	0.377	3.20251e-06
Ireb2	1.00123e-10	-0.1305	0.109	0.231	3.23256e-06
Nxpe2	1.00898e-10	-0.0943904	0.015	0.069	3.25758e-06
Pclo	1.02853e-10	-0.214122	0.5	0.749	3.32073e-06
Fbxl17	1.10136e-10	-0.21958	0.494	0.753	3.55585e-06
Ssu72	1.11104e-10	-0.132375	0.1	0.211	3.58711e-06
Mark3	1.1198e-10	-0.19424	0.293	0.513	3.61539e-06
Pnisr	1.12332e-10	-0.21027	0.585	0.83	3.62676e-06
Atp5md	1.15226e-10	0.173601	0.272	0.165	3.7202e-06
D5Ertd579e	1.20153e-10	-0.162457	0.189	0.354	3.87925e-06
Gm48006	1.24414e-10	-0.0602411	0	0.035	4.01682e-06
Calm1	1.2559e-10	0.152995	0.721	0.719	4.05481e-06
Mapk1	1.27443e-10	-0.218819	0.413	0.653	4.11464e-06
Igfbp5	1.2769e-10	0.235919	0.222	0.144	4.1226e-06
Sdf2l1	1.27724e-10	0.112689	0.056	0.009	4.12369e-06
Jak2	1.286e-10	-0.119979	0.047	0.127	4.15199e-06
Erc1	1.30817e-10	-0.207509	0.314	0.539	4.22355e-06
Plekhg5	1.34811e-10	-0.216345	0.474	0.717	4.35249e-06
Rps6ka3	1.36862e-10	-0.164613	0.169	0.318	4.41874e-06
Rnf19a	1.37378e-10	-0.155008	0.16	0.307	4.4354e-06
Nudcd3	1.38752e-10	0.208674	0.393	0.363	4.47975e-06
Ggnbp2	1.39853e-10	-0.160172	0.18	0.334	4.5153e-06
Sbf1	1.39995e-10	-0.126037	0.092	0.2	4.51987e-06
Hs2st1	1.4142e-10	-0.197735	0.291	0.503	4.56587e-06
Dennd2a	1.42802e-10	-0.14366	0.119	0.242	4.61049e-06
Bbx	1.43781e-10	-0.147375	0.143	0.28	4.6421e-06
Dhrs7	1.44763e-10	0.183709	0.117	0.048	4.67382e-06
Cnih3	1.53287e-10	-0.158354	0.163	0.308	4.94902e-06
Gm13684	1.54124e-10	-0.08183	0.005	0.048	4.97604e-06
Apex2	1.56117e-10	-0.158394	0.165	0.315	5.04041e-06
Tfdp2	1.6031e-10	-0.153867	0.167	0.318	5.17577e-06
Nob1	1.61039e-10	-0.139561	0.107	0.224	5.19931e-06
Ubr3	1.62191e-10	-0.198678	0.312	0.538	5.2365e-06
Vps45	1.62481e-10	-0.123256	0.07	0.164	5.24586e-06
Vps13d	1.64922e-10	-0.153388	0.174	0.332	5.32468e-06
Ranbp17	1.67933e-10	-0.139713	0.125	0.252	5.42188e-06
Nxpe3	1.7079e-10	-0.116326	0.048	0.128	5.51412e-06
Tnks2	1.74552e-10	-0.154768	0.163	0.314	5.63559e-06
Nufip2	1.74903e-10	-0.141957	0.134	0.268	5.64692e-06
Tbc1d19	1.76182e-10	-0.134578	0.1	0.212	5.68821e-06
Nlgn1	1.76662e-10	-0.0660954	0.984	0.995	5.70371e-06
Hdgfl3	1.76782e-10	-0.178859	0.225	0.409	5.70758e-06
Prdm11	1.79647e-10	-0.106782	0.056	0.142	5.80008e-06
Ccdc50	1.8005e-10	-0.115105	0.076	0.174	5.81309e-06
Nsg2	1.81099e-10	0.196281	0.459	0.439	5.84696e-06
Hmox2	1.83063e-10	-0.115881	0.073	0.169	5.91038e-06
Gm26917	1.83955e-10	-0.159494	0.133	0.227	5.93917e-06
Setd7	1.84057e-10	-0.146489	0.165	0.317	5.94247e-06
Plppr1	1.93499e-10	-0.163395	0.175	0.327	6.2473e-06
Cntln	1.96484e-10	-0.145505	0.123	0.246	6.34367e-06
Gm46124	1.97439e-10	-0.0650019	0.001	0.037	6.37453e-06
Usp9x	1.98639e-10	-0.171447	0.236	0.422	6.41326e-06
Thada	1.99341e-10	-0.144352	0.146	0.287	6.43593e-06
9330175M20Rik	1.99749e-10	-0.105655	0.024	0.086	6.4491e-06
Agap2	2.00069e-10	-0.122858	0.083	0.186	6.45942e-06
Gria3	2.01177e-10	-0.180157	0.706	0.899	6.49519e-06
Lonp2	2.03076e-10	-0.163581	0.175	0.325	6.55652e-06
Tjp1	2.03433e-10	-0.216433	0.512	0.76	6.56802e-06
Kctd3	2.06569e-10	-0.104382	0.041	0.116	6.66929e-06
Lyst	2.08144e-10	-0.211323	0.522	0.754	6.72014e-06
8030462N17Rik	2.11535e-10	-0.140279	0.143	0.279	6.82961e-06
Ccnjl	2.1275e-10	-0.150592	0.145	0.283	6.86883e-06
Sik3	2.15107e-10	-0.193648	0.295	0.5	6.94494e-06
Gm42726	2.18281e-10	-0.0770244	0.007	0.052	7.04741e-06
4930579G18Rik	2.18683e-10	-0.072204	0.004	0.045	7.06039e-06
Clmp	2.19304e-10	-0.168626	0.198	0.363	7.08043e-06
Cers5	2.27597e-10	-0.133526	0.102	0.215	7.3482e-06
Stx3	2.27738e-10	-0.12428	0.107	0.227	7.35275e-06
Pkd2	2.29209e-10	-0.130376	0.087	0.19	7.40025e-06
Nim1k	2.29837e-10	-0.119228	0.06	0.147	7.42053e-06
Zzz3	2.34012e-10	-0.134745	0.147	0.288	7.55532e-06
4933412O06Rik	2.40111e-10	-0.12498	0.09	0.198	7.75222e-06
Usp33	2.43938e-10	-0.150618	0.181	0.342	7.87579e-06
Cpne4	2.44285e-10	-0.206576	0.379	0.601	7.88697e-06
Tbck	2.4434e-10	-0.13789	0.136	0.271	7.88875e-06
Ppargc1b	2.50501e-10	-0.13083	0.101	0.213	8.08767e-06
Kcnb2	2.57933e-10	-0.186318	0.704	0.895	8.32762e-06
Pcdh15	2.62138e-10	-0.108082	0.054	0.136	8.46339e-06
Dock11	2.6287e-10	-0.125262	0.095	0.203	8.48701e-06
Rsrc1	2.63706e-10	-0.186942	0.273	0.477	8.51401e-06
Zbtb4	2.66773e-10	-0.10949	0.05	0.13	8.61304e-06
Exoc5	2.67068e-10	-0.145695	0.134	0.264	8.62255e-06
Gm15558	2.73019e-10	-0.0803074	0.009	0.057	8.8147e-06
Ankrd17	2.74228e-10	-0.205912	0.356	0.584	8.85373e-06
Dpf2	2.75387e-10	-0.0995982	0.04	0.115	8.89114e-06
Thsd7b	2.81354e-10	-0.113733	0.08	0.178	9.08381e-06
Pkd2l2	2.83213e-10	-0.0810339	0.011	0.06	9.14381e-06
Ppm1l	2.86099e-10	-0.195175	0.301	0.493	9.23698e-06
Gm12122	2.9129e-10	-0.0999702	0.03	0.096	9.40458e-06
Thsd7a	2.925e-10	-0.202983	0.65	0.869	9.44366e-06
Prkcb	3.05183e-10	-0.169807	0.267	0.454	9.85313e-06
Dlst	3.07026e-10	-0.124066	0.105	0.22	9.91263e-06
Naaladl2	3.08456e-10	-0.170481	0.187	0.337	9.9588e-06
Zc3h12b	3.13868e-10	-0.184328	0.265	0.462	1.01335e-05
Gm47661	3.20097e-10	-0.0713135	0.006	0.049	1.03347e-05
Aco2	3.25211e-10	-0.154998	0.17	0.319	1.04998e-05
Abhd17c	3.35504e-10	-0.11177	0.053	0.136	1.08321e-05
Ranbp9	3.38326e-10	-0.174797	0.259	0.462	1.09232e-05
Dcun1d2	3.38344e-10	-0.113749	0.077	0.176	1.09238e-05
Gm17167	3.40611e-10	-0.111336	0.064	0.155	1.0997e-05
Rras2	3.42394e-10	-0.200586	0.316	0.532	1.10545e-05
Nf2	3.43015e-10	-0.119404	0.077	0.173	1.10746e-05
Zeb1	3.43616e-10	-0.17407	0.251	0.444	1.1094e-05
Icam5	3.54673e-10	0.202908	0.408	0.378	1.1451e-05
Resf1	3.55055e-10	-0.0938193	0.028	0.093	1.14633e-05
Ramp1	3.59301e-10	0.23927	0.287	0.222	1.16004e-05
Rev3l	3.60924e-10	-0.196193	0.328	0.541	1.16528e-05
Orc3	3.61692e-10	-0.138357	0.138	0.272	1.16776e-05
Mtus2	3.65401e-10	-0.180964	0.267	0.46	1.17973e-05
Osbpl11	3.67812e-10	-0.115794	0.062	0.149	1.18752e-05
Mapk4	3.74403e-10	-0.169144	0.174	0.314	1.2088e-05
Spidr	3.74717e-10	-0.0998966	0.034	0.103	1.20981e-05
Tln2	3.75031e-10	-0.162795	0.199	0.364	1.21083e-05
Gtdc1	3.77607e-10	-0.206074	0.348	0.576	1.21914e-05
Ppp6r3	3.81949e-10	-0.155884	0.193	0.36	1.23316e-05
Purg	3.82919e-10	-0.151515	0.168	0.317	1.23629e-05
Ube2o	3.85446e-10	-0.102599	0.054	0.137	1.24445e-05
Snapc3	3.86851e-10	-0.151997	0.139	0.27	1.24899e-05
Ermp1	3.89101e-10	-0.125351	0.086	0.188	1.25625e-05
Ythdf3	3.91407e-10	-0.139327	0.13	0.256	1.2637e-05
Pum2	3.93863e-10	-0.152631	0.163	0.308	1.27163e-05
Gm49876	4.06431e-10	-0.0655265	0.003	0.04	1.3122e-05
4930402H24Rik	4.12475e-10	-0.203715	0.401	0.654	1.33172e-05
Bcl2l1	4.12548e-10	-0.134987	0.131	0.26	1.33195e-05
Tm2d2	4.16745e-10	0.208148	0.142	0.071	1.3455e-05
Firre	4.18033e-10	-0.127838	0.101	0.213	1.34966e-05
Spats2	4.18942e-10	-0.12924	0.101	0.21	1.35259e-05
Fmn2	4.23687e-10	-0.204831	0.35	0.584	1.36792e-05
Ptprr	4.28269e-10	-0.13814	0.133	0.259	1.38271e-05
Ikzf4	4.33181e-10	-0.122171	0.064	0.152	1.39857e-05
Hnrnpc	4.3323e-10	-0.155827	0.175	0.325	1.39873e-05
Slc25a23	4.41842e-10	-0.159779	0.188	0.343	1.42653e-05
Ptpn4	4.42897e-10	-0.153922	0.189	0.353	1.42994e-05
Rptor	4.49737e-10	-0.172506	0.247	0.441	1.45202e-05
Ckmt2	4.49901e-10	-0.0735491	0.005	0.046	1.45255e-05
Dcaf10	4.51559e-10	-0.123955	0.086	0.188	1.4579e-05
Adarb2	4.51737e-10	-0.0734485	0.959	0.981	1.45848e-05
Sgms1	4.53906e-10	-0.171808	0.222	0.399	1.46548e-05
Akt3	4.56262e-10	-0.198049	0.623	0.851	1.47309e-05
Nalcn	4.58509e-10	-0.215994	0.418	0.654	1.48034e-05
A930015D03Rik	4.71079e-10	-0.142396	0.152	0.291	1.52093e-05
Chd8	4.71209e-10	-0.139463	0.151	0.292	1.52134e-05
Khdrbs1	4.79493e-10	-0.145603	0.144	0.277	1.54809e-05
Skp2	4.79966e-10	-0.0922132	0.027	0.089	1.54962e-05
Arfgef3	4.85685e-10	-0.193857	0.311	0.526	1.56808e-05
Ppp2r5c	4.86562e-10	-0.157503	0.192	0.353	1.57091e-05
Cab39l	4.88237e-10	-0.131218	0.107	0.22	1.57632e-05
Mamld1	4.88456e-10	-0.145937	0.15	0.287	1.57703e-05
Lnpep	4.96223e-10	-0.151118	0.176	0.328	1.60211e-05
Dsp	5.07472e-10	-0.124698	0.077	0.172	1.63842e-05
Usp32	5.10023e-10	-0.181068	0.268	0.47	1.64666e-05
Rapgef4os1	5.14811e-10	-0.139224	0.117	0.233	1.66212e-05
Ptp4a2	5.1646e-10	-0.137011	0.126	0.248	1.66744e-05
Mapk1ip1	5.21516e-10	-0.119218	0.091	0.196	1.68377e-05
Agbl4	5.27049e-10	-0.132831	0.127	0.24	1.70163e-05
Gm4117	5.41656e-10	-0.0955291	0.018	0.073	1.74879e-05
Zfhx4	5.53653e-10	-0.151925	0.163	0.304	1.78752e-05
Csrnp3	5.61132e-10	-0.202865	0.365	0.584	1.81167e-05
Iqcm	5.66913e-10	-0.0916702	0.024	0.084	1.83034e-05
Tnik	5.76396e-10	-0.146878	0.803	0.942	1.86095e-05
Mpg	5.80086e-10	-0.0845692	0.018	0.073	1.87286e-05
Zc3h7b	5.80385e-10	-0.103093	0.059	0.145	1.87383e-05
Lhfpl3	5.8048e-10	-0.085396	0.015	0.067	1.87414e-05
Shank3	5.85479e-10	-0.114808	0.071	0.164	1.89028e-05
Aff4	5.89571e-10	-0.178943	0.291	0.505	1.90349e-05
Mdm2	6.01866e-10	-0.121887	0.077	0.172	1.94318e-05
Syn1	6.02061e-10	-0.16955	0.228	0.398	1.94381e-05
Gng7	6.02955e-10	-0.14504	0.156	0.299	1.9467e-05
Onecut1	6.12958e-10	-0.112165	0.057	0.14	1.979e-05
A230009B12Rik	6.13395e-10	-0.0686134	0.003	0.039	1.98041e-05
Csdc2	6.38472e-10	-0.0992903	0.034	0.101	2.06137e-05
Wdr17	6.44513e-10	-0.119538	0.141	0.273	2.08088e-05
Dennd4a	6.52409e-10	-0.175532	0.251	0.446	2.10637e-05
Vps35l	6.61309e-10	-0.135355	0.128	0.253	2.1351e-05
Plekhm3	6.62099e-10	-0.155668	0.194	0.359	2.13765e-05
Sorbs1	6.68746e-10	-0.208708	0.586	0.826	2.15911e-05
Kcmf1	6.70474e-10	-0.136447	0.148	0.285	2.16469e-05
Hdac8	6.74432e-10	-0.199487	0.331	0.557	2.17747e-05
Mast4	6.77839e-10	-0.199979	0.505	0.687	2.18847e-05
Rps24	6.80673e-10	0.208708	0.352	0.26	2.19762e-05
Rngtt	6.82865e-10	-0.160272	0.2	0.365	2.2047e-05
Lmo7	6.82902e-10	-0.20808	0.391	0.63	2.20482e-05
Srsf1	6.91056e-10	-0.141475	0.159	0.298	2.23114e-05
Smim1	6.97066e-10	-0.0684384	0.003	0.041	2.25055e-05
Trafd1	7.09331e-10	-0.114064	0.086	0.187	2.29014e-05
Coro1c	7.16403e-10	-0.10786	0.055	0.136	2.31298e-05
Cnot10	7.5826e-10	-0.130563	0.123	0.245	2.44812e-05
Zfp523	7.73368e-10	-0.109569	0.066	0.155	2.49689e-05
Gm44686	7.94625e-10	-0.0957008	0.036	0.105	2.56553e-05
Gabrg2	7.95557e-10	-0.216303	0.432	0.687	2.56854e-05
Zmym4	7.98828e-10	-0.190206	0.307	0.531	2.5791e-05
Kcnq1ot1	8.17958e-10	-0.204066	0.57	0.797	2.64086e-05
Togaram1	8.45484e-10	-0.122648	0.106	0.218	2.72973e-05
Atp6ap2	8.623e-10	0.232388	0.233	0.161	2.78402e-05
Clint1	8.63243e-10	-0.1461	0.161	0.304	2.78707e-05
Fam118b	8.72902e-10	-0.120743	0.085	0.185	2.81825e-05
Sec23a	8.82456e-10	-0.127255	0.12	0.24	2.8491e-05
Dscaml1	8.99889e-10	-0.189234	0.631	0.838	2.90538e-05
Cul3	9.11237e-10	-0.137543	0.156	0.298	2.94202e-05
Fam120a	9.22608e-10	-0.142737	0.154	0.292	2.97873e-05
Exoc6b	9.27244e-10	-0.191138	0.355	0.573	2.9937e-05
Pcca	9.67298e-10	-0.175246	0.248	0.435	3.12302e-05
Strbp	9.98571e-10	-0.174478	0.677	0.872	3.22399e-05
Hpgds	1.0286e-09	-0.114868	0.058	0.141	3.32092e-05
Socs7	1.03067e-09	-0.119073	0.085	0.185	3.32761e-05
Myef2	1.05703e-09	0.206475	0.395	0.369	3.41274e-05
2610204G07Rik	1.0664e-09	-0.0675329	0.004	0.043	3.44297e-05
B230217J21Rik	1.06799e-09	-0.0716067	0.004	0.043	3.44812e-05
Zmat4	1.06978e-09	-0.203149	0.399	0.628	3.45388e-05
Nhlrc2	1.07101e-09	-0.122082	0.097	0.203	3.45785e-05
Gm47134	1.07279e-09	-0.0673833	0.004	0.043	3.46361e-05
Wwox	1.08083e-09	-0.158576	0.203	0.351	3.48957e-05
Brd9	1.08593e-09	0.208721	0.359	0.322	3.50602e-05
B3galnt2	1.10461e-09	-0.125951	0.111	0.226	3.56635e-05
Cttn	1.11127e-09	-0.109824	0.074	0.166	3.58784e-05
Dab2ip	1.11182e-09	-0.0984861	0.04	0.111	3.58964e-05
Zfr	1.12388e-09	-0.206595	0.414	0.675	3.62857e-05
Senp5	1.12518e-09	-0.141448	0.143	0.273	3.63277e-05
Cd226	1.15184e-09	-0.0746349	0.009	0.052	3.71883e-05
Btg2	1.15554e-09	-0.106277	0.05	0.127	3.73077e-05
Tardbp	1.15939e-09	-0.14962	0.182	0.332	3.74321e-05
Selenos	1.16066e-09	0.222079	0.177	0.105	3.7473e-05
Ankrd28	1.16143e-09	-0.133882	0.142	0.274	3.74979e-05
Fcho2	1.17262e-09	-0.156688	0.176	0.32	3.78592e-05
Ica1l	1.19101e-09	-0.136035	0.138	0.269	3.84529e-05
Gm49189	1.19231e-09	-0.0799279	0.011	0.058	3.84949e-05
Ccdc33	1.19881e-09	-0.0786183	0.014	0.063	3.87049e-05
Chsy1	1.1999e-09	-0.100809	0.037	0.105	3.87401e-05
Fer	1.21385e-09	-0.13825	0.149	0.28	3.91902e-05
Ralgapa1	1.22045e-09	-0.202711	0.476	0.7	3.94035e-05
Rc3h2	1.22938e-09	-0.158552	0.198	0.354	3.96919e-05
Slit3	1.24113e-09	-0.0818702	0.957	0.993	4.00712e-05
2023-09-11	1.26867e-09	-0.154993	0.199	0.362	4.09604e-05
Actb	1.27707e-09	-0.0939905	0.367	0.528	4.12315e-05
Camkv	1.27856e-09	-0.160632	0.24	0.409	4.12795e-05
Rassf8	1.29101e-09	-0.150829	0.175	0.325	4.16814e-05
Brwd3	1.30094e-09	-0.122098	0.1	0.206	4.20022e-05
Trpm3	1.3206e-09	-0.0774966	0.948	0.979	4.2637e-05
Golgb1	1.32585e-09	0.193258	0.383	0.353	4.28065e-05
Dennd4c	1.33673e-09	-0.130049	0.12	0.237	4.31576e-05
Sp4	1.34883e-09	-0.123918	0.094	0.197	4.35483e-05
Chmp3	1.34944e-09	-0.116306	0.084	0.181	4.35682e-05
Clasp1	1.36819e-09	-0.162282	0.224	0.398	4.41734e-05
Git2	1.36975e-09	-0.1189	0.101	0.21	4.42238e-05
Diaph1	1.3746e-09	-0.13651	0.117	0.231	4.43802e-05
Ap1g1	1.38942e-09	-0.131161	0.135	0.263	4.48589e-05
Fbxo8	1.39589e-09	-0.118482	0.082	0.178	4.50676e-05
Zfpm2	1.39809e-09	-0.11877	0.872	0.967	4.51388e-05
Rps6ka2	1.40149e-09	-0.135849	0.136	0.262	4.52485e-05
Zhx3	1.40638e-09	-0.135254	0.128	0.249	4.54064e-05
Snx30	1.41294e-09	-0.133144	0.133	0.258	4.56181e-05
Ghr	1.43148e-09	-0.134222	0.121	0.237	4.62167e-05
Gm41764	1.43346e-09	-0.0825388	0.019	0.073	4.62807e-05
A430090L17Rik	1.43523e-09	-0.0833529	0.023	0.08	4.63377e-05
Glce	1.44e-09	-0.133149	0.119	0.236	4.64918e-05
Gm29361	1.44764e-09	-0.0696774	0.003	0.04	4.67386e-05
Strn3	1.47371e-09	-0.197392	0.37	0.605	4.75801e-05
Slc16a2	1.49534e-09	-0.158344	0.208	0.373	4.82786e-05
Kantr	1.53417e-09	-0.116161	0.101	0.21	4.95324e-05
Pter	1.53849e-09	-0.0850075	0.018	0.071	4.96716e-05
Itgb3bp	1.5415e-09	-0.13747	0.148	0.278	4.97688e-05
Nek9	1.54922e-09	-0.118821	0.095	0.199	5.00181e-05
Gm10125	1.59102e-09	-0.105174	0.052	0.129	5.13678e-05
Tomm20	1.61296e-09	0.22127	0.216	0.143	5.20761e-05
Sppl2a	1.61909e-09	-0.135921	0.131	0.254	5.2274e-05
Dleu2	1.63148e-09	-0.177047	0.273	0.465	5.26739e-05
Galc	1.67604e-09	-0.117941	0.101	0.208	5.41127e-05
Stx19	1.68859e-09	-0.0611206	0.001	0.033	5.45177e-05
Rnf185	1.75817e-09	-0.100759	0.06	0.143	5.67644e-05
Fnip1	1.76294e-09	-0.139474	0.17	0.315	5.69183e-05
Apba1	1.82642e-09	-0.188098	0.324	0.543	5.89679e-05
Prickle1	1.8277e-09	0.0585931	0.884	0.929	5.90092e-05
Spock3	1.82784e-09	-0.213064	0.453	0.701	5.90136e-05
Aspn	1.83544e-09	-0.0561779	0	0.031	5.92591e-05
Trio	1.83745e-09	-0.194641	0.374	0.609	5.9324e-05
Zfp40	1.83931e-09	-0.113414	0.069	0.156	5.9384e-05
Gm31323	1.85377e-09	-0.0957422	0.034	0.1	5.98507e-05
Kpna3	1.86603e-09	-0.150265	0.192	0.349	6.02466e-05
Casc3	1.88525e-09	-0.120309	0.098	0.203	6.08673e-05
Emx2os	1.8886e-09	-0.115874	0.089	0.189	6.09754e-05
B3gat2	1.92347e-09	-0.0788675	0.011	0.057	6.21013e-05
Prdm2	1.93643e-09	-0.135829	0.143	0.273	6.25196e-05
Wnk1	1.94593e-09	-0.149079	0.211	0.378	6.28262e-05
Sltm	1.94782e-09	-0.202884	0.364	0.598	6.28872e-05
Dnajc13	1.94881e-09	-0.12477	0.11	0.221	6.29191e-05
Lmo3	1.95005e-09	-0.189737	0.331	0.541	6.29594e-05
Plekha2	1.9772e-09	-0.123826	0.113	0.227	6.3836e-05
Gstz1	2.0001e-09	-0.110996	0.088	0.188	6.45752e-05
Vkorc1l1	2.04543e-09	-0.11933	0.101	0.206	6.60386e-05
Mpp5	2.04634e-09	-0.113822	0.099	0.205	6.60683e-05
Hipk3	2.0633e-09	-0.117293	0.094	0.196	6.66156e-05
Dhdds	2.0634e-09	-0.137031	0.158	0.299	6.6619e-05
Nrcam	2.06509e-09	-0.139301	0.817	0.948	6.66736e-05
Syt16	2.06791e-09	-0.198146	0.349	0.572	6.67645e-05
Tasp1	2.07671e-09	-0.134644	0.168	0.314	6.70488e-05
Zfp771	2.08735e-09	-0.117848	0.094	0.193	6.73923e-05
Unc119b	2.18502e-09	-0.0815134	0.02	0.073	7.05456e-05
Orc4	2.19136e-09	-0.131292	0.158	0.299	7.07503e-05
Clip4	2.21947e-09	-0.1057	0.066	0.152	7.16577e-05
Pabpn1	2.22295e-09	0.189839	0.422	0.414	7.17701e-05
Pip5k1a	2.23877e-09	-0.188183	0.298	0.5	7.22811e-05
Nploc4	2.24455e-09	-0.105994	0.077	0.171	7.24676e-05
Arhgef2	2.25618e-09	-0.133479	0.144	0.274	7.28431e-05
Elf2	2.27474e-09	-0.112866	0.077	0.17	7.34421e-05
Rab30	2.29671e-09	-0.12833	0.146	0.277	7.41517e-05
Klhl7	2.29853e-09	-0.146022	0.182	0.334	7.42103e-05
Cadps2	2.31055e-09	-0.139302	0.153	0.282	7.45983e-05
Tm6sf1	2.37072e-09	-0.0663686	0.006	0.045	7.65412e-05
Gnb1	2.37554e-09	-0.149494	0.222	0.394	7.66968e-05
Asxl2	2.41152e-09	-0.151889	0.205	0.367	7.78584e-05
Arih1	2.44693e-09	-0.187695	0.314	0.52	7.90016e-05
Mt3	2.45511e-09	0.194113	0.322	0.227	7.92656e-05
Phc3	2.47988e-09	-0.141198	0.162	0.301	8.00653e-05
Gm49969	2.48083e-09	-0.104715	0.053	0.13	8.00961e-05
Gm29994	2.49097e-09	-0.0587853	0.002	0.035	8.04235e-05
Bcar1	2.5037e-09	-0.101606	0.058	0.138	8.08345e-05
Gm11906	2.56781e-09	-0.0856183	0.032	0.094	8.29042e-05
Dpm3	2.59933e-09	0.14588	0.097	0.038	8.39221e-05
Lcorl	2.61663e-09	-0.142843	0.144	0.268	8.44804e-05
D630045J12Rik	2.62543e-09	-0.135035	0.158	0.297	8.47648e-05
A530046M15Rik	2.6469e-09	-0.122913	0.106	0.214	8.54578e-05
Brwd1	2.64916e-09	-0.170719	0.261	0.455	8.55307e-05
Gm26542	2.65448e-09	-0.101363	0.046	0.117	8.57026e-05
Akain1	2.66489e-09	-0.100828	0.058	0.137	8.60388e-05
4930545L23Rik	2.68853e-09	-0.130979	0.122	0.235	8.6802e-05
Laptm4a	2.69185e-09	0.2231	0.209	0.139	8.69091e-05
Ephb2	2.70018e-09	-0.119829	0.128	0.251	8.71779e-05
Arhgef7	2.70759e-09	-0.146768	0.184	0.336	8.74174e-05
Ppp4r2	2.72618e-09	-0.135893	0.144	0.272	8.80175e-05
Pcsk2	2.75797e-09	0.0812757	0.747	0.813	8.90437e-05
Ppfibp1	2.75974e-09	-0.0998308	0.041	0.11	8.91009e-05
Rock2	2.79351e-09	-0.182382	0.297	0.504	9.01914e-05
E130307A14Rik	2.7986e-09	-0.171015	0.261	0.447	9.03556e-05
Ankrd11	2.81156e-09	-0.205069	0.416	0.653	9.07741e-05
Xbp1	2.86402e-09	0.161864	0.106	0.045	9.24679e-05
Adap1	2.95706e-09	-0.10373	0.052	0.127	9.54716e-05
Zfp148	2.9593e-09	-0.194753	0.359	0.585	9.5544e-05
Ttll5	2.99436e-09	-0.122803	0.136	0.263	9.66758e-05
Kirrel3	3.03253e-09	-0.0986855	0.926	0.983	9.79084e-05
Rpl30	3.06597e-09	0.176343	0.327	0.228	9.8988e-05
Slc7a6	3.08775e-09	-0.121126	0.115	0.229	9.9691e-05
Tulp3	3.09287e-09	-0.126495	0.112	0.22	9.98565e-05
Pard3b	3.10994e-09	-0.120046	0.071	0.157	0.000100407
Wac	3.11941e-09	-0.171897	0.264	0.458	0.000100713
Cacng8	3.12687e-09	-0.181455	0.296	0.513	0.000100954
Sin3a	3.15429e-09	-0.110196	0.058	0.136	0.000101839
Hdac9	3.20082e-09	-0.191245	0.451	0.668	0.000103342
Sec11c	3.21236e-09	0.229902	0.229	0.159	0.000103714
Ankmy2	3.28928e-09	-0.103169	0.049	0.122	0.000106198
Rnf169	3.29673e-09	-0.19289	0.323	0.549	0.000106438
Ksr2	3.32254e-09	-0.210211	0.475	0.724	0.000107272
Slit1	3.35724e-09	-0.201189	0.47	0.696	0.000108392
Wnt9a	3.35837e-09	-0.0691611	0.011	0.056	0.000108428
Ckap5	3.42022e-09	-0.142879	0.173	0.316	0.000110425
Slc25a42	3.46449e-09	-0.110727	0.084	0.179	0.000111855
Ssh2	3.49476e-09	-0.1979	0.388	0.633	0.000112832
Clvs2	3.54424e-09	-0.188029	0.322	0.527	0.000114429
Zmiz1	3.56398e-09	-0.113803	0.089	0.187	0.000115067
Slc25a25	3.67489e-09	-0.122667	0.101	0.204	0.000118647
Ap4s1	3.70637e-09	-0.113335	0.089	0.185	0.000119664
Rab40b	3.72225e-09	-0.159405	0.233	0.406	0.000120177
Clip3	3.74483e-09	-0.103623	0.066	0.15	0.000120906
Tenm1	3.85128e-09	-0.194904	0.561	0.763	0.000124342
Zfp943	3.90719e-09	-0.108929	0.075	0.164	0.000126147
Taok1	3.95228e-09	-0.174693	0.268	0.451	0.000127603
Osbpl3	4.06629e-09	-0.105582	0.064	0.145	0.000131284
Lamc1	4.07788e-09	-0.119235	0.142	0.273	0.000131659
Ppm1h	4.14152e-09	-0.185882	0.318	0.521	0.000133713
Rps2	4.15774e-09	0.215326	0.328	0.257	0.000134237
Hivep2	4.20755e-09	-0.172568	0.721	0.915	0.000135845
Platr31	4.21678e-09	-0.0631428	0.006	0.045	0.000136143
Slc2a3	4.21751e-09	-0.12403	0.14	0.267	0.000136166
4930595D18Rik	4.22506e-09	-0.0716649	0.007	0.046	0.00013641
Ccdc88a	4.2483e-09	-0.199147	0.44	0.67	0.000137161
Cdh9	4.28933e-09	0.0663658	0.829	0.878	0.000138485
Gm38134	4.36926e-09	-0.107053	0.072	0.16	0.000141066
C330007P06Rik	4.38072e-09	-0.0823565	0.025	0.081	0.000141436
Memo1	4.42055e-09	-0.138881	0.175	0.322	0.000142722
Gfod1	4.42547e-09	-0.200676	0.392	0.64	0.000142881
Foxo1	4.46395e-09	-0.147717	0.181	0.325	0.000144123
Gm42556	4.54544e-09	-0.0766939	0.015	0.064	0.000146754
Tmem39a	4.61228e-09	-0.0837651	0.025	0.081	0.000148912
Fam168a	4.63985e-09	-0.199129	0.384	0.618	0.000149802
Mgat5	4.69228e-09	-0.114491	0.124	0.241	0.000151495
Atxn7	4.7178e-09	-0.134048	0.158	0.29	0.000152319
Mindy3	4.81984e-09	-0.151886	0.197	0.349	0.000155613
Saraf	4.82195e-09	0.234682	0.256	0.194	0.000155681
Clpx	4.84316e-09	-0.114825	0.107	0.216	0.000156366
Lrpap1	4.91862e-09	0.234704	0.294	0.24	0.000158802
Msi2	4.94414e-09	-0.145158	0.187	0.335	0.000159627
Slmap	4.95022e-09	-0.128463	0.145	0.274	0.000159823
Zmym5	4.95307e-09	-0.121099	0.092	0.189	0.000159915
Gfra2	4.99573e-09	-0.101407	0.07	0.155	0.000161292
Pebp4	5.07095e-09	-0.0761886	0.01	0.053	0.000163721
Bckdha	5.09727e-09	-0.0862557	0.035	0.099	0.00016457
Dennd5b	5.13843e-09	-0.146962	0.218	0.383	0.000165899
Polb	5.14502e-09	-0.163808	0.246	0.422	0.000166112
Setd2	5.29513e-09	-0.155701	0.206	0.364	0.000170958
A930019D19Rik	5.38241e-09	-0.0512032	0	0.029	0.000173777
Cstf2	5.39858e-09	-0.0988196	0.054	0.13	0.000174299
Grid1	5.4301e-09	-0.197461	0.531	0.761	0.000175316
Agfg2	5.49364e-09	-0.12858	0.123	0.235	0.000177368
Cry2	5.56061e-09	-0.120978	0.116	0.227	0.00017953
Sos1	5.57369e-09	-0.127722	0.152	0.285	0.000179952
Mark2	5.70177e-09	-0.164198	0.243	0.415	0.000184087
Epg5	5.7315e-09	-0.114882	0.09	0.187	0.000185047
Ccdc148	5.83804e-09	-0.128368	0.143	0.268	0.000188487
Gpr18	5.8909e-09	-0.0759277	0.018	0.068	0.000190194
Mapkap1	5.93493e-09	-0.151259	0.21	0.372	0.000191615
Ino80dos	5.94563e-09	-0.12573	0.114	0.222	0.00019196
Gm16599	5.96361e-09	-0.112399	0.062	0.141	0.000192541
Snrnp40	5.96651e-09	-0.107846	0.099	0.201	0.000192635
Scn1a	6.07756e-09	-0.162184	0.248	0.418	0.00019622
Rab28	6.12979e-09	-0.130237	0.161	0.297	0.000197906
Tdrd3	6.17409e-09	-0.119072	0.107	0.212	0.000199337
Gapdh	6.27714e-09	-0.0911423	0.224	0.339	0.000202664
Arhgap32	6.3881e-09	-0.14544	0.194	0.351	0.000206246
Ss18	6.45223e-09	-0.12143	0.095	0.193	0.000208317
Magi3	6.52821e-09	-0.0903205	0.045	0.114	0.00021077
Ahctf1	6.55472e-09	-0.11816	0.132	0.254	0.000211626
Bzw2	6.59856e-09	-0.127082	0.138	0.261	0.000213041
4930415C11Rik	6.62341e-09	-0.0837052	0.043	0.112	0.000213844
Ndufaf7	6.62895e-09	-0.120984	0.112	0.22	0.000214022
Rmnd5a	6.63369e-09	-0.137393	0.166	0.304	0.000214175
Atg16l2	6.63397e-09	-0.0943856	0.046	0.115	0.000214184
Gm49336	6.70863e-09	-0.109294	0.091	0.188	0.000216595
Anxa11	6.74296e-09	-0.147962	0.193	0.345	0.000217703
Lrrn1	6.78035e-09	-0.125564	0.14	0.264	0.000218911
4930447A16Rik	6.81327e-09	-0.0619354	0.006	0.044	0.000219973
Stimate	6.81649e-09	-0.10413	0.074	0.161	0.000220077
Rsf1	6.81745e-09	-0.163941	0.248	0.425	0.000220108
Gm26981	6.88013e-09	-0.0750064	0.017	0.066	0.000222132
Zc3h7a	6.92322e-09	-0.148407	0.2	0.354	0.000223523
Ptbp2	6.95187e-09	-0.149308	0.238	0.422	0.000224448
Larp4b	6.9702e-09	-0.13463	0.178	0.324	0.00022504
Gm6588	7.26693e-09	-0.0584979	0.003	0.038	0.00023462
Rer1	7.32534e-09	0.180444	0.134	0.069	0.000236506
Lrfn2	7.36492e-09	-0.179346	0.303	0.501	0.000237784
Kdm2a	7.46513e-09	-0.16346	0.257	0.438	0.000241019
Rapgef4	7.56366e-09	-0.194156	0.439	0.666	0.0002442
Gba2	7.75388e-09	-0.0939016	0.051	0.123	0.000250342
Osbp2	7.75525e-09	-0.196932	0.37	0.599	0.000250386
Clip1	7.75638e-09	-0.14375	0.202	0.358	0.000250422
Igip	7.79303e-09	-0.0848626	0.033	0.094	0.000251606
1700084C06Rik	7.94136e-09	-0.113151	0.13	0.25	0.000256395
Ppp2r5e	7.96393e-09	-0.140877	0.178	0.321	0.000257124
Sgk1	8.12771e-09	-0.122101	0.115	0.222	0.000262411
Pik3cb	8.22403e-09	-0.120707	0.129	0.246	0.000265521
Rps15	8.24269e-09	-0.107113	0.119	0.214	0.000266123
Map2k5	8.25309e-09	-0.151373	0.224	0.397	0.000266459
Srrm3	8.42548e-09	-0.161483	0.247	0.425	0.000272025
Cdyl	8.47356e-09	-0.102628	0.064	0.144	0.000273577
Gpr107	8.49312e-09	-0.113593	0.101	0.203	0.000274209
Gemin5	8.51278e-09	-0.0851414	0.029	0.087	0.000274844
Nmnat2	8.5908e-09	-0.173619	0.283	0.463	0.000277363
Elmsan1	8.83463e-09	-0.104975	0.092	0.189	0.000285235
Lrp8os2	9.12282e-09	-0.0750698	0.019	0.069	0.000294539
Mboat2	9.12305e-09	-0.154063	0.23	0.396	0.000294547
Arid1a	9.26691e-09	-0.116598	0.117	0.228	0.000299192
Sil1	9.5845e-09	-0.130517	0.156	0.283	0.000309445
Fam173a	9.58661e-09	0.217532	0.224	0.156	0.000309513
Gab3	9.6732e-09	-0.0940977	0.038	0.101	0.000312309
Papss2	9.69451e-09	-0.0629076	0.005	0.041	0.000312997
Ankrd13a	9.71286e-09	-0.117128	0.114	0.224	0.000313589
Usp20	9.71316e-09	-0.0997365	0.077	0.166	0.000313599
Trim2	9.71442e-09	-0.178177	0.616	0.815	0.00031364
Acp1	9.78781e-09	0.205861	0.332	0.287	0.000316009
Cox6c	9.83825e-09	0.175179	0.413	0.305	0.000317638
Samd4	9.96426e-09	-0.0874341	0.027	0.082	0.000321706
Ext1	9.96496e-09	-0.129873	0.199	0.346	0.000321729
Scaf4	1.00848e-08	-0.119501	0.122	0.234	0.000325596
Pcdh11x	1.01361e-08	-0.088961	0.026	0.08	0.000327255
Adgrl3	1.01534e-08	-0.150956	0.775	0.936	0.000327813
Usp31	1.01733e-08	-0.0906936	0.065	0.147	0.000328455
Ctnnal1	1.01881e-08	-0.0925671	0.047	0.117	0.000328933
Shisa6	1.02343e-08	-0.16942	0.678	0.864	0.000330426
Sgcd	1.03588e-08	-0.129331	0.163	0.282	0.000334444
Farsb	1.03829e-08	-0.116713	0.115	0.223	0.000335222
Med13l	1.05279e-08	-0.167009	0.272	0.464	0.000339904
Pafah1b2	1.05471e-08	-0.0976971	0.065	0.145	0.000340523
Ppp4r1	1.05559e-08	-0.0982046	0.052	0.124	0.000340809
Golm1	1.05657e-08	-0.1015	0.075	0.161	0.000341124
Uba6	1.05812e-08	-0.101767	0.072	0.157	0.000341625
Aak1	1.06253e-08	-0.196661	0.437	0.673	0.000343048
Catspere2	1.09351e-08	-0.11824	0.091	0.183	0.000353052
Otulin	1.10983e-08	-0.133804	0.184	0.333	0.000358319
Akap10	1.11213e-08	-0.143818	0.192	0.341	0.000359062
Ddrgk1	1.1161e-08	0.207977	0.169	0.101	0.000360345
St3gal2	1.12708e-08	-0.0956644	0.055	0.129	0.000363889
Dyrk1a	1.13089e-08	-0.147751	0.224	0.395	0.00036512
Wnk2	1.15425e-08	-0.128231	0.159	0.292	0.000372661
Hnrnpl	1.16029e-08	-0.145336	0.211	0.369	0.000374612
Zranb1	1.16361e-08	-0.149161	0.208	0.367	0.000375684
Tnpo1	1.1836e-08	-0.154763	0.245	0.423	0.000382136
4930590L20Rik	1.20968e-08	-0.129859	0.149	0.276	0.000390557
Kcnk10	1.21107e-08	-0.149553	0.206	0.363	0.000391007
Tmeff2	1.21192e-08	-0.166793	0.706	0.892	0.000391281
Usp36	1.22975e-08	-0.0919778	0.054	0.129	0.000397036
Aldoa	1.25201e-08	0.201705	0.403	0.33	0.000404225
Rbm4	1.25468e-08	-0.0940001	0.064	0.143	0.000405088
Reps1	1.26025e-08	-0.109855	0.101	0.204	0.000406883
Rnf150	1.26641e-08	-0.173264	0.298	0.494	0.000408872
Pi4ka	1.27262e-08	-0.187165	0.381	0.604	0.000410878
Fbxl2	1.277e-08	-0.125926	0.15	0.276	0.000412291
Rps6kb1	1.28551e-08	-0.140975	0.181	0.319	0.00041504
Spaca6	1.28567e-08	-0.101554	0.081	0.171	0.000415091
Rpgr	1.29817e-08	-0.0939736	0.067	0.149	0.000419126
Pdia3	1.30178e-08	0.221832	0.244	0.184	0.000420291
Nrf1	1.3087e-08	-0.131784	0.158	0.287	0.000422526
F2rl2	1.32831e-08	-0.0641623	0.008	0.046	0.000428859
Hs3st4	1.33155e-08	-0.126698	0.181	0.3	0.000429903
Setd3	1.34626e-08	-0.113846	0.101	0.199	0.000434655
Kcnj13	1.34972e-08	-0.0680628	0.011	0.053	0.000435771
Gm13389	1.35298e-08	-0.0644084	0.009	0.048	0.000436823
Zfp763	1.40255e-08	-0.0800853	0.025	0.079	0.000452827
Dhx57	1.40585e-08	-0.114256	0.122	0.235	0.000453893
Cux1	1.41934e-08	-0.122399	0.108	0.211	0.000458248
Rbm10	1.42208e-08	-0.112301	0.11	0.215	0.000459133
Kcnh1	1.44485e-08	-0.18671	0.34	0.542	0.000466484
Fut9	1.44836e-08	-0.180095	0.327	0.529	0.000467619
Atxn7l1os2	1.46055e-08	-0.0495502	0.001	0.03	0.000471553
Mnat1	1.46242e-08	-0.139547	0.201	0.353	0.000472156
Ipo11	1.46638e-08	-0.122062	0.146	0.271	0.000473435
Dnajc7	1.51023e-08	-0.131886	0.165	0.298	0.000487593
Prpf6	1.51733e-08	-0.115316	0.104	0.205	0.000489886
Gm15952	1.5229e-08	-0.0983039	0.077	0.164	0.000491682
Gm20342	1.52392e-08	-0.0925918	0.047	0.116	0.000492012
Usp3	1.53262e-08	-0.114772	0.123	0.236	0.00049482
Foxk2	1.53673e-08	-0.113379	0.095	0.192	0.000496148
Osbpl10	1.56377e-08	-0.0941425	0.066	0.147	0.000504879
Cenpp	1.59235e-08	-0.135801	0.18	0.319	0.000514106
Lrrc4c	1.59278e-08	-0.178334	0.564	0.78	0.000514246
Zdhhc24	1.59345e-08	-0.0853932	0.041	0.107	0.000514461
Gm45486	1.59699e-08	-0.0745394	0.017	0.065	0.000515603
Pds5b	1.60805e-08	-0.159129	0.248	0.423	0.000519176
Snx29	1.62052e-08	-0.128822	0.168	0.305	0.000523202
Inpp4a	1.62277e-08	-0.138211	0.188	0.334	0.000523928
Lonrf2	1.62388e-08	-0.104034	0.082	0.171	0.000524285
Gm10681	1.62742e-08	-0.0540615	0.003	0.034	0.000525429
Wdfy1	1.63894e-08	-0.0950256	0.066	0.147	0.000529148
Szrd1	1.64108e-08	-0.076298	0.028	0.085	0.00052984
Pde1b	1.65821e-08	-0.106787	0.096	0.194	0.00053537
Nav2	1.66244e-08	-0.174446	0.694	0.897	0.000536736
Ube2d1	1.66929e-08	-0.115872	0.107	0.207	0.000538948
3110021N24Rik	1.69761e-08	-0.136842	0.175	0.31	0.00054809
Cpt1c	1.70997e-08	-0.132191	0.17	0.308	0.000552082
Pacs1	1.71966e-08	-0.137254	0.181	0.315	0.000555211
Sfpq	1.73274e-08	-0.175747	0.325	0.535	0.000559431
Atp11b	1.73569e-08	-0.144608	0.19	0.334	0.000560385
Gm20721	1.76175e-08	-0.0592734	0.006	0.042	0.0005688
Akap17b	1.78002e-08	-0.0978406	0.057	0.13	0.000574697
Synj2bp	1.81325e-08	-0.134802	0.178	0.32	0.000585427
Actr3b	1.81504e-08	-0.123227	0.138	0.258	0.000586003
Diras2	1.86086e-08	-0.11387	0.124	0.235	0.000600797
E230029C05Rik	1.86551e-08	-0.113254	0.113	0.219	0.000602298
Tnks	1.89837e-08	-0.134854	0.166	0.3	0.000612909
Dhx32	1.90933e-08	-0.113426	0.088	0.178	0.000616445
Asic2	1.98583e-08	-0.181805	0.532	0.739	0.000641145
Grin3a	2.00332e-08	-0.0897408	0.036	0.096	0.000646791
Gm1992	2.04092e-08	-0.123383	0.158	0.285	0.00065893
Tlk2	2.04194e-08	-0.13211	0.163	0.293	0.000659259
Ndufa1	2.04563e-08	0.160779	0.144	0.077	0.000660453
Rchy1	2.05042e-08	-0.130925	0.174	0.317	0.000661998
Ptpn3	2.05239e-08	-0.146909	0.193	0.336	0.000662636
Gm15584	2.06531e-08	-0.0709396	0.009	0.047	0.000666805
Herc4	2.07286e-08	-0.115536	0.118	0.225	0.000669245
Cyth3	2.07287e-08	-0.103138	0.1	0.199	0.000669245
Med27	2.08721e-08	-0.120891	0.152	0.278	0.000673875
Slc8a3	2.10356e-08	-0.116553	0.106	0.205	0.000679157
Slc35a3	2.13282e-08	-0.0784176	0.034	0.094	0.000688603
Ppp2r3a	2.16637e-08	-0.146847	0.214	0.371	0.000699435
Usp49	2.19903e-08	-0.0785245	0.034	0.094	0.00070998
Rbbp6	2.20583e-08	-0.121897	0.152	0.278	0.000712173
Trf	2.25059e-08	-0.0493858	0.041	0.105	0.000726625
Lrrc3b	2.2526e-08	-0.113337	0.102	0.201	0.000727274
Abr	2.27729e-08	-0.191684	0.509	0.735	0.000735245
Fam49b	2.28764e-08	-0.12801	0.175	0.313	0.000738588
Atp8a2	2.34785e-08	-0.143751	0.199	0.352	0.000758028
Sugp1	2.36495e-08	-0.107326	0.097	0.194	0.000763548
Txndc16	2.37354e-08	-0.102797	0.087	0.177	0.000766321
Tbc1d24	2.37828e-08	-0.10816	0.091	0.184	0.000767852
Spast	2.38771e-08	-0.116471	0.126	0.238	0.000770895
Gm37240	2.38789e-08	-0.171981	0.336	0.546	0.000770953
Yy1	2.42232e-08	-0.0933807	0.068	0.148	0.000782072
Bcl2l13	2.44643e-08	-0.0924485	0.055	0.128	0.000789855
Mbd2	2.44964e-08	-0.130993	0.165	0.296	0.000790891
Gtf2i	2.45154e-08	-0.171078	0.304	0.499	0.000791503
Rcc1l	2.50551e-08	-0.0736981	0.021	0.072	0.000808929
Dagla	2.50943e-08	-0.165387	0.278	0.472	0.000810195
2610020C07Rik	2.52556e-08	-0.13477	0.179	0.318	0.000815403
Cebpg	2.53452e-08	-0.0933742	0.052	0.122	0.000818295
Zfyve27	2.54495e-08	-0.0865273	0.043	0.108	0.000821664
Gm22146	2.5957e-08	-0.0752666	0.015	0.06	0.000838048
Fbxo42	2.63039e-08	-0.101947	0.086	0.176	0.000849246
4930556J24Rik	2.6585e-08	-0.0845373	0.036	0.096	0.000858323
Asb14	2.70229e-08	-0.0486123	0	0.026	0.000872461
Gm11099	2.70475e-08	-0.100629	0.071	0.152	0.000873254
Slc49a4	2.78163e-08	-0.0907258	0.065	0.144	0.000898078
Abi1	2.79193e-08	-0.186532	0.356	0.589	0.000901402
Plxna4	2.81334e-08	-0.122712	0.882	0.98	0.000908315
Ddhd1	2.84405e-08	-0.116915	0.136	0.252	0.00091823
Ap5m1	2.85387e-08	-0.0800719	0.042	0.107	0.000921401
B3gnt2	2.89945e-08	-0.097009	0.067	0.146	0.000936118
Rfc1	2.92255e-08	-0.101705	0.09	0.183	0.000943573
Gm10130	2.92961e-08	-0.0790018	0.019	0.066	0.000945853
Bach2	2.93154e-08	-0.0794479	0.044	0.108	0.000946478
Patj	2.93383e-08	-0.0754769	0.02	0.068	0.000947218
Wasf3	2.94968e-08	-0.123788	0.165	0.299	0.000952335
Fam78b	2.95056e-08	-0.094422	0.062	0.138	0.000952618
Elmo2	2.95907e-08	-0.104015	0.092	0.184	0.000955365
Rpl35a	2.97603e-08	0.162118	0.312	0.224	0.000960841
Snx13	3.02658e-08	-0.116545	0.132	0.247	0.00097716
Unc45a	3.06949e-08	-0.0892413	0.038	0.099	0.000991016
Ash1l	3.08357e-08	-0.186933	0.386	0.612	0.000995563
Gm16066	3.13677e-08	-0.0779657	0.032	0.089	0.00101274
Prpf40b	3.17804e-08	-0.0904534	0.058	0.132	0.00102606
Ppp2r2b	3.18351e-08	-0.109026	0.154	0.273	0.00102783
Ubl5	3.18661e-08	-0.0959291	0.088	0.167	0.00102883
Tbl1xr1	3.24189e-08	-0.116565	0.178	0.323	0.00104668
Nbas	3.2454e-08	-0.121895	0.161	0.29	0.00104781
Gm48530	3.2466e-08	-0.108383	0.034	0.09	0.0010482
Dock4	3.2706e-08	-0.1561	0.718	0.894	0.00105595
Atg7	3.29867e-08	-0.0948265	0.071	0.151	0.00106501
Inka2	3.36242e-08	-0.106803	0.096	0.19	0.00108559
Cops7b	3.37327e-08	-0.0808779	0.039	0.101	0.00108909
Kif1c	3.38435e-08	-0.0914786	0.063	0.139	0.00109267
Ube2e2	3.38454e-08	-0.124511	0.863	0.976	0.00109273
Fbxw4	3.3846e-08	-0.123242	0.174	0.311	0.00109275
Helz	3.39404e-08	-0.138978	0.187	0.33	0.0010958
Top2b	3.40662e-08	-0.126061	0.169	0.302	0.00109986
Mbd5	3.40829e-08	-0.183905	0.65	0.869	0.0011004
Ythdc2	3.40862e-08	-0.120456	0.133	0.248	0.00110051
Psmd14	3.41185e-08	-0.154059	0.242	0.409	0.00110155
Gm48708	3.46745e-08	-0.0541438	0.003	0.035	0.0011195
Dtd1	3.47748e-08	-0.145961	0.234	0.4	0.00112274
Trhde	3.48058e-08	-0.118383	0.13	0.234	0.00112374
Upp2	3.49897e-08	-0.187622	0.482	0.709	0.00112968
Stmn2	3.50515e-08	-0.0894189	0.069	0.142	0.00113167
Lin7a	3.53202e-08	-0.132507	0.117	0.215	0.00114035
Spopl	3.53806e-08	-0.10142	0.083	0.171	0.0011423
Zswim5	3.59468e-08	-0.138506	0.175	0.308	0.00116058
Gm13187	3.63491e-08	-0.0581407	0.012	0.053	0.00117357
Exoc4	3.698e-08	-0.185551	0.635	0.867	0.00119394
Mllt10	3.72238e-08	-0.188503	0.418	0.65	0.00120181
Nlk	3.73079e-08	-0.166826	0.319	0.514	0.00120452
Actr3	3.7554e-08	-0.135476	0.206	0.35	0.00121247
Frmpd1	3.75734e-08	-0.081644	0.032	0.088	0.0012131
Scg2	3.78865e-08	0.230282	0.247	0.192	0.0012232
Rps6ka5	3.79915e-08	-0.108578	0.084	0.171	0.00122659
Gphn	3.81085e-08	-0.161541	0.727	0.912	0.00123037
Soga1	3.89096e-08	-0.0938578	0.061	0.136	0.00125624
Mmp24	3.896e-08	-0.0969532	0.101	0.199	0.00125786
Pknox2	3.90064e-08	-0.141437	0.201	0.35	0.00125936
Slc22a23	3.91359e-08	-0.105249	0.102	0.199	0.00126354
Bbs9	3.94811e-08	-0.106077	0.12	0.227	0.00127469
Zfp563	3.95987e-08	-0.0868124	0.059	0.134	0.00127848
Bckdhb	3.99288e-08	-0.107005	0.1	0.195	0.00128914
Brf1	4.01262e-08	-0.0850628	0.054	0.125	0.00129552
Usp8	4.051e-08	-0.102299	0.106	0.206	0.0013079
Map3k4	4.06929e-08	-0.122532	0.166	0.298	0.00131381
Cntn1	4.09868e-08	-0.170964	0.661	0.857	0.0013233
Ptdss1	4.12427e-08	-0.0879265	0.056	0.128	0.00133156
Gpr171	4.13224e-08	-0.055656	0.004	0.037	0.00133413
Mcu	4.17422e-08	-0.179124	0.322	0.535	0.00134769
Zfp451	4.21501e-08	-0.101974	0.104	0.204	0.00136086
Yars	4.23984e-08	-0.0991763	0.082	0.168	0.00136887
Il17rb	4.2596e-08	-0.0495157	0.001	0.028	0.00137525
Pam	4.26018e-08	-0.153061	0.275	0.444	0.00137544
Vps54	4.28413e-08	-0.109963	0.142	0.263	0.00138318
B230307C23Rik	4.28793e-08	0.201385	0.314	0.275	0.0013844
Rbms3	4.34584e-08	-0.0774463	0.041	0.103	0.0014031
Gga2	4.39857e-08	-0.0885382	0.059	0.134	0.00142012
Smc5	4.40593e-08	-0.117249	0.134	0.248	0.0014225
Chd5	4.41535e-08	-0.101545	0.074	0.155	0.00142554
Prkcz	4.4358e-08	-0.125847	0.191	0.333	0.00143214
Elp1	4.48117e-08	-0.101881	0.082	0.167	0.00144679
Angptl3	4.51579e-08	-0.0600357	0.005	0.038	0.00145797
Ppp1cc	4.56976e-08	-0.0988779	0.079	0.163	0.00147539
Gm49173	4.6274e-08	-0.0456366	0	0.025	0.001494
Pde8b	4.66325e-08	-0.184954	0.376	0.602	0.00150558
Bdp1	4.66955e-08	-0.105855	0.127	0.239	0.00150761
Fam149b	4.6959e-08	-0.0969303	0.085	0.174	0.00151612
Rerg	4.70101e-08	-0.107379	0.087	0.173	0.00151777
Bicd1	4.86816e-08	-0.181854	0.388	0.605	0.00157174
Vamp4	4.92202e-08	-0.103828	0.091	0.181	0.00158912
Dalrd3	4.92532e-08	0.204708	0.249	0.192	0.00159019
Klhl12	4.92981e-08	-0.0950206	0.083	0.17	0.00159164
Mark1	4.94767e-08	-0.108353	0.14	0.26	0.0015974
Abl2	4.98397e-08	-0.156518	0.257	0.428	0.00160912
Klhl26	4.99136e-08	-0.0953199	0.065	0.142	0.00161151
Rnf112	5.01213e-08	0.173247	0.424	0.419	0.00161822
Fbrsl1	5.01424e-08	-0.0989154	0.095	0.189	0.0016189
Zfp867	5.04623e-08	-0.0674164	0.014	0.056	0.00162922
Gm47283	5.07267e-08	0.135725	0.608	0.623	0.00163776
Cemip	5.0962e-08	-0.168945	0.289	0.475	0.00164536
Rps6kb2	5.18628e-08	-0.0906634	0.064	0.141	0.00167444
Hmgxb4	5.19138e-08	-0.0937544	0.065	0.142	0.00167609
Trim37	5.22405e-08	-0.121113	0.167	0.297	0.00168664
Kcnk12	5.31928e-08	-0.0888656	0.058	0.131	0.00171738
Lrig2	5.48339e-08	-0.0998736	0.111	0.213	0.00177037
Pebp1	5.50512e-08	0.191878	0.363	0.31	0.00177738
Dcp1a	5.5099e-08	-0.10194	0.083	0.17	0.00177893
Ccnh	5.52106e-08	-0.138306	0.224	0.383	0.00178253
Rps27a	5.55653e-08	0.155806	0.358	0.262	0.00179398
Dnmbp	5.55776e-08	-0.0934812	0.059	0.132	0.00179438
Mgat3	5.57759e-08	-0.0998563	0.076	0.157	0.00180078
Uck2	5.59921e-08	-0.0903338	0.06	0.134	0.00180776
Gm11146	5.76541e-08	-0.0661417	0.009	0.047	0.00186142
Lrrcc1	5.79978e-08	-0.100671	0.075	0.156	0.00187252
Ints6l	5.92133e-08	-0.108836	0.135	0.25	0.00191176
Mrps22	5.93043e-08	-0.0705402	0.021	0.068	0.0019147
Pogk	5.9916e-08	-0.0746002	0.024	0.074	0.00193445
Plec	6.01177e-08	-0.0978042	0.085	0.172	0.00194096
Gm17108	6.02302e-08	-0.0511951	0.002	0.03	0.00194459
Mtor	6.04122e-08	-0.0981854	0.098	0.193	0.00195047
Larp4	6.12703e-08	-0.101169	0.112	0.214	0.00197817
Nfatc3	6.16835e-08	-0.106427	0.106	0.204	0.00199151
Ppip5k1	6.18876e-08	-0.115442	0.148	0.269	0.0019981
Kat7	6.22041e-08	-0.0886797	0.077	0.162	0.00200832
Efcab7	6.26142e-08	-0.0898928	0.04	0.1	0.00202156
Iqcb1	6.27955e-08	-0.102551	0.1	0.193	0.00202742
Rnf216	6.37051e-08	-0.123747	0.18	0.32	0.00205678
Emc10	6.42454e-08	0.203022	0.266	0.208	0.00207423
Csnk1g3	6.45602e-08	-0.144699	0.24	0.409	0.00208439
Cnot7	6.50608e-08	-0.0956508	0.085	0.171	0.00210055
Herc3	6.52399e-08	-0.14581	0.217	0.368	0.00210633
Lcor	6.58674e-08	-0.163758	0.308	0.509	0.00212659
Phyhipl	6.61477e-08	-0.139189	0.201	0.34	0.00213564
Slc7a8	6.63739e-08	-0.11842	0.122	0.225	0.00214295
Crmp1	6.65172e-08	-0.101952	0.101	0.195	0.00214757
Zc3h13	6.66808e-08	-0.140279	0.242	0.41	0.00215286
Deaf1	6.76776e-08	-0.091549	0.06	0.133	0.00218504
Atpaf1	6.84912e-08	-0.107632	0.104	0.2	0.00221131
Atxn10	6.8641e-08	-0.16768	0.355	0.563	0.00221614
Prmt9	6.88666e-08	-0.0814789	0.041	0.103	0.00222343
Picalm	6.89249e-08	-0.119044	0.172	0.305	0.00222531
Rab5a	6.96356e-08	-0.091264	0.086	0.173	0.00224825
Rap2b	7.05442e-08	-0.103479	0.085	0.17	0.00227759
Pde4d	7.09063e-08	-0.171427	0.528	0.739	0.00228928
Sgip1	7.09348e-08	0.0388532	0.788	0.869	0.0022902
Smarcad1	7.09501e-08	-0.123978	0.163	0.291	0.00229069
Kcng3	7.10172e-08	-0.0688378	0.015	0.057	0.00229286
Mcc	7.13268e-08	-0.115587	0.117	0.218	0.00230286
Hira	7.14761e-08	-0.121599	0.176	0.311	0.00230768
Cep128	7.21392e-08	-0.0936199	0.051	0.117	0.00232909
Stox2	7.26151e-08	-0.18925	0.585	0.814	0.00234445
Cask	7.2679e-08	-0.149641	0.261	0.441	0.00234651
Gm2087	7.33788e-08	-0.0860505	0.041	0.102	0.00236911
Mrps9	7.39295e-08	-0.0988898	0.094	0.185	0.00238689
Gm10649	7.40387e-08	-0.128766	0.164	0.287	0.00239041
Acbd6	7.4114e-08	-0.137052	0.212	0.36	0.00239284
Kdm6a	7.43415e-08	-0.10756	0.13	0.241	0.00240019
Itsn1	7.45139e-08	-0.174601	0.347	0.563	0.00240576
Ankrd45	7.47095e-08	-0.0917314	0.076	0.157	0.00241207
Ints14	7.4894e-08	-0.0842872	0.05	0.116	0.00241803
Nxpe4	7.5942e-08	-0.104129	0.112	0.212	0.00245186
Mtmr1	7.64401e-08	-0.107721	0.135	0.248	0.00246794
Gm27200	7.71917e-08	-0.0633321	0.014	0.055	0.00249221
Vcp	7.78558e-08	-0.0959671	0.119	0.22	0.00251365
Srcap	7.78629e-08	-0.131354	0.185	0.323	0.00251388
2700062C07Rik	7.82544e-08	0.160759	0.117	0.059	0.00252652
Arhgap44	7.90176e-08	-0.131575	0.211	0.366	0.00255116
Rab6b	7.9245e-08	-0.12305	0.164	0.285	0.0025585
Stxbp4	7.94685e-08	-0.101434	0.1	0.194	0.00256572
Pard3bos1	7.97947e-08	-0.0624393	0.006	0.039	0.00257625
Morc2a	8.00196e-08	-0.0907353	0.064	0.139	0.00258351
Pdgfc	8.14734e-08	-0.077369	0.047	0.112	0.00263045
Slc2a13	8.20683e-08	-0.171599	0.64	0.831	0.00264966
Acss2	8.26925e-08	-0.0967049	0.075	0.155	0.00266981
Tle1	8.28207e-08	-0.14083	0.213	0.358	0.00267395
Lipe	8.30174e-08	-0.0728739	0.033	0.088	0.0026803
Fancc	8.36268e-08	-0.0784861	0.034	0.091	0.00269998
Sppl3	8.46372e-08	-0.130292	0.204	0.353	0.0027326
Pank1	8.52403e-08	-0.0926184	0.065	0.14	0.00275207
Gm10309	8.5583e-08	-0.0538857	0.006	0.039	0.00276313
Enah	8.58179e-08	-0.186987	0.421	0.661	0.00277072
Gm10558	8.63366e-08	-0.062328	0.012	0.052	0.00278747
Trpm7	8.73321e-08	-0.172863	0.329	0.528	0.0028196
Thrb	8.73629e-08	-0.0974592	0.1	0.191	0.0028206
Gcnt2	8.76528e-08	-0.0700855	0.028	0.08	0.00282996
Mecp2	8.76906e-08	-0.124299	0.177	0.311	0.00283118
Tomm7	8.83232e-08	0.11538	0.127	0.064	0.0028516
Ripk2	8.83468e-08	-0.0921235	0.089	0.178	0.00285236
Drosha	8.84429e-08	-0.0906233	0.071	0.15	0.00285547
Gm19667	8.87038e-08	-0.0540582	0.003	0.033	0.00286389
Stag1	8.89408e-08	-0.182965	0.603	0.822	0.00287154
Arl5b	9.07889e-08	-0.0849449	0.045	0.108	0.00293121
Commd10	9.1717e-08	-0.123612	0.17	0.301	0.00296117
Abca5	9.17704e-08	-0.118728	0.15	0.269	0.0029629
Prrc2b	9.18703e-08	-0.130114	0.198	0.342	0.00296612
Wwp2	9.37488e-08	-0.0832488	0.053	0.122	0.00302678
1700008O03Rik	9.37583e-08	-0.0686229	0.02	0.066	0.00302708
Krt12	9.38707e-08	-0.0729631	0.026	0.076	0.00303071
Samd12	9.40939e-08	-0.184845	0.555	0.77	0.00303792
Gbf1	9.44507e-08	-0.14609	0.251	0.422	0.00304943
Kat6a	9.487e-08	-0.0983175	0.118	0.221	0.00306297
Fto	9.55143e-08	-0.18012	0.367	0.584	0.00308377
Gm15632	9.55652e-08	-0.053106	0.003	0.033	0.00308542
Kcnh5	9.56969e-08	-0.0789094	0.052	0.12	0.00308967
Slc44a5	9.6344e-08	-0.191459	0.46	0.687	0.00311056
Gmeb2	9.68623e-08	-0.0969371	0.074	0.153	0.0031273
Slc35f1	9.68736e-08	-0.108522	0.122	0.221	0.00312766
Wwc1	9.80225e-08	-0.120017	0.167	0.297	0.00316475
Trak1	9.95143e-08	-0.111074	0.134	0.247	0.00321292
1110051M20Rik	1.01848e-07	-0.177778	0.39	0.601	0.00328826
Stxbp5	1.03165e-07	-0.191077	0.424	0.668	0.00333079
Sik2	1.04567e-07	-0.115302	0.162	0.285	0.00337604
Hdac1	1.05404e-07	-0.0990734	0.093	0.181	0.00340308
Phkb	1.05647e-07	-0.0931968	0.066	0.141	0.00341092
Atcay	1.07902e-07	-0.11085	0.144	0.261	0.00348374
1700087I21Rik	1.0935e-07	-0.0786278	0.036	0.094	0.00353047
Susd1	1.10361e-07	-0.120223	0.163	0.287	0.00356313
Ptbp1	1.10496e-07	-0.0635329	0.015	0.056	0.00356748
Trim33	1.15272e-07	-0.126957	0.185	0.324	0.00372168
Srpr	1.15498e-07	-0.104521	0.126	0.234	0.00372896
Zcchc14	1.15874e-07	-0.108883	0.133	0.244	0.0037411
Npas3	1.16998e-07	-0.0617428	0.049	0.113	0.0037774
Abhd18	1.18026e-07	-0.128982	0.226	0.388	0.0038106
Enpp2	1.18799e-07	-0.0294132	0.032	0.086	0.00383555
Cpeb2	1.2051e-07	-0.0844085	0.059	0.129	0.0038908
Irf1	1.22466e-07	-0.0676179	0.014	0.054	0.00395394
Gm47460	1.23137e-07	-0.0655108	0.014	0.054	0.00397559
Radil	1.23203e-07	-0.0662165	0.018	0.062	0.00397773
Hspa8	1.23996e-07	-0.0698702	0.295	0.432	0.00400333
Gm16347	1.24207e-07	-0.0457159	0.001	0.026	0.00401014
Rnf146	1.24354e-07	-0.088654	0.06	0.131	0.0040149
9530062K07Rik	1.26152e-07	-0.0969364	0.093	0.182	0.00407295
Nrg2	1.28202e-07	-0.191297	0.528	0.755	0.00413913
Med26	1.28444e-07	-0.0755749	0.044	0.106	0.00414694
Myt1l	1.28729e-07	0.0350873	0.851	0.921	0.00415615
Simc1	1.28769e-07	-0.10613	0.105	0.198	0.00415744
Ddx3x	1.28833e-07	-0.092921	0.062	0.132	0.00415951
Erf	1.2888e-07	-0.0684925	0.021	0.068	0.00416103
Tnk2	1.2925e-07	-0.0956052	0.088	0.173	0.00417296
Tbc1d14	1.30346e-07	-0.0980784	0.085	0.169	0.00420834
St3gal6	1.31388e-07	-0.0470458	0.003	0.031	0.00424199
4930422M22Rik	1.36084e-07	-0.0566251	0.006	0.038	0.0043936
Angptl2	1.36733e-07	-0.0879164	0.067	0.142	0.00441457
Wapl	1.37016e-07	-0.127744	0.211	0.365	0.00442368
Gpd2	1.37522e-07	-0.100274	0.089	0.173	0.00444005
Tmem147	1.38362e-07	0.17898	0.132	0.074	0.00446717
Rpl36a	1.38577e-07	0.118485	0.146	0.08	0.00447411
Appl1	1.39685e-07	-0.135972	0.228	0.388	0.00450988
Lrpprc	1.39696e-07	-0.102596	0.122	0.226	0.00451023
Trak2	1.40114e-07	-0.0813929	0.067	0.142	0.00452372
Dmtn	1.40206e-07	-0.11287	0.16	0.283	0.0045267
Speg	1.40958e-07	-0.0957053	0.107	0.204	0.00455097
Pparg	1.41316e-07	-0.082564	0.025	0.073	0.00456254
Eif3a	1.41486e-07	-0.103772	0.12	0.22	0.00456802
Gm42917	1.41834e-07	-0.0725996	0.027	0.077	0.00457924
Dazap1	1.4215e-07	-0.0909812	0.094	0.184	0.00458946
Ccnt2	1.43079e-07	0.143933	0.45	0.472	0.00461945
Ylpm1	1.43748e-07	-0.165068	0.328	0.535	0.00464104
Gpt2	1.46642e-07	-0.0688945	0.036	0.093	0.00473449
Mras	1.46803e-07	-0.108885	0.138	0.252	0.00473968
Smco4	1.48444e-07	-0.0599038	0.008	0.042	0.00479266
Rbbp4	1.50587e-07	-0.0934273	0.092	0.18	0.00486186
Dicer1	1.50971e-07	-0.114178	0.148	0.265	0.00487424
Smarcc2	1.52089e-07	-0.108336	0.145	0.261	0.00491035
Txlng	1.52579e-07	-0.109433	0.149	0.268	0.00492617
Usp11	1.53319e-07	-0.0918352	0.074	0.151	0.00495005
Pcsk7	1.542e-07	-0.11651	0.16	0.283	0.00497851
Smarca4	1.5496e-07	-0.127206	0.185	0.318	0.00500304
9430091E24Rik	1.56019e-07	-0.078905	0.044	0.105	0.00503724
Gmeb1	1.5695e-07	-0.0917914	0.1	0.192	0.00506728
Rilpl1	1.59052e-07	-0.123535	0.173	0.301	0.00513517
Gtf2a1	1.59198e-07	-0.101169	0.118	0.22	0.00513987
Rpn1	1.59784e-07	0.164777	0.13	0.072	0.00515878
Gripap1	1.60143e-07	-0.110353	0.144	0.259	0.00517037
Spindoc	1.62532e-07	-0.0894487	0.083	0.167	0.00524751
Gm26693	1.65474e-07	-0.0729596	0.026	0.074	0.00534251
Rpl23	1.65477e-07	0.160906	0.328	0.248	0.00534258
Epha3	1.6566e-07	-0.152135	0.276	0.442	0.00534851
Slc10a7	1.65707e-07	-0.0890874	0.074	0.152	0.00535002
Ctnnbl1	1.67071e-07	-0.0802521	0.071	0.149	0.00539405
Sfswap	1.68564e-07	-0.137008	0.242	0.409	0.00544227
Gm14798	1.71783e-07	-0.0758165	0.035	0.091	0.00554617
Cyb5r4	1.71905e-07	-0.0985184	0.082	0.163	0.00555014
Lyrm1	1.72058e-07	-0.0788663	0.034	0.089	0.00555507
Copg2	1.72491e-07	-0.128482	0.197	0.338	0.00556903
Dapk1	1.72675e-07	-0.188388	0.561	0.786	0.005575
Fyttd1	1.72842e-07	-0.122961	0.159	0.277	0.00558038
Ankrd46	1.73579e-07	-0.0793719	0.047	0.109	0.00560418
Ppp2r2cos	1.74541e-07	-0.0448988	0.002	0.028	0.00563524
Cabp1	1.75107e-07	-0.0895463	0.053	0.117	0.00565349
Gm13544	1.75107e-07	-0.0490616	0.002	0.028	0.00565352
Trappc12	1.76774e-07	-0.0884149	0.071	0.148	0.00570731
Inpp5f	1.77617e-07	-0.0898714	0.076	0.154	0.00573456
Sufu	1.78954e-07	-0.0816278	0.049	0.113	0.00577772
Khdc4	1.79437e-07	-0.103576	0.115	0.214	0.0057933
Gm16124	1.82447e-07	-0.0736468	0.035	0.091	0.00589048
Gm19710	1.84537e-07	-0.114133	0.145	0.262	0.00595797
Foxn3	1.85286e-07	0.101944	0.588	0.625	0.00598215
Abcb7	1.86613e-07	-0.107097	0.111	0.206	0.00602499
Ubtd2	1.86957e-07	-0.0868211	0.072	0.149	0.00603609
Chmp4c	1.87545e-07	-0.0503076	0.004	0.034	0.00605509
Atp1a4	1.89153e-07	-0.0542786	0.004	0.034	0.006107
Rnf34	1.90865e-07	-0.0851802	0.061	0.131	0.00616226
Vps33a	1.93137e-07	-0.085336	0.041	0.1	0.00623562
Usp47	1.94669e-07	-0.133574	0.231	0.394	0.0062851
Fars2	1.96142e-07	-0.164698	0.308	0.504	0.00633264
St6galnac5	1.96693e-07	-0.163105	0.699	0.893	0.00635043
Cops3	1.97247e-07	-0.0830261	0.068	0.142	0.00636832
C530008M17Rik	1.97524e-07	-0.0738889	0.061	0.131	0.00637727
9330159F19Rik	1.97791e-07	-0.137467	0.237	0.404	0.00638587
Megf9	1.98092e-07	-0.135312	0.233	0.39	0.00639559
Otud7b	1.98924e-07	-0.103271	0.134	0.244	0.00642247
Mex3c	1.99149e-07	-0.0787293	0.061	0.132	0.00642972
Dixdc1	1.99318e-07	-0.105691	0.163	0.293	0.00643517
Rnf165	1.99764e-07	-0.123385	0.191	0.327	0.00644959
Fip1l1	2.03213e-07	-0.103488	0.124	0.226	0.00656092
Wdr7	2.06615e-07	-0.156485	0.286	0.475	0.00667079
Cotl1	2.06874e-07	-0.0765485	0.049	0.112	0.00667914
4933433G19Rik	2.07677e-07	-0.0783071	0.046	0.108	0.00670505
Pkp4	2.09899e-07	-0.162954	0.329	0.538	0.00677681
Gm20641	2.11978e-07	-0.0723357	0.026	0.074	0.00684392
U2surp	2.1202e-07	0.123317	0.484	0.518	0.00684527
Bmp8b	2.12641e-07	-0.0453956	0.001	0.025	0.00686532
Shprh	2.12893e-07	-0.122673	0.181	0.318	0.00687347
Gabra2	2.13275e-07	0.0549286	0.786	0.847	0.0068858
Dot1l	2.14327e-07	-0.119185	0.161	0.282	0.00691976
Ccdc6	2.15454e-07	-0.0913063	0.08	0.161	0.00695614
Snx25	2.17737e-07	-0.0894933	0.083	0.166	0.00702987
Srpk2	2.19295e-07	0.141641	0.469	0.486	0.00708016
Stxbp1	2.19656e-07	-0.121686	0.211	0.358	0.00709183
Alkbh8	2.19737e-07	-0.0882589	0.09	0.177	0.00709442
Heatr5b	2.2015e-07	-0.086944	0.081	0.163	0.00710776
Naa30	2.21036e-07	-0.0768532	0.03	0.081	0.00713636
Adcy8	2.21371e-07	-0.085632	0.073	0.15	0.00714719
Ttc28	2.229e-07	-0.102541	0.113	0.208	0.00719655
Atp5h	2.28837e-07	-0.0748739	0.181	0.282	0.00738824
Hivep3	2.3257e-07	-0.180207	0.457	0.669	0.00750875
Dnm1	2.32881e-07	-0.143881	0.285	0.46	0.00751879
Stau2	2.33474e-07	-0.159375	0.31	0.5	0.00753793
Mettl23	2.33994e-07	0.160611	0.139	0.08	0.00755474
Wdr33	2.34574e-07	-0.165869	0.343	0.546	0.00757346
Gm50304	2.35045e-07	-0.0705209	0.022	0.068	0.00758868
Xrcc4	2.35197e-07	-0.118822	0.165	0.287	0.00759356
Asxl3	2.36484e-07	-0.117169	0.175	0.303	0.00763513
Tulp2	2.37443e-07	-0.0610783	0.009	0.045	0.0076661
Tmem120b	2.38543e-07	-0.0877526	0.075	0.152	0.00770159
Hsd3b3	2.39706e-07	-0.0545965	0.007	0.039	0.00773915
Sike1	2.40008e-07	-0.0718631	0.036	0.091	0.00774891
Gm47827	2.41566e-07	-0.0536138	0.007	0.039	0.00779921
Olfr539	2.47605e-07	-0.0563724	0.008	0.041	0.00799417
Trmt61b	2.48952e-07	-0.0791996	0.045	0.105	0.00803767
Gm20045	2.49396e-07	-0.079469	0.032	0.084	0.00805201
Nucks1	2.49553e-07	-0.111337	0.138	0.247	0.00805707
Camkk2	2.50444e-07	-0.10577	0.126	0.228	0.00808583
Ccnt1	2.51046e-07	-0.0952038	0.118	0.219	0.00810526
Katnbl1	2.51724e-07	-0.0876368	0.079	0.158	0.00812716
Ehmt1	2.52453e-07	-0.146955	0.266	0.445	0.00815069
Kif16b	2.54151e-07	-0.0781529	0.071	0.146	0.00820551
Ier3ip1	2.54383e-07	0.170468	0.156	0.096	0.00821302
Usp24	2.55987e-07	-0.105243	0.144	0.26	0.0082648
Extl3	2.58256e-07	-0.089719	0.077	0.154	0.00833805
Gm26673	2.58444e-07	-0.0495884	0.003	0.031	0.00834413
Thoc5	2.59771e-07	-0.0746925	0.036	0.091	0.00838698
Ncan	2.60596e-07	-0.0868728	0.084	0.166	0.00841359
Gmds	2.63268e-07	-0.135577	0.22	0.366	0.00849988
Tbc1d22b	2.6349e-07	-0.0822022	0.06	0.129	0.00850704
Setx	2.6399e-07	-0.109531	0.131	0.234	0.00852318
Add3	2.69926e-07	-0.120367	0.201	0.342	0.00871483
Kdm5b	2.74043e-07	-0.111258	0.157	0.276	0.00884774
Slc4a1ap	2.75436e-07	-0.0768596	0.056	0.122	0.00889274
Rpl5	2.78553e-07	-0.0927714	0.132	0.229	0.00899337
Gm14703	2.79006e-07	-0.0851998	0.053	0.118	0.009008
Ip6k1	2.81702e-07	-0.13886	0.237	0.396	0.00909504
Prpf3	2.83507e-07	-0.0845979	0.059	0.128	0.00915329
Crebbp	2.88441e-07	-0.174697	0.383	0.602	0.00931262
Tlk1	2.89147e-07	-0.123893	0.181	0.311	0.00933541
Dlgap2	2.93027e-07	-0.0779644	0.961	0.995	0.00946068
Ocrl	2.96238e-07	-0.127992	0.193	0.329	0.00956435
Slc4a3	2.97342e-07	-0.0965828	0.117	0.217	0.00959999
Ankrd10	2.98081e-07	-0.0949773	0.114	0.211	0.00962384
Galns	2.98304e-07	-0.0870243	0.074	0.15	0.00963103
Zfp236	2.98675e-07	-0.0905	0.101	0.192	0.00964301
Hip1	3.04749e-07	-0.0845395	0.041	0.098	0.00983913
Gm11417	3.05661e-07	-0.0879856	0.084	0.165	0.00986856
Tango2	3.1255e-07	-0.112018	0.169	0.294	0.010091
Uqcc1	3.13181e-07	-0.082122	0.066	0.138	0.0101114
Rhou	3.18638e-07	-0.0896531	0.077	0.155	0.0102876
Gm50163	3.19364e-07	-0.0610017	0.013	0.051	0.010311
Atxn3	3.1957e-07	-0.0845769	0.066	0.138	0.0103176
Lims1	3.20007e-07	-0.0886698	0.084	0.164	0.0103318
Spns2	3.20407e-07	-0.0798155	0.086	0.17	0.0103447
Ubr5	3.26275e-07	-0.140437	0.283	0.466	0.0105341
Umad1	3.30044e-07	-0.105186	0.119	0.216	0.0106558
Zfp697	3.30772e-07	-0.0997528	0.118	0.215	0.0106793
Trub1	3.31251e-07	-0.0730619	0.05	0.113	0.0106948
Iqck	3.32603e-07	-0.0610012	0.017	0.059	0.0107384
Rabac1	3.37925e-07	0.21014	0.208	0.15	0.0109102
Cpd	3.38632e-07	-0.110818	0.163	0.287	0.0109331
Dmxl2	3.39903e-07	-0.168284	0.344	0.56	0.0109741
Pcnx	3.40672e-07	-0.135424	0.273	0.453	0.0109989
Ttc39c	3.41407e-07	-0.106241	0.122	0.222	0.0110227
Rnf111	3.4259e-07	-0.112492	0.153	0.269	0.0110609
Wdsub1	3.42662e-07	-0.0796426	0.051	0.114	0.0110632
Ctcf	3.42978e-07	-0.104844	0.137	0.247	0.0110734
Ciz1	3.44963e-07	-0.0740097	0.04	0.096	0.0111375
Ammecr1	3.46098e-07	-0.0890872	0.062	0.13	0.0111741
Cers4	3.47998e-07	-0.110445	0.163	0.285	0.0112355
Ccr9	3.48356e-07	-0.0518019	0.005	0.035	0.011247
Copa	3.49132e-07	-0.111107	0.147	0.259	0.0112721
Zdhhc8	3.50677e-07	-0.0939314	0.097	0.185	0.011322
4931406C07Rik	3.51243e-07	-0.069035	0.028	0.076	0.0113402
Gm16214	3.51696e-07	-0.0470891	0.005	0.035	0.0113549
Pde4b	3.54302e-07	0.0457064	0.025	0.001	0.011439
Gm17135	3.55551e-07	-0.0459519	0.005	0.035	0.0114793
Focad	3.5611e-07	-0.14018	0.269	0.44	0.0114974
Cbl	3.57041e-07	-0.117557	0.175	0.304	0.0115274
Tmem167	3.57885e-07	-0.120573	0.192	0.329	0.0115547
Cdk17	3.58168e-07	-0.169298	0.377	0.597	0.0115638
Prmt8	3.58229e-07	-0.133656	0.233	0.384	0.0115658
Tasor	3.58644e-07	-0.11905	0.186	0.319	0.0115792
4933421D24Rik	3.59722e-07	-0.0477746	0.001	0.024	0.011614
A730090N16Rik	3.62616e-07	-0.0557837	0.011	0.047	0.0117074
Slc10a1	3.62808e-07	-0.0460812	0.001	0.024	0.0117136
Gm15518	3.63428e-07	-0.0425734	0.001	0.024	0.0117336
Mfhas1	3.64016e-07	-0.0868394	0.076	0.152	0.0117526
4930443O20Rik	3.64049e-07	-0.0428235	0.001	0.024	0.0117537
Brcc3	3.68068e-07	-0.0822118	0.055	0.12	0.0118834
Arnt2	3.6849e-07	-0.0851348	0.095	0.181	0.0118971
D830036C21Rik	3.68509e-07	-0.0649566	0.015	0.053	0.0118977
Rprd1b	3.71222e-07	-0.0839882	0.065	0.137	0.0119853
Fbn2	3.73469e-07	-0.0673798	0.021	0.066	0.0120578
Ror1	3.74626e-07	-0.112626	0.189	0.313	0.0120952
Olfr55	3.75625e-07	-0.046393	0.003	0.029	0.0121274
Mcmdc2	3.76298e-07	-0.0854563	0.064	0.135	0.0121491
Mccc2	3.76424e-07	-0.0743062	0.058	0.125	0.0121532
Gtpbp1	3.76808e-07	-0.0646718	0.022	0.067	0.0121656
Trabd2b	3.76822e-07	-0.065844	0.019	0.061	0.0121661
Gm34567	3.79344e-07	-0.0927016	0.099	0.187	0.0122475
Rab8b	3.86484e-07	-0.0844375	0.069	0.141	0.012478
Pram1	3.89082e-07	-0.0831577	0.053	0.117	0.0125619
Ceacam2	3.89919e-07	-0.0681047	0.03	0.08	0.0125889
Lncppara	3.90958e-07	-0.117611	0.212	0.36	0.0126225
Nom1	3.92758e-07	-0.0828255	0.062	0.13	0.0126806
1700012D14Rik	3.94766e-07	-0.082976	0.058	0.125	0.0127454
Kif1a	3.94946e-07	-0.116682	0.189	0.319	0.0127512
AC163638.2	3.95364e-07	-0.0512619	0.009	0.042	0.0127647
Dgkb	3.96904e-07	-0.171197	0.518	0.739	0.0128144
Cfap20	3.97104e-07	-0.0870493	0.086	0.167	0.0128209
Prr14	3.9744e-07	-0.0913658	0.113	0.21	0.0128317
Grip1os2	3.98351e-07	-0.0366831	0	0.022	0.0128612
Gm16564	3.98732e-07	-0.0558151	0.009	0.042	0.0128734
Cdk5r1	3.99702e-07	-0.0807702	0.055	0.119	0.0129048
Bche	4.01351e-07	-0.0732709	0.034	0.086	0.012958
Esyt2	4.0149e-07	-0.132233	0.257	0.43	0.0129625
Plaa	4.05971e-07	-0.0894945	0.102	0.192	0.0131072
Naf1	4.07137e-07	-0.0726072	0.04	0.097	0.0131448
Spink8	4.08867e-07	-0.0502077	0.014	0.052	0.0132007
Lzts1	4.09077e-07	-0.0843419	0.089	0.171	0.0132075
Wdr92	4.09629e-07	-0.0697992	0.034	0.087	0.0132253
Dnaja3	4.15949e-07	-0.0743387	0.051	0.114	0.0134293
Gm4409	4.17629e-07	-0.0749084	0.031	0.081	0.0134836
Pde2a	4.18231e-07	-0.092761	0.11	0.202	0.013503
Hnrnpf	4.21252e-07	-0.0832729	0.079	0.157	0.0136005
Gm5165	4.24116e-07	-0.0606467	0.019	0.061	0.013693
Crtc1	4.25348e-07	-0.114797	0.175	0.304	0.0137328
Ddx55	4.26954e-07	-0.0970426	0.113	0.209	0.0137846
Cdk13	4.27629e-07	-0.141209	0.258	0.429	0.0138064
Anks1b	4.28038e-07	-0.0805968	0.948	0.991	0.0138196
Aim2	4.28517e-07	-0.0827005	0.059	0.126	0.0138351
Gas7	4.28825e-07	-0.137843	0.258	0.425	0.0138451
Ndufb9	4.29962e-07	0.183924	0.247	0.188	0.0138817
Zfp612	4.3525e-07	-0.0738441	0.035	0.088	0.0140525
Kcnn2	4.36301e-07	-0.102984	0.166	0.285	0.0140864
1810013L24Rik	4.38417e-07	-0.0825028	0.067	0.137	0.0141547
Oxct1	4.50421e-07	-0.157883	0.308	0.499	0.0145423
Pdzd4	4.59797e-07	-0.130606	0.227	0.382	0.014845
Cnpy2	4.61353e-07	0.179766	0.134	0.079	0.0148952
Zbtb25	4.6457e-07	-0.0672304	0.035	0.088	0.0149991
Mindy2	4.65499e-07	-0.0881359	0.08	0.157	0.0150291
Cd47	4.66298e-07	0.17149	0.37	0.359	0.0150549
Zfp810	4.66705e-07	-0.0792908	0.054	0.118	0.015068
Ppp4r3b	4.67126e-07	-0.11631	0.181	0.313	0.0150816
Qser1	4.68187e-07	-0.0869546	0.075	0.15	0.0151159
Tcp11l1	4.71453e-07	-0.085361	0.098	0.186	0.0152213
Lrrc7	4.72165e-07	-0.0739197	0.962	0.998	0.0152443
Zfp318	4.72839e-07	-0.0869654	0.073	0.147	0.0152661
Mthfr	4.73618e-07	-0.0727586	0.041	0.098	0.0152912
Cep85l	4.75236e-07	-0.0918855	0.098	0.185	0.0153435
Il1rap	4.75736e-07	-0.154544	0.692	0.862	0.0153596
Kif17	4.7907e-07	-0.069345	0.031	0.081	0.0154672
Sgce	4.84977e-07	-0.0997983	0.144	0.255	0.015658
Eda	4.8513e-07	-0.100985	0.098	0.181	0.0156629
Gm16095	4.90839e-07	-0.0471964	0.002	0.026	0.0158472
Chsy3	4.91966e-07	-0.166343	0.367	0.557	0.0158836
Caprin1	4.94957e-07	-0.127134	0.2	0.333	0.0159802
Trim3	4.97131e-07	-0.0757254	0.054	0.118	0.0160504
Errfi1	4.98096e-07	-0.0769167	0.056	0.121	0.0160815
Pkd1l3	4.98221e-07	-0.0717197	0.033	0.084	0.0160856
Pak3	4.99323e-07	-0.170372	0.435	0.641	0.0161211
Cers6	5.01976e-07	-0.186602	0.493	0.72	0.0162068
Mgll	5.0318e-07	-0.130865	0.24	0.399	0.0162457
Erbin	5.04037e-07	-0.0955411	0.112	0.205	0.0162733
Ctdspl2	5.07004e-07	-0.116116	0.193	0.331	0.0163691
Ctdspl	5.09937e-07	-0.121303	0.216	0.367	0.0164638
Ptpn12	5.13103e-07	-0.115528	0.195	0.335	0.016566
Vcpip1	5.13544e-07	-0.0847166	0.059	0.125	0.0165803
Cdc42se2	5.13683e-07	-0.148008	0.291	0.466	0.0165848
Evl	5.21462e-07	-0.105344	0.15	0.262	0.0168359
Zfp410	5.22928e-07	-0.0751228	0.036	0.089	0.0168832
Kdm2b	5.24141e-07	-0.0961311	0.122	0.223	0.0169224
Gm20456	5.27168e-07	-0.0459624	0.004	0.032	0.0170201
Gdpd1	5.29091e-07	-0.0975389	0.123	0.222	0.0170822
Ksr1	5.33514e-07	-0.138241	0.262	0.427	0.017225
Pyroxd1	5.42446e-07	-0.0719253	0.025	0.071	0.0175134
Sp2	5.42793e-07	-0.0668076	0.022	0.066	0.0175246
Gpc4	5.4582e-07	-0.149879	0.304	0.476	0.0176224
Glyr1	5.46701e-07	-0.0963567	0.126	0.228	0.0176508
Peg3	5.54172e-07	-0.102325	0.156	0.271	0.017892
Gm27003	5.5781e-07	-0.0754737	0.056	0.121	0.0180095
Sh3d19	5.61491e-07	-0.122429	0.203	0.336	0.0181283
2023-03-01	5.6698e-07	-0.164585	0.632	0.829	0.0183055
Mipep	5.70369e-07	-0.0878629	0.071	0.143	0.0184149
Gm26901	5.73346e-07	-0.0631745	0.025	0.071	0.0185111
Me2	5.75646e-07	-0.0738099	0.045	0.103	0.0185853
Gm26953	5.77566e-07	-0.0481201	0.005	0.034	0.0186473
Add1	5.77631e-07	-0.12039	0.216	0.361	0.0186494
Ppfia1	5.82049e-07	-0.0815169	0.101	0.192	0.018792
Tarbp1	5.93296e-07	-0.0820421	0.047	0.107	0.0191552
Zup1	5.94412e-07	-0.0922518	0.109	0.202	0.0191912
Gm33206	5.97557e-07	-0.0522187	0.006	0.036	0.0192927
Pdzd8	5.9763e-07	-0.0791018	0.079	0.157	0.0192951
Zfp369	5.99175e-07	-0.0754375	0.06	0.128	0.019345
Sbf2	5.99432e-07	-0.184687	0.426	0.661	0.0193533
Phykpl	6.00841e-07	-0.0701849	0.029	0.078	0.0193988
AU040320	6.09445e-07	-0.110494	0.173	0.298	0.0196765
Fggy	6.12557e-07	-0.0721732	0.038	0.092	0.019777
Vps8	6.16061e-07	-0.0924938	0.108	0.199	0.0198902
Bclaf1	6.16103e-07	-0.155862	0.341	0.544	0.0198915
Tmlhe	6.17811e-07	-0.0788747	0.058	0.124	0.0199466
Nsun2	6.18385e-07	-0.105323	0.126	0.223	0.0199652
Acox2	6.22242e-07	-0.0433076	0.001	0.024	0.0200897
Gm16043	6.22304e-07	-0.048818	0.006	0.036	0.0200917
Tubgcp4	6.22704e-07	-0.0754891	0.06	0.127	0.0201046
Gm6999	6.27152e-07	-0.0859357	0.05	0.11	0.0202482
Snx4	6.30265e-07	-0.0777608	0.043	0.1	0.0203487
Pnkd	6.31345e-07	-0.0822008	0.099	0.185	0.0203836
Lmln	6.31432e-07	-0.080955	0.064	0.132	0.0203864
Caprin2	6.32685e-07	-0.0545174	0.009	0.041	0.0204269
Rarb	6.33445e-07	-0.0491524	0.009	0.041	0.0204514
Pola1	6.33476e-07	-0.0903982	0.092	0.174	0.0204524
Gm26936	6.35973e-07	-0.043167	0.007	0.038	0.020533
Virma	6.36235e-07	-0.0991966	0.138	0.248	0.0205415
Unkl	6.37112e-07	-0.0711601	0.04	0.094	0.0205698
Baiap2	6.37364e-07	0.117527	0.499	0.538	0.0205779
Brpf3	6.39496e-07	-0.0719701	0.04	0.094	0.0206468
Gm16153	6.40334e-07	-0.0540587	0.009	0.041	0.0206738
Tent2	6.42109e-07	-0.102146	0.131	0.232	0.0207311
Lin52	6.43231e-07	-0.0863592	0.091	0.174	0.0207674
[truncated: 10,892 more rows]

## Sheet: Cluster 3
	p_val	avg_log2FC	pct.1	pct.2	p_val_adj
Malat1	5.17296e-246	0.0905848	1	1	1.67014e-241
Egfem1	2.6671e-201	-0.386151	0.943	0.998	8.61099e-197
Gm43376	1.17439e-164	-0.731558	0.106	0.717	3.79165e-160
4930509J09Rik	8.40833e-154	-0.671612	0.499	0.966	2.71471e-149
A330015K06Rik	3.55278e-152	-0.738868	0.192	0.794	1.14705e-147
Atp6v0c	2.52458e-144	0.844537	0.782	0.298	8.15084e-140
Kcnd2	1.93698e-131	-0.13421	1	1	6.25372e-127
Pcsk1n	8.74705e-125	0.751343	0.608	0.127	2.82407e-120
Lrrtm4	3.27306e-124	-0.0950231	1	1	1.05674e-119
Csmd1	1.05488e-123	-0.0950726	1	1	3.40579e-119
Nkain2	2.51855e-121	-0.129361	1	1	8.13138e-117
Kcnip4	7.25952e-120	-0.0835083	1	1	2.34381e-115
Pdzd2	9.28776e-117	-0.645038	0.393	0.895	2.99865e-112
C1ql3	1.33658e-115	0.458185	0.898	0.816	4.3153e-111
Gm12296	1.55203e-113	-0.613359	0.182	0.718	5.01089e-109
Gm41505	9.63223e-113	-0.550776	0.105	0.603	3.10986e-108
Son	1.02696e-105	0.404946	0.913	0.868	3.31563e-101
Cmss1	2.56567e-102	-0.525614	0.314	0.829	8.28351e-98
Dlg2	3.80176e-102	-0.0793937	0.999	1	1.22744e-97
Rasal2	8.61642e-99	-0.299323	0.907	0.999	2.7819e-94
Gm20754	2.22923e-98	-0.241939	0.952	0.998	7.1973e-94
Gm11149	4.45293e-97	-0.494891	0.094	0.531	1.43767e-92
Cck	1.25381e-96	0.50018	0.448	0.038	4.04806e-92
A230004M16Rik	4.24495e-96	-0.526856	0.12	0.581	1.37052e-91
Macrod2os1	4.90568e-95	-0.463093	0.05	0.44	1.58385e-90
Grin2b	2.12667e-94	0.109364	1	1	6.86618e-90
4930532I03Rik	9.61103e-92	-0.47471	0.083	0.499	3.10302e-87
Gm15577	1.65889e-90	-0.443866	0.034	0.383	5.35589e-86
Tafa2	9.80427e-83	-0.190516	0.98	1	3.16541e-78
Hectd2os	2.27016e-81	-0.44038	0.061	0.417	7.32943e-77
Olfm1	2.25505e-80	0.402812	0.894	0.88	7.28066e-76
Dlgap1	2.16827e-78	-0.0893613	0.999	1	7.00048e-74
Plxna4os3	1.2788e-76	-0.440384	0.097	0.48	4.12874e-72
Gm48678	8.18368e-74	-0.453016	0.189	0.637	2.64218e-69
Gm47523	9.7452e-74	-0.38417	0.06	0.397	3.14634e-69
Gm49127	1.02737e-73	-0.368598	0.037	0.343	3.31696e-69
Ahcyl2	3.51267e-73	-0.171897	0.984	1	1.1341e-68
Rnasek	4.38652e-73	0.566929	0.455	0.118	1.41623e-68
Gm20275	2.42215e-70	-0.446452	0.191	0.628	7.82014e-66
1700111E14Rik	3.92002e-69	-0.464727	0.195	0.618	1.26562e-64
Gm16267	4.79521e-68	-0.380566	0.08	0.427	1.54818e-63
4930547E14Rik	1.84483e-67	-0.290583	0.017	0.27	5.95623e-63
Gm13269	5.57072e-67	-0.421796	0.166	0.587	1.79856e-62
Magi2	8.62835e-67	-0.127685	0.998	1	2.78575e-62
Il1rapl1	8.95725e-67	-0.117455	0.993	0.998	2.89194e-62
Mdga2	1.07685e-66	-0.220206	0.946	0.996	3.47672e-62
Gm36975	2.84117e-65	-0.460491	0.281	0.716	9.173e-61
1700109K24Rik	9.12788e-65	-0.312997	0.029	0.298	2.94703e-60
Pcdh9	1.16075e-64	-0.110912	0.999	0.999	3.74761e-60
C1qtnf4	3.39562e-64	0.49959	0.716	0.592	1.09631e-59
Zfp804b	3.59278e-64	-0.579369	0.262	0.621	1.15996e-59
AY036118	7.83233e-64	-0.332236	0.12	0.475	2.52875e-59
Sorbs2os	8.09525e-64	-0.425962	0.201	0.622	2.61363e-59
Gm28750	8.70475e-64	-0.323454	0.038	0.317	2.81042e-59
Gm48091	2.33211e-63	-0.368912	0.097	0.439	7.52946e-59
Inhba	3.58778e-63	-0.333676	0.045	0.33	1.15835e-58
Itm2b	4.18007e-63	0.479476	0.78	0.699	1.34958e-58
Rtn1	2.82126e-62	0.206892	0.963	0.985	9.10873e-58
Hspa5	1.10238e-61	0.547597	0.449	0.161	3.55915e-57
Lsamp	1.61679e-61	-0.0606162	0.999	1	5.21997e-57
Sphkap	3.41304e-61	-0.2568	0.904	0.992	1.10193e-56
Gm50250	6.87202e-61	-0.348196	0.093	0.429	2.2187e-56
Gm10848	2.62151e-60	-0.37393	0.156	0.552	8.46382e-56
Gm20319	2.86654e-60	-0.42814	0.19	0.588	9.25492e-56
Atp1a1	1.13881e-59	0.469647	0.68	0.559	3.67676e-55
Gm42303	1.16747e-59	-0.315707	0.043	0.314	3.7693e-55
Gm5441	2.35558e-58	-0.29589	0.037	0.293	7.60522e-54
Ndufb2	9.28835e-58	-0.160745	0.002	0.199	2.99884e-53
Ppfia2	9.90017e-58	-0.110451	0.998	1	3.19637e-53
Gm49003	1.29828e-57	-0.318578	0.063	0.347	4.19161e-53
Gm15738	1.65062e-57	-0.42364	0.5	0.906	5.32919e-53
Kansl1l	2.40966e-55	-0.427729	0.326	0.755	7.77982e-51
Gm37679	1.16194e-54	-0.325651	0.081	0.378	3.75144e-50
Spata2	1.3515e-54	-0.315174	0.079	0.374	4.36346e-50
Ppm1e	2.27284e-54	-0.246476	0.878	0.991	7.3381e-50
Sntg1	3.21699e-54	-0.194867	0.942	0.998	1.03864e-49
Rbfox1	3.39264e-54	-0.0967575	0.998	1	1.09535e-49
Xrcc6	3.65601e-54	-0.350298	0.141	0.496	1.18038e-49
Dpyd	4.18789e-54	-0.341701	0.713	0.963	1.3521e-49
Gm47271	1.58607e-53	-0.291963	0.043	0.295	5.12078e-49
Arhgap26	9.7024e-53	-0.389629	0.222	0.604	3.13252e-48
Robo2	1.5114e-52	-0.265313	0.857	0.984	4.87971e-48
Gabrb3	4.17253e-52	-0.146576	0.98	1	1.34714e-47
Lysmd4	6.44658e-52	-0.326679	0.103	0.409	2.08134e-47
Ubl5	1.13737e-51	-0.164833	0.005	0.189	3.6721e-47
Hsp90b1	1.40445e-51	0.493351	0.554	0.373	4.53442e-47
Aplp1	4.75861e-51	0.447465	0.69	0.599	1.53637e-46
Cntnap5b	1.00768e-50	-0.424081	0.581	0.876	3.25338e-46
4930455C13Rik	3.70926e-50	-0.257179	0.038	0.27	1.19757e-45
Gm21954	1.39785e-49	-0.220532	0.004	0.18	4.5131e-45
Pkm	2.5817e-49	-0.154956	0.058	0.301	8.33527e-45
Ptprd	3.69851e-49	-0.0945783	0.999	1	1.1941e-44
Plp1	7.37444e-49	-0.132773	0.014	0.204	2.38091e-44
Large1	9.7782e-49	-0.220753	0.913	0.999	3.15699e-44
Cox8a	1.04432e-48	-0.120612	0.031	0.247	3.3717e-44
Cox5b	1.26723e-48	-0.117017	0.005	0.179	4.09137e-44
Grin2a	2.5158e-48	-0.0736584	1	1	8.12252e-44
Stmn2	3.24811e-48	-0.126804	0.001	0.165	1.04869e-43
Grina	5.00132e-48	0.45398	0.637	0.523	1.61473e-43
Gm48747	7.82529e-48	-0.318462	0.126	0.438	2.52647e-43
9630013A20Rik	8.73738e-48	-0.243725	0.014	0.2	2.82095e-43
Nav3	1.14939e-47	-0.189349	0.952	0.996	3.71092e-43
Bsg	1.3686e-47	0.523979	0.515	0.323	4.41865e-43
Rps14	4.15816e-46	-0.13771	0.045	0.264	1.3425e-41
Lca5	1.10792e-45	-0.319033	0.132	0.444	3.57704e-41
Gm48512	1.33301e-45	-0.324796	0.147	0.472	4.30375e-41
Rpl14	1.4604e-45	-0.0870835	0.001	0.156	4.71505e-41
Fras1	2.46522e-45	-0.290704	0.056	0.283	7.95921e-41
Glp2r	3.32664e-45	-0.2621	0.056	0.293	1.07404e-40
Slc22a17	9.74463e-45	0.424952	0.645	0.533	3.14615e-40
Rpl37a	1.30432e-44	-0.179108	0.061	0.294	4.21112e-40
Gm44151	2.15108e-44	-0.37619	0.419	0.82	6.94497e-40
Pip5k1bos	3.21485e-44	-0.200029	0.006	0.168	1.03795e-39
AC171003.1	4.58973e-44	-0.234585	0.02	0.207	1.48184e-39
Rpl41	8.38645e-44	-0.109933	0.006	0.165	2.70765e-39
Mfsd4a	6.89588e-43	-0.333898	0.206	0.549	2.2264e-38
Mctp1	6.9265e-43	-0.181962	0.937	0.997	2.23629e-38
Dgkh	7.26828e-43	-0.158416	0.961	0.999	2.34664e-38
Nebl	1.09315e-42	-0.195088	0.916	0.992	3.52936e-38
1700037C18Rik	1.33883e-42	-0.220803	0.023	0.208	4.32256e-38
Cntn5	2.89582e-42	-0.203142	0.914	0.996	9.34943e-38
1700085D07Rik	7.38074e-42	-0.240357	0.066	0.306	2.38294e-37
Gm47167	1.04362e-41	-0.254319	0.067	0.303	3.36944e-37
Schip1	1.51386e-41	-0.291665	0.782	0.966	4.88765e-37
Caly	1.72066e-41	0.462354	0.585	0.464	5.55534e-37
Sntg2	2.43022e-41	-0.270511	0.082	0.33	7.84621e-37
4930419G24Rik	2.45361e-41	-0.190405	0.052	0.268	7.92173e-37
4930567K12Rik	4.07717e-41	-0.241651	0.052	0.27	1.31635e-36
C1ql2	6.25712e-41	0.463838	0.382	0.166	2.02018e-36
Ggact	1.03814e-40	-0.295092	0.146	0.437	3.35174e-36
Uchl4	1.60751e-40	-0.214267	0.025	0.206	5.19e-36
Pdia6	2.92057e-40	0.437989	0.388	0.174	9.42934e-36
Lrp1b	1.17766e-39	-0.0687958	1	0.999	3.8022e-35
Far1os	4.10999e-39	-0.268875	0.12	0.399	1.32695e-34
Rpl13	6.87704e-39	-0.122082	0.094	0.339	2.22032e-34
Ppib	1.01503e-38	0.404111	0.536	0.401	3.27713e-34
Gabrg3	1.19553e-38	-0.328337	0.194	0.482	3.8599e-34
Lrfn5	1.31549e-38	-0.129066	0.98	0.999	4.2472e-34
Gm9968	1.50906e-38	-0.250062	0.083	0.324	4.87214e-34
Rpl15	1.95291e-38	-0.189754	0.105	0.331	6.30516e-34
Gm42609	2.22135e-38	-0.186058	0.016	0.178	7.17184e-34
Gm10785	3.3086e-38	-0.257438	0.095	0.343	1.06821e-33
Dnah9	3.42609e-38	-0.347809	0.282	0.62	1.10615e-33
Grik2	3.83833e-38	-0.120087	0.986	1	1.23924e-33
4932413F04Rik	4.17307e-38	-0.185016	0.015	0.172	1.34732e-33
Fgf12	1.06647e-37	-0.282177	0.753	0.968	3.44319e-33
Gm15496	5.13085e-37	-0.223	0.052	0.256	1.65655e-32
Gm29587	7.06929e-37	-0.179402	0.017	0.174	2.28239e-32
Gm48239	9.02418e-37	-0.166702	0.007	0.147	2.91355e-32
Pigk	9.35976e-37	-0.289973	0.707	0.955	3.02189e-32
Nrg3	9.57704e-37	-0.0517899	1	1	3.09204e-32
Gm26854	1.04504e-36	-0.17393	0.016	0.172	3.37402e-32
Gm14858	1.84482e-36	-0.226632	0.073	0.296	5.9562e-32
Usp50	2.2207e-36	-0.273763	0.141	0.413	7.16976e-32
Lingo2	2.37809e-36	-0.0662423	0.999	1	7.6779e-32
Gpr158	2.45875e-36	-0.306233	0.64	0.924	7.93833e-32
1500035N22Rik	2.83953e-36	-0.225134	0.066	0.282	9.16772e-32
Gm45645	5.02772e-36	-0.192341	0.025	0.191	1.62325e-31
Dclk1	5.3364e-36	-0.196076	0.91	0.994	1.72291e-31
4930473A02Rik	6.75348e-36	-0.230171	0.075	0.299	2.18043e-31
Gm16351	8.60512e-36	-0.266882	0.097	0.332	2.77825e-31
Gm26827	1.28296e-35	-0.194231	0.032	0.206	4.14216e-31
Frmd4a	1.33338e-35	-0.15789	0.948	0.994	4.30494e-31
Dock10	2.33802e-35	-0.184034	0.916	0.991	7.54854e-31
Ly6h	5.03916e-35	0.409608	0.589	0.466	1.62694e-30
Gm10563	6.14699e-35	-0.187045	0.016	0.164	1.98462e-30
Hint1	6.30294e-35	-0.0661225	0.003	0.128	2.03497e-30
Rpl17	6.33277e-35	-0.179707	0.114	0.333	2.0446e-30
Gm44129	7.87712e-35	-0.217586	0.054	0.25	2.54321e-30
Gm12227	7.90874e-35	-0.165057	0.01	0.147	2.55342e-30
AC149090.1	1.37282e-34	0.170253	0.916	0.935	4.43228e-30
Gm42418	1.75716e-34	-0.284162	0.831	0.969	5.67316e-30
Ndufa5	1.77909e-34	-0.0731182	0.004	0.13	5.74396e-30
Csmd2os	2.58824e-34	-0.183945	0.026	0.188	8.35638e-30
4932443L11Rik	5.29427e-34	-0.195242	0.037	0.208	1.70931e-29
Atp5j	8.66608e-34	-0.0975298	0.037	0.204	2.79793e-29
Thsd7a	9.62369e-34	-0.244757	0.807	0.972	3.1071e-29
Atp2b1	1.08991e-33	0.129031	0.975	0.992	3.51889e-29
Angpt2	1.14408e-33	-0.178849	0.025	0.181	3.69379e-29
Kcnj3	1.32778e-33	-0.200016	0.889	0.997	4.28687e-29
Diaph2	2.14153e-33	-0.25463	0.759	0.958	6.91415e-29
2010300C02Rik	5.14523e-33	-0.25341	0.763	0.964	1.66119e-28
Nme7	6.65754e-33	-0.279854	0.232	0.561	2.14945e-28
Gm48765	9.58893e-33	-0.225334	0.097	0.327	3.09588e-28
Slc4a4	1.09389e-32	-0.212707	0.876	0.996	3.53172e-28
Gm15563	1.23163e-32	-0.194247	0.043	0.217	3.97644e-28
Gm6994	1.3744e-32	-0.223595	0.093	0.32	4.4374e-28
Nbea	1.61818e-32	-0.111909	0.986	1	5.22445e-28
Gm27153	2.01396e-32	-0.187497	0.039	0.21	6.50226e-28
Hacd4	2.37089e-32	-0.186935	0.042	0.216	7.65466e-28
Gm28376	2.86808e-32	-0.204895	0.892	0.982	9.25989e-28
Syndig1	3.61074e-32	-0.312599	0.237	0.528	1.16576e-27
4933423P22Rik	3.89297e-32	-0.194038	0.047	0.225	1.25688e-27
Rpl36	7.88583e-32	-0.0735661	0.02	0.161	2.54602e-27
Timp3	8.16417e-32	-0.216981	0.067	0.263	2.63589e-27
Mast4	1.45913e-31	-0.291119	0.713	0.906	4.71096e-27
Gm26879	1.72383e-31	-0.145396	0.01	0.136	5.56557e-27
Cttnbp2	1.81018e-31	-0.117977	0.983	1	5.84436e-27
Atp5k	1.90422e-31	-0.062357	0.002	0.112	6.14798e-27
4921534H16Rik	1.94354e-31	-0.277029	0.253	0.589	6.2749e-27
4930587E11Rik	2.36642e-31	-0.207151	0.041	0.207	7.64024e-27
Gm50152	2.37995e-31	-0.177788	0.028	0.18	7.68389e-27
Agrp	2.55851e-31	-0.18924	0.054	0.238	8.2604e-27
Robo1	3.31463e-31	-0.330893	0.411	0.715	1.07016e-26
Gm32014	4.03557e-31	-0.202979	0.057	0.241	1.30292e-26
Uqcrq	4.38845e-31	-0.074155	0.025	0.172	1.41685e-26
Cadm2	4.65341e-31	-0.0526849	1	1	1.5024e-26
Fgfr2	4.75034e-31	-0.294758	0.59	0.896	1.53369e-26
Atp5l	6.97637e-31	-0.133703	0.081	0.275	2.25239e-26
Atp1b1	7.44975e-31	0.205786	0.881	0.915	2.40523e-26
Rpl11	9.55095e-31	-0.0688961	0.008	0.128	3.08362e-26
Ubc	1.0379e-30	-0.0561134	0.006	0.122	3.35096e-26
Zbtb16	1.34772e-30	-0.314078	0.545	0.882	4.35123e-26
Eif2s3y	1.3547e-30	0.325886	0.597	0.495	4.37379e-26
4831440D22Rik	2.49547e-30	-0.160105	0.019	0.155	8.05687e-26
Fyco1	3.11075e-30	0.323614	0.569	0.498	1.00434e-25
Slc9a9	3.35338e-30	-0.312074	0.472	0.809	1.08267e-25
Ptprn2	4.13181e-30	-0.283524	0.644	0.925	1.334e-25
Ccdc85a	4.63851e-30	-0.176605	0.912	0.991	1.49759e-25
Fam155a	4.72374e-30	-0.0729958	0.999	1	1.52511e-25
Cdh8	5.08794e-30	-0.170352	0.919	0.996	1.64269e-25
Cnksr2	1.48339e-29	-0.192176	0.896	0.993	4.78926e-25
Sdcbp	1.61622e-29	-0.247736	0.184	0.441	5.21811e-25
C630031E19Rik	1.95e-29	-0.179601	0.057	0.236	6.29576e-25
Gm15679	1.99017e-29	-0.139962	0.006	0.117	6.42546e-25
Gm29237	2.08897e-29	-0.138031	0.006	0.117	6.74446e-25
Plekhh2	2.10067e-29	-0.235251	0.143	0.392	6.78221e-25
Trhde	2.27281e-29	-0.263819	0.149	0.377	7.33799e-25
Gm15083	2.42798e-29	-0.152784	0.021	0.158	7.83898e-25
4930447A16Rik	3.80715e-29	-0.134597	0.007	0.121	1.22918e-24
Rasgrf2	6.31519e-29	-0.311918	0.405	0.75	2.03892e-24
4921511I17Rik	7.89267e-29	-0.174577	0.043	0.204	2.54823e-24
Rsf1os1	1.50985e-28	-0.205908	0.106	0.328	4.87471e-24
9630028H03Rik	2.41689e-28	-0.292629	0.329	0.654	7.80317e-24
Muc15	2.52787e-28	-0.170471	0.032	0.178	8.16149e-24
4930567K20Rik	2.74076e-28	-0.248749	0.187	0.458	8.84882e-24
Zranb2	2.9095e-28	0.149023	0.88	0.936	9.39361e-24
Htr4	3.5852e-28	-0.307564	0.541	0.86	1.15752e-23
Gm26749	4.89102e-28	-0.220168	0.138	0.381	1.57911e-23
Gm26672	5.42281e-28	-0.206162	0.091	0.294	1.75081e-23
Pgrmc1	8.7546e-28	0.399406	0.372	0.218	2.82651e-23
Ccdc73	1.74216e-27	-0.176099	0.06	0.232	5.62473e-23
2810432F15Rik	1.82918e-27	-0.174942	0.056	0.225	5.90569e-23
Jph1	2.69902e-27	-0.237599	0.77	0.97	8.71405e-23
Arsb	3.62862e-27	-0.297821	0.519	0.846	1.17154e-22
Gm47423	4.34436e-27	-0.13307	0.02	0.145	1.40262e-22
0610012G03Rik	4.89032e-27	-0.0637716	0.001	0.094	1.57889e-22
Lrtm1	6.44789e-27	-0.16485	0.047	0.202	2.08177e-22
Pcsk2os2	6.56852e-27	-0.152949	0.031	0.171	2.12071e-22
Rasa1	6.81524e-27	-0.296999	0.423	0.764	2.20037e-22
Arl6ip1	7.74996e-27	0.36445	0.487	0.368	2.50215e-22
Epha10	8.29394e-27	-0.25715	0.21	0.47	2.67778e-22
Gm16183	1.12679e-26	-0.184769	0.085	0.28	3.63796e-22
Acyp2	1.56583e-26	-0.274446	0.286	0.581	5.05545e-22
Rprd1a	1.93376e-26	-0.279614	0.329	0.669	6.24334e-22
Pter	2.2154e-26	-0.146794	0.025	0.156	7.15265e-22
Unc5d	3.31973e-26	-0.304307	0.266	0.523	1.07181e-21
Ssbp2	3.95882e-26	-0.261463	0.661	0.893	1.27814e-21
Grm3	4.29108e-26	-0.208297	0.076	0.246	1.38542e-21
Rps15	4.33235e-26	-0.139782	0.097	0.273	1.39874e-21
Ubb	4.37939e-26	-0.109722	0.028	0.159	1.41393e-21
1700080N15Rik	4.52714e-26	-0.143248	0.025	0.155	1.46163e-21
Nsd2	5.21512e-26	-0.233705	0.219	0.505	1.68375e-21
Ttc3	5.32731e-26	0.118536	0.922	0.969	1.71998e-21
Taf1d	7.07979e-26	0.328928	0.479	0.373	2.28578e-21
Epha7	8.17927e-26	-0.140512	0.952	0.998	2.64076e-21
Itgbl1	8.79661e-26	-0.168463	0.036	0.175	2.84007e-21
E330018M18Rik	9.69877e-26	-0.138721	0.014	0.126	3.13134e-21
Rpl37	1.07777e-25	-0.0625993	0.04	0.182	3.47969e-21
5730522E02Rik	1.13441e-25	-0.240172	0.749	0.952	3.66254e-21
Slc6a15	1.44747e-25	-0.260609	0.263	0.561	4.67329e-21
5330438D12Rik	2.0243e-25	-0.279672	0.486	0.815	6.53567e-21
Gm10115	2.03175e-25	-0.231312	0.175	0.43	6.5597e-21
Gria1	2.57046e-25	-0.0576661	0.999	1	8.29898e-21
Itm2c	2.57075e-25	0.360299	0.438	0.308	8.29993e-21
Gm10544	2.7899e-25	-0.145907	0.025	0.15	9.00747e-21
Luc7l2	3.44921e-25	-0.184044	0.878	0.993	1.11361e-20
Ctif	3.48342e-25	-0.26891	0.322	0.636	1.12466e-20
E530011L22Rik	3.58912e-25	-0.124222	0.013	0.122	1.15878e-20
Galnt13	3.64207e-25	-0.284033	0.528	0.828	1.17588e-20
Gm15336	3.94622e-25	-0.123954	0.008	0.108	1.27408e-20
Pakap.1	6.03224e-25	-0.267695	0.287	0.581	1.94757e-20
Oaz1	6.34554e-25	-0.118523	0.111	0.287	2.04872e-20
Atp5j2	7.2732e-25	-0.0806591	0.05	0.199	2.34823e-20
Eef1a2	7.91883e-25	-0.112712	0.056	0.198	2.55667e-20
Tecr	1.10087e-24	0.342955	0.525	0.444	3.55428e-20
Elob	1.50321e-24	-0.054938	0.014	0.121	4.85325e-20
Gm32250	1.53008e-24	-0.225868	0.224	0.517	4.94002e-20
Gm15594	1.72229e-24	-0.218539	0.189	0.454	5.56058e-20
Dym	2.08612e-24	-0.266038	0.329	0.656	6.73523e-20
Gm15680	2.21351e-24	-0.253716	0.21	0.467	7.14653e-20
Edf1	2.32541e-24	-0.077473	0.025	0.144	7.50781e-20
Gm15813	2.44642e-24	-0.11811	0.007	0.104	7.89851e-20
Gm44026	2.6489e-24	-0.131621	0.017	0.128	8.55224e-20
Gm13402	3.07965e-24	-0.164256	0.072	0.242	9.94295e-20
Epha6	3.28191e-24	-0.1143	0.983	0.997	1.0596e-19
Nlgn1	3.36927e-24	-0.0678704	0.997	1	1.0878e-19
Mamld1	3.68311e-24	-0.245962	0.235	0.514	1.18913e-19
Gucy1a2	4.08163e-24	-0.280594	0.506	0.826	1.31779e-19
A630089N07Rik	5.19077e-24	-0.22679	0.18	0.423	1.67589e-19
2210408I21Rik	5.80668e-24	-0.247783	0.247	0.515	1.87475e-19
Alas2	6.64395e-24	-0.121982	0.019	0.132	2.14507e-19
Rpl38	7.12048e-24	-0.0479406	0.037	0.17	2.29892e-19
Lpp	7.81154e-24	-0.264891	0.328	0.627	2.52204e-19
Gm15283	8.04141e-24	-0.153282	0.077	0.251	2.59625e-19
Prox2	8.10308e-24	-0.132606	0.022	0.139	2.61616e-19
Mki67	9.38471e-24	-0.146212	0.04	0.178	3.02995e-19
Thrb	1.06511e-23	-0.224721	0.186	0.413	3.43882e-19
Sncb	1.28782e-23	-0.108792	0.05	0.185	4.15784e-19
Prnp	1.72899e-23	0.321943	0.486	0.382	5.58222e-19
Zfp46	1.76176e-23	-0.16857	0.086	0.266	5.688e-19
Dcp1b	1.80918e-23	-0.203495	0.165	0.402	5.84113e-19
Rps5	1.82368e-23	-0.0459025	0.015	0.12	5.88793e-19
Slc16a4	2.31929e-23	-0.164914	0.069	0.232	7.48805e-19
Rpl19	2.34662e-23	-0.0576616	0.115	0.302	7.5763e-19
Hectd2	3.11883e-23	-0.280796	0.381	0.667	1.00695e-18
Gm10097	3.77315e-23	-0.111639	0.004	0.091	1.2182e-18
Sidt1	3.98301e-23	-0.269201	0.577	0.854	1.28595e-18
Cpsf6	4.01049e-23	-0.262143	0.415	0.742	1.29483e-18
Rsf1os2	4.65148e-23	-0.145983	0.041	0.177	1.50178e-18
Slc35f4	5.34338e-23	-0.279819	0.39	0.676	1.72516e-18
Celf2	5.96906e-23	-0.0274872	1	1	1.92717e-18
Gm21798	7.36611e-23	-0.124485	0.025	0.14	2.37822e-18
Pip5k1b	8.75101e-23	-0.165593	0.887	0.988	2.82535e-18
4933424G05Rik	9.75454e-23	-0.151365	0.06	0.212	3.14935e-18
Fkbp2	1.0085e-22	0.306476	0.278	0.13	3.25606e-18
Myt1l	1.01406e-22	0.0870247	0.974	0.99	3.27398e-18
Gm13187	1.11864e-22	-0.120971	0.023	0.136	3.61165e-18
Mlip	1.1325e-22	-0.269294	0.387	0.701	3.6564e-18
Dab1	1.22804e-22	-0.0440295	0.999	1	3.96484e-18
Tulp3	1.33989e-22	-0.181135	0.145	0.365	4.32596e-18
Park7	1.34996e-22	-0.0574458	0.031	0.151	4.35847e-18
4930557K07Rik	1.35862e-22	-0.136463	0.035	0.163	4.38645e-18
Kalrn	1.54535e-22	-0.0600891	0.998	1	4.98931e-18
Agbl4	1.67564e-22	-0.250088	0.278	0.508	5.40996e-18
Asb3	1.76799e-22	-0.233605	0.271	0.577	5.70813e-18
Brinp3	1.96197e-22	-0.27473	0.349	0.618	6.33443e-18
Kcnh7	2.19987e-22	-0.251742	0.451	0.722	7.10249e-18
Plekhm3	2.22163e-22	-0.241351	0.287	0.594	7.17275e-18
Zfp804a	2.23607e-22	-0.276157	0.456	0.763	7.21939e-18
Scaper	2.55528e-22	-0.263734	0.409	0.741	8.24997e-18
Pde4dip	3.26547e-22	-0.197495	0.8	0.972	1.05429e-17
Slc24a2	3.48885e-22	-0.135688	0.952	0.999	1.12641e-17
Serinc1	3.82914e-22	0.311101	0.521	0.46	1.23628e-17
Csmd3	4.15588e-22	-0.0840369	0.993	0.998	1.34177e-17
Wnt9a	4.31163e-22	-0.147385	0.042	0.173	1.39205e-17
Gm10135	4.33896e-22	-0.104964	0.007	0.094	1.40088e-17
Dynlrb1	4.3493e-22	-0.0352823	0.002	0.079	1.40421e-17
D130040H23Rik	4.81535e-22	-0.207829	0.199	0.456	1.55468e-17
Rpl9	5.22737e-22	-0.0684134	0.088	0.256	1.68771e-17
Galnt17	5.65623e-22	-0.109313	0.977	0.998	1.82617e-17
B930018H19Rik	5.88298e-22	-0.141917	0.044	0.179	1.89938e-17
Ptchd4	6.31511e-22	-0.233701	0.726	0.936	2.0389e-17
Gm12353	6.35534e-22	-0.183177	0.156	0.385	2.05189e-17
Ptprj	6.72043e-22	-0.207248	0.794	0.969	2.16976e-17
Asxl2	6.73624e-22	-0.238078	0.292	0.594	2.17486e-17
1700110K17Rik	7.73384e-22	-0.113901	0.015	0.114	2.49695e-17
Polr3h	7.85231e-22	-0.154652	0.08	0.246	2.5352e-17
C330002G04Rik	7.987e-22	-0.122106	0.025	0.139	2.57868e-17
Prickle2	1.02395e-21	-0.212789	0.771	0.954	3.30594e-17
P2ry12	1.48752e-21	-0.171046	0.117	0.312	4.80261e-17
Fam189a1	1.50991e-21	-0.262748	0.482	0.784	4.87491e-17
A430090L17Rik	1.60145e-21	-0.137151	0.034	0.153	5.17043e-17
Dip2c	1.90828e-21	-0.18007	0.857	0.983	6.16106e-17
4833422C13Rik	2.07308e-21	-0.194345	0.159	0.381	6.69316e-17
Mast2	2.13501e-21	-0.216121	0.235	0.495	6.8931e-17
Pam	2.17791e-21	-0.247807	0.425	0.708	7.03159e-17
Gm47350	2.31828e-21	-0.113432	0.022	0.13	7.48479e-17
Eif1	2.40415e-21	-0.0825378	0.029	0.141	7.76205e-17
Zfp810	2.46076e-21	-0.160158	0.084	0.253	7.9448e-17
Nsmaf	2.62023e-21	-0.175463	0.133	0.334	8.45967e-17
4930512B01Rik	2.71555e-21	-0.136287	0.048	0.181	8.76742e-17
Gm26954	2.78544e-21	-0.141482	0.049	0.184	8.99306e-17
Maml2	2.85525e-21	-0.144621	0.93	0.991	9.21845e-17
Dkk3	3.24892e-21	-0.0488523	0.001	0.074	1.04895e-16
Rpl24	3.3827e-21	-0.0881287	0.116	0.284	1.09214e-16
Tmtc1	3.61791e-21	-0.268108	0.435	0.74	1.16808e-16
Gm13619	3.74936e-21	-0.101019	0.007	0.091	1.21052e-16
H2afj	4.06665e-21	-0.0482162	0.019	0.12	1.31296e-16
Slc17a7	4.79945e-21	0.224418	0.688	0.715	1.54955e-16
2610020C07Rik	4.98223e-21	-0.190468	0.196	0.441	1.60856e-16
Ndufb7	5.04809e-21	-0.0401325	0	0.07	1.62983e-16
Gm27008	5.35963e-21	-0.158508	0.071	0.225	1.73041e-16
Coro1c	5.44101e-21	-0.164095	0.114	0.299	1.75669e-16
Eya1	5.87238e-21	-0.175961	0.071	0.22	1.89596e-16
Gm20404	6.31469e-21	-0.145183	0.065	0.212	2.03876e-16
Ank2	6.83231e-21	-0.0935057	0.988	1	2.20588e-16
Camk4	6.92185e-21	-0.187775	0.154	0.359	2.23479e-16
Svil	8.07957e-21	-0.15704	0.039	0.161	2.60857e-16
Wdr37	8.41012e-21	-0.223413	0.268	0.542	2.71529e-16
Rab3a	8.67313e-21	-0.0726471	0.049	0.174	2.80021e-16
Epb41	9.41772e-21	-0.175811	0.126	0.322	3.04061e-16
Iqcm	9.64048e-21	-0.146158	0.052	0.188	3.11253e-16
Nrg1	1.04934e-20	-0.28079	0.367	0.609	3.38791e-16
Ccser1	1.21207e-20	-0.14153	0.93	0.992	3.91327e-16
Nek10	1.32023e-20	-0.187625	0.169	0.396	4.26248e-16
4930565N06Rik	1.32572e-20	-0.0987442	0.009	0.095	4.28023e-16
Htr2b	1.32646e-20	-0.101721	0.006	0.086	4.2826e-16
Gm37459	1.51321e-20	-0.110477	0.037	0.156	4.88554e-16
Zbtb11	1.58072e-20	-0.209839	0.197	0.422	5.1035e-16
Dmd	1.61073e-20	-0.225055	0.686	0.918	5.20039e-16
Psmb4	1.77621e-20	-0.0424676	0.007	0.087	5.73467e-16
Gm50368	1.80091e-20	-0.120387	0.023	0.127	5.81441e-16
Gapdh	2.06777e-20	-0.0580923	0.005	0.083	6.67601e-16
Zfpm2	2.42949e-20	-0.117382	0.959	0.998	7.84385e-16
Camk2g	2.48768e-20	-0.217639	0.262	0.534	8.03174e-16
Gm43140	2.51577e-20	-0.0933182	0.003	0.078	8.12241e-16
Immp2l	2.56564e-20	-0.256111	0.566	0.837	8.28343e-16
Fkbp5	2.68518e-20	-0.210635	0.256	0.531	8.66937e-16
Filip1l	2.81694e-20	-0.112384	0.02	0.121	9.09478e-16
Gm42723	2.90737e-20	-0.101071	0.01	0.096	9.38672e-16
Mmp16	3.03946e-20	-0.138106	0.932	0.997	9.8132e-16
Gm48321	3.27874e-20	-0.10011	0.011	0.098	1.05857e-15
Gm35188	3.56471e-20	-0.207705	0.236	0.488	1.1509e-15
Grm5	3.77159e-20	-0.0809203	0.993	1	1.2177e-15
Rims1	3.86322e-20	-0.104077	0.978	0.998	1.24728e-15
4933400F21Rik	4.10565e-20	-0.120302	0.03	0.142	1.32555e-15
Myo9a	4.35696e-20	-0.253003	0.497	0.822	1.40669e-15
Calr	4.56015e-20	0.340804	0.378	0.259	1.47229e-15
Gm38604	4.71445e-20	-0.148835	0.075	0.227	1.52211e-15
Mitf	5.07906e-20	-0.205216	0.174	0.38	1.63983e-15
Arhgef9	5.58599e-20	-0.249867	0.571	0.87	1.80349e-15
Hnrnpu	5.65165e-20	-0.231342	0.533	0.818	1.82469e-15
Prkce	5.81111e-20	-0.0949135	0.982	1	1.87617e-15
Ckb	5.92891e-20	-0.0787221	0.152	0.341	1.91421e-15
D830036C21Rik	6.18802e-20	-0.119201	0.027	0.134	1.99787e-15
D830024N08Rik	6.5454e-20	-0.142583	0.097	0.268	2.11325e-15
Gm16068	6.61531e-20	-0.0933667	0.007	0.086	2.13582e-15
Atp6v0a1	7.23627e-20	0.161121	0.764	0.827	2.3363e-15
Pcdh11x	7.42661e-20	-0.192603	0.074	0.217	2.39776e-15
Rad51ap2	7.89684e-20	-0.132324	0.056	0.191	2.54957e-15
Grin1	7.97217e-20	-0.2157	0.735	0.955	2.57389e-15
Plxna4os2	8.20738e-20	-0.101742	0.014	0.104	2.64983e-15
Brip1os	8.85504e-20	-0.166069	0.138	0.339	2.85894e-15
A330008L17Rik	9.3649e-20	-0.249657	0.341	0.602	3.02355e-15
Nufip2	1.01471e-19	-0.190564	0.203	0.438	3.27608e-15
Bche	1.07546e-19	-0.135771	0.039	0.158	3.47224e-15
Adgrl3	1.23814e-19	-0.189943	0.838	0.983	3.99745e-15
Rab10	1.28574e-19	-0.241626	0.403	0.701	4.15113e-15
Gm32743	1.39844e-19	-0.124262	0.039	0.159	4.515e-15
Hmgcll1	1.49277e-19	-0.142106	0.053	0.182	4.81957e-15
Gm49961	1.59957e-19	-0.14878	0.078	0.227	5.16438e-15
Ctnnal1	1.91167e-19	-0.147044	0.086	0.244	6.17203e-15
Nckap5	1.9356e-19	-0.173025	0.128	0.307	6.24929e-15
Clvs2	1.96525e-19	-0.253995	0.526	0.823	6.34499e-15
Gm28379	1.97323e-19	-0.131429	0.055	0.188	6.37077e-15
Trappc9	1.97989e-19	-0.228159	0.315	0.602	6.39228e-15
Slc7a6	2.05472e-19	-0.176012	0.192	0.432	6.63386e-15
Unc5c	2.07885e-19	-0.237052	0.464	0.734	6.71176e-15
Snd1	2.17405e-19	-0.228508	0.34	0.64	7.01913e-15
Fam172a	2.31004e-19	-0.2481	0.567	0.849	7.4582e-15
Trabd2b	2.83959e-19	-0.15632	0.065	0.202	9.16791e-15
A830018L16Rik	2.90454e-19	-0.205995	0.771	0.956	9.3776e-15
Gm10558	2.94792e-19	-0.101325	0.019	0.114	9.51765e-15
Srek1	2.95174e-19	0.146247	0.758	0.826	9.52998e-15
Slc12a5	2.97822e-19	0.262536	0.544	0.497	9.61547e-15
4933411O13Rik	3.04289e-19	-0.156606	0.102	0.272	9.82428e-15
Macrod2	3.08626e-19	-0.103419	0.975	0.996	9.96428e-15
Ptger4	3.09162e-19	-0.10437	0.018	0.112	9.9816e-15
Prkn	3.21198e-19	-0.21638	0.727	0.94	1.03702e-14
A230057D06Rik	3.34841e-19	-0.247742	0.467	0.766	1.08107e-14
Gm15614	3.36527e-19	-0.149901	0.086	0.241	1.08651e-14
4930471G03Rik	3.8685e-19	-0.0902355	0.003	0.074	1.24898e-14
Hdac1	4.68857e-19	-0.171418	0.172	0.387	1.51375e-14
Mir9-3hg	4.78338e-19	-0.180088	0.174	0.388	1.54436e-14
AW554918	5.23668e-19	-0.201972	0.233	0.486	1.69071e-14
Gm35166	5.82367e-19	-0.113274	0.027	0.131	1.88023e-14
Wipf3	6.40251e-19	-0.216543	0.725	0.94	2.06711e-14
Gm17130	6.84649e-19	-0.0817917	0.002	0.068	2.21046e-14
BB365896	8.29089e-19	-0.0991726	0.013	0.098	2.6768e-14
8030451O07Rik	8.43797e-19	-0.0935551	0.003	0.073	2.72428e-14
Nrcam	8.59798e-19	-0.134777	0.934	0.996	2.77594e-14
Ptprz1	8.65086e-19	-0.231789	0.319	0.582	2.79302e-14
Rc3h1	8.7719e-19	-0.19927	0.231	0.476	2.8321e-14
Nop10	9.02285e-19	-0.0529187	0.006	0.079	2.91312e-14
Clk1	9.73348e-19	0.239035	0.58	0.554	3.14255e-14
Pard3b	1.0058e-18	-0.160974	0.098	0.258	3.24731e-14
Gm48677	1.10359e-18	-0.102318	0.023	0.121	3.56306e-14
Krtcap2	1.14477e-18	0.217896	0.162	0.046	3.69599e-14
Tmem178b	1.18142e-18	-0.167684	0.26	0.501	3.81433e-14
Fhit	1.19666e-18	-0.234244	0.215	0.418	3.86353e-14
Ggnbp2	1.3313e-18	-0.204945	0.284	0.559	4.29823e-14
Zkscan16	1.41622e-18	-0.147208	0.104	0.273	4.57242e-14
4930473D10Rik	1.47968e-18	-0.100323	0.009	0.087	4.7773e-14
Adgrb3	1.52001e-18	-0.0748693	0.998	1	4.90751e-14
Fam135a	1.55615e-18	-0.20829	0.278	0.55	5.02417e-14
Srsf4	1.60682e-18	-0.157814	0.152	0.355	5.18776e-14
Ralgapa1	1.7421e-18	-0.222526	0.667	0.913	5.62456e-14
Gm19951	1.79849e-18	-0.0946254	0.02	0.111	5.8066e-14
Mindy3	2.21611e-18	-0.231067	0.359	0.649	7.15492e-14
Cpeb4	2.22648e-18	-0.24207	0.434	0.741	7.1884e-14
Slc22a23	2.2967e-18	-0.167017	0.158	0.359	7.41512e-14
Gm13883	2.85724e-18	-0.124163	0.042	0.156	9.22488e-14
Olfr239	3.11817e-18	-0.0910623	0.014	0.098	1.00673e-13
Abhd17c	3.32975e-18	-0.131566	0.086	0.24	1.07504e-13
Tsc22d2	3.80783e-18	-0.187663	0.205	0.437	1.22939e-13
Adcy9	3.81359e-18	-0.238239	0.586	0.859	1.23126e-13
Klhl15	4.15013e-18	-0.159115	0.145	0.34	1.33991e-13
Tmed9	4.9125e-18	0.297045	0.443	0.364	1.58605e-13
Dcaf10	5.27266e-18	-0.157321	0.143	0.336	1.70233e-13
Runx2	5.34996e-18	-0.238527	0.47	0.764	1.72729e-13
Gm11659	5.4108e-18	-0.117511	0.071	0.212	1.74693e-13
Tent5d	5.60387e-18	-0.0953659	0.011	0.089	1.80927e-13
Bicdl1	5.78888e-18	-0.209462	0.304	0.594	1.869e-13
6720427I07Rik	6.31142e-18	-0.155772	0.133	0.315	2.0377e-13
Gria2	6.44676e-18	-0.0648039	0.999	1	2.0814e-13
Gss	6.47863e-18	-0.130201	0.075	0.218	2.09169e-13
Iqcb1	6.61705e-18	-0.159931	0.141	0.326	2.13638e-13
Lrrc4	6.88374e-18	-0.218722	0.356	0.666	2.22248e-13
Rab28	6.98521e-18	-0.185759	0.231	0.475	2.25525e-13
Kmo	7.09121e-18	-0.0789816	0.002	0.067	2.28947e-13
Gm11457	7.17658e-18	-0.110762	0.027	0.125	2.31703e-13
Gm41609	7.55664e-18	-0.207538	0.27	0.527	2.43974e-13
Ube2d1	8.05504e-18	-0.164096	0.168	0.374	2.60065e-13
Gm46123	9.06086e-18	-0.195077	0.235	0.489	2.92539e-13
Gm16189	9.07436e-18	-0.121156	0.038	0.147	2.92975e-13
Ndufa4	9.31192e-18	0.254295	0.391	0.246	3.00645e-13
Fam168b	1.0591e-17	-0.165456	0.184	0.397	3.4194e-13
1810013L24Rik	1.07456e-17	-0.137302	0.118	0.293	3.46931e-13
Cop1	1.09384e-17	-0.212505	0.306	0.596	3.53156e-13
Pfdn5	1.13702e-17	-0.0291574	0.025	0.121	3.67098e-13
6530409C15Rik	1.1592e-17	-0.147815	0.106	0.268	3.74258e-13
Rapgef5	1.17042e-17	-0.229901	0.629	0.87	3.77882e-13
St8sia1	1.21214e-17	-0.143506	0.102	0.264	3.91353e-13
Nim1k	1.24353e-17	-0.137649	0.101	0.26	4.01487e-13
Stk39	1.28038e-17	-0.210819	0.332	0.606	4.13385e-13
Srrm4os	1.305e-17	-0.115643	0.04	0.151	4.21333e-13
Rnf146	1.39675e-17	-0.126493	0.098	0.258	4.50953e-13
Thsd7b	1.47088e-17	-0.164266	0.169	0.363	4.74888e-13
Kdm5a	1.50205e-17	-0.184646	0.21	0.437	4.84953e-13
Git2	1.56511e-17	-0.157745	0.139	0.324	5.05312e-13
Anxa11os	1.57869e-17	-0.0944752	0.016	0.099	5.09697e-13
Amy1	1.5844e-17	-0.159692	0.124	0.295	5.1154e-13
Gm14329	1.73102e-17	-0.0837974	0.007	0.077	5.58878e-13
Slc16a10	1.73368e-17	-0.221745	0.324	0.601	5.59736e-13
Gm49876	1.78259e-17	-0.084545	0.007	0.079	5.75528e-13
Cnih2	2.06795e-17	0.261467	0.338	0.217	6.67658e-13
Zc3h12b	2.09525e-17	-0.240472	0.427	0.733	6.76471e-13
Arhgef28	2.16794e-17	-0.21544	0.327	0.603	6.9994e-13
Gm47827	2.17384e-17	-0.0865351	0.011	0.087	7.01846e-13
Kif1c	2.26676e-17	-0.142952	0.088	0.236	7.31846e-13
Stk3	2.3013e-17	-0.184494	0.193	0.401	7.42999e-13
Snrpd2	2.31064e-17	-0.064417	0.029	0.124	7.46014e-13
Tenm1	2.43895e-17	-0.174771	0.835	0.965	7.87439e-13
Hdac7	2.50324e-17	-0.159451	0.14	0.323	8.08195e-13
Fam171b	2.55146e-17	0.182518	0.646	0.695	8.23765e-13
Rtl4	3.00532e-17	-0.236324	0.551	0.778	9.70299e-13
Ube2ql1	3.17151e-17	-0.129562	0.066	0.19	1.02395e-12
Scd2	3.23719e-17	-0.12597	0.123	0.276	1.04516e-12
Ctnna2	3.24729e-17	-0.127311	0.944	0.997	1.04842e-12
Prdm11	3.43974e-17	-0.14456	0.102	0.258	1.11055e-12
Fnip2	3.70803e-17	-0.210176	0.294	0.558	1.19717e-12
Gng3	3.78365e-17	-0.0872031	0.034	0.128	1.22159e-12
Arhgap35	4.07548e-17	-0.192276	0.269	0.525	1.31581e-12
Ccdc50	5.0011e-17	-0.151659	0.133	0.308	1.61466e-12
Caln1	5.14415e-17	-0.237348	0.488	0.765	1.66084e-12
Gm50232	5.4556e-17	-0.119529	0.062	0.19	1.7614e-12
Ttr	5.60421e-17	0.190049	0.172	0.054	1.80937e-12
Glce	5.6426e-17	-0.163394	0.172	0.375	1.82177e-12
Cdh12	6.28182e-17	-0.214522	0.686	0.894	2.02815e-12
Coa3	6.51517e-17	-0.0293989	0	0.056	2.10349e-12
Polq	6.8815e-17	-0.0945248	0.023	0.113	2.22176e-12
Gm15489	7.39656e-17	-0.106275	0.04	0.147	2.38805e-12
Oga	7.49985e-17	-0.187117	0.28	0.539	2.4214e-12
Jdp2	7.87588e-17	-0.156141	0.138	0.316	2.54281e-12
Pla2g4e	7.92396e-17	-0.174318	0.19	0.401	2.55833e-12
Kcnt2	8.50028e-17	-0.196949	0.755	0.949	2.7444e-12
Rapgef4os1	8.53815e-17	-0.139141	0.119	0.285	2.75663e-12
Ndfip1	9.13574e-17	0.2023	0.717	0.746	2.94956e-12
Adarb1	9.28492e-17	-0.213032	0.332	0.626	2.99773e-12
Gm39214	1.02615e-16	-0.111036	0.034	0.135	3.31302e-12
Sfmbt1	1.0513e-16	-0.180352	0.224	0.451	3.39422e-12
Grm7	1.08735e-16	-0.0840426	0.991	1	3.51063e-12
Gm47661	1.08843e-16	-0.0841342	0.012	0.088	3.5141e-12
Ktn1	1.09486e-16	0.232713	0.554	0.565	3.53487e-12
Tifa	1.16791e-16	-0.109086	0.036	0.139	3.77073e-12
Gm47134	1.25169e-16	-0.0783543	0.007	0.074	4.04119e-12
Agfg2	1.25937e-16	-0.170422	0.188	0.397	4.06599e-12
Arhgef4	1.39906e-16	-0.203503	0.319	0.599	4.517e-12
Rps23	1.40262e-16	-0.06495	0.1	0.237	4.5285e-12
Mkln1	1.40937e-16	-0.20724	0.367	0.666	4.55028e-12
Gm16552	1.41199e-16	-0.114195	0.069	0.2	4.55875e-12
Sgcd	1.41905e-16	-0.199298	0.3	0.525	4.58154e-12
Dock4	1.4885e-16	-0.154178	0.894	0.992	4.80576e-12
9930021J03Rik	1.56586e-16	-0.227198	0.422	0.721	5.05554e-12
Med13	1.62973e-16	-0.203063	0.326	0.611	5.26176e-12
Frmpd1	1.65896e-16	-0.133661	0.072	0.202	5.35612e-12
Luc7l3	1.78759e-16	0.136996	0.779	0.85	5.77141e-12
Iqgap2	1.8778e-16	-0.187142	0.8	0.971	6.06266e-12
Slain1	1.94904e-16	-0.133521	0.139	0.318	6.29268e-12
Rufy2	2.01346e-16	-0.17957	0.251	0.506	6.50067e-12
Fam110b	2.15031e-16	-0.190087	0.28	0.547	6.9425e-12
Rps6ka5	2.17151e-16	-0.155568	0.143	0.32	7.01093e-12
Kat6a	2.27925e-16	-0.153683	0.179	0.384	7.35879e-12
Sh3bgrl3	2.31936e-16	-0.0274022	0.017	0.098	7.4883e-12
Slc8a3	2.37999e-16	-0.155984	0.141	0.315	7.68403e-12
Cnbp	2.61804e-16	-0.128806	0.117	0.275	8.45259e-12
Rnf185	2.63788e-16	-0.129002	0.091	0.236	8.51664e-12
Apod	2.77349e-16	-0.042487	0	0.054	8.95448e-12
Bcas3	3.12665e-16	-0.231057	0.533	0.82	1.00947e-11
Gm20641	3.30174e-16	-0.100193	0.033	0.131	1.066e-11
Tmsb4x	3.72566e-16	-0.0934438	0.182	0.362	1.20287e-11
Rab40c	3.91381e-16	-0.183293	0.253	0.501	1.26361e-11
Gm10130	3.99283e-16	-0.0960819	0.029	0.122	1.28912e-11
Gm20149	4.35509e-16	-0.0805666	0.009	0.078	1.40608e-11
Hdac8	4.63463e-16	-0.226131	0.477	0.77	1.49634e-11
Timm13	4.78487e-16	-0.0395927	0.016	0.093	1.54484e-11
Stimate	4.887e-16	-0.132064	0.127	0.297	1.57782e-11
Slc24a5	5.03395e-16	0.25282	0.507	0.465	1.62526e-11
Gmds	5.37456e-16	-0.2168	0.379	0.657	1.73523e-11
Gphn	5.57343e-16	-0.149961	0.885	0.984	1.79944e-11
Dalrd3	5.58756e-16	0.280346	0.353	0.25	1.804e-11
Gm33206	5.68914e-16	-0.0944003	0.014	0.089	1.83679e-11
Gm16093	5.71845e-16	-0.0995468	0.044	0.152	1.84626e-11
Arfgef2	5.72549e-16	-0.134397	0.133	0.306	1.84853e-11
Gins2	5.81794e-16	-0.0859767	0.013	0.087	1.87838e-11
Esrrg	5.88927e-16	-0.212345	0.311	0.54	1.90141e-11
Tmem132b	6.02949e-16	-0.183133	0.785	0.954	1.94668e-11
Gm15886	6.43956e-16	-0.112454	0.059	0.179	2.07907e-11
Pde8b	6.52948e-16	-0.231035	0.507	0.806	2.10811e-11
Tbck	6.7466e-16	-0.179075	0.242	0.484	2.17821e-11
Naa40	6.88605e-16	-0.156204	0.195	0.41	2.22323e-11
Mrpl12	7.67992e-16	-0.0308344	0.001	0.055	2.47954e-11
Ube2g1	7.97987e-16	-0.201776	0.323	0.593	2.57638e-11
Ncoa2	8.18168e-16	-0.223798	0.491	0.791	2.64154e-11
Zc3h12c	8.85176e-16	-0.142097	0.131	0.298	2.85788e-11
Wdr17	8.90011e-16	-0.161392	0.22	0.428	2.87349e-11
Prickle1	8.92792e-16	0.0764565	0.947	0.985	2.88247e-11
Snap91	9.77001e-16	-0.221665	0.471	0.784	3.15435e-11
Ehbp1	9.95656e-16	-0.22257	0.495	0.784	3.21458e-11
Slc25a25	1.0924e-15	-0.149844	0.17	0.365	3.52693e-11
Arhgap20os	1.12725e-15	-0.116161	0.055	0.169	3.63945e-11
Gm29994	1.15528e-15	-0.0786798	0.007	0.07	3.72993e-11
Myh10	1.21796e-15	-0.170358	0.219	0.436	3.93232e-11
Mios	1.22156e-15	-0.137281	0.131	0.299	3.94393e-11
Ppfibp1	1.47159e-15	-0.121831	0.069	0.193	4.75117e-11
Uqcr10	1.50171e-15	-0.0290675	0.001	0.054	4.84842e-11
Gm26542	1.53533e-15	-0.111936	0.057	0.173	4.95697e-11
Hecw2	1.59054e-15	-0.167642	0.271	0.515	5.13523e-11
Nxpe3	1.66092e-15	-0.110677	0.084	0.222	5.36246e-11
Zfp704	1.68422e-15	-0.173317	0.251	0.493	5.43768e-11
9630015K15Rik	1.7243e-15	-0.082309	0.012	0.084	5.56708e-11
Faim2	1.73054e-15	0.283185	0.383	0.297	5.58723e-11
Gm6588	1.80267e-15	-0.0799999	0.009	0.076	5.82011e-11
Rhou	1.86482e-15	-0.131765	0.102	0.249	6.02075e-11
Lonrf2	1.88459e-15	-0.142583	0.161	0.35	6.0846e-11
Clcn2	1.90232e-15	-0.101413	0.044	0.149	6.14183e-11
Gm26871	1.94014e-15	-0.154582	0.873	0.99	6.26394e-11
Cd226	2.12146e-15	-0.0930762	0.016	0.093	6.84935e-11
Mrpl20	2.21837e-15	-0.0367645	0.016	0.089	7.16222e-11
Gm34299	2.2367e-15	-0.0871538	0.016	0.091	7.2214e-11
Jazf1	2.32047e-15	-0.230923	0.513	0.811	7.49188e-11
Rpl7	2.35961e-15	-0.0645995	0.07	0.183	7.61823e-11
Ndufc1	2.48696e-15	-0.036774	0.021	0.102	8.02939e-11
Dnm1	2.65839e-15	-0.168269	0.359	0.619	8.58287e-11
Ckmt2	2.76086e-15	-0.0813711	0.013	0.085	8.9137e-11
Fam222b	2.81861e-15	-0.216117	0.391	0.665	9.10017e-11
Ppp1cb	3.12701e-15	-0.208333	0.364	0.654	1.00959e-10
Ap4s1	3.4239e-15	-0.140561	0.129	0.287	1.10544e-10
Samd12	3.49854e-15	-0.197402	0.727	0.923	1.12954e-10
Pex1	3.63476e-15	-0.130397	0.115	0.272	1.17352e-10
Matk	3.63587e-15	0.237274	0.524	0.504	1.17388e-10
Trp53bp1	3.7824e-15	-0.16246	0.234	0.461	1.22118e-10
Agap2	4.09193e-15	-0.123635	0.133	0.302	1.32112e-10
Ptn	4.14961e-15	-0.0877291	0.089	0.216	1.33974e-10
Gm49969	4.26048e-15	-0.133101	0.099	0.24	1.37554e-10
Arhgap44	4.31427e-15	-0.205589	0.346	0.61	1.3929e-10
Tab2	4.35445e-15	-0.165019	0.232	0.459	1.40588e-10
Ccnjl	4.41974e-15	-0.188474	0.261	0.498	1.42696e-10
Fam163b	4.42509e-15	-0.188027	0.292	0.535	1.42869e-10
Gm38562	4.60575e-15	-0.0869513	0.013	0.084	1.48701e-10
Dad1	4.68364e-15	0.294327	0.287	0.181	1.51216e-10
Ankfy1	4.8997e-15	-0.153381	0.203	0.42	1.58192e-10
Prkcz	5.04636e-15	-0.172455	0.277	0.528	1.62927e-10
Sh3pxd2a	5.15606e-15	-0.148635	0.151	0.325	1.66469e-10
Rtca	5.2024e-15	-0.109061	0.066	0.185	1.67965e-10
Nfatc3	5.23644e-15	-0.140214	0.169	0.364	1.69064e-10
Ppp1r14c	5.47386e-15	-0.169248	0.229	0.451	1.76729e-10
Atpaf1	5.73208e-15	-0.135955	0.161	0.349	1.85066e-10
Ubr3	6.0055e-15	-0.209336	0.477	0.766	1.93893e-10
Nipa1	6.46156e-15	-0.183789	0.287	0.542	2.08618e-10
Elk3	6.46657e-15	-0.115892	0.094	0.235	2.0878e-10
Cnr1	6.4994e-15	-0.036476	0.001	0.051	2.0984e-10
Nploc4	7.22255e-15	-0.129635	0.156	0.343	2.33187e-10
Pou2f1	7.33388e-15	-0.186585	0.297	0.547	2.36782e-10
Ccdc92b	7.39806e-15	-0.100529	0.045	0.146	2.38854e-10
Lmbr1	7.49609e-15	-0.152202	0.18	0.375	2.42019e-10
Bcl2l1	7.62305e-15	-0.152914	0.216	0.438	2.46118e-10
Cttn	7.69889e-15	-0.123579	0.133	0.296	2.48566e-10
Mecp2	7.72135e-15	-0.18157	0.261	0.487	2.49292e-10
Sub1	7.91418e-15	-0.111322	0.144	0.28	2.55517e-10
Map4k3	8.35425e-15	-0.192212	0.342	0.615	2.69725e-10
Gm33228	9.35348e-15	-0.141756	0.079	0.2	3.01987e-10
Ttc7b	9.37587e-15	-0.200522	0.378	0.669	3.02709e-10
Fbxo8	9.73841e-15	-0.126396	0.132	0.298	3.14414e-10
Grin3a	1.00539e-14	-0.11883	0.057	0.164	3.24602e-10
Arid1b	1.02594e-14	-0.204707	0.684	0.934	3.31234e-10
Gm12224	1.04858e-14	-0.0657517	0.003	0.058	3.38544e-10
Ndst4	1.0505e-14	-0.223596	0.456	0.689	3.39163e-10
Igsf6	1.07073e-14	-0.0696426	0.005	0.063	3.45696e-10
Mpp5	1.13176e-14	-0.150847	0.18	0.37	3.65401e-10
Arhgap23	1.20961e-14	-0.103112	0.07	0.185	3.90536e-10
Atxn7l1os1	1.22242e-14	-0.0822231	0.026	0.111	3.94669e-10
Ap3s1	1.28917e-14	-0.120904	0.138	0.303	4.16222e-10
4930579G18Rik	1.29159e-14	-0.0745107	0.009	0.073	4.17003e-10
Gm17227	1.31631e-14	-0.127848	0.141	0.315	4.24983e-10
Lin52	1.35178e-14	-0.130948	0.152	0.33	4.36434e-10
Tet2	1.38067e-14	-0.138918	0.157	0.336	4.45763e-10
Lrrc7	1.38999e-14	-0.0615381	0.998	1	4.48773e-10
Kcnb1	1.42232e-14	-0.167935	0.267	0.511	4.59211e-10
Fam219a	1.46534e-14	-0.185153	0.31	0.566	4.731e-10
Dab2ip	1.49973e-14	-0.109514	0.075	0.198	4.84204e-10
Kcnq1ot1	1.5577e-14	-0.174812	0.79	0.95	5.0292e-10
Arhgap39	1.55897e-14	-0.20303	0.693	0.942	5.0333e-10
Adcy8	1.65081e-14	-0.142864	0.143	0.305	5.32981e-10
Tenm2	1.65094e-14	-0.0963708	0.977	0.993	5.33022e-10
Fam78b	1.65355e-14	-0.115249	0.098	0.239	5.33866e-10
Cacnb1	1.73574e-14	-0.101443	0.059	0.17	5.60402e-10
Gm37240	1.78481e-14	-0.197897	0.394	0.669	5.76245e-10
Bdnf	1.79171e-14	-0.158155	0.188	0.372	5.78473e-10
Homer1	1.79729e-14	-0.165306	0.268	0.496	5.80274e-10
Pum2	1.82093e-14	-0.169027	0.24	0.459	5.87906e-10
Ptdss1	1.83687e-14	-0.11507	0.079	0.204	5.93053e-10
Glis2	1.87202e-14	-0.0910321	0.036	0.128	6.044e-10
Npas3	1.87735e-14	-0.121286	0.098	0.227	6.06121e-10
Ppp4r4	1.90058e-14	-0.151138	0.211	0.421	6.13621e-10
Fbxo34	1.90527e-14	-0.208612	0.414	0.692	6.15136e-10
Ripk2	1.94334e-14	-0.136105	0.144	0.316	6.27427e-10
Ythdf3	1.99745e-14	-0.153323	0.226	0.445	6.44895e-10
Lrp8os2	2.00054e-14	-0.0899335	0.028	0.113	6.45895e-10
Kcnk2	2.08202e-14	-0.15571	0.203	0.402	6.72201e-10
Ralgapa2	2.1246e-14	-0.193266	0.755	0.961	6.85949e-10
Psap	2.14718e-14	0.285027	0.467	0.423	6.9324e-10
Mpg	2.16102e-14	-0.094571	0.028	0.111	6.97708e-10
Fryl	2.16976e-14	-0.152145	0.215	0.428	7.00527e-10
2510009E07Rik	2.17097e-14	-0.105241	0.068	0.185	7.00919e-10
Ankrd28	2.22042e-14	-0.157329	0.231	0.449	7.16884e-10
Dynll1	2.23731e-14	-0.0345514	0.16	0.32	7.22337e-10
Cacna1b	2.27148e-14	-0.188455	0.342	0.619	7.3337e-10
Dipk2a	2.28946e-14	-0.0820111	0.018	0.092	7.39174e-10
Tmem243	2.29488e-14	-0.144812	0.21	0.421	7.40923e-10
Bbs9	2.37005e-14	-0.135886	0.152	0.326	7.65196e-10
Ube2n	2.5675e-14	-0.129931	0.142	0.304	8.28943e-10
Gm38393	2.65369e-14	-0.101904	0.097	0.238	8.56771e-10
Tmem117	2.7958e-14	-0.223081	0.484	0.76	9.02651e-10
Hpgds	2.8308e-14	-0.111367	0.077	0.201	9.13953e-10
Gm10419	2.95543e-14	-0.128496	0.148	0.318	9.54189e-10
Arl6ip5	2.97056e-14	0.273067	0.369	0.287	9.59073e-10
Gga2	3.02374e-14	-0.11178	0.081	0.207	9.76245e-10
Eda	3.2141e-14	-0.176574	0.174	0.342	1.0377e-09
Nsmce2	3.37948e-14	-0.176251	0.31	0.58	1.0911e-09
Zkscan2	3.47377e-14	-0.0993449	0.074	0.196	1.12154e-09
Gm47591	3.53893e-14	-0.122512	0.137	0.305	1.14258e-09
AC163685.1	3.56364e-14	-0.119707	0.11	0.258	1.15056e-09
Atp5h	3.64154e-14	-0.0339688	0.046	0.143	1.17571e-09
Wdr20	3.72106e-14	-0.143121	0.174	0.359	1.20138e-09
Rora	3.72563e-14	-0.16283	0.825	0.954	1.20286e-09
Prkcg	3.75101e-14	-0.144517	0.213	0.398	1.21105e-09
Hnrnpa2b1	3.76255e-14	-0.180265	0.45	0.703	1.21478e-09
Shisa6	3.77124e-14	-0.155572	0.843	0.969	1.21758e-09
Wdr41	3.78393e-14	-0.121273	0.12	0.273	1.22168e-09
Cpne1	3.82181e-14	-0.123921	0.153	0.328	1.23391e-09
Slc35f3	3.90931e-14	-0.186157	0.768	0.954	1.26216e-09
Traf3ip2	3.99907e-14	-0.121721	0.115	0.266	1.29114e-09
Atp11b	4.02808e-14	-0.17657	0.295	0.546	1.30051e-09
Plekha1	4.30202e-14	-0.140526	0.221	0.44	1.38895e-09
Hs3st4	4.38654e-14	-0.168601	0.305	0.502	1.41624e-09
Gm4117	4.39737e-14	-0.0900005	0.027	0.109	1.41973e-09
4930428E07Rik	4.40914e-14	-0.0767469	0.012	0.078	1.42353e-09
Prkcb	4.43281e-14	-0.183206	0.438	0.693	1.43118e-09
Gm49226	4.51792e-14	-0.0755936	0.012	0.078	1.45866e-09
Snx4	4.52886e-14	-0.110361	0.085	0.215	1.46219e-09
Rpl23a	4.59553e-14	-0.0906393	0.061	0.164	1.48371e-09
Nova2	4.61498e-14	-0.174359	0.291	0.551	1.48999e-09
Ccnh	4.70672e-14	-0.175135	0.31	0.569	1.51961e-09
Mta3	4.72658e-14	-0.159503	0.246	0.479	1.52602e-09
Pkd2l2	4.7395e-14	-0.0862813	0.021	0.097	1.5302e-09
Rgs8	4.76072e-14	-0.108712	0.07	0.187	1.53705e-09
Timp4	5.17353e-14	-0.105234	0.073	0.193	1.67032e-09
Ephb1	5.22444e-14	-0.138873	0.148	0.308	1.68676e-09
Dctn1	5.3614e-14	-0.128982	0.162	0.333	1.73098e-09
Tmem167	5.41894e-14	-0.174528	0.276	0.507	1.74956e-09
Ahcyl1	5.56353e-14	-0.172061	0.307	0.561	1.79624e-09
A730090N16Rik	5.77366e-14	-0.0842497	0.028	0.111	1.86408e-09
Pakap	5.97132e-14	-0.201863	0.704	0.932	1.9279e-09
Slc25a42	6.02472e-14	-0.130451	0.142	0.304	1.94514e-09
Sun1	6.14462e-14	-0.136688	0.186	0.382	1.98385e-09
Rnf112	6.18504e-14	0.212016	0.566	0.559	1.9969e-09
Trub1	6.20165e-14	-0.119324	0.092	0.219	2.00226e-09
Elavl3	6.26282e-14	-0.199657	0.438	0.728	2.02201e-09
Sec24d	6.3159e-14	-0.158468	0.212	0.415	2.03915e-09
Enox1	6.66129e-14	-0.158901	0.855	0.99	2.15066e-09
Mdn1	6.66306e-14	-0.143924	0.2	0.4	2.15123e-09
Mipep	6.93495e-14	-0.124737	0.125	0.28	2.23902e-09
Arih1	7.12317e-14	-0.206469	0.481	0.766	2.29979e-09
Atp5g1	7.32586e-14	-0.0314262	0.002	0.053	2.36523e-09
Rps17	7.40565e-14	-0.0701313	0.081	0.192	2.39099e-09
Nfat5	7.57303e-14	-0.202983	0.464	0.754	2.44503e-09
Akap17b	7.72501e-14	-0.119719	0.097	0.231	2.4941e-09
Rps12	7.86892e-14	-0.106449	0.144	0.287	2.54056e-09
2610316D01Rik	7.88786e-14	-0.0916764	0.02	0.093	2.54668e-09
Spns2	8.04416e-14	-0.131094	0.168	0.351	2.59714e-09
Gm43915	8.14377e-14	-0.0719358	0.013	0.079	2.6293e-09
Camkv	8.25105e-14	-0.156772	0.324	0.566	2.66393e-09
Cfap36	8.29267e-14	-0.160265	0.248	0.466	2.67737e-09
Ldah	8.31846e-14	-0.132494	0.177	0.368	2.6857e-09
Snhg14	8.34612e-14	-0.14817	0.862	0.988	2.69463e-09
Ints9	8.56531e-14	-0.105195	0.088	0.22	2.7654e-09
Scand1	8.62869e-14	-0.0232003	0.003	0.055	2.78586e-09
Rab30	8.77141e-14	-0.16776	0.264	0.493	2.83194e-09
Kcnj13	8.81397e-14	-0.0806333	0.018	0.089	2.84568e-09
Gas5	9.04646e-14	0.228603	0.536	0.453	2.92074e-09
C2cd2	9.09079e-14	-0.139714	0.181	0.369	2.93505e-09
Sec62	9.32082e-14	0.241092	0.478	0.434	3.00932e-09
Angptl1	9.51126e-14	-0.0795136	0.02	0.093	3.07081e-09
Ano4	9.55788e-14	-0.0807554	0.054	0.151	3.08586e-09
Nsg2	9.57278e-14	0.17903	0.636	0.675	3.09067e-09
Tafa5	9.64071e-14	-0.184214	0.353	0.611	3.1126e-09
Casc3	9.68671e-14	-0.127962	0.158	0.33	3.12745e-09
Hs3st1	9.84211e-14	-0.0871795	0.034	0.122	3.17762e-09
Nox1	9.84308e-14	-0.0904045	0.026	0.106	3.17794e-09
Ranbp2	1.03192e-13	-0.157486	0.273	0.512	3.33166e-09
Brwd3	1.04063e-13	-0.13323	0.17	0.352	3.35979e-09
Thada	1.04171e-13	-0.167844	0.269	0.503	3.36328e-09
Atg16l2	1.04792e-13	-0.104292	0.065	0.175	3.38331e-09
Pdpr	1.18906e-13	-0.114814	0.129	0.288	3.839e-09
Myef2	1.19084e-13	0.197018	0.558	0.578	3.84475e-09
Polr2i	1.19173e-13	-0.0321098	0.001	0.047	3.84762e-09
Rragb	1.19393e-13	-0.158231	0.208	0.406	3.85472e-09
Armh3	1.23295e-13	-0.168389	0.278	0.52	3.98069e-09
Tbcel	1.24986e-13	-0.145033	0.201	0.402	4.0353e-09
Sos2	1.29767e-13	-0.141657	0.195	0.393	4.18966e-09
Msl2	1.34033e-13	-0.119246	0.131	0.286	4.32738e-09
Cabp1	1.34773e-13	-0.111172	0.076	0.19	4.35127e-09
Mtmr1	1.37375e-13	-0.138847	0.185	0.375	4.43529e-09
Rsu1	1.38609e-13	-0.125821	0.138	0.298	4.47515e-09
Otud7b	1.39064e-13	-0.15934	0.247	0.469	4.48983e-09
Celf3	1.42111e-13	0.180475	0.593	0.632	4.5882e-09
Spast	1.4222e-13	-0.131726	0.166	0.345	4.59171e-09
Lrrc41	1.47382e-13	-0.0969	0.06	0.166	4.75838e-09
Pcbp3	1.49193e-13	-0.155313	0.224	0.432	4.81686e-09
Commd10	1.49795e-13	-0.162201	0.246	0.463	4.83629e-09
Gm11146	1.5745e-13	-0.0663301	0.006	0.06	5.08343e-09
Camk1d	1.59714e-13	-0.180788	0.706	0.934	5.15652e-09
3200001D21Rik	1.66203e-13	-0.06851	0.006	0.06	5.36603e-09
Syngap1	1.67179e-13	-0.113079	0.129	0.284	5.39753e-09
Map2k5	1.69175e-13	-0.182515	0.349	0.632	5.46197e-09
Chgb	1.70258e-13	0.297435	0.437	0.373	5.49695e-09
Gm31305	1.74168e-13	-0.0695441	0.009	0.068	5.62319e-09
Asic2	1.744e-13	-0.180479	0.746	0.935	5.63068e-09
Drosha	1.76287e-13	-0.101821	0.102	0.239	5.69159e-09
Wdr7	1.78237e-13	-0.200086	0.445	0.734	5.75457e-09
Dlst	1.78658e-13	-0.118419	0.168	0.349	5.76814e-09
Lcorl	1.81833e-13	-0.166029	0.271	0.489	5.87067e-09
Gm15713	1.82608e-13	-0.0607321	0.005	0.058	5.89567e-09
Pmm1	1.82922e-13	-0.0905897	0.061	0.156	5.90583e-09
Gm22146	1.91294e-13	-0.0762799	0.014	0.079	6.17612e-09
Gm34237	1.91991e-13	-0.0766148	0.011	0.074	6.19862e-09
Mbd5	1.92607e-13	-0.159043	0.837	0.979	6.21852e-09
Galc	1.96788e-13	-0.111805	0.128	0.283	6.35349e-09
4732471J01Rik	2.00269e-13	-0.191011	0.366	0.645	6.46588e-09
Exoc5	2.08098e-13	-0.142871	0.235	0.456	6.71864e-09
Naa50	2.0895e-13	-0.107034	0.1	0.234	6.74616e-09
Lars2	2.12895e-13	-0.112752	0.187	0.345	6.87353e-09
Ckap5	2.15529e-13	-0.169872	0.293	0.528	6.95856e-09
Cox6c	2.20382e-13	-0.0236943	0.162	0.325	7.11525e-09
Aim2	2.23236e-13	-0.111273	0.097	0.229	7.2074e-09
Ncs1	2.25691e-13	-0.129163	0.168	0.342	7.28667e-09
Dennd1a	2.27623e-13	-0.1541	0.822	0.969	7.34905e-09
Pank1	2.27952e-13	-0.12215	0.133	0.288	7.35967e-09
Gm29514	2.31381e-13	-0.12909	0.116	0.259	7.47038e-09
Spock3	2.38407e-13	-0.199783	0.603	0.831	7.69721e-09
Myl6	2.52212e-13	-0.0473174	0.078	0.185	8.14291e-09
Pacs1	2.52724e-13	-0.163138	0.28	0.515	8.15943e-09
Gm36988	2.52775e-13	-0.0802317	0.029	0.109	8.16109e-09
Alg6	2.59757e-13	-0.10379	0.084	0.208	8.3865e-09
Gm28375	2.60637e-13	-0.136058	0.186	0.37	8.41494e-09
Slc25a23	2.65937e-13	-0.165257	0.269	0.497	8.58606e-09
Add3	2.67742e-13	-0.176315	0.337	0.588	8.64431e-09
Gpr171	2.69452e-13	-0.0679922	0.011	0.072	8.69953e-09
Gm26873	2.82536e-13	-0.0899566	0.041	0.133	9.12195e-09
Api5	2.96465e-13	-0.111726	0.098	0.231	9.57168e-09
Spink8	2.98494e-13	-0.0341657	0.002	0.048	9.63719e-09
5031439G07Rik	3.01271e-13	-0.140307	0.195	0.38	9.72682e-09
Gm16794	3.04564e-13	-0.0763768	0.02	0.093	9.83317e-09
Gm11655	3.07715e-13	-0.0636968	0.01	0.069	9.9349e-09
mt-Nd4l	3.10852e-13	0.135938	0.096	0.019	1.00362e-08
1600010M07Rik	3.14119e-13	-0.148676	0.205	0.397	1.01416e-08
Srcin1	3.16059e-13	-0.145717	0.245	0.465	1.02043e-08
Zfp942	3.16065e-13	-0.103611	0.093	0.222	1.02045e-08
Dlg3	3.22975e-13	-0.131237	0.173	0.346	1.04276e-08
Emx2os	3.4175e-13	-0.114787	0.124	0.276	1.10337e-08
Atxn7l1os2	3.45997e-13	-0.0654417	0.005	0.057	1.11709e-08
Atp11c	3.62776e-13	-0.127574	0.147	0.308	1.17126e-08
Stx19	3.62958e-13	-0.0573013	0.003	0.053	1.17185e-08
Setd7	3.64798e-13	-0.141273	0.218	0.421	1.17779e-08
A530046M15Rik	3.69494e-13	-0.119067	0.128	0.279	1.19295e-08
Dcaf5	3.79944e-13	-0.164612	0.283	0.52	1.22669e-08
Wdfy1	3.86337e-13	-0.0997833	0.095	0.225	1.24733e-08
Pik3r3	3.9548e-13	-0.142071	0.187	0.368	1.27685e-08
Far2	3.99253e-13	-0.109874	0.104	0.24	1.28903e-08
Herc3	4.02803e-13	-0.189013	0.397	0.669	1.30049e-08
Fer	4.03562e-13	-0.152948	0.253	0.477	1.30294e-08
Cadps2	4.08673e-13	-0.138216	0.2	0.38	1.31944e-08
Aspn	4.10291e-13	-0.0693878	0.009	0.067	1.32466e-08
Nudcd3	4.22149e-13	0.203907	0.521	0.534	1.36295e-08
Myo6	4.24514e-13	-0.112231	0.13	0.279	1.37059e-08
Nphp4	4.26145e-13	-0.116208	0.132	0.283	1.37585e-08
Cacnb4	4.42258e-13	-0.196342	0.602	0.841	1.42787e-08
Srgap3	4.44283e-13	-0.173996	0.771	0.962	1.43441e-08
Inpp5f	4.47118e-13	-0.11133	0.105	0.239	1.44357e-08
Dstyk	4.58984e-13	-0.134333	0.21	0.416	1.48187e-08
Dok6	4.78446e-13	-0.136421	0.889	0.988	1.54471e-08
Ranbp17	4.82948e-13	-0.156026	0.232	0.434	1.55925e-08
Rps27a	4.90031e-13	-0.0454515	0.133	0.269	1.58211e-08
Ndufb8	4.91315e-13	-0.0314126	0.03	0.108	1.58626e-08
Zzef1	5.05751e-13	-0.174958	0.312	0.571	1.63287e-08
Cog5	5.11046e-13	-0.185762	0.41	0.668	1.64996e-08
Prdm2	5.26788e-13	-0.137464	0.208	0.41	1.70079e-08
Lin7a	5.26897e-13	-0.140526	0.142	0.291	1.70114e-08
Pbrm1	5.27617e-13	-0.154235	0.292	0.542	1.70346e-08
Snapc3	5.33036e-13	-0.145173	0.208	0.407	1.72096e-08
Nr6a1	5.46834e-13	-0.160217	0.275	0.495	1.76551e-08
Rpl35	5.50681e-13	-0.0372465	0.02	0.089	1.77793e-08
Gm48006	5.90066e-13	-0.0620317	0.007	0.06	1.90509e-08
Pspc1	6.0418e-13	-0.15492	0.278	0.516	1.95065e-08
Kcnk10	6.05289e-13	-0.176871	0.317	0.56	1.95424e-08
Plcl2	6.09612e-13	-0.147651	0.202	0.384	1.96819e-08
Plcl1	6.18297e-13	-0.144515	0.873	0.978	1.99623e-08
Cox7c	6.33847e-13	-0.120349	0.319	0.474	2.04644e-08
Tnip2	6.53701e-13	-0.11991	0.15	0.316	2.11054e-08
Mal	6.58426e-13	-0.0644002	0.039	0.122	2.12579e-08
Dsp	6.69076e-13	-0.13181	0.183	0.365	2.16018e-08
Gm3848	6.7699e-13	-0.0607109	0.006	0.058	2.18573e-08
Gm36992	6.81759e-13	-0.0579282	0.002	0.049	2.20113e-08
Cacng7	7.01617e-13	-0.126068	0.174	0.356	2.26524e-08
Dync1i1	7.02507e-13	-0.195213	0.629	0.864	2.26811e-08
Zfp974	7.09869e-13	-0.0957006	0.043	0.133	2.29188e-08
Rai2	7.3517e-13	-0.100927	0.07	0.182	2.37357e-08
Chst9	7.3594e-13	0.161432	0.733	0.746	2.37605e-08
Nrip2	7.56173e-13	-0.107082	0.098	0.23	2.44138e-08
Sparcl1	7.59283e-13	0.191272	0.624	0.663	2.45142e-08
Fbxw4	7.61592e-13	-0.162902	0.269	0.499	2.45888e-08
4930486F22Rik	7.71859e-13	-0.0678497	0.008	0.064	2.49202e-08
Gatm	7.75359e-13	-0.0184248	0	0.041	2.50332e-08
Pcca	8.16017e-13	-0.193547	0.413	0.694	2.63459e-08
Hnrnpll	8.94352e-13	-0.128812	0.191	0.374	2.88751e-08
Neto1	9.1529e-13	-0.200349	0.501	0.772	2.95511e-08
Bcl2l13	9.31732e-13	-0.105242	0.087	0.209	3.00819e-08
Pgr	9.43686e-13	-0.0922756	0.036	0.12	3.04678e-08
Fbxw8	1.01817e-12	-0.111803	0.115	0.254	3.28727e-08
Vgf	1.02632e-12	-0.0242011	0.001	0.044	3.31359e-08
Olfr55	1.06968e-12	-0.063307	0.007	0.061	3.45358e-08
Itga7	1.08662e-12	-0.101754	0.065	0.17	3.50826e-08
Rapgef4	1.0869e-12	-0.201228	0.559	0.821	3.50916e-08
Ddx5	1.09157e-12	0.12015	0.797	0.887	3.52425e-08
Stau1	1.11448e-12	-0.107694	0.111	0.248	3.59821e-08
Ipmk	1.14391e-12	-0.107485	0.086	0.204	3.69324e-08
Tpd52l1	1.19965e-12	-0.130585	0.173	0.344	3.87318e-08
Mbtps2	1.20732e-12	-0.135075	0.199	0.389	3.89794e-08
Khdrbs1	1.20862e-12	-0.137819	0.24	0.453	3.90216e-08
F2rl2	1.21969e-12	-0.074564	0.018	0.085	3.93789e-08
Amph	1.23401e-12	-0.200582	0.579	0.84	3.98411e-08
Slc25a51	1.23477e-12	-0.104024	0.129	0.28	3.98658e-08
Abr	1.23666e-12	-0.186397	0.686	0.911	3.99269e-08
Shank1	1.24428e-12	-0.120216	0.215	0.42	4.01729e-08
Trim44	1.25076e-12	-0.183714	0.451	0.722	4.03821e-08
Rapgef1	1.26901e-12	-0.137202	0.231	0.448	4.09711e-08
Tet3	1.27141e-12	-0.151205	0.242	0.453	4.10488e-08
Cd81	1.27853e-12	0.261806	0.284	0.191	4.12785e-08
Gm26952	1.28537e-12	-0.068464	0.01	0.067	4.14994e-08
Akain1	1.31773e-12	-0.124862	0.135	0.286	4.25442e-08
Xpnpep3	1.32049e-12	-0.108138	0.125	0.273	4.26332e-08
Arid1a	1.32932e-12	-0.122284	0.197	0.39	4.29184e-08
Pdk3	1.334e-12	-0.0997311	0.092	0.218	4.30694e-08
Acaca	1.33429e-12	-0.160428	0.291	0.523	4.30788e-08
Tbk1	1.33807e-12	-0.123854	0.154	0.317	4.32009e-08
Oprm1	1.36183e-12	-0.145607	0.165	0.326	4.3968e-08
Pkp2	1.39285e-12	-0.142152	0.233	0.437	4.49696e-08
Pcnx2	1.40134e-12	-0.0858025	0.063	0.165	4.52436e-08
Selenok	1.42228e-12	0.255109	0.285	0.19	4.59198e-08
Pkd1	1.42986e-12	-0.151546	0.287	0.527	4.61645e-08
Star	1.45693e-12	-0.0746638	0.022	0.093	4.70384e-08
Babam2	1.47629e-12	-0.187185	0.398	0.674	4.76637e-08
Hfm1	1.48228e-12	-0.0951307	0.086	0.208	4.78569e-08
Shisa9	1.53438e-12	-0.124341	0.905	0.985	4.95389e-08
Lhfpl4	1.53671e-12	-0.107252	0.112	0.248	4.96143e-08
Clip1	1.56519e-12	-0.155429	0.311	0.556	5.05336e-08
U2surp	1.59087e-12	0.143057	0.64	0.703	5.13627e-08
Clu	1.59177e-12	0.078887	0.088	0.016	5.1392e-08
Atxn1	1.64907e-12	-0.124052	0.918	0.993	5.32418e-08
Ubap1	1.66418e-12	-0.0991385	0.091	0.213	5.37297e-08
Gm48383	1.66846e-12	-0.102596	0.119	0.26	5.3868e-08
E130307A14Rik	1.7004e-12	-0.188855	0.41	0.68	5.48991e-08
Atxn2	1.70204e-12	-0.160688	0.321	0.58	5.49519e-08
Gm17108	1.74147e-12	-0.0648924	0.011	0.07	5.62252e-08
Rundc3b	1.74796e-12	-0.17412	0.319	0.583	5.64345e-08
Setd2	1.75281e-12	-0.170451	0.319	0.571	5.65912e-08
Ubtd2	1.75949e-12	-0.127839	0.134	0.284	5.68069e-08
Gm27003	1.7801e-12	-0.0949077	0.082	0.201	5.74724e-08
2610204G07Rik	1.89587e-12	-0.0670547	0.011	0.068	6.121e-08
Mapk10	1.90316e-12	-0.140625	0.876	0.987	6.14453e-08
Hace1	1.91904e-12	-0.19699	0.459	0.765	6.19583e-08
Lrrn1	1.91944e-12	-0.161625	0.29	0.525	6.19711e-08
Foxk1	1.92808e-12	-0.151866	0.259	0.493	6.225e-08
Aco2	1.94988e-12	-0.151882	0.271	0.495	6.2954e-08
Rps6ka3	1.9668e-12	-0.154341	0.274	0.504	6.35002e-08
Crk	1.97567e-12	-0.114436	0.15	0.309	6.37865e-08
Gm49336	1.98868e-12	-0.11166	0.147	0.307	6.42066e-08
Macrod2os2	2.01689e-12	-0.0540971	0.001	0.042	6.51173e-08
Bckdhb	2.02205e-12	-0.126094	0.191	0.372	6.52838e-08
Ankib1	2.05729e-12	-0.153275	0.277	0.506	6.64218e-08
Trim37	2.06583e-12	-0.141132	0.25	0.458	6.66973e-08
Ankrd17	2.06713e-12	-0.196627	0.543	0.827	6.67395e-08
Dtna	2.07541e-12	-0.191069	0.68	0.908	6.70068e-08
Prpf6	2.07789e-12	-0.119079	0.165	0.331	6.70867e-08
Tent2	2.10981e-12	-0.129919	0.194	0.381	6.81173e-08
Ankrd52	2.12528e-12	-0.08359	0.07	0.179	6.8617e-08
Dpp8	2.14954e-12	-0.137619	0.202	0.388	6.94001e-08
Srgap2	2.15418e-12	-0.143865	0.265	0.476	6.955e-08
Spsb1	2.2988e-12	-0.0930731	0.052	0.147	7.42192e-08
Scaf4	2.3307e-12	-0.136796	0.2	0.388	7.5249e-08
Hdac9	2.33446e-12	-0.193845	0.639	0.877	7.53704e-08
Nxpe2	2.34819e-12	-0.0773357	0.019	0.085	7.58135e-08
Gabpb2	2.36678e-12	-0.135194	0.217	0.419	7.64138e-08
Csdc2	2.37537e-12	-0.0894399	0.052	0.147	7.66913e-08
Hmox2	2.38958e-12	-0.10168	0.124	0.265	7.715e-08
Abl1	2.42232e-12	-0.123044	0.168	0.337	7.82071e-08
Fau	2.43795e-12	-0.0351491	0.004	0.051	7.87116e-08
Garnl3	2.4598e-12	-0.0922458	0.07	0.175	7.94172e-08
Rgs9	2.47242e-12	-0.0950676	0.084	0.202	7.98247e-08
Gm15632	2.47907e-12	-0.057103	0.007	0.058	8.00391e-08
Exoc6b	2.48998e-12	-0.187935	0.57	0.823	8.03914e-08
Dcaf6	2.51537e-12	-0.20648	0.54	0.818	8.12111e-08
D5Ertd579e	2.51765e-12	-0.161275	0.314	0.56	8.12849e-08
Ncald	2.53466e-12	-0.188622	0.649	0.884	8.1834e-08
Chmp4c	2.57869e-12	-0.0600278	0.005	0.054	8.32555e-08
Pip5k1a	2.59157e-12	-0.187664	0.444	0.73	8.36716e-08
Rnpc3	2.59742e-12	-0.130058	0.189	0.377	8.38602e-08
Gm14764	2.6869e-12	-0.0581984	0.006	0.056	8.67493e-08
Lrrc58	2.71761e-12	-0.107555	0.135	0.286	8.77407e-08
Angptl3	2.76934e-12	-0.0694964	0.011	0.069	8.94109e-08
Shank3	3.00456e-12	-0.103644	0.128	0.274	9.70052e-08
Tmem147	3.00965e-12	0.225009	0.191	0.096	9.71697e-08
Rai1	3.04683e-12	-0.142996	0.26	0.487	9.83699e-08
Stxbp4	3.09121e-12	-0.119614	0.175	0.352	9.9803e-08
Plcg1	3.12621e-12	-0.078064	0.057	0.156	1.00933e-07
Igfbp5	3.18068e-12	0.260397	0.314	0.232	1.02691e-07
Znrd2	3.2661e-12	-0.0205073	0	0.039	1.05449e-07
Flrt3	3.33023e-12	-0.125834	0.217	0.418	1.0752e-07
Heg1	3.39694e-12	-0.0967768	0.08	0.196	1.09674e-07
Ncam2	3.49527e-12	-0.107468	0.951	0.991	1.12848e-07
Brwd1	3.59838e-12	-0.177338	0.393	0.668	1.16177e-07
Rab6a	3.60489e-12	-0.127073	0.282	0.503	1.16387e-07
Erbin	3.60842e-12	-0.119596	0.151	0.304	1.16501e-07
Smarce1	3.65164e-12	-0.0922359	0.071	0.179	1.17897e-07
Fam193a	3.70128e-12	-0.18193	0.378	0.651	1.195e-07
Cacul1	3.74858e-12	-0.118862	0.159	0.323	1.21027e-07
Heca	3.8378e-12	-0.0865863	0.07	0.177	1.23907e-07
1700054A03Rik	3.85832e-12	-0.0657239	0.01	0.065	1.2457e-07
Slc8a1	3.9518e-12	-0.108826	0.308	0.487	1.27588e-07
Stard13	4.03032e-12	-0.178853	0.361	0.608	1.30123e-07
Rttn	4.03452e-12	-0.095445	0.065	0.168	1.30259e-07
Ints14	4.0433e-12	-0.0957961	0.066	0.17	1.30542e-07
Synj1	4.05636e-12	-0.178366	0.391	0.661	1.30964e-07
Sil1	4.05798e-12	-0.153182	0.273	0.499	1.31016e-07
Pgm2l1	4.12653e-12	-0.155291	0.252	0.453	1.33229e-07
Foxo1	4.27838e-12	-0.162515	0.301	0.545	1.38132e-07
Bmt2	4.29807e-12	-0.14147	0.252	0.47	1.38768e-07
Zfp850	4.40574e-12	-0.0525593	0.002	0.044	1.42244e-07
Tmod1	4.49751e-12	-0.126236	0.161	0.324	1.45207e-07
Usp31	4.54949e-12	-0.111495	0.138	0.284	1.46885e-07
Jakmip2	4.57874e-12	-0.200392	0.539	0.831	1.47829e-07
Sp4	4.68046e-12	-0.119596	0.172	0.346	1.51113e-07
Otulin	4.7228e-12	-0.134379	0.235	0.442	1.5248e-07
Osbpl3	4.77834e-12	-0.106642	0.123	0.263	1.54274e-07
Herc4	4.89462e-12	-0.127927	0.211	0.407	1.58028e-07
Eif4e	5.03833e-12	-0.118909	0.178	0.347	1.62668e-07
Ccr9	5.10343e-12	-0.060325	0.006	0.055	1.64769e-07
Slc5a12	5.15665e-12	-0.0572902	0.003	0.048	1.66488e-07
Gm8098	5.15725e-12	-0.0840516	0.038	0.12	1.66507e-07
Mbp	5.27299e-12	-0.100859	0.214	0.391	1.70244e-07
Adam23	5.42786e-12	-0.130079	0.229	0.423	1.75244e-07
Gm43221	5.59729e-12	-0.056953	0.004	0.05	1.80714e-07
Gm19667	5.63595e-12	-0.0528637	0.002	0.046	1.81962e-07
Aco1	5.86931e-12	-0.0873622	0.054	0.149	1.89497e-07
Nln	5.98296e-12	-0.0988838	0.09	0.209	1.93166e-07
Scmh1	6.16488e-12	-0.188223	0.449	0.714	1.99039e-07
Ranbp9	6.21139e-12	-0.181059	0.391	0.668	2.00541e-07
Ehmt1	6.42771e-12	-0.187736	0.414	0.696	2.07525e-07
Mir133a-1hg	6.45763e-12	-0.0899326	0.054	0.147	2.08491e-07
Pla2g3	6.47364e-12	-0.100255	0.156	0.32	2.09008e-07
Gm47071	6.61938e-12	-0.0723403	0.026	0.098	2.13713e-07
Arhgef10l	6.67443e-12	-0.0772945	0.04	0.124	2.15491e-07
Hira	6.74892e-12	-0.153868	0.289	0.535	2.17896e-07
Syncrip	6.7993e-12	-0.144175	0.246	0.464	2.19522e-07
D930015M05Rik	6.85159e-12	-0.0597584	0.011	0.066	2.2121e-07
Prpf4b	6.87546e-12	0.153511	0.64	0.703	2.21981e-07
Pcf11	7.06172e-12	-0.105425	0.171	0.342	2.27995e-07
Adk	7.2186e-12	-0.198668	0.514	0.787	2.3306e-07
Snx30	7.37398e-12	-0.1299	0.219	0.415	2.38076e-07
Mkx	7.42632e-12	-0.205179	0.502	0.763	2.39766e-07
Prmt8	7.53101e-12	-0.189479	0.407	0.682	2.43146e-07
Tmeff2	7.53221e-12	-0.147907	0.839	0.963	2.43185e-07
Ago1	7.56079e-12	-0.117248	0.175	0.349	2.44108e-07
Dync1li1	7.73962e-12	-0.115835	0.161	0.322	2.49881e-07
Gm10125	7.7725e-12	-0.104726	0.092	0.209	2.50943e-07
Cntnap5c	8.12701e-12	-0.076173	0.052	0.14	2.62389e-07
Adora1	8.1653e-12	-0.106949	0.106	0.231	2.63625e-07
Klf8	8.20858e-12	-0.101053	0.082	0.193	2.65022e-07
Hipk2	8.27997e-12	-0.134558	0.242	0.447	2.67327e-07
Selenos	8.32736e-12	0.25994	0.247	0.156	2.68857e-07
Gm17106	8.33863e-12	-0.110251	0.159	0.322	2.69221e-07
Aprt	8.47884e-12	-0.0327427	0.006	0.054	2.73748e-07
Gm6999	8.66901e-12	-0.0844552	0.048	0.136	2.79888e-07
Acss2	8.80182e-12	-0.116021	0.144	0.294	2.84175e-07
Fam49b	8.8057e-12	-0.151029	0.285	0.497	2.84301e-07
Mms19	9.0766e-12	-0.108776	0.143	0.296	2.93047e-07
Slmap	9.19068e-12	-0.138471	0.247	0.463	2.9673e-07
Peli2	9.37747e-12	-0.113695	0.146	0.298	3.02761e-07
Wdr26	9.37784e-12	-0.14158	0.26	0.47	3.02773e-07
Fnbp1	9.42863e-12	-0.146875	0.312	0.54	3.04413e-07
Ilrun	9.43089e-12	-0.110941	0.147	0.303	3.04486e-07
Dusp3	9.52119e-12	-0.0870664	0.092	0.211	3.07401e-07
Minar2	9.64585e-12	-0.091657	0.099	0.225	3.11426e-07
E230029C05Rik	9.79591e-12	-0.120572	0.169	0.33	3.16271e-07
Prkaa2	9.82941e-12	-0.0992701	0.086	0.2	3.17352e-07
Gfra1	1.01567e-11	-0.156153	0.264	0.474	3.27921e-07
Zyg11b	1.02316e-11	-0.146419	0.239	0.436	3.30339e-07
Mapkapk2	1.03361e-11	-0.0886131	0.066	0.166	3.33711e-07
A330076H08Rik	1.03394e-11	-0.137207	0.234	0.437	3.33819e-07
Naf1	1.03543e-11	-0.0999966	0.091	0.209	3.34299e-07
Pde3b	1.05816e-11	-0.134652	0.201	0.381	3.41636e-07
Gm16599	1.06762e-11	-0.100706	0.081	0.191	3.44692e-07
Phactr3	1.07692e-11	-0.151929	0.292	0.52	3.47695e-07
Rnf150	1.10327e-11	-0.188894	0.469	0.737	3.56202e-07
Tlk2	1.10346e-11	-0.154049	0.296	0.534	3.56263e-07
Elp4	1.10904e-11	-0.179516	0.395	0.67	3.58065e-07
Nexn	1.11342e-11	-0.0695801	0.024	0.093	3.59478e-07
Gm16126	1.17407e-11	-0.0824115	0.055	0.149	3.79061e-07
Sugp1	1.23566e-11	-0.112307	0.164	0.331	3.98946e-07
Stk32c	1.24212e-11	-0.106713	0.153	0.311	4.01031e-07
Ercc6l2	1.27271e-11	-0.105714	0.155	0.317	4.10907e-07
Klhl7	1.3101e-11	-0.154298	0.301	0.541	4.22978e-07
Gm44257	1.35741e-11	0.224915	0.469	0.444	4.38253e-07
Ppdpf	1.37422e-11	-0.0182394	0	0.037	4.43681e-07
Brd9	1.39605e-11	0.204988	0.482	0.477	4.5073e-07
Il1r2	1.40454e-11	-0.0624777	0.015	0.074	4.5347e-07
Gm1992	1.44392e-11	-0.148666	0.242	0.436	4.66184e-07
Cadps	1.47744e-11	-0.14989	0.838	0.975	4.77005e-07
Togaram1	1.49268e-11	-0.114858	0.192	0.373	4.81928e-07
Fbn1	1.50962e-11	-0.122833	0.156	0.308	4.87395e-07
Dock3	1.55607e-11	-0.162307	0.781	0.964	5.02393e-07
2023-03-07	1.56152e-11	-0.127914	0.242	0.453	5.04151e-07
Zswim5	1.5928e-11	-0.158134	0.305	0.536	5.14252e-07
Chd5	1.60416e-11	-0.0937289	0.109	0.237	5.1792e-07
Irs1	1.63004e-11	-0.0991042	0.12	0.257	5.26276e-07
Adap1	1.64475e-11	-0.0937076	0.085	0.193	5.31023e-07
Slco4c1	1.70884e-11	-0.0759171	0.033	0.108	5.51717e-07
Actb	1.71604e-11	-0.0680553	0.169	0.311	5.54039e-07
Ip6k2	1.72057e-11	-0.14499	0.247	0.454	5.55504e-07
Phf24	1.73002e-11	-0.174946	0.365	0.631	5.58554e-07
St5	1.77558e-11	-0.13897	0.245	0.453	5.73263e-07
Fam149b	1.78008e-11	-0.106314	0.15	0.304	5.74716e-07
Gm26981	1.78476e-11	-0.0730598	0.043	0.128	5.76228e-07
Pus10	1.78507e-11	-0.11733	0.167	0.328	5.76329e-07
Ubp1	1.79606e-11	-0.116706	0.205	0.393	5.79877e-07
Il1rap	1.80819e-11	-0.120856	0.918	0.993	5.83791e-07
Adar	1.83345e-11	-0.131393	0.224	0.417	5.91946e-07
Fbxo11	1.88076e-11	-0.184255	0.443	0.714	6.07223e-07
Dbi	1.90608e-11	0.0414158	0.075	0.011	6.15396e-07
Zfp407	1.91452e-11	-0.175397	0.368	0.623	6.1812e-07
Ywhaq	1.93853e-11	-0.116784	0.194	0.342	6.25875e-07
Susd1	1.94568e-11	-0.153102	0.272	0.488	6.28182e-07
Cab39l	1.95239e-11	-0.107448	0.143	0.288	6.3035e-07
Fut8	1.97232e-11	-0.189883	0.602	0.85	6.36784e-07
Gm15461	1.99573e-11	-0.0618234	0.016	0.075	6.44342e-07
Lmo7	2.00734e-11	-0.197873	0.488	0.782	6.48091e-07
Ndufv2	2.12336e-11	-0.113064	0.185	0.336	6.85549e-07
Sptbn4	2.13139e-11	-0.190699	0.491	0.777	6.8814e-07
Znrf1	2.15249e-11	-0.136871	0.263	0.48	6.94952e-07
Scfd2	2.15688e-11	-0.161312	0.301	0.532	6.96372e-07
Gm1673	2.16173e-11	0.0565227	0.074	0.011	6.97936e-07
Mtmr6	2.18851e-11	-0.0976737	0.111	0.24	7.06582e-07
Tnik	2.20005e-11	-0.103456	0.942	0.993	7.10307e-07
Nudt3	2.23424e-11	-0.119667	0.19	0.355	7.21348e-07
Slain2	2.23806e-11	-0.0876246	0.077	0.185	7.22579e-07
Zfp949	2.25333e-11	-0.0960591	0.122	0.259	7.2751e-07
Fam205c	2.31311e-11	-0.0540699	0.005	0.05	7.46811e-07
9330182L06Rik	2.33102e-11	-0.0764195	0.04	0.121	7.52592e-07
Osbpl10	2.36485e-11	-0.115219	0.128	0.263	7.63514e-07
Ddhd1	2.38013e-11	-0.136771	0.257	0.475	7.68448e-07
Gm16725	2.42144e-11	-0.0514159	0.003	0.046	7.81785e-07
Unk	2.44116e-11	-0.0908168	0.082	0.192	7.88151e-07
Cpne4	2.45334e-11	-0.189452	0.548	0.792	7.92084e-07
Atp2c1	2.48265e-11	0.106408	0.742	0.83	8.01547e-07
Nmnat2	2.48322e-11	-0.191272	0.459	0.724	8.01732e-07
Akap8l	2.48966e-11	-0.172542	0.434	0.704	8.03812e-07
Mir670hg	2.56343e-11	-0.0811274	0.022	0.086	8.27631e-07
Trim23	2.59234e-11	-0.0920252	0.104	0.23	8.36963e-07
Smim1	2.60676e-11	-0.0584072	0.006	0.051	8.41618e-07
Grin1os	2.66173e-11	-0.0423203	0.015	0.073	8.59367e-07
Cdc16	2.70094e-11	-0.087028	0.075	0.179	8.72026e-07
Ncoa6	2.71398e-11	-0.126333	0.237	0.444	8.76237e-07
Jakmip3	2.78361e-11	-0.142995	0.274	0.501	8.98715e-07
Ext1	2.81401e-11	-0.146748	0.358	0.571	9.0853e-07
Cachd1	2.81779e-11	-0.0224097	0	0.036	9.09752e-07
Pfkfb2	2.84277e-11	-0.0793956	0.044	0.127	9.17817e-07
Iqsec1	2.85645e-11	-0.186668	0.489	0.747	9.22234e-07
Mapk8	2.86608e-11	-0.126263	0.242	0.451	9.25344e-07
Nr2c2	2.91393e-11	-0.153677	0.326	0.58	9.4079e-07
Cramp1l	2.94331e-11	-0.103426	0.149	0.302	9.50276e-07
Rad54l2	2.97993e-11	-0.10502	0.172	0.342	9.621e-07
Uqcc2	3.00499e-11	-0.040026	0.027	0.094	9.7019e-07
Gm13791	3.01021e-11	-0.0758062	0.028	0.098	9.71876e-07
Plekha3	3.02342e-11	-0.0803669	0.075	0.18	9.76141e-07
Txlng	3.04924e-11	-0.14369	0.263	0.474	9.84478e-07
Gm34868	3.06301e-11	-0.0583241	0.012	0.067	9.88924e-07
Srpk2	3.07504e-11	0.136794	0.639	0.722	9.92807e-07
3110021N24Rik	3.09414e-11	-0.132235	0.224	0.411	9.98973e-07
Ddost	3.15279e-11	0.190167	0.151	0.066	1.01791e-06
Apc2	3.21283e-11	-0.0760492	0.034	0.109	1.03729e-06
Gm46102	3.24148e-11	-0.0883618	0.032	0.105	1.04654e-06
Cntnap2	3.26076e-11	-0.211686	0.391	0.518	1.05277e-06
Nf1	3.30136e-11	-0.16667	0.394	0.654	1.06588e-06
Ints6l	3.34974e-11	-0.141016	0.249	0.442	1.0815e-06
Ccdc148	3.35538e-11	-0.142502	0.251	0.453	1.08332e-06
Gm41077	3.38198e-11	-0.0752888	0.043	0.125	1.09191e-06
Acp1	3.39341e-11	0.235787	0.434	0.416	1.09559e-06
Exosc9	3.40842e-11	-0.0786658	0.052	0.14	1.10044e-06
Sbf2	3.45064e-11	-0.193469	0.576	0.847	1.11407e-06
Rps10	3.45214e-11	-0.0234546	0.091	0.198	1.11456e-06
Immp1l	3.45308e-11	-0.162772	0.364	0.617	1.11486e-06
Fgf10	3.49119e-11	-0.07754	0.017	0.076	1.12717e-06
Src	3.50947e-11	-0.108713	0.138	0.279	1.13307e-06
4930590L20Rik	3.53915e-11	-0.108381	0.167	0.33	1.14265e-06
Cops9	3.55551e-11	-0.0158236	0.001	0.038	1.14793e-06
Gm15880	3.61458e-11	-0.0551946	0.006	0.051	1.167e-06
Atp1a2	3.62907e-11	-0.0376548	0.01	0.06	1.17168e-06
Ndufb4	3.6899e-11	-0.0679665	0.078	0.17	1.19132e-06
Anxa6	3.71528e-11	-0.104622	0.17	0.334	1.19952e-06
Dnm3	3.73132e-11	-0.158853	0.36	0.594	1.20469e-06
1700007J10Rik	3.79344e-11	-0.0561871	0.009	0.059	1.22475e-06
Selenof	3.80452e-11	0.254711	0.301	0.222	1.22833e-06
Tasp1	3.92205e-11	-0.148946	0.286	0.511	1.26627e-06
Spidr	3.92277e-11	-0.0963399	0.089	0.202	1.26651e-06
Dlx1as	4.03611e-11	-0.0628059	0.015	0.07	1.3031e-06
Tbc1d14	4.14173e-11	-0.10532	0.148	0.301	1.3372e-06
Anks1b	4.1731e-11	-0.0589241	0.996	1	1.34733e-06
Rngtt	4.2042e-11	-0.152365	0.323	0.571	1.35737e-06
Ppip5k2	4.22423e-11	-0.102221	0.143	0.291	1.36384e-06
Onecut1	4.23265e-11	-0.115742	0.115	0.239	1.36655e-06
4930415C11Rik	4.23868e-11	-0.0802447	0.08	0.19	1.3685e-06
B230217J21Rik	4.2446e-11	-0.0628523	0.008	0.057	1.37041e-06
Pcsk5	4.25341e-11	-0.20283	0.523	0.779	1.37326e-06
Cd46	4.30993e-11	-0.132911	0.235	0.436	1.3915e-06
Sik3	4.34203e-11	-0.178425	0.477	0.735	1.40187e-06
Plxna4	4.35902e-11	-0.0779248	0.974	0.997	1.40735e-06
4930595D18Rik	4.45874e-11	-0.0649348	0.018	0.078	1.43955e-06
Fbxo42	4.47688e-11	-0.0946257	0.133	0.277	1.44541e-06
Scamp5	4.50442e-11	-0.101361	0.204	0.388	1.4543e-06
Ppp2r3a	4.51599e-11	-0.154873	0.32	0.56	1.45803e-06
Gm10629	4.62405e-11	-0.0568865	0.015	0.072	1.49292e-06
Cntln	4.69527e-11	-0.112751	0.197	0.375	1.51592e-06
Trmt13	4.69555e-11	-0.100183	0.134	0.274	1.51601e-06
Fndc3b	4.75323e-11	-0.129191	0.237	0.437	1.53463e-06
Msi2	4.78129e-11	-0.138944	0.287	0.506	1.54369e-06
Spen	4.78609e-11	-0.10762	0.166	0.324	1.54524e-06
Airn	4.89383e-11	-0.104717	0.137	0.276	1.58002e-06
Cep170	4.93665e-11	-0.137696	0.242	0.438	1.59385e-06
Ptp4a2	4.94851e-11	-0.123495	0.196	0.361	1.59768e-06
Hnrnpf	4.98017e-11	-0.0924666	0.102	0.22	1.6079e-06
Cdkl5	5.01196e-11	-0.151248	0.288	0.495	1.61816e-06
Tmem170b	5.03934e-11	-0.0856173	0.103	0.227	1.627e-06
Nalcn	5.05626e-11	-0.18774	0.609	0.854	1.63246e-06
Kcnk9	5.08477e-11	-0.10389	0.159	0.317	1.64167e-06
Prr7	5.11899e-11	0.250894	0.278	0.2	1.65272e-06
Naaladl2	5.17572e-11	-0.156526	0.269	0.447	1.67103e-06
Rbm27	5.18879e-11	-0.114329	0.195	0.374	1.67525e-06
Galk2	5.20435e-11	-0.0869832	0.066	0.163	1.68028e-06
Hspa14	5.3453e-11	-0.0951638	0.092	0.204	1.72579e-06
Pafah1b1	5.35131e-11	-0.178667	0.573	0.829	1.72772e-06
Serac1	5.49351e-11	-0.0872284	0.081	0.189	1.77363e-06
Dpy19l4	5.54733e-11	-0.0949665	0.099	0.216	1.79101e-06
Nt5c2	5.67273e-11	-0.183491	0.459	0.739	1.8315e-06
Dock11	5.68332e-11	-0.139193	0.215	0.39	1.83492e-06
6030443J06Rik	5.70632e-11	-0.0998238	0.08	0.184	1.84234e-06
Gm46124	5.7129e-11	-0.0656386	0.009	0.058	1.84447e-06
Ppargc1b	5.75997e-11	-0.103324	0.17	0.331	1.85966e-06
Fyttd1	5.76814e-11	-0.139375	0.256	0.458	1.8623e-06
Mrps23	5.77653e-11	-0.0300717	0	0.035	1.86501e-06
Gm11750	5.77653e-11	-0.0452958	0	0.035	1.86501e-06
Gm27151	5.82707e-11	-0.0885459	0.072	0.174	1.88133e-06
Fmn1	5.8863e-11	-0.0960038	0.117	0.241	1.90045e-06
Cpeb2	5.98737e-11	-0.0904605	0.097	0.212	1.93308e-06
Ppm1l	6.06142e-11	-0.191357	0.479	0.736	1.95699e-06
Stox2	6.07865e-11	-0.157626	0.808	0.973	1.96255e-06
Ap4e1	6.08043e-11	-0.100239	0.123	0.257	1.96313e-06
Fry	6.14019e-11	-0.153753	0.821	0.974	1.98242e-06
Tbc1d12	6.14408e-11	-0.127782	0.228	0.423	1.98368e-06
Smurf2	6.1721e-11	-0.14502	0.272	0.478	1.99272e-06
N4bp2l2	6.21689e-11	0.155292	0.581	0.636	2.00718e-06
Ablim1	6.28828e-11	-0.192564	0.488	0.766	2.03023e-06
Cnot7	6.51166e-11	-0.0947565	0.127	0.26	2.10235e-06
Rps18	6.5591e-11	-0.079203	0.167	0.288	2.11767e-06
Cdyl	6.64499e-11	-0.111458	0.116	0.241	2.1454e-06
Zfp563	6.67468e-11	-0.0849402	0.09	0.204	2.15499e-06
Cers6	6.71568e-11	-0.18562	0.716	0.946	2.16822e-06
Lzts1	6.73749e-11	-0.119678	0.201	0.38	2.17527e-06
Grid2	6.82557e-11	-0.177399	0.499	0.709	2.2037e-06
Vkorc1l1	6.8281e-11	-0.107974	0.163	0.32	2.20452e-06
Tnks2	6.83985e-11	-0.143609	0.27	0.483	2.20831e-06
Ppp2r5e	6.88013e-11	-0.156561	0.329	0.565	2.22132e-06
Gm28905	7.1818e-11	-0.112092	0.076	0.175	2.31871e-06
Wdr35	7.20655e-11	-0.0858669	0.094	0.21	2.32671e-06
Vps13b	7.29179e-11	-0.174987	0.669	0.898	2.35423e-06
Gm46348	7.38864e-11	-0.0455937	0.001	0.037	2.3855e-06
Lrba	7.40434e-11	-0.185505	0.535	0.79	2.39057e-06
Rgs7bp	7.48082e-11	-0.14952	0.849	0.985	2.41526e-06
Fabp3	7.58506e-11	-0.0211628	0.005	0.048	2.44891e-06
Slc4a3	7.61982e-11	-0.102331	0.15	0.298	2.46013e-06
Kdm3b	7.74447e-11	-0.112395	0.187	0.358	2.50038e-06
Capzb	7.77414e-11	-0.107373	0.188	0.352	2.50996e-06
Carf	7.84662e-11	-0.105124	0.133	0.27	2.53336e-06
Fchsd2	7.87838e-11	-0.128767	0.247	0.437	2.54361e-06
Gm41764	7.94558e-11	-0.0715237	0.034	0.108	2.56531e-06
Cacna2d1	8.02844e-11	-0.116443	0.931	0.998	2.59206e-06
Kif3c	8.17161e-11	-0.119732	0.194	0.363	2.63829e-06
Mrps9	8.18587e-11	-0.105303	0.17	0.325	2.64289e-06
Reps2	8.28032e-11	-0.171299	0.421	0.689	2.67339e-06
Zfp961	8.32214e-11	-0.098335	0.119	0.249	2.68689e-06
Gm3510	8.32777e-11	-0.0673189	0.04	0.118	2.6887e-06
Xpo4	8.58003e-11	-0.111462	0.181	0.351	2.77015e-06
Inpp5b	8.65569e-11	-0.0919293	0.124	0.256	2.79458e-06
Lhx2	8.66673e-11	-0.0730944	0.038	0.115	2.79814e-06
Sclt1	8.69167e-11	-0.132444	0.26	0.466	2.80619e-06
Gm12526	8.75339e-11	-0.0647759	0.015	0.07	2.82612e-06
Ptprt	8.76276e-11	-0.0218114	0.004	0.046	2.82915e-06
Pde1b	8.89623e-11	-0.102916	0.149	0.296	2.87224e-06
Trpc4	8.90582e-11	-0.172275	0.392	0.623	2.87533e-06
Gm40155	9.20662e-11	-0.0553103	0.003	0.044	2.97245e-06
Gm16054	9.27882e-11	-0.0492205	0.003	0.044	2.99576e-06
Fam133b	9.33185e-11	0.204005	0.451	0.434	3.01288e-06
Eml2	9.4174e-11	-0.0990075	0.161	0.317	3.0405e-06
Kmt2c	9.49791e-11	-0.176183	0.465	0.739	3.0665e-06
Dixdc1	9.50873e-11	-0.119454	0.234	0.435	3.06999e-06
Gm11906	9.52138e-11	-0.070871	0.048	0.131	3.07407e-06
Gpr137c	9.53933e-11	-0.143352	0.259	0.451	3.07987e-06
Nrf1	9.58273e-11	-0.131314	0.248	0.448	3.09388e-06
Micos10	9.62923e-11	-0.111679	0.154	0.269	3.10889e-06
Fip1l1	9.63877e-11	-0.11483	0.211	0.392	3.11197e-06
Hipk3	9.72504e-11	-0.103467	0.156	0.307	3.13983e-06
Pias1	9.74008e-11	-0.171755	0.4	0.67	3.14468e-06
Dscaml1	9.74926e-11	-0.14138	0.85	0.98	3.14765e-06
Gpc4	9.8124e-11	-0.180166	0.425	0.677	3.16803e-06
Sec22b	9.8247e-11	-0.0779263	0.089	0.202	3.172e-06
Samd4	9.8345e-11	-0.0806984	0.041	0.118	3.17517e-06
Dzank1	9.87958e-11	-0.0995586	0.137	0.276	3.18972e-06
Gm50013	9.97445e-11	-0.0876741	0.083	0.189	3.22035e-06
Stxbp5l	1.00739e-10	-0.133372	0.876	0.99	3.25245e-06
Acbd6	1.00777e-10	-0.152677	0.343	0.596	3.2537e-06
Zfp771	1.01598e-10	-0.0924729	0.117	0.24	3.28021e-06
Ccser2	1.01604e-10	-0.101672	0.17	0.332	3.28038e-06
Npdc1	1.02239e-10	0.23212	0.289	0.21	3.30088e-06
B230219D22Rik	1.02865e-10	0.227459	0.281	0.201	3.32109e-06
Rnf38	1.04195e-10	-0.0981666	0.154	0.307	3.36405e-06
Epb41l3	1.05064e-10	-0.0903779	0.126	0.254	3.3921e-06
Ric8b	1.08951e-10	-0.102059	0.168	0.328	3.51759e-06
Gm26673	1.14187e-10	-0.0570226	0.008	0.055	3.68664e-06
B230307C23Rik	1.14624e-10	0.208017	0.447	0.43	3.70074e-06
Tbc1d20	1.15832e-10	-0.0975309	0.091	0.201	3.73977e-06
Ppp1r2	1.17788e-10	-0.113947	0.152	0.289	3.8029e-06
Ddx6	1.1884e-10	-0.10791	0.224	0.419	3.83686e-06
Zfp652	1.19801e-10	-0.152954	0.318	0.553	3.86789e-06
Med26	1.20672e-10	-0.100757	0.101	0.216	3.89602e-06
Senp5	1.22528e-10	-0.129825	0.244	0.445	3.95593e-06
Sh3rf3	1.23185e-10	-0.1938	0.554	0.823	3.97717e-06
Kif1bp	1.23248e-10	-0.119693	0.19	0.34	3.97919e-06
Fancc	1.24151e-10	-0.0744974	0.052	0.139	4.00835e-06
Mier3	1.25988e-10	-0.0679103	0.034	0.107	4.06764e-06
Phf8	1.27103e-10	-0.0980975	0.127	0.259	4.10364e-06
Gpr45	1.29609e-10	-0.146308	0.29	0.498	4.18454e-06
Elovl5	1.3092e-10	-0.088675	0.066	0.161	4.2269e-06
Dbt	1.31406e-10	-0.0813053	0.057	0.145	4.24256e-06
Celf1	1.32718e-10	-0.181343	0.663	0.896	4.28494e-06
Kdm6a	1.3402e-10	-0.12602	0.215	0.396	4.32696e-06
Ankrd12	1.35408e-10	-0.147784	0.38	0.639	4.37178e-06
Pi4kb	1.38305e-10	-0.0974013	0.159	0.314	4.4653e-06
Rps6kc1	1.39633e-10	-0.10407	0.153	0.301	4.50818e-06
Spata5	1.41383e-10	-0.126056	0.234	0.431	4.5647e-06
Pcdh15	1.41551e-10	-0.0985805	0.088	0.19	4.57012e-06
Nudt5	1.45108e-10	-0.10055	0.145	0.289	4.68495e-06
Gpt2	1.4675e-10	-0.0749784	0.06	0.15	4.73796e-06
Stard7	1.47114e-10	-0.0890225	0.138	0.278	4.74973e-06
Mfhas1	1.49119e-10	-0.116607	0.151	0.289	4.81447e-06
Crppa	1.49192e-10	-0.115274	0.193	0.359	4.81681e-06
Usp49	1.50028e-10	-0.0780279	0.064	0.158	4.84379e-06
Lpgat1	1.50305e-10	-0.119337	0.229	0.417	4.85274e-06
Crtc3	1.50487e-10	-0.176085	0.391	0.647	4.85862e-06
Megf9	1.5252e-10	-0.163232	0.384	0.634	4.92426e-06
Prss48	1.54847e-10	-0.0410977	0.001	0.036	4.99939e-06
Inpp5j	1.56216e-10	-0.0785927	0.061	0.151	5.04358e-06
Asb7	1.56837e-10	-0.0888231	0.086	0.193	5.06364e-06
Mcrip1	1.57198e-10	-0.0699971	0.047	0.125	5.0753e-06
4930556N13Rik	1.58063e-10	-0.0758529	0.052	0.136	5.10322e-06
Daglb	1.58456e-10	-0.0814041	0.089	0.199	5.11592e-06
Dapk1	1.62235e-10	-0.158581	0.77	0.953	5.23792e-06
Emc4	1.65044e-10	0.224578	0.215	0.132	5.3286e-06
Supt6	1.65588e-10	-0.11488	0.266	0.47	5.34619e-06
Kif1a	1.66466e-10	-0.142689	0.304	0.517	5.37451e-06
Sdf2l1	1.70718e-10	0.0998674	0.064	0.009	5.51181e-06
Gm14703	1.73069e-10	-0.0749772	0.065	0.16	5.5877e-06
Vps35l	1.76294e-10	-0.120029	0.209	0.391	5.69184e-06
Tipin	1.83673e-10	-0.0778367	0.078	0.181	5.93007e-06
4930563F08Rik	1.84109e-10	-0.0642603	0.02	0.08	5.94415e-06
Apba2	1.85336e-10	-0.186254	0.506	0.802	5.98376e-06
Foxk2	1.85657e-10	-0.108163	0.17	0.327	5.99411e-06
Rps7	1.88277e-10	-0.0299869	0.14	0.259	6.07871e-06
Iyd	1.93556e-10	-0.0655022	0.016	0.069	6.24914e-06
Akirin1	1.96377e-10	-0.0906308	0.088	0.193	6.34023e-06
4921511C10Rik	1.96641e-10	-0.130709	0.27	0.469	6.34874e-06
Gm17202	1.97185e-10	-0.0716122	0.048	0.131	6.36632e-06
Mapk9	1.98406e-10	-0.0965615	0.13	0.265	6.40575e-06
Efcab7	1.99394e-10	-0.0824388	0.067	0.163	6.43763e-06
Grhl2	2.00019e-10	-0.0597028	0.014	0.067	6.45781e-06
Tbc1d24	2.01267e-10	-0.0883213	0.141	0.284	6.49812e-06
Mgat3	2.02087e-10	-0.0914891	0.138	0.274	6.52459e-06
Mex3c	2.02103e-10	-0.0945236	0.102	0.216	6.52511e-06
Ptgis	2.0262e-10	-0.0586564	0.01	0.058	6.54178e-06
Ccdc33	2.04155e-10	-0.0701214	0.027	0.093	6.59136e-06
Gm20721	2.06672e-10	-0.0537281	0.016	0.07	6.67263e-06
Lhfpl3	2.07111e-10	-0.0713217	0.034	0.105	6.68678e-06
1110051M20Rik	2.08213e-10	-0.189461	0.55	0.83	6.72237e-06
Simc1	2.13127e-10	-0.112155	0.192	0.364	6.88101e-06
Hsf2	2.14708e-10	-0.0956596	0.115	0.236	6.93206e-06
Safb	2.16836e-10	-0.114934	0.212	0.389	7.00078e-06
Sycp2	2.18041e-10	-0.0760995	0.087	0.194	7.03966e-06
Pcnx4	2.18607e-10	-0.0852696	0.066	0.158	7.05794e-06
Phf12	2.19987e-10	-0.103451	0.185	0.351	7.10251e-06
Gm16066	2.20015e-10	-0.072267	0.043	0.121	7.10339e-06
Med23	2.24955e-10	-0.0838077	0.097	0.212	7.26289e-06
Gm15492	2.2522e-10	-0.0563598	0.01	0.058	7.27146e-06
Clpx	2.26491e-10	-0.10601	0.173	0.331	7.3125e-06
Atp8a2	2.32824e-10	-0.151543	0.33	0.56	7.51697e-06
Kpna3	2.32919e-10	-0.136805	0.292	0.515	7.52002e-06
Exosc10	2.35538e-10	-0.0820981	0.114	0.24	7.60458e-06
Cdip1	2.35653e-10	-0.139345	0.316	0.547	7.60828e-06
Cers1	2.36268e-10	-0.0719271	0.077	0.179	7.62816e-06
Ski	2.4018e-10	-0.132936	0.276	0.502	7.75447e-06
Ciao1	2.47511e-10	-0.0643697	0.027	0.091	7.99116e-06
Gm1043	2.47774e-10	-0.100402	0.153	0.301	7.99963e-06
Strada	2.50047e-10	-0.131937	0.283	0.509	8.07301e-06
Olfr539	2.5093e-10	-0.0668786	0.018	0.075	8.10154e-06
Rnps1	2.56295e-10	-0.0988947	0.186	0.351	8.27475e-06
2023-09-11	2.57121e-10	-0.137067	0.302	0.527	8.3014e-06
Gm13584	2.58395e-10	-0.0486198	0.007	0.05	8.34255e-06
Mcmdc2	2.59724e-10	-0.0832012	0.096	0.209	8.38546e-06
Serinc5	2.60303e-10	-0.100802	0.145	0.285	8.40415e-06
Sfxn5	2.61649e-10	-0.100799	0.122	0.247	8.44759e-06
Gm12122	2.63663e-10	-0.0738255	0.065	0.159	8.51262e-06
Ttc17	2.68853e-10	-0.153882	0.338	0.593	8.68018e-06
Arhgap20	2.69078e-10	-0.188037	0.541	0.8	8.68747e-06
9330175M20Rik	2.72094e-10	-0.0795491	0.041	0.116	8.78482e-06
Lrrc49	2.72282e-10	-0.122497	0.219	0.4	8.7909e-06
Lekr1	2.75003e-10	-0.0851197	0.102	0.217	8.87874e-06
Herpud2	2.79089e-10	-0.0774838	0.092	0.202	9.01068e-06
Med12l	2.79899e-10	-0.196709	0.567	0.848	9.03681e-06
Ercc8	2.806e-10	-0.0801875	0.077	0.178	9.05946e-06
Blmh	2.80688e-10	-0.100761	0.153	0.298	9.06229e-06
Crmp1	2.80774e-10	-0.0985217	0.183	0.341	9.06506e-06
B130055M24Rik	2.83444e-10	-0.074788	0.071	0.169	9.15128e-06
Itga4	2.87172e-10	-0.0840743	0.088	0.196	9.27164e-06
Gm49189	2.87525e-10	-0.0637833	0.024	0.086	9.28302e-06
Klhl32	2.91272e-10	-0.178656	0.464	0.728	9.40401e-06
Nrg3os	2.95363e-10	-0.150154	0.799	0.959	9.53609e-06
Zfhx2	2.9776e-10	-0.0908354	0.194	0.372	9.61349e-06
Gan	3.03524e-10	-0.0850159	0.084	0.189	9.79958e-06
Tubb4b	3.06413e-10	-0.0217033	0.001	0.035	9.89284e-06
Tmem245	3.16622e-10	-0.104174	0.18	0.344	1.02225e-05
Zcchc9	3.194e-10	0.213646	0.235	0.155	1.03121e-05
Firre	3.25492e-10	-0.0979551	0.178	0.34	1.05088e-05
Ppp2r2b	3.28712e-10	-0.104142	0.215	0.372	1.06128e-05
Cnot1	3.30747e-10	-0.128238	0.268	0.472	1.06785e-05
Gm31763	3.34094e-10	-0.0843002	0.067	0.16	1.07866e-05
Ppm1b	3.36151e-10	-0.0947736	0.152	0.298	1.0853e-05
Fto	3.36883e-10	-0.192089	0.555	0.839	1.08766e-05
Rmnd5a	3.36911e-10	-0.134253	0.27	0.485	1.08775e-05
Gm10550	3.40804e-10	-0.0656351	0.021	0.08	1.10032e-05
Peli1	3.42337e-10	-0.14482	0.316	0.556	1.10527e-05
Pced1b	3.42384e-10	-0.123201	0.243	0.439	1.10542e-05
Arl3	3.42648e-10	-0.129014	0.299	0.508	1.10627e-05
Papolg	3.63176e-10	-0.0795127	0.082	0.185	1.17255e-05
Vsnl1	3.69468e-10	-0.101979	0.265	0.451	1.19286e-05
Slc23a1	3.7083e-10	-0.0433093	0.002	0.037	1.19726e-05
Klhl3	3.75298e-10	-0.156838	0.352	0.598	1.21169e-05
Nop58	3.77966e-10	-0.0817798	0.118	0.244	1.2203e-05
Gm28320	3.78466e-10	-0.0651198	0.042	0.118	1.22191e-05
Rpl13a	3.83168e-10	-0.0380311	0.084	0.178	1.23709e-05
Sgms1	3.84191e-10	-0.152604	0.36	0.606	1.2404e-05
Hcn2	3.88215e-10	-0.0697569	0.056	0.141	1.25339e-05
Dido1	3.97309e-10	-0.116412	0.222	0.404	1.28275e-05
Hacd2	3.97808e-10	-0.111722	0.199	0.373	1.28436e-05
Kcng3	3.99434e-10	-0.0770527	0.061	0.15	1.28961e-05
Tmtc3	4.02016e-10	-0.0811936	0.064	0.154	1.29795e-05
Mfap3l	4.03847e-10	-0.0927831	0.124	0.251	1.30386e-05
Ppm1h	4.04058e-10	-0.182682	0.54	0.791	1.30454e-05
Ism1	4.07273e-10	-0.0738556	0.044	0.122	1.31492e-05
Ankrd11	4.13125e-10	-0.180363	0.6	0.864	1.33382e-05
Ddx10	4.17199e-10	-0.116825	0.221	0.407	1.34697e-05
Virma	4.18792e-10	-0.113311	0.232	0.429	1.35211e-05
Zfp462	4.19217e-10	-0.0554281	0.023	0.082	1.35349e-05
Efr3a	4.23834e-10	-0.0989414	0.206	0.377	1.36839e-05
Ppp1cc	4.24231e-10	-0.0864437	0.124	0.249	1.36967e-05
Il1rapl2	4.29206e-10	-0.139195	0.09	0.187	1.38573e-05
Rpl5	4.29214e-10	-0.078145	0.17	0.304	1.38576e-05
Zcchc14	4.30288e-10	-0.110158	0.208	0.384	1.38923e-05
Sin3a	4.35493e-10	-0.0878846	0.099	0.212	1.40603e-05
Gtdc1	4.44768e-10	-0.187491	0.558	0.816	1.43598e-05
Gm20208	4.50167e-10	-0.0725966	0.04	0.114	1.45341e-05
Zfp867	4.50437e-10	-0.066334	0.033	0.102	1.45428e-05
Xpo6	4.56427e-10	-0.0964465	0.175	0.335	1.47362e-05
Sema4f	4.59003e-10	-0.0780203	0.073	0.169	1.48194e-05
Syt14	4.59802e-10	-0.158766	0.361	0.609	1.48452e-05
Syt10	4.63596e-10	-0.111461	0.174	0.33	1.49677e-05
Ppp1r16b	4.63678e-10	-0.161358	0.396	0.664	1.49703e-05
Xylt2	4.70177e-10	-0.056899	0.022	0.082	1.51801e-05
Rbbp4	4.74964e-10	-0.0988056	0.152	0.291	1.53347e-05
Papss2	4.75609e-10	-0.0580735	0.015	0.067	1.53555e-05
Zfp871	4.76934e-10	-0.101154	0.166	0.32	1.53983e-05
A230072E10Rik	4.77791e-10	-0.0603276	0.02	0.077	1.5426e-05
Bdh1	4.79124e-10	-0.0828646	0.073	0.168	1.5469e-05
Fndc1	4.80712e-10	-0.0863538	0.07	0.164	1.55203e-05
[truncated: 12,258 more rows]

## Sheet: Cluster 4
	p_val	avg_log2FC	pct.1	pct.2	p_val_adj
[truncated: 13,272 more rows]

[truncated: 24 more sheets: Cluster 5, Cluster 6, Cluster 7, Cluster 8, Cluster 10, Cluster 11, Cluster 12, Cluster 13, Cluster 14, Cluster 15, Cluster 16, Cluster 17, Cluster 18, Cluster 19, Cluster 20, Cluster 21, Cluster 22, Cluster 23, Cluster 24, Cluster 25 …]
