# Supplementary material for: Formation of memory assemblies through the DNA-sensing TLR9 pathway
Source: Nature. 2024 Mar 27;628(8006):145–53. doi: 10.1038/s41586-024-07220-7 (PMC10990941; doi:10.1038/s41586-024-07220-7)
Supplement: Supplementary file 4 — List of genes differentially regulated by TLR9 knockdown after CFC (AAV-Cre CFC versus AAV-GFP CFC). [file 41586_2024_7220_MOESM4_ESM.xlsx]

## Sheet: Cluster 0
	p_val	avg_log2FC	pct.1	pct.2	p_val_adj
Cck	0	-1.29221	0	0.869	0
Atp6v0c	1.3427e-242	-0.998796	0	0.742	4.33505e-238
Itm2b	5.22937e-232	-0.925469	0.564	0.945	1.68836e-227
Atp2b1	7.80814e-216	-0.218549	0.999	0.999	2.52094e-211
Snhg11	1.84909e-180	-0.130021	1	1	5.96996e-176
Bsg	2.92447e-164	-0.756492	0	0.565	9.44195e-160
Rtn1	1.3169e-157	-0.52273	0.852	0.971	4.25176e-153
Atp1b1	5.38933e-144	-0.530702	0.811	0.942	1.74e-139
4930419G24Rik	2.7767e-128	0.607148	0.882	0.448	8.96485e-124
Chgb	9.41806e-127	-0.737892	0.275	0.698	3.04071e-122
Ly6h	5.6651e-118	-0.677257	0.453	0.784	1.82903e-113
Nrg3	2.22423e-107	0.0894702	1	0.997	7.18116e-103
Itm2c	1.75273e-106	-0.684094	0.247	0.629	5.65885e-102
Grin2b	5.58527e-102	-0.0907904	1	0.998	1.80326e-97
Rnasek	2.47804e-100	-0.457183	0	0.386	8.00061e-96
Csmd1	2.80125e-99	0.0897771	0.999	0.997	9.04412e-95
Calr	9.91886e-96	-0.576172	0.115	0.509	3.2024e-91
Hsp90b1	2.26707e-95	-0.642111	0.281	0.62	7.31947e-91
Hspa5	1.07325e-93	-0.665926	0.183	0.543	3.46511e-89
Slc22a17	5.7969e-91	-0.592861	0.468	0.725	1.87159e-86
Prnp	3.2304e-90	-0.574938	0.486	0.722	1.04297e-85
Gm37459	2.19112e-89	0.511112	0.62	0.204	7.07426e-85
Grina	6.04834e-89	-0.59813	0.275	0.621	1.95277e-84
Gpc5	1.97409e-88	0.511413	0.901	0.689	6.37353e-84
Gm43376	1.03323e-87	0.455995	0.491	0.115	3.33588e-83
Aplp1	2.33145e-85	-0.564806	0.358	0.685	7.52731e-81
Celf2	9.48197e-85	0.0741987	1	0.997	3.06135e-80
Rabac1	4.01103e-84	-0.430702	0	0.334	1.295e-79
Dad1	4.81408e-81	-0.380833	0	0.323	1.55427e-76
Fgf14	8.64658e-80	0.199162	0.997	0.978	2.79163e-75
4930547E14Rik	8.82984e-79	0.434538	0.491	0.127	2.8508e-74
Sec11c	4.21862e-76	-0.486535	0.055	0.383	1.36202e-71
Nlgn1	9.90476e-74	0.0947426	1	0.997	3.19785e-69
Grm7	6.66907e-72	0.175158	0.999	0.971	2.15317e-67
Tecr	7.48445e-71	-0.539392	0.355	0.624	2.41643e-66
Pcsk1n	2.84304e-70	-0.341984	0	0.286	9.17905e-66
Msra	7.60248e-68	-0.144482	0.989	0.992	2.45454e-63
Gm36975	6.16311e-66	0.44346	0.67	0.299	1.98982e-61
Galntl6	8.04315e-63	0.086227	0.998	0.999	2.59681e-58
C1qtnf4	5.10721e-62	-0.495432	0.373	0.631	1.64891e-57
Thy1	8.10923e-61	-0.504101	0.197	0.478	2.61815e-56
Kcnd2	2.24305e-60	0.0714799	1	0.999	7.24191e-56
Slc17a7	1.05703e-59	-0.366544	0.714	0.813	3.41272e-55
Serinc1	2.70719e-59	-0.500231	0.374	0.599	8.74044e-55
Caly	3.88197e-58	-0.45707	0.206	0.498	1.25333e-53
Grik2	4.56877e-58	0.248339	0.986	0.908	1.47507e-53
Sdk1	7.20532e-57	0.374198	0.303	0.063	2.32631e-52
Arl6ip1	9.01043e-57	-0.494759	0.275	0.527	2.90911e-52
Gabrb1	1.44216e-56	0.212144	0.993	0.935	4.65617e-52
Pdia6	1.51562e-55	-0.491004	0.192	0.454	4.89332e-51
Pde11a	1.65267e-55	0.448003	0.437	0.146	5.33583e-51
Sntg1	4.14112e-55	0.173871	0.983	0.946	1.337e-50
Cd81	6.59483e-54	-0.272373	0	0.226	2.12921e-49
Lrtm1	7.60019e-54	0.356165	0.44	0.142	2.4538e-49
Sox5	2.42794e-53	0.438324	0.552	0.25	7.83884e-49
Gm20754	2.77692e-53	0.215914	0.986	0.922	8.96556e-49
Fkbp2	4.40773e-53	-0.445213	0.172	0.438	1.42308e-48
Selenok	7.06512e-53	-0.401273	0.121	0.39	2.28104e-48
Gabbr1	7.66253e-53	-0.422743	0.496	0.666	2.47393e-48
Pcdh15	1.73971e-52	0.226819	0.168	0.006	5.61684e-48
Gm20713	5.55679e-52	0.37507	0.43	0.143	1.79406e-47
Ctsl	2.20774e-51	-0.291866	0	0.217	7.12792e-47
Scn1b	2.42414e-51	-0.432798	0.219	0.478	7.82657e-47
Nbea	3.10151e-51	0.138042	0.996	0.977	1.00135e-46
Adgrl3	5.10555e-51	0.0966701	0.997	0.994	1.64838e-46
Scg5	5.71618e-50	-0.366205	0.591	0.732	1.84553e-45
Slc12a5	1.17233e-49	-0.40972	0.465	0.643	3.785e-45
Aldoa	3.05377e-49	-0.245148	0	0.209	9.8594e-45
Ckb	4.45252e-49	-0.315799	0.072	0.33	1.43754e-44
Cox4i1	4.595e-49	-0.229922	0	0.208	1.48354e-44
Atp1a1	9.18462e-49	-0.45588	0.274	0.499	2.96535e-44
Ndfip1	1.44837e-48	-0.35535	0.7	0.798	4.67622e-44
Cnksr2	1.11739e-47	0.131597	0.984	0.979	3.6076e-43
Cadm1	3.82587e-47	0.320296	0.91	0.701	1.23522e-42
Lingo2	4.34232e-47	0.516643	0.58	0.326	1.40196e-42
St6galnac3	5.68322e-47	0.377187	0.718	0.438	1.83489e-42
Npdc1	5.94644e-46	-0.425835	0.276	0.5	1.91987e-41
Nsg1	1.2354e-45	-0.406539	0.123	0.362	3.98861e-41
Ppia	1.88221e-45	-0.279765	0.032	0.254	6.07689e-41
Gm16105	2.09424e-45	-0.408544	0.197	0.442	6.76145e-41
Nenf	2.26498e-45	-0.22194	0	0.193	7.31271e-41
Dmd	2.76676e-44	0.101547	0.992	0.984	8.93276e-40
Wfs1	2.8192e-43	-0.394541	0.085	0.309	9.10208e-39
Gm29237	3.77722e-43	0.168771	0.131	0.002	1.21951e-38
Dpyd	6.8389e-43	0.356422	0.519	0.238	2.20801e-38
Pde4b	1.04247e-42	0.349029	0.704	0.414	3.36571e-38
Gm26871	1.14309e-42	0.256972	0.949	0.811	3.69058e-38
Macrod2os1	3.96112e-42	0.226618	0.246	0.05	1.27889e-37
4930587E11Rik	1.04836e-41	0.263796	0.29	0.075	3.38473e-37
Brinp3	2.36149e-41	0.332842	0.385	0.142	7.6243e-37
Son	2.90021e-41	-0.174157	0.947	0.954	9.36363e-37
Gm48749	3.55261e-41	0.285989	0.331	0.1	1.147e-36
Krtcap2	4.66343e-41	-0.231021	0	0.176	1.50563e-36
Rims1	9.53066e-41	0.211587	0.964	0.891	3.07707e-36
1500035N22Rik	1.05293e-40	0.227997	0.264	0.061	3.39949e-36
Atp6v0b	1.80652e-40	-0.319427	0.706	0.813	5.83253e-36
Kcnj3	1.01057e-39	0.234189	0.972	0.844	3.26272e-35
Syt17	1.27949e-39	0.319541	0.484	0.211	4.13095e-35
A330015K06Rik	1.79446e-39	0.339682	0.695	0.405	5.7936e-35
Nav3	2.21208e-39	0.0967688	0.997	0.992	7.14191e-35
Gria2	2.70698e-39	0.0793053	1	1	8.73975e-35
Nkain2	7.49457e-39	0.155106	0.995	0.968	2.4197e-34
Kirrel3	9.63488e-39	0.448949	0.536	0.29	3.11072e-34
Tenm4	4.72698e-38	0.194567	0.974	0.899	1.52615e-33
Ttc19	5.37909e-38	-0.268927	0.692	0.769	1.73669e-33
Gm21798	1.13187e-37	0.268197	0.331	0.108	3.65437e-33
Clu	1.13882e-37	-0.194873	0	0.162	3.67681e-33
Psap	1.5614e-37	-0.367707	0.257	0.474	5.04113e-33
Hs6st3	1.82971e-37	0.0573009	0.998	0.999	5.90741e-33
Olfm1	2.53747e-37	-0.377844	0.535	0.671	8.19247e-33
Atp6ap2	2.89173e-37	-0.413655	0.245	0.435	9.33623e-33
Nrg1	6.73558e-37	0.306612	0.87	0.719	2.17465e-32
Gm13269	7.11059e-37	0.323152	0.646	0.339	2.29572e-32
Tm2d2	1.34961e-36	-0.256985	0.015	0.187	4.35737e-32
Cx3cl1	1.56716e-36	-0.366585	0.311	0.491	5.05975e-32
Tafa2	2.06783e-36	0.126626	0.118	0.004	6.67618e-32
1700109K24Rik	2.17142e-36	0.228521	0.26	0.069	7.01063e-32
Thsd7b	2.70389e-36	0.346856	0.765	0.499	8.72978e-32
Grik4	5.37696e-36	0.27925	0.396	0.167	1.736e-31
Plxna4os3	7.10092e-36	0.21475	0.237	0.057	2.2926e-31
Adgrb3	7.83496e-36	0.0552306	0.999	0.997	2.52959e-31
Lin7a	1.0502e-35	0.322173	0.534	0.265	3.39066e-31
Gm37679	2.04685e-35	0.255003	0.344	0.118	6.60846e-31
Actg1	2.48408e-35	-0.188795	0	0.153	8.0201e-31
Kctd16	3.03333e-35	0.118672	0.995	0.981	9.79339e-31
Gm48239	3.06537e-35	0.151099	0.131	0.01	9.89685e-31
Dlg2	4.04079e-35	0.0504361	1	0.999	1.30461e-30
Spink8	4.38439e-35	-0.372254	0.192	0.391	1.41554e-30
Spcs1	5.33453e-35	-0.20009	0	0.151	1.72231e-30
Hectd2os	8.80298e-35	0.206826	0.247	0.064	2.84213e-30
Gm48678	2.36726e-34	0.289632	0.551	0.265	7.64295e-30
Ctsb	8.84399e-34	-0.387701	0.166	0.351	2.85537e-29
Lrrc4c	9.72921e-34	0.166694	0.986	0.936	3.14117e-29
Ak5	1.0718e-33	0.327217	0.622	0.379	3.46041e-29
Grm5	1.10573e-33	0.0718784	1	0.998	3.56997e-29
Ctsd	1.12058e-33	-0.182558	0	0.146	3.61791e-29
Cnih2	1.63604e-33	-0.327464	0.215	0.419	5.28212e-29
Dok6	2.41365e-33	0.137172	0.989	0.956	7.7927e-29
Kcnn2	2.60097e-33	0.21721	0.933	0.808	8.3975e-29
Frmd4a	2.7454e-33	0.196586	0.968	0.882	8.8638e-29
A830018L16Rik	3.54349e-33	0.272338	0.43	0.194	1.14405e-28
Tmem158	5.37606e-33	-0.33619	0.085	0.271	1.73571e-28
Cst3	1.08541e-32	-0.209034	0	0.142	3.50436e-28
Syp	1.33495e-32	-0.349132	0.444	0.581	4.31002e-28
Gm11149	3.03888e-32	0.203925	0.258	0.076	9.81131e-28
Tenm2	5.27823e-32	0.0548235	0.998	1	1.70413e-27
Emc10	5.44649e-32	-0.370177	0.243	0.418	1.75845e-27
Tmeff2	1.19742e-31	0.291302	0.803	0.563	3.86598e-27
Rps2	1.21575e-31	-0.18253	0.032	0.199	3.92519e-27
Cacna2d1	1.42037e-31	0.144569	0.981	0.946	4.58579e-27
Frmpd4	1.67164e-31	0.124465	0.992	0.97	5.39707e-27
Prkca	2.10478e-31	-0.182136	0.913	0.941	6.7955e-27
Ppfia2	4.13923e-31	0.168171	0.988	0.933	1.33639e-26
Gm41505	4.28909e-31	0.200353	0.236	0.066	1.38478e-26
Hmgcll1	4.31899e-31	0.295735	0.6	0.326	1.39443e-26
AY036118	4.37261e-31	0.205162	0.279	0.098	1.41174e-26
5730522E02Rik	4.44383e-31	0.14731	0.981	0.944	1.43474e-26
Mgat4c	5.4412e-31	0.369886	0.62	0.409	1.75674e-26
Ktn1	5.45756e-31	-0.269785	0.597	0.69	1.76203e-26
Ndufc2	6.77916e-31	-0.126698	0	0.134	2.18872e-26
Gm32647	9.33915e-31	0.293427	0.29	0.105	3.01524e-26
Ptprg	1.20842e-30	0.198992	0.951	0.864	3.90149e-26
Tmem147	1.69868e-30	-0.220384	0.024	0.179	5.48436e-26
Tmem191c	1.82553e-30	-0.312936	0.502	0.617	5.8939e-26
Gm26854	2.279e-30	0.162428	0.156	0.026	7.35798e-26
Agrp	2.612e-30	0.189791	0.226	0.061	8.43311e-26
Ntng1	2.8412e-30	0.287513	0.357	0.159	9.17311e-26
Cpe	3.29319e-30	-0.171693	0.908	0.932	1.06324e-25
Matk	5.12336e-30	-0.292899	0.55	0.657	1.65413e-25
Uba52	9.04352e-30	0.0698132	0.103	0.006	2.91979e-25
Sorcs1	1.0608e-29	0.28201	0.385	0.17	3.42491e-25
Tmed9	1.60956e-29	-0.337998	0.299	0.466	5.19661e-25
Gm12296	2.9284e-29	0.285047	0.555	0.292	9.45462e-25
Ralyl	3.4142e-29	0.103601	0.997	0.982	1.10231e-24
Fibcd1	3.50308e-29	-0.350697	0.198	0.376	1.131e-24
Pgrmc1	3.68393e-29	-0.354232	0.16	0.332	1.18939e-24
Far2os1	5.24508e-29	0.165515	0.136	0.02	1.69342e-24
Ssbp4	6.14885e-29	-0.334712	0.361	0.515	1.98522e-24
A230057D06Rik	6.26088e-29	0.275489	0.835	0.607	2.02139e-24
mt-Nd4	7.02851e-29	-0.135946	0.012	0.154	2.26922e-24
Fgf12	8.22436e-29	0.175201	0.964	0.89	2.65532e-24
Lrrtm4	1.01053e-28	0.309374	0.11	0.01	3.26258e-24
Pcdh7	1.18975e-28	0.336311	0.451	0.239	3.84123e-24
Cnih3	1.20269e-28	0.218833	0.303	0.114	3.883e-24
Xrcc6	1.76867e-28	0.230417	0.36	0.151	5.71033e-24
Rpl9	1.79583e-28	-0.157828	0	0.124	5.79801e-24
Camk2a	2.8872e-28	-0.0886131	0.991	0.986	9.32161e-24
Tmsb4x	3.5287e-28	-0.284022	0.011	0.145	1.13928e-23
Oxr1	3.61103e-28	0.186475	0.964	0.88	1.16586e-23
Unc5c	4.59562e-28	0.272764	0.818	0.611	1.48374e-23
4930509J09Rik	6.32401e-28	0.272462	0.66	0.396	2.04177e-23
Ran	7.45601e-28	-0.118044	0.001	0.124	2.40725e-23
Gm16054	8.31303e-28	0.128825	0.116	0.012	2.68395e-23
Itgbl1	9.23023e-28	0.188381	0.195	0.051	2.98007e-23
Rspo2	1.00026e-27	0.202649	0.191	0.05	3.22945e-23
Brd9	1.06998e-27	-0.140753	0.937	0.917	3.45455e-23
Gm10848	1.21913e-27	0.269746	0.599	0.337	3.93609e-23
Plcb1	1.25684e-27	0.120827	0.993	0.972	4.05782e-23
Gm16168	1.95488e-27	0.145115	0.163	0.034	6.31151e-23
Clstn1	3.66845e-27	-0.324387	0.445	0.567	1.1844e-22
Atp2b2	4.51611e-27	-0.280213	0.562	0.671	1.45807e-22
Erp29	5.45853e-27	-0.327599	0.162	0.327	1.76234e-22
Laptm4a	5.4812e-27	-0.346329	0.233	0.39	1.76966e-22
Cpne7	9.69263e-27	0.280402	0.593	0.342	3.12936e-22
Sorbs2os	1.01562e-26	0.214448	0.332	0.137	3.27904e-22
Nckap5	1.0304e-26	0.27836	0.62	0.37	3.32675e-22
Icam5	1.12078e-26	-0.303241	0.439	0.567	3.61855e-22
Tenm1	1.16595e-26	0.292046	0.712	0.478	3.76438e-22
Hecw2	1.40613e-26	0.269896	0.74	0.5	4.53985e-22
Macrod2	2.60004e-26	0.109276	0.998	0.981	8.39448e-22
Pcdh9	2.67304e-26	0.111986	0.99	0.983	8.63017e-22
Gm15520	3.13962e-26	0.161564	0.168	0.039	1.01366e-21
Rfx3	3.34569e-26	0.249259	0.747	0.55	1.08019e-21
Selenos	4.59371e-26	-0.310624	0.116	0.275	1.48313e-21
Scg2	5.25898e-26	-0.364122	0.197	0.356	1.69792e-21
Cnpy2	5.50952e-26	-0.184386	0.019	0.149	1.7788e-21
Tomm20	5.57844e-26	-0.274107	0.136	0.305	1.80105e-21
Luc7l2	5.60872e-26	0.182525	0.962	0.852	1.81083e-21
Emc7	6.13407e-26	-0.321258	0.223	0.378	1.98045e-21
Egfem1	8.72431e-26	0.0964441	0.979	0.975	2.81673e-21
Tuba1a	9.23965e-26	-0.145414	0	0.112	2.98311e-21
Mlip	1.18305e-25	0.267286	0.719	0.465	3.8196e-21
Limch1	2.35264e-25	0.247419	0.573	0.329	7.59572e-21
Cntn3	2.44838e-25	0.243569	0.85	0.681	7.90484e-21
Hecw1	2.45758e-25	0.260534	0.62	0.361	7.93454e-21
Cdh18	2.49091e-25	0.247455	0.508	0.26	8.04214e-21
Arl6ip5	2.61334e-25	-0.31163	0.206	0.366	8.43742e-21
Rps29	2.75656e-25	-0.154737	0	0.11	8.89983e-21
Golgb1	3.27388e-25	-0.232125	0.626	0.69	1.057e-20
Tiam1	3.50932e-25	0.170436	0.238	0.087	1.13302e-20
Gabra2	3.5814e-25	0.167852	0.968	0.886	1.15629e-20
Mmp16	3.71664e-25	0.228146	0.855	0.684	1.19996e-20
B230307C23Rik	4.0136e-25	-0.290477	0.37	0.507	1.29583e-20
Gm48512	4.04646e-25	0.203438	0.342	0.142	1.30644e-20
Me3	4.16915e-25	0.250943	0.847	0.608	1.34605e-20
Rims2	4.25965e-25	0.22526	0.894	0.723	1.37527e-20
Scai	4.70715e-25	0.243347	0.849	0.637	1.51975e-20
Cacnb2	5.85574e-25	0.0790461	0.998	0.988	1.89058e-20
Grm3	6.74508e-25	0.242488	0.332	0.15	2.17771e-20
Ptprt	8.03426e-25	0.173274	0.172	0.046	2.59394e-20
Gm3848	8.53736e-25	0.133737	0.141	0.028	2.75637e-20
Zranb2	9.35507e-25	-0.139518	0.927	0.922	3.02038e-20
Fbxl7	1.05587e-24	0.239734	0.275	0.109	3.40898e-20
Eef1b2	1.22815e-24	-0.176959	0.041	0.183	3.9652e-20
Dynlrb1	1.76893e-24	0.0457352	0.07	0	5.71116e-20
Sorl1	1.78172e-24	-0.210558	0.71	0.75	5.75247e-20
Magi2	1.85995e-24	0.0507961	0.999	0.999	6.00502e-20
Rapgef5	2.05388e-24	0.245385	0.823	0.602	6.63116e-20
Kcnd3	2.32114e-24	0.223937	0.3	0.128	7.49403e-20
B4gat1	2.36335e-24	-0.260703	0.072	0.22	7.63033e-20
Fam155a	2.50784e-24	0.0594365	1	0.999	8.09681e-20
Slit2	2.56678e-24	0.216264	0.249	0.096	8.28711e-20
Prkg1	3.01618e-24	0.114554	0.992	0.968	9.73803e-20
1700007F19Rik	4.41213e-24	0.21605	0.265	0.101	1.4245e-19
Pdia3	4.54683e-24	-0.311937	0.235	0.382	1.46799e-19
D430041D05Rik	5.74528e-24	0.254962	0.496	0.279	1.85492e-19
Edil3	6.46554e-24	0.201584	0.355	0.171	2.08746e-19
Ndufb5	6.90124e-24	-0.151571	0.039	0.179	2.22813e-19
Ccdc85a	7.27267e-24	0.24877	0.644	0.427	2.34806e-19
Pex5l	7.41442e-24	0.0855763	0.999	0.992	2.39382e-19
Tspan3	7.58932e-24	-0.313114	0.301	0.445	2.45029e-19
Ptprk	9.59687e-24	0.260166	0.453	0.248	3.09845e-19
Syt4	1.02246e-23	-0.295967	0.157	0.312	3.30111e-19
H2afz	1.12366e-23	-0.123412	0.023	0.15	3.62784e-19
Snhg14	1.17318e-23	0.115131	0.983	0.955	3.78773e-19
Magi3	1.19634e-23	0.207493	0.39	0.182	3.86251e-19
Lrfn5	1.63744e-23	0.107859	0.995	0.975	5.28665e-19
Gpc4	1.73795e-23	0.199641	0.335	0.149	5.61113e-19
Gab2	1.81236e-23	0.206482	0.379	0.173	5.85139e-19
Nalcn	1.81465e-23	0.239284	0.776	0.542	5.85877e-19
AC171003.1	2.53897e-23	0.154569	0.159	0.04	8.19733e-19
Sgk1	2.65605e-23	0.240233	0.544	0.313	8.57533e-19
Cntnap2	2.89734e-23	0.0478764	0.998	0.997	9.35435e-19
Lrrc7	3.04247e-23	0.0680753	0.998	0.992	9.82292e-19
Lrp1b	3.20215e-23	0.103735	0.99	0.981	1.03385e-18
Ppp2r2b	3.48509e-23	0.142625	0.963	0.904	1.1252e-18
Saraf	4.3567e-23	-0.324141	0.259	0.392	1.4066e-18
Atp5l	4.36841e-23	0.09395	0.198	0.062	1.41038e-18
Gm48091	4.97232e-23	0.219128	0.429	0.211	1.60536e-18
Fam135b	5.91272e-23	0.190945	0.948	0.808	1.90898e-18
Rpn1	6.26717e-23	-0.2706	0.1	0.249	2.02342e-18
Ssr2	6.77887e-23	-0.226101	0.04	0.171	2.18863e-18
Eif2s3y	7.04625e-23	-0.21559	0.676	0.725	2.27495e-18
Sncb	7.09758e-23	0.087253	0.135	0.029	2.29153e-18
Gm15414	7.39799e-23	0.148019	0.182	0.052	2.38852e-18
Fth1	8.98363e-23	-0.171192	0	0.099	2.90045e-18
Tuba1b	1.00633e-22	-0.0971593	0.002	0.104	3.24904e-18
Pabpn1	1.34938e-22	-0.249151	0.552	0.647	4.3566e-18
Sgcd	1.37325e-22	0.223955	0.862	0.716	4.43367e-18
Cobl	1.3972e-22	0.123754	0.119	0.021	4.51099e-18
Necab1	1.53197e-22	0.214756	0.265	0.107	4.94611e-18
9530059O14Rik	1.59626e-22	-0.132508	0.902	0.903	5.15368e-18
Gm29587	1.64032e-22	0.124437	0.13	0.026	5.29593e-18
Hspa8	1.84247e-22	-0.137095	0	0.098	5.94859e-18
Grip1	1.8669e-22	0.252136	0.738	0.525	6.02749e-18
Snap25	2.01393e-22	0.176114	0.963	0.884	6.50219e-18
Etl4	2.26212e-22	0.152265	0.957	0.888	7.30348e-18
Itga8	2.33726e-22	0.228077	0.84	0.655	7.54608e-18
Sorbs2	2.39767e-22	0.21015	0.88	0.728	7.74111e-18
Xkr4	2.58611e-22	0.117525	0.99	0.963	8.34952e-18
Cacna1a	3.20665e-22	-0.106237	0.949	0.937	1.0353e-17
Ccser1	3.34133e-22	0.124009	0.986	0.953	1.07878e-17
Ddost	3.60984e-22	-0.232506	0.049	0.179	1.16547e-17
Cacna1c	5.69835e-22	0.228162	0.842	0.655	1.83977e-17
Csgalnact1	6.51049e-22	0.138377	0.15	0.038	2.10198e-17
Dpm1	6.70973e-22	-0.259651	0.445	0.554	2.1663e-17
Gm10754	7.32319e-22	0.221883	0.88	0.705	2.36437e-17
Pgam1	7.49572e-22	-0.182723	0.079	0.222	2.42007e-17
4930532I03Rik	8.08002e-22	0.114819	0.107	0.017	2.60872e-17
Nudcd3	8.91889e-22	-0.242786	0.5	0.595	2.87955e-17
Atpif1	1.2358e-21	0.116341	0.309	0.136	3.98991e-17
Malat1	1.39372e-21	-0.0216162	1	1	4.49977e-17
4933412O06Rik	1.48158e-21	0.192432	0.355	0.164	4.78342e-17
Gm15577	1.59018e-21	0.0945338	0.085	0.008	5.13404e-17
Dync1i1	1.98041e-21	0.209363	0.904	0.732	6.39396e-17
Gm26917	2.39866e-21	0.144566	0.215	0.082	7.74432e-17
Ablim1	2.55134e-21	0.173105	0.24	0.096	8.23727e-17
Cadps2	3.35018e-21	0.18592	0.95	0.824	1.08164e-16
Cox17	3.4606e-21	0.0416456	0.06	0	1.11729e-16
Gm28750	3.65304e-21	0.152183	0.198	0.065	1.17942e-16
Kcnh1	3.98882e-21	0.184963	0.325	0.154	1.28783e-16
Syndig1	4.09169e-21	0.240045	0.617	0.386	1.32104e-16
App	4.12756e-21	-0.133536	0.914	0.917	1.33263e-16
Wdr83os	4.60533e-21	-0.0893526	0	0.092	1.48688e-16
Hcn1	6.29338e-21	0.131841	0.976	0.926	2.03188e-16
Selenof	6.45223e-21	-0.255772	0.135	0.28	2.08317e-16
Faim2	6.47661e-21	-0.298043	0.186	0.325	2.09104e-16
Atp2a2	8.13702e-21	-0.223302	0.651	0.709	2.62712e-16
Cdkl5	9.03912e-21	0.234095	0.764	0.537	2.91837e-16
Dkk3	1.04277e-20	-0.227162	0.582	0.65	3.3667e-16
Igip	1.0761e-20	0.126818	0.174	0.053	3.47428e-16
Tmem117	1.15975e-20	0.1892	0.35	0.166	3.74436e-16
Gm10115	1.17252e-20	0.214661	0.46	0.242	3.78559e-16
Smpd1	1.33995e-20	-0.125607	0	0.089	4.32617e-16
Syt11	1.34324e-20	-0.280629	0.488	0.562	4.33677e-16
Gtdc1	1.44114e-20	0.232375	0.739	0.51	4.65288e-16
Herc4	1.57942e-20	0.201335	0.459	0.24	5.09931e-16
A330093E20Rik	1.73341e-20	0.172886	0.231	0.088	5.59649e-16
Rtn4	1.79957e-20	-0.197812	0.775	0.793	5.81009e-16
Robo2	1.83171e-20	0.163155	0.956	0.882	5.91386e-16
Rpl21	1.9119e-20	-0.0993136	0	0.089	6.17275e-16
4932443L11Rik	2.66026e-20	0.137005	0.18	0.057	8.58891e-16
Dtnb	3.02609e-20	0.225844	0.782	0.571	9.77004e-16
Khdrbs2	3.42164e-20	0.192641	0.925	0.806	1.10471e-15
Wwox	5.15849e-20	0.246864	0.595	0.377	1.66547e-15
Rps3a1	5.54492e-20	-0.117806	0	0.087	1.79023e-15
Glp2r	6.42482e-20	0.138654	0.184	0.061	2.07432e-15
Gm15563	8.06134e-20	0.145237	0.205	0.072	2.60268e-15
Galnt14	9.90337e-20	0.0555182	0.056	0	3.1974e-15
C530008M17Rik	1.27468e-19	0.229413	0.683	0.458	4.11542e-15
Igsf8	1.38707e-19	-0.281936	0.176	0.31	4.4783e-15
Elavl2	1.42637e-19	0.183868	0.335	0.165	4.60519e-15
Chrna7	1.4502e-19	0.22754	0.643	0.397	4.68212e-15
Lrrn2	1.67581e-19	-0.203496	0.646	0.688	5.41052e-15
Arhgef26	1.87037e-19	0.186334	0.259	0.111	6.03867e-15
Gm10785	1.96131e-19	0.156129	0.247	0.101	6.33229e-15
Calm1	2.28119e-19	-0.274611	0.639	0.699	7.36505e-15
Mrpl30	2.28483e-19	-0.0762271	0	0.084	7.3768e-15
Rps27a	2.28483e-19	-0.0920694	0	0.084	7.3768e-15
Ndufb9	3.63914e-19	-0.164067	0.112	0.259	1.17493e-14
Rpl27a	3.74014e-19	-0.134506	0.019	0.122	1.20754e-14
Rps19	4.6307e-19	-0.119254	0	0.083	1.49507e-14
Prr16	5.18163e-19	0.169227	0.198	0.074	1.67294e-14
4930428E07Rik	5.51357e-19	0.11276	0.134	0.034	1.78011e-14
Cadps	6.19936e-19	0.121067	0.979	0.937	2.00152e-14
Ccdc85b	6.8359e-19	-0.117365	0.045	0.164	2.20704e-14
Akt3	9.17163e-19	0.150199	0.956	0.866	2.96115e-14
Rps7	9.37532e-19	-0.0952767	0	0.081	3.02692e-14
Tmem59l	9.77443e-19	-0.299666	0.205	0.33	3.15577e-14
2210408I21Rik	9.83671e-19	0.223844	0.639	0.402	3.17588e-14
Add3	9.96866e-19	0.18697	0.4	0.214	3.21848e-14
Fyco1	1.1753e-18	-0.25643	0.373	0.481	3.79456e-14
Rpl35a	1.33348e-18	-0.0922035	0	0.081	4.30527e-14
Gpc6	1.84839e-18	0.195674	0.202	0.079	5.9677e-14
Dclk1	2.27654e-18	0.118822	0.993	0.949	7.35004e-14
Kcnq1ot1	2.55338e-18	0.196454	0.877	0.71	8.24384e-14
Tuba4a	2.69556e-18	-0.0854222	0	0.079	8.7029e-14
Caln1	2.76988e-18	0.209218	0.844	0.663	8.94285e-14
Gm26936	3.52656e-18	0.119289	0.177	0.059	1.13859e-13
Cspg5	3.92766e-18	-0.115385	0.007	0.093	1.26809e-13
Tmtc1	3.94478e-18	0.216844	0.551	0.336	1.27361e-13
Tmed2	4.26858e-18	-0.256671	0.151	0.275	1.37815e-13
Erc2	4.32634e-18	0.122205	0.983	0.953	1.3968e-13
Osbpl6	4.61488e-18	-0.12615	0.891	0.86	1.48996e-13
Rplp1	5.44335e-18	-0.0874057	0	0.078	1.75744e-13
A230006K03Rik	5.64239e-18	0.206752	0.819	0.645	1.8217e-13
Mctp1	6.37807e-18	0.125039	0.116	0.029	2.05922e-13
Lrpap1	7.25649e-18	-0.289555	0.251	0.369	2.34283e-13
Gm47448	7.33567e-18	0.116532	0.13	0.034	2.36839e-13
Dlg1	7.97602e-18	0.197587	0.536	0.321	2.57514e-13
Frmd5	8.02772e-18	0.185326	0.614	0.39	2.59183e-13
Myo16	8.6373e-18	0.181582	0.383	0.198	2.78864e-13
Crtac1	9.34416e-18	0.169119	0.401	0.209	3.01686e-13
Sphkap	9.97464e-18	0.150135	0.965	0.876	3.22041e-13
Ank2	1.01347e-17	0.0776569	0.993	0.985	3.27208e-13
9530026P05Rik	1.0654e-17	0.0746746	0.062	0.004	3.43975e-13
Gm29514	1.1632e-17	0.131606	0.156	0.05	3.75551e-13
Dennd1a	1.20108e-17	0.179879	0.909	0.761	3.8778e-13
Shisa9	1.24222e-17	0.195745	0.299	0.156	4.01064e-13
Gm20646	1.25798e-17	0.169691	0.311	0.149	4.06151e-13
Vsnl1	1.25899e-17	0.204829	0.803	0.617	4.06478e-13
Cisd1	1.3791e-17	-0.115694	0.012	0.101	4.45256e-13
Slc9a9	1.51719e-17	0.207508	0.824	0.63	4.89841e-13
Ubb	1.55905e-17	-0.132249	0	0.076	5.03355e-13
Tpt1	1.55905e-17	-0.0924019	0	0.076	5.03355e-13
Atp1a3	1.7434e-17	-0.232144	0.646	0.663	5.62873e-13
Fam163b	1.74384e-17	0.038114	0.051	0.001	5.63015e-13
C030017B01Rik	1.79584e-17	0.172304	0.355	0.178	5.79804e-13
Ccdc73	1.82004e-17	0.123569	0.163	0.054	5.8762e-13
Il1rap	1.85188e-17	0.203828	0.61	0.399	5.97898e-13
Gm47523	1.92648e-17	0.114804	0.148	0.045	6.21982e-13
C130071C03Rik	2.16092e-17	0.207908	0.791	0.591	6.97674e-13
Cycs	2.21295e-17	-0.0734278	0	0.075	7.14472e-13
Grin3a	2.35453e-17	0.184593	0.259	0.118	7.60182e-13
Spock1	2.58352e-17	0.0726455	0.061	0.004	8.34117e-13
Epha6	2.65363e-17	0.0358491	1	0.997	8.56752e-13
Man1a	2.74258e-17	0.170402	0.964	0.86	8.85468e-13
Hsp90ab1	3.08606e-17	-0.24614	0.469	0.595	9.96365e-13
Ndufa13	3.14031e-17	-0.0822836	0	0.074	1.01388e-12
Gm33228	3.39644e-17	0.154227	0.236	0.1	1.09657e-12
Epha5	4.16522e-17	-0.0713821	0.989	0.989	1.34478e-12
A230004M16Rik	4.49695e-17	0.131904	0.258	0.111	1.45189e-12
E530011L22Rik	5.01448e-17	0.0836822	0.084	0.014	1.61897e-12
Megf11	5.8563e-17	0.113466	0.098	0.021	1.89076e-12
Rasa1	5.91412e-17	0.197792	0.524	0.321	1.90943e-12
Nrxn1	6.03186e-17	0.0424741	0.999	0.997	1.94745e-12
Rpl34	6.31902e-17	-0.079093	0	0.073	2.04016e-12
Psmb6	6.31902e-17	-0.0504466	0	0.073	2.04016e-12
Cox6c	6.31902e-17	-0.0957758	0	0.073	2.04016e-12
A430090L17Rik	6.3289e-17	0.162864	0.302	0.143	2.04335e-12
Kcnt2	7.14887e-17	0.215866	0.745	0.562	2.30808e-12
Pclo	7.21401e-17	0.173152	0.904	0.766	2.32912e-12
Psenen	7.49407e-17	-0.125502	0.026	0.123	2.41953e-12
Cntn1	7.55426e-17	0.152034	0.939	0.848	2.43897e-12
Hnrnpll	7.99229e-17	0.200736	0.587	0.366	2.58039e-12
Arhgap21	8.41475e-17	0.205935	0.738	0.538	2.71679e-12
Cntnap5b	8.55629e-17	0.218172	0.599	0.4	2.76248e-12
Gabrg3	8.56304e-17	0.152889	0.905	0.831	2.76466e-12
Schip1	9.18228e-17	0.114679	0.983	0.951	2.96459e-12
Asap1	9.2283e-17	-0.146718	0.814	0.825	2.97945e-12
Gm13619	9.74435e-17	0.0732241	0.063	0.006	3.14606e-12
Celf1	1.1504e-16	0.188793	0.87	0.694	3.71419e-12
Rpl23	1.27027e-16	-0.0796853	0	0.072	4.10118e-12
Nat14	1.31692e-16	-0.191821	0.056	0.163	4.25179e-12
Ssr4	1.45853e-16	-0.24411	0.151	0.273	4.70902e-12
Gm48747	1.55474e-16	0.142203	0.237	0.104	5.01965e-12
Abi1	2.67161e-16	0.20025	0.77	0.558	8.62555e-12
Mtus2	2.85874e-16	0.202557	0.793	0.594	9.22974e-12
Mdga2	2.93504e-16	0.0901046	0.99	0.971	9.47606e-12
Slc1a2	3.24735e-16	0.139064	0.417	0.248	1.04844e-11
Gm12227	3.26155e-16	0.070077	0.066	0.007	1.05303e-11
Gm15813	3.42104e-16	0.0776256	0.069	0.008	1.10452e-11
Gm47423	3.5247e-16	0.111186	0.139	0.043	1.13798e-11
Gaa	3.56064e-16	-0.264782	0.171	0.287	1.14959e-11
Gm39214	3.59485e-16	0.0980084	0.123	0.034	1.16063e-11
Rps10	3.61376e-16	-0.0840966	0	0.07	1.16674e-11
Prkd1	3.65632e-16	0.15799	0.312	0.158	1.18048e-11
Frmd4b	3.67309e-16	0.184077	0.457	0.278	1.18589e-11
Dcc	3.86502e-16	0.112491	0.918	0.9	1.24786e-11
Bicd1	3.9416e-16	0.189895	0.825	0.639	1.27258e-11
Islr2	4.51772e-16	0.0450907	0.051	0.002	1.45859e-11
Gm21954	4.59829e-16	0.0718046	0.061	0.006	1.48461e-11
Gde1	5.05046e-16	-0.271328	0.254	0.361	1.63059e-11
Ttr	5.11803e-16	-0.118156	0	0.069	1.65241e-11
mt-Co2	5.11803e-16	-0.120175	0	0.069	1.65241e-11
Atp6v0e2	5.17831e-16	-0.150371	0.053	0.16	1.67187e-11
Ranbp17	6.23208e-16	0.140526	0.249	0.113	2.01209e-11
Cttnbp2	6.43005e-16	0.0795201	0.998	0.988	2.07601e-11
Gpr158	6.52361e-16	0.181188	0.872	0.723	2.10621e-11
Htr4	6.52637e-16	0.201084	0.504	0.314	2.10711e-11
Plk2	6.89152e-16	-0.216778	0.449	0.529	2.225e-11
Slc8a1	6.90877e-16	0.0524762	0.998	0.997	2.23057e-11
Trim23	7.56908e-16	0.13106	0.257	0.117	2.44375e-11
Gabra3	8.17333e-16	0.153229	0.265	0.125	2.63884e-11
6530403H02Rik	8.51843e-16	0.170153	0.238	0.109	2.75026e-11
4930525C09Rik	8.73305e-16	0.0892891	0.099	0.023	2.81955e-11
Rasal2	9.5225e-16	0.17193	0.905	0.761	3.07443e-11
Pacrg	9.92591e-16	0.196884	0.575	0.363	3.20468e-11
Rab3a	1.02582e-15	-0.0762277	0	0.067	3.31198e-11
Hmgcr	1.07694e-15	-0.249083	0.211	0.323	3.47701e-11
Tmbim6	1.14748e-15	-0.23292	0.18	0.3	3.70475e-11
Fam13c	1.19071e-15	0.202838	0.641	0.432	3.84433e-11
P3h2	1.20194e-15	0.163014	0.297	0.149	3.88057e-11
Creg2	1.20478e-15	-0.241202	0.347	0.443	3.88974e-11
Gm3510	1.23152e-15	0.112997	0.178	0.067	3.97608e-11
Enpp2	1.27491e-15	-0.204166	0.12	0.244	4.11618e-11
Lgi1	1.33585e-15	0.19168	0.597	0.394	4.31293e-11
Rit2	1.40656e-15	0.194746	0.581	0.381	4.54122e-11
Cox8a	1.45178e-15	-0.0962332	0	0.067	4.68723e-11
Txndc15	1.48415e-15	-0.255256	0.216	0.329	4.79174e-11
Filip1l	1.59621e-15	0.111626	0.134	0.043	5.15353e-11
Vgf	1.78201e-15	-0.219463	0.094	0.205	5.75341e-11
Farp1	1.82488e-15	0.13793	0.276	0.133	5.8918e-11
Lix1	1.98416e-15	0.162739	0.348	0.183	6.40606e-11
Tmem160	2.05413e-15	-0.0657905	0	0.066	6.63195e-11
Gabra1	2.09243e-15	-0.217543	0.489	0.556	6.75563e-11
Adgrb2	2.15712e-15	-0.24392	0.434	0.513	6.96448e-11
Rftn1	2.4001e-15	0.0797582	0.084	0.017	7.74897e-11
Kansl1l	2.41792e-15	0.187353	0.564	0.348	7.80648e-11
8030451O07Rik	2.50726e-15	0.0654017	0.049	0.002	8.09495e-11
Cdh11	2.54417e-15	0.135686	0.932	0.857	8.21409e-11
Pakap.1	2.75183e-15	0.194815	0.544	0.334	8.88457e-11
Celf4	2.8689e-15	0.183944	0.786	0.619	9.26253e-11
Gm16351	3.00442e-15	0.0962626	0.135	0.043	9.70008e-11
Grb10	3.18519e-15	0.117206	0.168	0.063	1.02837e-10
Shoc1	3.2831e-15	-0.278041	0.186	0.311	1.05998e-10
AC149090.1	3.34436e-15	-0.0957824	0.957	0.957	1.07976e-10
Zdhhc23	3.65917e-15	-0.23101	0.34	0.436	1.1814e-10
Abca8b	3.83146e-15	0.164694	0.413	0.229	1.23702e-10
Tm2d3	3.85265e-15	-0.226922	0.092	0.2	1.24387e-10
Elavl3	4.03563e-15	0.19885	0.711	0.511	1.30294e-10
Dscam	4.2122e-15	0.186279	0.824	0.681	1.35995e-10
1700111E14Rik	4.28769e-15	0.164251	0.401	0.22	1.38432e-10
Pdgfc	4.75717e-15	0.150447	0.249	0.117	1.5359e-10
Lysmd4	4.77002e-15	0.131482	0.245	0.114	1.54005e-10
Cdh10	5.14966e-15	0.151227	0.926	0.844	1.66262e-10
Gm43507	5.29873e-15	0.08404	0.09	0.019	1.71075e-10
Gls	5.4116e-15	0.156206	0.91	0.78	1.74719e-10
Rev3l	5.44081e-15	0.194158	0.676	0.458	1.75662e-10
Gm10544	5.58008e-15	0.08274	0.099	0.024	1.80159e-10
Ntng2	5.88521e-15	0.139813	0.255	0.121	1.9001e-10
Snap91	6.39915e-15	0.194274	0.751	0.539	2.06603e-10
Ptprd	6.74572e-15	0.0981946	0.985	0.981	2.17792e-10
Gm20208	6.91791e-15	0.0937951	0.098	0.025	2.23352e-10
Gm50250	7.15838e-15	0.0918379	0.122	0.036	2.31115e-10
Pcbp2	8.08256e-15	0.162942	0.495	0.3	2.60953e-10
Hbb-bs	8.213e-15	-0.0877602	0	0.063	2.65165e-10
Emc6	8.213e-15	-0.048569	0	0.063	2.65165e-10
Zfp804a	8.31062e-15	0.185573	0.896	0.741	2.68317e-10
Slc25a5	8.46414e-15	-0.0669443	0.003	0.071	2.73273e-10
Cpsf6	8.89271e-15	0.181166	0.633	0.416	2.8711e-10
Map2k4	9.54911e-15	0.188464	0.753	0.555	3.08303e-10
Tmx4	9.96244e-15	-0.223774	0.398	0.491	3.21647e-10
Naxd	1.07042e-14	-0.233943	0.253	0.358	3.45596e-10
Rc3h1	1.07409e-14	0.158584	0.413	0.233	3.4678e-10
Peli1	1.10397e-14	0.175585	0.505	0.31	3.56427e-10
Rpl39	1.16069e-14	-0.0747571	0	0.063	3.74741e-10
Fam171b	1.17794e-14	-0.165015	0.703	0.695	3.8031e-10
Wasl	1.20184e-14	-0.198435	0.515	0.576	3.88026e-10
Cntn5	1.27284e-14	0.18432	0.279	0.153	4.10948e-10
Efr3b	1.3134e-14	0.12867	0.212	0.094	4.24046e-10
Mydgf	1.3523e-14	-0.139813	0.035	0.126	4.36604e-10
Stx19	1.45705e-14	0.058289	0.045	0.001	4.70423e-10
Exoc4	1.49452e-14	0.142817	0.936	0.84	4.8252e-10
AW554918	1.54328e-14	0.1656	0.421	0.241	4.98264e-10
Fmn1	1.55145e-14	0.198162	0.718	0.496	5.00902e-10
Sh3d19	1.62134e-14	0.137716	0.273	0.139	5.23465e-10
Gm34466	1.62252e-14	0.148431	0.278	0.139	5.23848e-10
A230009B12Rik	1.63421e-14	0.0773278	0.071	0.012	5.2762e-10
Selenom	1.63996e-14	-0.0732546	0	0.062	5.29476e-10
Cdk14	1.66788e-14	0.180602	0.835	0.681	5.38493e-10
Scaper	1.71089e-14	0.186976	0.591	0.384	5.52379e-10
Arsb	1.82933e-14	0.175777	0.524	0.324	5.90619e-10
Gria3	1.9047e-14	0.10687	0.988	0.951	6.14952e-10
Baiap2	1.9933e-14	-0.188292	0.62	0.665	6.43555e-10
Prr7	2.02202e-14	-0.207918	0.124	0.236	6.5283e-10
2600014E21Rik	2.14504e-14	0.0856239	0.064	0.009	6.92546e-10
Abhd12	2.17408e-14	-0.217446	0.442	0.504	7.01925e-10
Adra1a	2.27307e-14	0.069714	0.064	0.009	7.33884e-10
A330076H08Rik	2.41179e-14	0.190449	0.507	0.323	7.78671e-10
Ttc39c	2.55104e-14	0.128217	0.217	0.1	8.2363e-10
Dlgap1	2.5694e-14	0.0367809	0.997	0.997	8.29556e-10
Sec62	2.73322e-14	-0.235443	0.469	0.531	8.82446e-10
Gria4	2.82261e-14	0.195809	0.549	0.366	9.11308e-10
Dtd1	3.06664e-14	0.175587	0.497	0.319	9.90095e-10
Fam110b	3.13284e-14	0.161966	0.398	0.228	1.01147e-09
Gm32250	3.14519e-14	0.14573	0.395	0.214	1.01545e-09
Cfl1	3.35482e-14	-0.0862151	0.022	0.105	1.08314e-09
Rfx7	3.448e-14	0.191203	0.642	0.438	1.11322e-09
Gabrb3	3.67076e-14	0.0698233	0.998	0.983	1.18514e-09
Ttc3	3.84543e-14	-0.0910846	0.955	0.945	1.24153e-09
Ambra1	3.85373e-14	0.186484	0.836	0.63	1.24422e-09
Slc6a15	3.89677e-14	0.130875	0.229	0.107	1.25811e-09
Dnajb11	3.99687e-14	-0.21495	0.112	0.219	1.29043e-09
Ncdn	4.57226e-14	-0.121938	0.087	0.202	1.4762e-09
H2afj	4.59375e-14	0.0274704	0.051	0.004	1.48314e-09
Sh3bgrl3	4.61937e-14	-0.0636215	0	0.06	1.49141e-09
Dnm3	5.19787e-14	0.149436	0.385	0.226	1.67818e-09
Fut9	5.2281e-14	0.165869	0.467	0.282	1.68794e-09
Cntnap5c	5.34493e-14	0.161817	0.898	0.789	1.72567e-09
Gm26879	5.45687e-14	0.063173	0.063	0.009	1.7618e-09
Gm5441	5.78024e-14	0.111795	0.191	0.081	1.86621e-09
Nptx1	5.90066e-14	-0.228535	0.151	0.259	1.90509e-09
Rer1	5.95335e-14	-0.174483	0.061	0.158	1.9221e-09
Gas7	6.06003e-14	0.169662	0.598	0.395	1.95654e-09
Dpp10	6.15563e-14	0.108548	0.038	0	1.98741e-09
Galnt13	6.34493e-14	0.195906	0.713	0.511	2.04852e-09
Rps11	6.52084e-14	-0.0638132	0	0.059	2.10532e-09
4831440D22Rik	6.70211e-14	0.0707659	0.064	0.01	2.16384e-09
Ppib	6.78308e-14	-0.240278	0.313	0.401	2.18998e-09
Fam135a	7.0282e-14	0.16503	0.485	0.295	2.26912e-09
Neto1	7.30124e-14	0.175212	0.41	0.252	2.35728e-09
Naaladl2	7.53741e-14	0.161043	0.316	0.176	2.43353e-09
Ankrd42	7.56125e-14	0.118371	0.221	0.1	2.44122e-09
Rgs6	7.85221e-14	0.0672284	0.079	0.017	2.53516e-09
Gm44151	7.87064e-14	0.19252	0.777	0.564	2.54112e-09
Gmds	8.09151e-14	0.183539	0.633	0.432	2.61242e-09
Cyp46a1	8.29897e-14	-0.208316	0.11	0.215	2.67941e-09
Cyth3	8.38699e-14	0.148459	0.361	0.199	2.70782e-09
Rps27	8.5551e-14	-0.176441	0.174	0.299	2.7621e-09
Ndufa5	9.20297e-14	-0.0617558	0	0.058	2.97127e-09
Stag1	1.01857e-13	0.160392	0.897	0.759	3.28855e-09
Agbl4	1.02596e-13	0.156919	0.928	0.814	3.31242e-09
Catspere2	1.06658e-13	0.186871	0.572	0.374	3.44356e-09
mt-Co1	1.13634e-13	-0.0819987	0.016	0.094	3.66877e-09
Efr3a	1.18442e-13	0.179306	0.622	0.407	3.82401e-09
Pak7	1.20772e-13	0.184508	0.775	0.576	3.89924e-09
mt-Cytb	1.29854e-13	-0.079424	0	0.058	4.19247e-09
Dpy19l2	1.4123e-13	0.0501958	0.037	0	4.55975e-09
Fam222b	1.416e-13	0.162348	0.462	0.278	4.5717e-09
Adamtsl1	1.42275e-13	0.22224	0.295	0.168	4.59351e-09
Klk8	1.50933e-13	-0.125815	0.015	0.088	4.87303e-09
Elmo1	1.51883e-13	0.100791	0.148	0.058	4.90371e-09
Far1os	1.52339e-13	0.129877	0.317	0.162	4.91841e-09
Plppr2	1.65012e-13	-0.223308	0.379	0.448	5.32759e-09
Prodh	1.76052e-13	0.0760778	0.105	0.03	5.68401e-09
Dennd1b	1.7895e-13	0.186138	0.65	0.431	5.77758e-09
Negr1	1.80604e-13	0.160838	0.926	0.822	5.83098e-09
Rasgrf1	1.83636e-13	-0.0650776	0.979	0.964	5.92887e-09
4933411O13Rik	1.97629e-13	0.100944	0.168	0.067	6.38065e-09
Gm10563	2.01348e-13	0.0863053	0.096	0.026	6.50073e-09
Smyd3	2.06976e-13	0.184329	0.676	0.481	6.68242e-09
Slc25a4	2.12771e-13	-0.183773	0.24	0.368	6.86951e-09
Nedd8	2.1646e-13	0.0681342	0.112	0.036	6.98864e-09
Psmd14	2.24327e-13	0.173871	0.593	0.396	7.24262e-09
Tox	2.39474e-13	0.199901	0.288	0.162	7.73167e-09
Cers6	2.5304e-13	0.175272	0.796	0.622	8.16966e-09
Rpl27	2.58361e-13	-0.06883	0	0.056	8.34145e-09
Rpl24	2.58361e-13	-0.0616979	0	0.056	8.34145e-09
Atp5j	2.58361e-13	-0.0572043	0	0.056	8.34145e-09
Vstm2b	2.59673e-13	0.107227	0.218	0.103	8.38381e-09
Rasgef1b	2.68469e-13	0.170718	0.441	0.266	8.6678e-09
Rabgap1l	2.81095e-13	0.12784	0.939	0.867	9.07542e-09
Asxl2	2.82839e-13	0.164425	0.513	0.316	9.13174e-09
Hivep3	3.07292e-13	0.174477	0.841	0.674	9.92122e-09
Sorbs1	3.1793e-13	0.17459	0.707	0.517	1.02647e-08
Ptms	3.24e-13	-0.207411	0.303	0.421	1.04607e-08
Gm47283	3.29424e-13	-0.182956	0.767	0.805	1.06358e-08
Acyp2	3.44359e-13	0.16227	0.464	0.288	1.1118e-08
Sel1l	3.44447e-13	-0.196528	0.501	0.546	1.11208e-08
Ostc	3.56326e-13	-0.220641	0.191	0.294	1.15043e-08
Rpl8	3.6431e-13	-0.0591811	0	0.056	1.17621e-08
Arxes1	3.6431e-13	-0.0788713	0	0.056	1.17621e-08
Ube2d2a	3.69253e-13	0.151096	0.489	0.298	1.19217e-08
Phf12	3.7351e-13	0.154555	0.432	0.256	1.20591e-08
Osbpl8	3.93719e-13	0.177878	0.633	0.422	1.27116e-08
Grm8	4.01825e-13	0.114882	0.13	0.047	1.29733e-08
Klf12	4.18736e-13	0.13819	0.321	0.178	1.35193e-08
Grid2	4.34113e-13	0.190779	0.742	0.564	1.40158e-08
Slc16a10	4.45803e-13	0.121189	0.205	0.094	1.43932e-08
Ube2g1	4.56162e-13	0.167591	0.547	0.342	1.47277e-08
Lnx1	4.68102e-13	0.0608358	0.058	0.008	1.51131e-08
Sel1l3	4.77291e-13	0.17214	0.516	0.323	1.54098e-08
Rps21	5.13598e-13	-0.0667007	0	0.055	1.6582e-08
Dpm3	5.13598e-13	-0.0488281	0	0.055	1.6582e-08
Timp2	5.13598e-13	-0.0720279	0	0.055	1.6582e-08
Nr6a1	5.39629e-13	0.185009	0.624	0.423	1.74225e-08
Ramp2	5.7026e-13	-0.147954	0.034	0.116	1.84114e-08
Nmt1	5.74687e-13	-0.197163	0.467	0.535	1.85543e-08
Ylpm1	5.84955e-13	0.178763	0.753	0.542	1.88859e-08
Tmem63b	5.95812e-13	-0.210048	0.354	0.437	1.92364e-08
4930567K20Rik	6.01693e-13	0.112693	0.214	0.098	1.94263e-08
Cacnb4	6.36185e-13	0.17619	0.807	0.639	2.05399e-08
Emc4	6.45386e-13	-0.224852	0.127	0.224	2.08369e-08
Stxbp5l	6.62e-13	0.127296	0.961	0.893	2.13733e-08
Bcan	6.63653e-13	-0.191311	0.1	0.2	2.14267e-08
Gm26672	6.8571e-13	0.104359	0.2	0.089	2.21388e-08
9930021J03Rik	6.9793e-13	0.178376	0.664	0.464	2.25334e-08
Gm15496	7.09078e-13	0.0733581	0.095	0.026	2.28933e-08
Tmsb10	7.23907e-13	-0.0622451	0	0.054	2.33721e-08
Penk	7.32237e-13	-0.183986	0.041	0.125	2.3641e-08
Ccdc107	7.55638e-13	-0.178195	0.09	0.187	2.43965e-08
Clstn3	8.20056e-13	-0.223942	0.238	0.33	2.64763e-08
Ghr	8.8442e-13	0.108946	0.179	0.078	2.85544e-08
Car11	9.44279e-13	-0.235725	0.336	0.418	3.0487e-08
Crtc3	9.70252e-13	0.164614	0.478	0.296	3.13256e-08
Gm46124	9.82471e-13	0.05706	0.056	0.008	3.17201e-08
Rbfox1	1.01063e-12	0.0302307	1	0.999	3.26292e-08
Aldoc	1.02012e-12	-0.0356256	0	0.054	3.29356e-08
Them6	1.02012e-12	-0.0722299	0	0.054	3.29356e-08
Zkscan16	1.05536e-12	0.118818	0.246	0.12	3.40735e-08
Rufy2	1.05709e-12	0.14684	0.46	0.27	3.41294e-08
Pianp	1.1037e-12	-0.197814	0.114	0.213	3.5634e-08
Gpr45	1.14518e-12	0.166657	0.537	0.337	3.69731e-08
4933413L06Rik	1.16569e-12	0.161634	0.436	0.26	3.76354e-08
Rps8	1.18602e-12	-0.113317	0.057	0.151	3.82918e-08
Pdzrn4	1.22464e-12	0.16089	0.34	0.197	3.95389e-08
Arhgef9	1.3209e-12	0.168583	0.764	0.606	4.26466e-08
Trim35	1.33782e-12	-0.190265	0.51	0.569	4.31928e-08
Ptpn12	1.34398e-12	0.167225	0.507	0.325	4.33918e-08
Camk2n1	1.41384e-12	-0.158188	0.138	0.248	4.56472e-08
Mrfap1	1.41455e-12	-0.0646808	0.004	0.063	4.56701e-08
Rpl32	1.43724e-12	-0.0583597	0	0.053	4.64028e-08
Rps16	1.43724e-12	-0.0677788	0	0.053	4.64028e-08
Ankrd28	1.47956e-12	0.174388	0.647	0.451	4.7769e-08
Ppip5k1	1.50949e-12	0.152157	0.464	0.281	4.87355e-08
B3galt1	1.52931e-12	0.115245	0.973	0.91	4.93752e-08
BC005624	1.59951e-12	-0.193155	0.147	0.254	5.16418e-08
Celf5	1.6811e-12	-0.181613	0.539	0.579	5.42759e-08
Pebp1	1.77533e-12	-0.187828	0.245	0.362	5.73182e-08
Bcl11b	1.80705e-12	-0.137899	0.746	0.76	5.83424e-08
Gm26873	2.05321e-12	0.0754618	0.09	0.024	6.62898e-08
D130040H23Rik	2.06974e-12	0.153035	0.434	0.259	6.68236e-08
Arhgap26	2.07689e-12	0.179789	0.693	0.482	6.70546e-08
Praf2	2.08573e-12	-0.0945193	0.013	0.079	6.73398e-08
Atp2c1	2.11887e-12	-0.0984474	0.895	0.871	6.84097e-08
Dynll1	2.13467e-12	0.0736539	0.227	0.114	6.89199e-08
4930557K07Rik	2.40662e-12	0.080169	0.109	0.035	7.77e-08
Csmd3	2.4796e-12	0.0974369	0.981	0.952	8.00565e-08
Gm19938	2.58758e-12	0.150617	0.484	0.288	8.35427e-08
Chst1	2.71295e-12	-0.218765	0.299	0.39	8.75902e-08
Lims1	2.78251e-12	0.149997	0.415	0.249	8.9836e-08
Qdpr	2.85115e-12	-0.0488683	0	0.052	9.20521e-08
Tspan9	2.857e-12	0.0709191	0.076	0.018	9.22412e-08
Rasl10a	3.00032e-12	0.0522427	0.111	0.038	9.68682e-08
Ldlrad4	3.01831e-12	0.149845	0.926	0.797	9.74492e-08
Gm43445	3.09454e-12	0.0815797	0.111	0.036	9.99102e-08
Gm48742	3.09861e-12	0.0895718	0.162	0.067	1.00042e-07
Ypel3	3.24252e-12	-0.107724	0.069	0.164	1.04688e-07
Tcf12	3.34561e-12	0.162585	0.832	0.657	1.08016e-07
Opcml	3.40148e-12	0.0383746	0.999	0.997	1.0982e-07
Adprh	3.44254e-12	-0.150484	0.05	0.134	1.11146e-07
Sirpa	3.54704e-12	-0.227247	0.299	0.383	1.1452e-07
Prickle1	3.62945e-12	-0.0873832	0.96	0.957	1.17181e-07
Setd4	3.72138e-12	-0.201722	0.35	0.43	1.20149e-07
A630089N07Rik	3.76931e-12	0.12125	0.283	0.149	1.21696e-07
Gm31698	3.77327e-12	0.0636912	0.063	0.012	1.21824e-07
Ubap1	3.79641e-12	0.107944	0.204	0.096	1.22571e-07
Ccdc171	3.83519e-12	0.101308	0.168	0.073	1.23823e-07
Gm35188	3.90897e-12	0.126764	0.357	0.204	1.26205e-07
mt-Nd2	3.92007e-12	-0.0574673	0.011	0.076	1.26563e-07
Manf	3.95792e-12	-0.221022	0.277	0.365	1.27785e-07
Ctsz	4.0762e-12	-0.099271	0.01	0.072	1.31604e-07
Cfap20	4.18054e-12	0.110833	0.27	0.141	1.34973e-07
Dzank1	4.22086e-12	0.134942	0.384	0.222	1.36275e-07
1810013L24Rik	4.37573e-12	0.112708	0.293	0.154	1.41275e-07
Pou2f1	4.46443e-12	0.138249	0.401	0.235	1.44139e-07
Pum2	5.05347e-12	0.139364	0.412	0.245	1.63156e-07
3200001D21Rik	5.05747e-12	0.0599437	0.05	0.006	1.63285e-07
Cpeb4	5.11828e-12	0.163882	0.594	0.398	1.65249e-07
Tsc22d2	5.13378e-12	0.144771	0.41	0.246	1.65749e-07
Clk1	5.1502e-12	-0.15814	0.65	0.664	1.66279e-07
Gm20319	5.18491e-12	0.0581821	0.064	0.012	1.674e-07
E330018M18Rik	5.29622e-12	0.0576806	0.053	0.008	1.70994e-07
Fstl5	5.30082e-12	0.0748431	0.08	0.021	1.71142e-07
Eef2	5.36655e-12	-0.0718904	0.026	0.1	1.73265e-07
Pak3	5.39465e-12	0.16251	0.831	0.687	1.74172e-07
Ctnnd2	5.43405e-12	0.0626971	0.995	0.988	1.75444e-07
Cox6b1	5.65145e-12	-0.0540303	0	0.05	1.82463e-07
Psmb5	5.65145e-12	-0.0506689	0	0.05	1.82463e-07
Sez6l2	6.21113e-12	-0.223952	0.39	0.442	2.00533e-07
Vwa8	6.45107e-12	0.160552	0.531	0.336	2.08279e-07
Pam	6.57648e-12	0.162555	0.819	0.659	2.12328e-07
Tent2	6.73036e-12	0.152201	0.48	0.299	2.17297e-07
Tasor	6.93945e-12	0.142787	0.442	0.272	2.24047e-07
Rpl10	6.97241e-12	-0.0756378	0.043	0.126	2.25111e-07
Gm2824	7.07231e-12	0.134072	0.305	0.167	2.28336e-07
Ndn	7.30446e-12	-0.0906837	0.022	0.092	2.35832e-07
Cd46	7.4282e-12	0.127842	0.367	0.206	2.39827e-07
Dpysl3	7.65351e-12	0.0871538	0.162	0.068	2.47101e-07
Aplp2	7.87942e-12	-0.205713	0.368	0.453	2.54395e-07
Ubc	7.9543e-12	-0.0548981	0	0.05	2.56812e-07
Rps9	7.9543e-12	-0.0525982	0	0.05	2.56812e-07
Prelid1	7.9543e-12	-0.0507969	0	0.05	2.56812e-07
Ndufa1	7.9543e-12	-0.0621709	0	0.05	2.56812e-07
Ints13	8.09156e-12	0.107559	0.26	0.135	2.61244e-07
Dgkb	8.16143e-12	0.110523	0.969	0.915	2.635e-07
Slc35f1	8.33414e-12	0.181424	0.622	0.435	2.69076e-07
Gm20275	8.47082e-12	0.153051	0.484	0.303	2.73489e-07
Mapk1ip1l	8.93478e-12	0.110359	0.289	0.153	2.88468e-07
Shisal1	8.94484e-12	0.0322767	0.032	0	2.88793e-07
Arhgef28	9.04365e-12	0.169027	0.555	0.365	2.91983e-07
Fnip2	9.16009e-12	0.106441	0.178	0.081	2.95743e-07
Arnt2	9.24282e-12	0.1655	0.576	0.373	2.98414e-07
Ptgis	9.28318e-12	0.0631437	0.063	0.012	2.99717e-07
Gm45159	9.37499e-12	0.113792	0.259	0.133	3.02681e-07
Large1	9.56055e-12	0.0702274	0.991	0.976	3.08672e-07
Tbc1d5	9.68287e-12	0.166448	0.683	0.487	3.12621e-07
Nisch	9.76673e-12	0.146885	0.502	0.321	3.15329e-07
Fam78b	1.0008e-11	0.112876	0.282	0.149	3.23117e-07
Kcnab1	1.00651e-11	-0.0989544	0.933	0.959	3.24963e-07
Rraga	1.02934e-11	-0.0513505	0.004	0.059	3.32333e-07
Ndufb6	1.11879e-11	-0.032583	0.001	0.052	3.61212e-07
Zbtb20	1.13408e-11	0.0689794	0.997	0.992	3.66149e-07
Gm43192	1.15806e-11	0.10189	0.129	0.05	3.73891e-07
Zfp942	1.16891e-11	0.101037	0.21	0.1	3.77394e-07
Tlk2	1.17325e-11	0.144213	0.472	0.288	3.78795e-07
Add2	1.29343e-11	-0.128463	0.765	0.776	4.17596e-07
Stk3	1.32201e-11	0.145779	0.419	0.259	4.26824e-07
Cox20	1.39081e-11	-0.0475787	0.002	0.054	4.49037e-07
Cacng7	1.41317e-11	0.132453	0.357	0.206	4.56255e-07
Nfat5	1.4415e-11	0.16874	0.726	0.546	4.65402e-07
Rmdn1	1.45057e-11	-0.149899	0.655	0.664	4.68332e-07
Rab40c	1.50025e-11	0.135971	0.385	0.232	4.8437e-07
Dnaja2	1.51211e-11	-0.185248	0.449	0.52	4.88199e-07
Sidt1	1.54036e-11	0.171084	0.725	0.539	4.97321e-07
Gm1673	1.57483e-11	-0.0636329	0	0.048	5.0845e-07
Rpl28	1.57483e-11	-0.0501304	0	0.048	5.0845e-07
Stxbp5	1.59005e-11	0.16706	0.784	0.61	5.13363e-07
Lpgat1	1.59277e-11	0.14049	0.443	0.273	5.14242e-07
Adamts17	1.68126e-11	0.0725428	0.096	0.031	5.42811e-07
Ndst3	1.6967e-11	0.159022	0.894	0.758	5.47796e-07
Tsc1	1.80204e-11	0.139225	0.424	0.257	5.81807e-07
Elmod1	1.80726e-11	-0.107498	0.846	0.837	5.83493e-07
Rab28	1.88767e-11	0.146331	0.463	0.29	6.09452e-07
Eif3g	2.0531e-11	0.0314464	0.045	0.005	6.62865e-07
Lcorl	2.07592e-11	0.146152	0.41	0.253	6.70232e-07
Pard3b	2.17617e-11	0.0395816	0.051	0.008	7.02598e-07
H3f3b	2.17883e-11	-0.160614	0.219	0.334	7.03457e-07
Cdk8	2.19053e-11	-0.154555	0.642	0.661	7.07234e-07
Rps26	2.21527e-11	-0.0460154	0	0.047	7.15224e-07
Rpl36al	2.21527e-11	-0.0540024	0	0.047	7.15224e-07
mt-Co3	2.21527e-11	-0.0908359	0	0.047	7.15224e-07
Arf1	2.21819e-11	-0.208814	0.227	0.318	7.16163e-07
Kcnj13	2.2325e-11	0.053199	0.059	0.011	7.20784e-07
4732471J01Rik	2.2378e-11	0.132227	0.396	0.235	7.22495e-07
Tom1l2	2.25569e-11	0.160444	0.632	0.43	7.28273e-07
Zmym4	2.3371e-11	0.166411	0.726	0.538	7.54555e-07
Slc4a10	2.43458e-11	0.164761	0.774	0.596	7.86029e-07
Gm46323	2.70927e-11	0.0491249	0.043	0.004	8.74716e-07
Ccdc148	2.90544e-11	0.16719	0.618	0.436	9.38052e-07
Gas2l1	2.99296e-11	0.087531	0.162	0.07	9.66306e-07
Yes1	3.06783e-11	0.0704555	0.091	0.028	9.9048e-07
Gstm5	3.11559e-11	-0.0465415	0	0.047	1.0059e-06
Rpl26	3.11559e-11	-0.0424879	0	0.047	1.0059e-06
Rps24	3.11559e-11	-0.0539435	0	0.047	1.0059e-06
Gm47591	3.25618e-11	0.149848	0.475	0.292	1.05129e-06
Tmem179	3.39221e-11	-0.197526	0.117	0.206	1.09521e-06
Elp4	3.39454e-11	0.147439	0.501	0.321	1.09596e-06
Herpud2	3.47343e-11	0.0998986	0.221	0.11	1.12143e-06
Gria1	3.74299e-11	-0.0250388	1	0.999	1.20846e-06
Ttc26	3.74865e-11	0.0947336	0.188	0.089	1.21029e-06
Mapk8	3.83059e-11	0.153367	0.533	0.339	1.23675e-06
Ssbp2	3.96902e-11	0.162215	0.624	0.437	1.28144e-06
Qrich1	4.28253e-11	0.159255	0.593	0.39	1.38266e-06
Mapk10	4.3118e-11	0.078741	0.984	0.959	1.39211e-06
Rpl17	4.38101e-11	-0.0516147	0	0.046	1.41445e-06
Fryl	4.43879e-11	0.163184	0.632	0.44	1.43311e-06
Dera	4.65033e-11	0.0563696	0.058	0.011	1.50141e-06
Fam126a	4.66465e-11	0.115319	0.286	0.156	1.50603e-06
Fn3krp	4.69591e-11	0.0256773	0.029	0	1.51612e-06
Kcnk10	4.70755e-11	0.110496	0.215	0.109	1.51988e-06
Fmnl2	4.71542e-11	0.126698	0.398	0.246	1.52242e-06
Dis3l2	4.7618e-11	0.166889	0.684	0.489	1.53739e-06
Nup93	4.8335e-11	0.156964	0.569	0.379	1.56054e-06
Wdr37	4.90698e-11	0.139972	0.447	0.279	1.58427e-06
Socs6	4.95248e-11	0.0857198	0.154	0.066	1.59896e-06
Csnk1a1	4.97428e-11	-0.106572	0.828	0.818	1.60599e-06
Gm17130	4.97763e-11	0.0453315	0.036	0.002	1.60708e-06
Adamts3	5.05209e-11	0.126597	0.308	0.173	1.63112e-06
Nabp1	5.2243e-11	0.0723395	0.099	0.033	1.68672e-06
Sbf1	5.33206e-11	0.080851	0.193	0.095	1.72151e-06
Btbd10	5.64635e-11	0.158022	0.55	0.363	1.82298e-06
Gm10125	5.77205e-11	0.102724	0.206	0.103	1.86356e-06
Ptpn4	5.79683e-11	0.159246	0.569	0.37	1.87156e-06
Swi5	5.79972e-11	0.0808478	0.148	0.069	1.8725e-06
Stag2	5.94125e-11	0.122758	0.366	0.214	1.91819e-06
Ube2r2	5.97339e-11	0.135165	0.459	0.289	1.92857e-06
Gm41804	6.00738e-11	0.0977995	0.165	0.074	1.93954e-06
Fam173a	6.03088e-11	-0.210088	0.236	0.326	1.94713e-06
Gm47134	6.1337e-11	0.0540067	0.055	0.01	1.98033e-06
Eif1	6.15927e-11	-0.0704484	0	0.045	1.98858e-06
Atp6v0a1	6.21441e-11	-0.110676	0.834	0.813	2.00638e-06
Vav3	6.30319e-11	0.137262	0.322	0.192	2.03505e-06
Ahcyl2	6.50063e-11	0.15458	0.734	0.584	2.09879e-06
Atp6v1h	6.66219e-11	0.145884	0.543	0.357	2.15096e-06
Sirt6	6.90199e-11	0.0643591	0.079	0.022	2.22838e-06
Nkain3	6.96178e-11	0.151976	0.879	0.758	2.24768e-06
Tbck	7.0299e-11	0.141483	0.471	0.293	2.26967e-06
Gm47271	7.2698e-11	0.0783057	0.146	0.061	2.34713e-06
Cdh12	7.27562e-11	0.146896	0.861	0.737	2.34901e-06
Mtf2	7.46164e-11	0.153144	0.597	0.389	2.40907e-06
Grip1os2	7.70317e-11	0.0530779	0.056	0.01	2.48704e-06
Arfgef3	8.25969e-11	0.164543	0.684	0.491	2.66672e-06
Gabra4	8.27114e-11	0.153475	0.538	0.363	2.67042e-06
Samd12	8.33397e-11	0.123394	0.931	0.844	2.69071e-06
Jund	8.59444e-11	-0.0867882	0.038	0.113	2.7748e-06
Creg1	8.65783e-11	-0.0610176	0	0.045	2.79527e-06
Rpl29	8.65783e-11	-0.0567526	0	0.045	2.79527e-06
Rpl3	8.65783e-11	-0.0623312	0	0.045	2.79527e-06
Zmym5	9.00964e-11	0.1169	0.288	0.162	2.90885e-06
Nsg2	9.44729e-11	-0.14691	0.715	0.71	3.05015e-06
Rnf146	9.53563e-11	0.116727	0.302	0.172	3.07867e-06
Kmo	9.69681e-11	0.043007	0.037	0.003	3.13071e-06
Epha10	9.8277e-11	-0.221384	0.291	0.387	3.17297e-06
Trhde	9.84138e-11	0.157341	0.492	0.334	3.17739e-06
Gm47512	9.84716e-11	-0.10957	0.025	0.092	3.17925e-06
Clvs2	1.03816e-10	0.15344	0.537	0.358	3.35181e-06
Gm42609	1.04065e-10	0.0741178	0.091	0.029	3.35984e-06
Rtl8a	1.04598e-10	-0.0551037	0.004	0.054	3.37706e-06
Clcn2	1.06919e-10	0.0923141	0.253	0.131	3.452e-06
Hsp90aa1	1.07382e-10	-0.204661	0.418	0.509	3.46692e-06
Katnbl1	1.10455e-10	0.0994717	0.269	0.143	3.56613e-06
2610203C22Rik	1.16684e-10	0.0696215	0.082	0.024	3.76727e-06
Far2os2	1.1687e-10	0.0567612	0.071	0.018	3.77327e-06
Cdon	1.17706e-10	0.107886	0.253	0.136	3.80026e-06
Map3k5	1.21383e-10	0.0793209	0.096	0.033	3.91898e-06
Rplp0	1.21678e-10	-0.0578312	0	0.044	3.92851e-06
Rps17	1.21678e-10	-0.0495567	0	0.044	3.92851e-06
Senp5	1.24001e-10	0.133387	0.486	0.307	4.00351e-06
Vmp1	1.24133e-10	-0.187538	0.523	0.551	4.00776e-06
Ikzf2	1.24164e-10	0.070291	0.083	0.025	4.00876e-06
Efcab6	1.25454e-10	0.0864563	0.158	0.07	4.0504e-06
Kif16b	1.26393e-10	0.113905	0.296	0.164	4.08073e-06
Snta1	1.27387e-10	0.124888	0.303	0.176	4.11281e-06
Gm38393	1.27646e-10	0.112161	0.321	0.182	4.12118e-06
Rreb1	1.28048e-10	0.0660363	0.1	0.035	4.13415e-06
Gm13883	1.29344e-10	0.062131	0.073	0.019	4.17599e-06
Tox3	1.31439e-10	0.097315	0.192	0.093	4.24363e-06
Dph6	1.31739e-10	0.136399	0.418	0.26	4.25332e-06
Gm32014	1.33319e-10	0.115695	0.24	0.128	4.30434e-06
Inpp4b	1.34577e-10	0.110236	0.216	0.115	4.34494e-06
Pcdh1	1.36962e-10	-0.187462	0.18	0.271	4.42195e-06
Gm49003	1.37431e-10	0.113169	0.236	0.125	4.43709e-06
Cpeb2	1.39908e-10	0.110246	0.319	0.182	4.51708e-06
Angptl1	1.40252e-10	0.0604895	0.069	0.017	4.52816e-06
Dnajc6	1.41591e-10	0.159704	0.672	0.493	4.57141e-06
Gm27153	1.49548e-10	0.0882587	0.127	0.051	4.82831e-06
Slc44a5	1.52549e-10	0.161168	0.682	0.508	4.92518e-06
Gm14764	1.56797e-10	0.0489368	0.047	0.007	5.06236e-06
Cask	1.5713e-10	0.161978	0.619	0.43	5.07311e-06
Shisa7	1.57388e-10	-0.197353	0.353	0.413	5.08144e-06
Tmem14c	1.5745e-10	-0.0876471	0.025	0.092	5.08343e-06
Tead1	1.6184e-10	0.144126	0.447	0.292	5.22515e-06
Prkcz	1.63335e-10	0.139756	0.517	0.333	5.27344e-06
Rps6ka5	1.69935e-10	0.0825776	0.181	0.086	5.48651e-06
Pxdn	1.70182e-10	0.105566	0.24	0.129	5.49449e-06
2023-03-01	1.7354e-10	0.0562414	0.963	0.97	5.60292e-06
Faf1	1.75908e-10	0.160132	0.814	0.63	5.67936e-06
Greb1l	1.76122e-10	0.135826	0.356	0.214	5.68627e-06
Unk	1.77279e-10	0.0882565	0.154	0.069	5.72363e-06
Jcad	1.84793e-10	0.102468	0.223	0.115	5.96621e-06
Phkb	1.91341e-10	0.122715	0.374	0.222	6.17764e-06
Msrb3	1.95285e-10	0.0895934	0.148	0.065	6.30496e-06
Fam171a2	1.9819e-10	-0.205812	0.187	0.274	6.39876e-06
Dcn	2.0121e-10	0.0333353	0.041	0.005	6.49627e-06
U2surp	2.03119e-10	-0.145575	0.618	0.637	6.55792e-06
Gm48006	2.0451e-10	0.0616096	0.066	0.016	6.60282e-06
Sod1	2.04746e-10	0.0385081	0.073	0.02	6.61042e-06
Epyc	2.11362e-10	0.0461936	0.041	0.005	6.82403e-06
Usp46	2.17706e-10	-0.158985	0.543	0.567	7.02884e-06
Rgs7bp	2.1776e-10	0.143509	0.889	0.744	7.03061e-06
Camk2g	2.21711e-10	0.10982	0.254	0.141	7.15818e-06
4930567K12Rik	2.21827e-10	0.0909462	0.184	0.088	7.16192e-06
Pcdh8	2.31628e-10	-0.0609178	0.001	0.045	7.47833e-06
Traf3	2.37061e-10	0.140086	0.433	0.28	7.65374e-06
Rbm39	2.37382e-10	0.116885	0.956	0.872	7.66411e-06
Kif6	2.38227e-10	0.0732001	0.098	0.034	7.69139e-06
Rpl37a	2.40217e-10	-0.0711047	0	0.043	7.75564e-06
B2m	2.40217e-10	-0.0554197	0	0.043	7.75564e-06
Yif1b	2.40217e-10	-0.0508433	0	0.043	7.75564e-06
Mt3	2.40217e-10	-0.0649759	0	0.043	7.75564e-06
Rps25	2.40217e-10	-0.0458581	0	0.043	7.75564e-06
Ift81	2.48615e-10	0.114482	0.289	0.163	8.02678e-06
4930445B16Rik	2.55e-10	0.0589295	0.067	0.017	8.23293e-06
Leng9	2.5555e-10	0.0647255	0.1	0.036	8.25069e-06
Fstl1	2.56407e-10	0.0954242	0.213	0.109	8.27836e-06
Sh3rf1	2.5792e-10	0.153966	0.885	0.731	8.32721e-06
Nceh1	2.57931e-10	-0.199324	0.27	0.347	8.32757e-06
Sar1b	2.59095e-10	-0.1936	0.214	0.301	8.36514e-06
Pafah1b1	2.59475e-10	0.144655	0.83	0.683	8.37742e-06
Fbn1	2.61328e-10	0.126164	0.432	0.261	8.43724e-06
Cep170	2.70875e-10	0.13608	0.434	0.276	8.74548e-06
Gm16189	2.80703e-10	0.0696001	0.096	0.033	9.06277e-06
Gm30094	2.84623e-10	0.0392309	0.039	0.004	9.18934e-06
Scn2b	2.85327e-10	-0.185078	0.138	0.224	9.21208e-06
6720427I07Rik	2.90963e-10	0.103246	0.298	0.168	9.39402e-06
Tbl1xr1	2.91128e-10	0.137495	0.468	0.299	9.39935e-06
Hs3st2	3.02545e-10	0.051043	0.046	0.007	9.76796e-06
Mpped2	3.02867e-10	-0.143863	0.67	0.661	9.77836e-06
Ahcyl1	3.10442e-10	0.126647	0.504	0.328	1.00229e-05
2410021H03Rik	3.29766e-10	0.0446697	0.043	0.006	1.06468e-05
Slc41a2	3.30962e-10	0.100123	0.194	0.098	1.06855e-05
Gapdh	3.37437e-10	-0.0680278	0	0.042	1.08945e-05
Rybp	3.44561e-10	0.102715	0.243	0.131	1.11245e-05
Gm43434	3.51025e-10	0.0496235	0.046	0.007	1.13332e-05
Unc50	3.61884e-10	-0.171043	0.099	0.183	1.16838e-05
Caprin1	3.78799e-10	0.129285	0.445	0.292	1.22299e-05
Gm16159	3.96478e-10	0.0384695	0.037	0.003	1.28007e-05
Plcl2	4.10555e-10	0.16196	0.785	0.604	1.32552e-05
Trps1	4.16374e-10	0.11572	0.345	0.22	1.3443e-05
Adam12	4.25216e-10	0.151731	0.504	0.338	1.37285e-05
Map1lc3b	4.27844e-10	-0.0813112	0.038	0.109	1.38134e-05
Nln	4.30234e-10	0.0923282	0.188	0.093	1.38905e-05
Resp18	4.51486e-10	-0.0484114	0.001	0.044	1.45767e-05
Gm50232	4.54938e-10	0.0830008	0.148	0.065	1.46881e-05
Ctnna2	4.59281e-10	0.0783189	0.991	0.963	1.48284e-05
Gm12905	4.70073e-10	0.0784987	0.143	0.062	1.51768e-05
Grm1	4.70453e-10	0.160492	0.748	0.599	1.5189e-05
Rps3	4.73929e-10	-0.0327672	0	0.041	1.53013e-05
Rpl36a	4.73929e-10	-0.0475081	0	0.041	1.53013e-05
Desi1	5.14032e-10	0.118334	0.373	0.228	1.6596e-05
Zbtb11	5.16905e-10	0.135962	0.455	0.289	1.66888e-05
Ptprs	5.1994e-10	-0.139427	0.707	0.693	1.67868e-05
Atg10	5.25559e-10	0.1321	0.359	0.223	1.69682e-05
Sox5os4	5.273e-10	0.0448798	0.059	0.013	1.70244e-05
Ttyh1	5.63676e-10	-0.202818	0.236	0.314	1.81988e-05
Fnip1	5.6682e-10	0.14067	0.532	0.349	1.83003e-05
Prkag1	5.66944e-10	0.0970767	0.19	0.096	1.83043e-05
Ddx5	5.70183e-10	0.135688	0.896	0.755	1.84089e-05
Slc2a2	5.87923e-10	0.049971	0.051	0.01	1.89817e-05
Kdm3b	5.98587e-10	0.119552	0.358	0.217	1.9326e-05
Ebp	6.27442e-10	-0.083056	0.011	0.063	2.02576e-05
Hspe1	6.37645e-10	0.0411539	0.091	0.031	2.0587e-05
Calm3	6.42361e-10	-0.116342	0.11	0.203	2.07393e-05
Uchl4	6.44528e-10	0.0550291	0.061	0.014	2.08092e-05
Tubb5	6.65529e-10	-0.0532773	0	0.041	2.14873e-05
Ndufa11	6.65529e-10	-0.0376138	0	0.041	2.14873e-05
Ndufs8	6.65529e-10	-0.0327209	0	0.041	2.14873e-05
Tmem258	6.65529e-10	-0.0547716	0	0.041	2.14873e-05
Ndufb11	6.65529e-10	-0.0505769	0	0.041	2.14873e-05
Ehbp1	6.9648e-10	0.1519	0.682	0.511	2.24866e-05
Ccdc47	7.14456e-10	-0.194002	0.236	0.319	2.30669e-05
Sdf2l1	7.15708e-10	-0.0793728	0.01	0.061	2.31073e-05
Spcs2	7.17688e-10	-0.209869	0.194	0.275	2.31713e-05
Cnbp	7.36277e-10	0.098371	0.231	0.131	2.37714e-05
1700080N15Rik	7.44286e-10	0.0560723	0.058	0.013	2.403e-05
Gm16267	7.67263e-10	0.0517461	0.049	0.009	2.47719e-05
Fam193a	7.89029e-10	0.150991	0.6	0.41	2.54746e-05
Epha7	7.96581e-10	-0.0886546	0.932	0.94	2.57184e-05
Stxbp3	8.01284e-10	0.0805111	0.135	0.06	2.58703e-05
2810049E08Rik	9.05265e-10	0.0822019	0.153	0.07	2.92274e-05
Chl1	9.25347e-10	0.157868	0.812	0.637	2.98758e-05
Dcx	9.26044e-10	0.0696955	0.127	0.053	2.98983e-05
Rmnd5a	9.26141e-10	0.124065	0.421	0.262	2.99014e-05
Rpl37	9.34451e-10	-0.0576261	0	0.04	3.01697e-05
Arhgap32	9.5159e-10	0.151529	0.624	0.437	3.07231e-05
Zfp652	9.60145e-10	0.140189	0.528	0.343	3.09992e-05
Usp46os1	9.76021e-10	0.0604558	0.072	0.021	3.15118e-05
Gm45479	9.90155e-10	0.0419186	0.039	0.005	3.19681e-05
Mob1a	1.03451e-09	0.0609946	0.083	0.027	3.34003e-05
Foxn3	1.04425e-09	0.0780671	0.177	0.09	3.37147e-05
Snrpg	1.04702e-09	0.056843	0.119	0.05	3.38042e-05
Gm10135	1.06093e-09	0.0485144	0.053	0.011	3.42532e-05
Slc7a8	1.15365e-09	0.117983	0.358	0.218	3.72468e-05
Plekha6	1.15589e-09	0.111938	0.317	0.187	3.73191e-05
Dgkg	1.18611e-09	0.131749	0.912	0.796	3.82948e-05
Ddx24	1.19637e-09	-0.171912	0.491	0.535	3.86258e-05
Sgce	1.20122e-09	0.111379	0.355	0.212	3.87825e-05
Apex2	1.20266e-09	0.133818	0.447	0.286	3.88289e-05
Actr1b	1.20333e-09	0.0945797	0.264	0.152	3.88508e-05
Ccdc57	1.2082e-09	0.103036	0.279	0.159	3.90079e-05
Syn1	1.21475e-09	0.150005	0.641	0.472	3.92193e-05
4933407E24Rik	1.22959e-09	0.0648781	0.093	0.032	3.96986e-05
Prrt1	1.23139e-09	-0.190926	0.261	0.337	3.97568e-05
Pcbp3	1.23276e-09	0.103359	0.322	0.189	3.98008e-05
Zfp697	1.24357e-09	0.118053	0.395	0.239	4.015e-05
Eif4g3	1.24398e-09	0.155492	0.791	0.597	4.01631e-05
Gm15398	1.25194e-09	0.029156	0.032	0.002	4.042e-05
4930565N06Rik	1.27011e-09	0.041717	0.05	0.01	4.10069e-05
Igsf3	1.29396e-09	0.0214187	0.025	0	4.17768e-05
Gm48765	1.2999e-09	0.0899751	0.159	0.076	4.19686e-05
Atp6v1f	1.31185e-09	-0.045753	0	0.039	4.23543e-05
Hspa4	1.31314e-09	-0.182814	0.402	0.458	4.23962e-05
Reep5	1.33601e-09	-0.203218	0.227	0.304	4.31344e-05
6530401F13Rik	1.37121e-09	0.0777499	0.151	0.069	4.4271e-05
Npepps	1.38521e-09	0.149996	0.6	0.421	4.47229e-05
Nme7	1.47217e-09	0.115515	0.412	0.253	4.75305e-05
Dhx36	1.49379e-09	-0.170201	0.451	0.501	4.82285e-05
Adcy8	1.51303e-09	0.15917	0.643	0.471	4.88496e-05
Gm13481	1.52396e-09	0.0809059	0.121	0.05	4.92026e-05
Psmd8	1.55316e-09	-0.0348465	0.002	0.044	5.01455e-05
Gnal	1.56207e-09	0.090206	0.176	0.089	5.04329e-05
Fam172a	1.56227e-09	0.150268	0.749	0.585	5.04395e-05
Znrf3	1.58253e-09	0.115327	0.313	0.189	5.10936e-05
1700110K17Rik	1.58796e-09	0.0588196	0.07	0.02	5.1269e-05
Bckdha	1.61411e-09	0.0867439	0.17	0.083	5.21133e-05
Zbbx	1.62234e-09	0.0802292	0.14	0.063	5.2379e-05
Junos	1.65357e-09	0.0688013	0.112	0.045	5.3387e-05
Fam81a	1.65666e-09	0.101225	0.254	0.146	5.34868e-05
Gm19461	1.70386e-09	0.0625195	0.063	0.017	5.50109e-05
Canx	1.75529e-09	-0.200698	0.33	0.387	5.66714e-05
Nt5c2	1.78673e-09	0.147416	0.629	0.445	5.76863e-05
Gm11146	1.79251e-09	0.0567973	0.076	0.023	5.7873e-05
Adk	1.85354e-09	0.11874	0.391	0.246	5.98435e-05
Tmem246	1.87383e-09	-0.16911	0.102	0.18	6.04985e-05
Plpp3	1.87739e-09	-0.049919	0.003	0.046	6.06135e-05
Gm1604a	1.88538e-09	0.0741961	0.124	0.053	6.08714e-05
Usp31	1.90346e-09	0.114099	0.319	0.192	6.1455e-05
Atp1b2	1.95222e-09	-0.133289	0.048	0.117	6.30295e-05
Pde8b	1.99502e-09	0.148621	0.671	0.496	6.44113e-05
Slc22a5	2.0085e-09	0.0680261	0.124	0.052	6.48464e-05
Atrnl1	2.05397e-09	0.151526	0.755	0.613	6.63146e-05
Kpna3	2.06699e-09	0.138923	0.52	0.354	6.67349e-05
Rnf150	2.07549e-09	0.14794	0.859	0.706	6.70093e-05
Tmem30a	2.19301e-09	-0.202923	0.225	0.299	7.08036e-05
Csnk1g1	2.20187e-09	0.147852	0.615	0.434	7.10894e-05
Rapgef2	2.23253e-09	0.121368	0.904	0.815	7.20793e-05
Mark2	2.26182e-09	0.142468	0.561	0.381	7.30252e-05
Itpr1	2.27112e-09	-0.0769374	0.917	0.902	7.33253e-05
Rtl4	2.29485e-09	0.146529	0.825	0.692	7.40915e-05
Tmlhe	2.36257e-09	0.102403	0.242	0.134	7.62781e-05
Zfyve28	2.40379e-09	0.13099	0.493	0.321	7.76087e-05
Usp54	2.41585e-09	0.0798735	0.176	0.088	7.79981e-05
Acss2os	2.46487e-09	0.0352659	0.033	0.003	7.95808e-05
Elavl4	2.50953e-09	0.12635	0.419	0.268	8.10225e-05
Pik3r3	2.51977e-09	0.104336	0.251	0.142	8.13532e-05
Fam120c	2.54042e-09	0.134812	0.479	0.317	8.20199e-05
Dtna	2.57646e-09	0.132651	0.598	0.421	8.31837e-05
Uqcc2	2.58438e-09	-0.040731	0	0.038	8.34394e-05
Pacs1	2.61646e-09	0.148352	0.592	0.418	8.44749e-05
Tmem135	2.61961e-09	0.146674	0.628	0.436	8.45767e-05
Ypel1	2.67183e-09	0.0822469	0.174	0.086	8.62628e-05
Upp2	2.68959e-09	0.144713	0.853	0.714	8.68361e-05
Ip6k1	2.73233e-09	0.143539	0.634	0.443	8.82159e-05
Ppm1e	2.74542e-09	0.0676567	0.989	0.974	8.86386e-05
Amy1	2.78043e-09	0.0945584	0.261	0.147	8.9769e-05
Rngtt	2.79216e-09	0.142476	0.563	0.387	9.01478e-05
Clcn4	2.80461e-09	-0.19563	0.151	0.228	9.05496e-05
Smim1	2.96547e-09	0.0208114	0.024	0	9.5743e-05
Wdr7	2.97718e-09	0.153675	0.716	0.526	9.61211e-05
1700037C18Rik	3.00557e-09	0.0516618	0.061	0.016	9.70377e-05
Atp11b	3.04602e-09	0.116793	0.401	0.251	9.83436e-05
Cenpc1	3.05055e-09	0.116814	0.377	0.232	9.84902e-05
Nptn	3.05696e-09	-0.0693923	0.93	0.912	9.8697e-05
Sh3kbp1	3.06553e-09	0.0319173	0.051	0.011	9.89735e-05
Celsr2	3.06791e-09	-0.174268	0.124	0.204	9.90505e-05
Galc	3.1283e-09	0.094251	0.267	0.15	0.000101
Kantr	3.14419e-09	0.0991819	0.259	0.148	0.000101513
Acvr1c	3.15028e-09	0.0630251	0.076	0.025	0.00010171
1110051M20Rik	3.15827e-09	0.149359	0.765	0.588	0.000101968
Dnajc3	3.17862e-09	-0.184797	0.181	0.262	0.000102625
Pantr1	3.19204e-09	-0.159309	0.558	0.583	0.000103058
4930505G20Rik	3.22862e-09	0.0365771	0.026	0.001	0.000104239
Egfl6	3.25681e-09	-0.169453	0.092	0.17	0.000105149
Ireb2	3.26837e-09	0.10539	0.352	0.213	0.000105523
Gm15679	3.29988e-09	0.0320089	0.028	0.001	0.00010654
Nipal2	3.35759e-09	0.0970976	0.195	0.102	0.000108403
Ldhb	3.40065e-09	-0.090994	0.085	0.168	0.000109793
Gm50152	3.42204e-09	0.0659336	0.08	0.026	0.000110484
Ankrd11	3.46713e-09	0.143326	0.783	0.613	0.00011194
Sox11	3.52404e-09	0.0662038	0.132	0.058	0.000113777
Hipk2	3.54675e-09	0.0967653	0.326	0.195	0.00011451
Ggact	3.5807e-09	0.104898	0.313	0.189	0.000115606
9630013A20Rik	3.58129e-09	0.0413777	0.044	0.008	0.000115626
Tubb4b	3.62667e-09	-0.0431346	0	0.037	0.000117091
Sh3rf3	3.69059e-09	0.125919	0.417	0.268	0.000119154
Cers5	3.70329e-09	0.078826	0.18	0.092	0.000119564
Gm26691	3.72105e-09	0.143777	0.453	0.307	0.000120138
Plxna2	3.79472e-09	0.150118	0.657	0.469	0.000122516
Vps13b	3.7954e-09	0.132625	0.874	0.738	0.000122538
Svop	3.79664e-09	0.144701	0.658	0.458	0.000122578
St6gal1	3.85619e-09	0.0578284	0.105	0.041	0.000124501
Taok1	3.88802e-09	0.143	0.701	0.509	0.000125529
Gm28375	3.92338e-09	0.0920831	0.318	0.184	0.00012667
Pdap1	3.92495e-09	-0.121073	0.072	0.149	0.000126721
Olfr239	3.97846e-09	0.0500209	0.057	0.014	0.000128449
Zbtb46	4.03968e-09	0.0638476	0.09	0.032	0.000130425
Mamld1	4.05199e-09	0.103447	0.278	0.162	0.000130823
Atp6ap1	4.07344e-09	-0.18895	0.183	0.263	0.000131515
Rbm10	4.10093e-09	0.101148	0.324	0.192	0.000132402
Ank3	4.12887e-09	0.0458469	0.998	0.994	0.000133305
Mir100hg	4.14952e-09	0.15024	0.858	0.692	0.000133971
Gap43	4.17576e-09	0.105997	0.377	0.232	0.000134819
Dok5	4.22829e-09	0.0510655	0.066	0.019	0.000136515
Caprin2	4.33196e-09	0.0610888	0.084	0.029	0.000139862
Evi5	4.34021e-09	0.134106	0.476	0.315	0.000140128
Erc1	4.41921e-09	0.140536	0.604	0.418	0.000142679
Gm10629	4.46788e-09	0.0638421	0.088	0.032	0.00014425
Rab10	4.57318e-09	0.140424	0.578	0.409	0.00014765
Gm17202	4.61699e-09	0.0764387	0.142	0.065	0.000149064
Plekha7	4.64177e-09	0.0950666	0.203	0.108	0.000149864
Ercc6l2	4.65468e-09	0.100338	0.251	0.142	0.000150281
Gm13684	4.71805e-09	0.0423361	0.052	0.012	0.000152327
Maged1	4.73797e-09	-0.184335	0.228	0.308	0.00015297
Gm30275	4.80946e-09	0.0409218	0.044	0.008	0.000155278
Nell1os	4.80997e-09	0.094567	0.245	0.135	0.000155295
Ddb2	4.87371e-09	0.097716	0.254	0.145	0.000157353
3110039M20Rik	4.95217e-09	0.127263	0.442	0.288	0.000159886
Gm29994	4.97079e-09	0.0395794	0.032	0.003	0.000160487
Lmo4	5.05058e-09	0.11948	0.485	0.326	0.000163063
Rpl13	5.08869e-09	-0.0576307	0	0.036	0.000164294
Rpl41	5.08869e-09	-0.0604998	0	0.036	0.000164294
Klf8	5.19199e-09	0.119826	0.338	0.209	0.000167628
Tns3	5.22276e-09	0.0386629	0.055	0.013	0.000168622
Neurod6	5.31452e-09	-0.153475	0.552	0.586	0.000171584
Dcp1b	5.34679e-09	0.0881157	0.224	0.123	0.000172627
Nck2	5.35665e-09	0.120302	0.45	0.289	0.000172945
Dagla	5.37496e-09	-0.178804	0.4	0.443	0.000173536
Nrcam	5.56282e-09	0.100146	0.957	0.895	0.000179601
Ldlrad3	5.63063e-09	0.0644734	0.117	0.05	0.000181791
Abi3bp	5.64894e-09	0.0506875	0.049	0.01	0.000182382
Prtg	5.7368e-09	0.0724804	0.122	0.054	0.000185218
Dhrs7	6.03187e-09	-0.107041	0.026	0.083	0.000194745
Tbc1d24	6.11777e-09	0.0907911	0.254	0.145	0.000197518
Xpr1	6.13312e-09	0.10006	0.325	0.2	0.000198014
Abhd18	6.19832e-09	0.139056	0.615	0.418	0.000200119
Mib1	6.28544e-09	0.13307	0.523	0.357	0.000202932
Shtn1	6.69854e-09	0.14537	0.648	0.465	0.000216269
Gm43140	6.71047e-09	0.0357718	0.029	0.002	0.000216654
Gm12353	6.79259e-09	0.0813748	0.235	0.129	0.000219305
Bola1	6.79791e-09	0.0148001	0.023	0	0.000219477
Gcnt2	6.81731e-09	0.0823794	0.166	0.083	0.000220104
Ank1	6.84551e-09	0.0901134	0.207	0.111	0.000221014
Akap17b	6.92391e-09	0.0926373	0.245	0.138	0.000223545
Ptov1	6.97971e-09	-0.111996	0.095	0.175	0.000225347
Syt7	7.01344e-09	-0.165288	0.522	0.549	0.000226436
Rpsa	7.13926e-09	-0.03609	0	0.036	0.000230498
mt-Atp6	7.13926e-09	-0.0670377	0	0.036	0.000230498
Ncam2	7.27873e-09	0.15212	0.682	0.57	0.000235001
Zfp182	7.27873e-09	0.0990895	0.333	0.199	0.000235001
Cacul1	7.36329e-09	0.100789	0.288	0.171	0.000237731
Mios	7.36579e-09	0.0857024	0.193	0.103	0.000237812
Arxes2	7.48799e-09	-0.0942479	0.016	0.067	0.000241757
Mei4	7.49966e-09	0.123426	0.271	0.162	0.000242134
Rab27a	7.50844e-09	0.0742713	0.112	0.047	0.000242417
Etfb	7.52848e-09	-0.0373398	0.003	0.043	0.000243064
Arf5	7.5773e-09	-0.154262	0.233	0.323	0.000244641
Pcca	7.60616e-09	0.147933	0.679	0.491	0.000245573
Ythdf3	7.8682e-09	0.125089	0.445	0.291	0.000254033
Brsk1	7.97858e-09	0.0884091	0.199	0.107	0.000257596
Actn2	8.00806e-09	0.0706418	0.106	0.043	0.000258548
Aim2	8.01259e-09	0.063894	0.119	0.051	0.000258695
Coro2b	8.03481e-09	0.106068	0.356	0.222	0.000259412
Cmya5	8.04475e-09	0.0759869	0.128	0.057	0.000259733
Mindy2	8.43588e-09	0.100379	0.293	0.174	0.000272361
Ndufa8	8.81921e-09	-0.0475279	0.002	0.041	0.000284737
4930473D10Rik	8.87632e-09	0.060331	0.066	0.019	0.000286581
C030005K15Rik	8.88625e-09	0.048245	0.062	0.017	0.000286902
Tmtc4	9.10685e-09	0.0654074	0.134	0.061	0.000294024
B230219D22Rik	9.21686e-09	-0.171964	0.209	0.285	0.000297576
Lin7b	9.24883e-09	-0.149071	0.148	0.233	0.000298608
Syn2	9.57928e-09	0.124786	0.896	0.798	0.000309277
Dtx3	9.65249e-09	-0.186354	0.358	0.412	0.00031164
Tgoln1	9.73609e-09	-0.146071	0.088	0.162	0.000314339
Rps6	1.0015e-08	-0.0466924	0	0.035	0.000323345
Gpx4	1.0015e-08	-0.0328719	0	0.035	0.000323345
Gm15336	1.00366e-08	0.0613849	0.068	0.021	0.000324043
Arhgap44	1.03556e-08	0.144754	0.615	0.418	0.00033434
Rsf1os1	1.03656e-08	0.0827614	0.184	0.096	0.000334664
Intu	1.05777e-08	0.0671887	0.117	0.05	0.000341511
Gm49915	1.06652e-08	0.0359734	0.036	0.005	0.000344338
Enox2	1.08556e-08	0.0960711	0.233	0.133	0.000350485
Pgr	1.09989e-08	0.0927508	0.228	0.126	0.000355109
Znrf2	1.10415e-08	0.092934	0.263	0.151	0.000356487
Snx13	1.13242e-08	0.126748	0.499	0.33	0.000365612
Mpp6	1.14378e-08	0.145666	0.75	0.583	0.000369282
Btf3	1.14488e-08	-0.0710874	0.033	0.093	0.000369636
Slc12a6	1.15935e-08	0.133419	0.588	0.41	0.000374309
Wasf1	1.18507e-08	0.136523	0.858	0.721	0.000382611
Edc3	1.20576e-08	0.0783174	0.17	0.087	0.000389291
Slc9a4	1.23702e-08	0.0640117	0.112	0.047	0.000399383
Rbm6	1.24877e-08	0.149226	0.841	0.65	0.000403178
Nedd4l	1.27865e-08	0.123227	0.873	0.762	0.000412825
Trpm7	1.28298e-08	0.140449	0.629	0.445	0.000414222
Atf1	1.30725e-08	0.0866321	0.237	0.133	0.000422058
Gm27003	1.3216e-08	0.0723472	0.148	0.072	0.000426693
Hira	1.36055e-08	0.127414	0.464	0.304	0.000439267
Golga5	1.36213e-08	0.0877115	0.2	0.108	0.000439778
Gm15478	1.39584e-08	0.0708053	0.195	0.105	0.00045066
Romo1	1.40477e-08	-0.0410394	0	0.034	0.000453543
Uqcr10	1.40477e-08	-0.039412	0	0.034	0.000453543
Rpl19	1.40477e-08	-0.0496241	0	0.034	0.000453543
H2-D1	1.40477e-08	-0.0499903	0	0.034	0.000453543
Gm50368	1.41999e-08	0.0483339	0.049	0.011	0.000458458
Gm11457	1.44465e-08	0.0487702	0.068	0.021	0.000466421
Clptm1l	1.44549e-08	-0.15358	0.072	0.14	0.000466691
Simc1	1.52162e-08	0.0799449	0.178	0.092	0.00049127
Slc26a4	1.53748e-08	0.115117	0.388	0.244	0.000496391
Sdcbp	1.56141e-08	0.104265	0.252	0.156	0.000504115
Fnbp1	1.56305e-08	0.123825	0.593	0.416	0.000504646
Zranb3	1.56421e-08	0.0815521	0.219	0.12	0.000505021
Commd10	1.57349e-08	0.110349	0.431	0.28	0.000508017
Sh3gl2	1.61376e-08	0.135664	0.834	0.706	0.000521018
Zfx	1.67984e-08	0.0911635	0.251	0.145	0.000542354
Mcu	1.68985e-08	0.122134	0.452	0.304	0.000545585
Anks1b	1.70262e-08	0.0314718	0.999	0.998	0.000549707
Bsdc1	1.72558e-08	0.0764779	0.154	0.076	0.000557122
Rnf217	1.76719e-08	0.0604359	0.158	0.078	0.000570555
Tyro3	1.7764e-08	-0.156668	0.124	0.2	0.000573528
Sema6a	1.79426e-08	0.0526689	0.072	0.024	0.000579296
Ccdc50	1.81971e-08	0.0921147	0.308	0.186	0.000587511
Npas2	1.89101e-08	0.134124	0.502	0.346	0.000610532
Snx7	1.9129e-08	0.0813625	0.203	0.111	0.000617598
Prox2	1.92238e-08	0.0563126	0.067	0.021	0.000620659
Vcpip1	1.93044e-08	0.0798284	0.221	0.123	0.000623261
Baalc	1.95234e-08	0.0210217	0.032	0.003	0.000630334
Wls	1.9531e-08	0.0777015	0.178	0.093	0.000630577
Lrrc49	1.98771e-08	0.112689	0.442	0.284	0.000641752
Papola	2.06889e-08	0.138407	0.691	0.513	0.000667962
Gm42726	2.07773e-08	0.0474782	0.051	0.012	0.000670817
Mast2	2.08177e-08	0.135011	0.569	0.388	0.000672119
Itgav	2.09377e-08	0.0734148	0.132	0.063	0.000675996
Btf3l4	2.13559e-08	0.076337	0.212	0.116	0.000689496
Crppa	2.16221e-08	0.0960727	0.298	0.181	0.000698091
Xylt1	2.21545e-08	0.146102	0.737	0.564	0.000715279
Dock4	2.26191e-08	0.0591643	0.992	0.977	0.00073028
Auts2	2.2766e-08	-0.0368516	0.997	0.992	0.000735022
Setdb1	2.31728e-08	0.107928	0.409	0.259	0.000748156
Edf1	2.32422e-08	0.03388	0.135	0.064	0.000750397
Cnep1r1	2.32752e-08	0.0875059	0.193	0.105	0.000751463
Ankhd1	2.34499e-08	0.135702	0.638	0.47	0.000757104
Nell1	2.34575e-08	0.0788512	0.941	0.906	0.000757348
Thrb	2.37627e-08	0.148397	0.795	0.623	0.000767201
Ptpre	2.37658e-08	0.0917705	0.345	0.215	0.000767302
Itsn1	2.41034e-08	0.112795	0.457	0.304	0.000778203
Map2	2.43464e-08	0.120356	0.929	0.829	0.000786049
Clybl	2.44078e-08	0.0812639	0.25	0.143	0.000788032
Rbbp4	2.46584e-08	0.082214	0.254	0.149	0.000796122
Otud7b	2.5104e-08	0.0910177	0.298	0.182	0.000810507
Ybx3	2.5297e-08	0.0987629	0.337	0.206	0.000816739
Galk2	2.56959e-08	0.0796612	0.233	0.131	0.000829618
Ppp6r3	2.68088e-08	0.11923	0.46	0.309	0.000865548
Ccdc138	2.69156e-08	0.0951641	0.221	0.125	0.000868996
Plxnc1	2.72703e-08	0.0927807	0.216	0.122	0.000880449
Uqcrb	2.76302e-08	-0.0328205	0	0.033	0.000892069
Itga11	2.7688e-08	0.0576438	0.09	0.034	0.000893934
Dock11	2.77782e-08	0.0571919	0.086	0.033	0.000896846
Scn9a	2.84721e-08	0.0429474	0.053	0.014	0.000919251
2810404M03Rik	2.86381e-08	0.0657072	0.09	0.034	0.00092461
Mphosph9	2.86836e-08	0.113344	0.394	0.253	0.000926078
Cd47	2.90239e-08	-0.167975	0.461	0.489	0.000937066
4930455C13Rik	2.91021e-08	0.0638944	0.112	0.049	0.00093959
Piga	2.93826e-08	0.0408962	0.053	0.014	0.000948647
C130073E24Rik	2.94482e-08	0.0734941	0.075	0.027	0.000950763
Flot2	2.94594e-08	0.0765641	0.162	0.083	0.000951127
Kcnk9	2.97738e-08	0.105577	0.277	0.167	0.000961276
Oga	3.01717e-08	0.111235	0.479	0.33	0.000974125
D930016D06Rik	3.04348e-08	0.0825402	0.25	0.142	0.000982617
Zc3h12b	3.05467e-08	0.140586	0.624	0.451	0.000986231
Senp7	3.07593e-08	0.138417	0.667	0.47	0.000993096
Kcns3	3.10577e-08	0.0604764	0.111	0.048	0.00100273
B230209E15Rik	3.16328e-08	0.13472	0.568	0.403	0.0010213
Cpne6	3.19163e-08	-0.146526	0.6	0.605	0.00103045
Fhl2	3.22297e-08	0.112167	0.398	0.253	0.00104057
Macrod2os2	3.24895e-08	0.0320721	0.027	0.002	0.00104896
Gm47551	3.29811e-08	0.0335985	0.027	0.002	0.00106483
Gabrd	3.41812e-08	-0.0591459	0.01	0.053	0.00110357
Cemip	3.44055e-08	0.0726602	0.188	0.101	0.00111081
Map3k7	3.44156e-08	0.0991214	0.345	0.217	0.00111114
Serinc5	3.47037e-08	0.0848122	0.273	0.159	0.00112044
Ano6	3.57853e-08	0.0957684	0.336	0.209	0.00115537
Ntsr2	3.68692e-08	-0.0435096	0.001	0.035	0.00119036
Vxn	3.75892e-08	0.0978317	0.365	0.225	0.0012136
Serpind1	3.78905e-08	0.0324211	0.031	0.003	0.00122333
Cox7c	3.82495e-08	0.0373085	0.316	0.198	0.00123492
Cldn10	3.89993e-08	-0.152024	0.08	0.147	0.00125913
Pcdh11x	3.91376e-08	0.0567077	0.07	0.023	0.0012636
Gm42303	3.93746e-08	0.0486955	0.074	0.025	0.00127125
Gnpat	3.96609e-08	0.0715721	0.197	0.107	0.00128049
Gm17066	3.96885e-08	0.0483282	0.073	0.025	0.00128138
A330008L17Rik	4.00852e-08	0.141864	0.546	0.393	0.00129419
Ap4s1	4.05787e-08	0.0977939	0.289	0.18	0.00131012
Zeb1	4.06392e-08	0.139625	0.628	0.461	0.00131208
Thada	4.0974e-08	0.115504	0.471	0.308	0.00132289
Lin52	4.16457e-08	0.090874	0.29	0.175	0.00134457
Slc22a4	4.1939e-08	0.0274084	0.031	0.003	0.00135404
Yipf3	4.20569e-08	-0.116091	0.05	0.112	0.00135785
Oip5os1	4.25566e-08	0.0744775	0.203	0.116	0.00137398
Mitf	4.29789e-08	0.111958	0.403	0.266	0.00138762
Gm15892	4.31181e-08	0.0532433	0.059	0.017	0.00139211
Kcnq3	4.32476e-08	-0.0629555	0.972	0.971	0.00139629
Ankrd6	4.36112e-08	0.0787016	0.194	0.107	0.00140803
Abi2	4.36301e-08	0.133872	0.781	0.63	0.00140864
Babam2	4.44126e-08	0.131185	0.543	0.387	0.0014339
Bche	4.50778e-08	0.0615457	0.097	0.04	0.00145538
Acbd6	4.55923e-08	0.11984	0.523	0.359	0.00147199
Arpp21	4.6252e-08	0.0762693	0.992	0.957	0.00149329
Crb1	4.69307e-08	0.0347243	0.034	0.005	0.00151521
Mark3	4.7055e-08	0.138033	0.697	0.52	0.00151922
Spopl	4.73702e-08	0.0900457	0.284	0.171	0.00152939
Zwint	4.741e-08	0.0896924	0.344	0.228	0.00153068
Rtl1	4.74517e-08	0.0637932	0.127	0.059	0.00153202
Gm16226	4.75056e-08	0.0461524	0.046	0.01	0.00153377
Grn	4.861e-08	-0.0729059	0.014	0.06	0.00156942
Cpeb3	4.88678e-08	0.134845	0.842	0.668	0.00157775
Slc16a4	5.0219e-08	0.063188	0.108	0.047	0.00162137
Rab24	5.03769e-08	-0.163833	0.199	0.275	0.00162647
Ldah	5.09129e-08	0.092131	0.34	0.209	0.00164378
Gm15494	5.16111e-08	0.0628606	0.108	0.047	0.00166632
Sez6	5.18837e-08	-0.165214	0.439	0.462	0.00167512
5530401A14Rik	5.23853e-08	0.0471222	0.067	0.021	0.00169131
2023-03-08	5.33659e-08	0.0644902	0.151	0.076	0.00172297
Srsf5	5.34676e-08	-0.15499	0.578	0.564	0.00172626
Atp5o	5.43275e-08	-0.0307142	0	0.032	0.00175402
Gm44257	5.4677e-08	-0.125463	0.671	0.672	0.0017653
Gm8098	5.5543e-08	0.0730309	0.144	0.072	0.00179326
Rprd1a	5.56707e-08	0.0958688	0.44	0.279	0.00179739
Gm48027	5.70508e-08	0.0455563	0.059	0.017	0.00184194
Fbxl20	5.74882e-08	0.125622	0.523	0.353	0.00185606
Srrm4os	5.76879e-08	0.0430766	0.059	0.017	0.00186251
Lamp1	5.7944e-08	-0.191703	0.166	0.234	0.00187078
Scn3b	5.81092e-08	-0.148926	0.531	0.545	0.00187611
Sh3gl1	5.81952e-08	-0.173346	0.206	0.273	0.00187889
Tm9sf3	5.96774e-08	-0.173607	0.252	0.319	0.00192674
Gm47167	6.09288e-08	0.0605291	0.13	0.061	0.00196715
Elk3	6.10875e-08	0.0487171	0.073	0.025	0.00197227
Lgr4	6.14911e-08	0.0860173	0.251	0.149	0.0019853
Sugp1	6.26946e-08	0.0882646	0.317	0.191	0.00202416
Pcdh19	6.3473e-08	0.131336	0.508	0.357	0.00204929
Med13	6.37219e-08	0.128098	0.527	0.363	0.00205732
Nebl	6.41513e-08	0.087912	0.962	0.913	0.00207119
Tbc1d19	6.43011e-08	0.103581	0.386	0.244	0.00207603
Hint2	6.45191e-08	0.0213607	0.048	0.012	0.00208306
Hsf2	6.52988e-08	0.087815	0.222	0.131	0.00210824
Pip5k1bos	6.69603e-08	0.0334057	0.032	0.004	0.00216188
Tent5d	6.78364e-08	0.0399723	0.048	0.012	0.00219016
Gm15632	6.84072e-08	0.0337505	0.032	0.004	0.00220859
Mllt10	6.84279e-08	0.132558	0.823	0.67	0.00220926
Map2k5	6.85516e-08	0.127986	0.546	0.374	0.00221326
Slc22a15	6.86772e-08	0.0781072	0.166	0.087	0.00221731
Fam118b	6.98262e-08	0.0858766	0.247	0.145	0.00225441
Kcnq2	7.08596e-08	-0.128081	0.627	0.616	0.00228777
Htr2b	7.12816e-08	0.0498703	0.056	0.016	0.0023014
Acss2	7.13654e-08	0.097784	0.323	0.202	0.0023041
4930533B01Rik	7.16689e-08	0.0539649	0.064	0.021	0.0023139
Gm4631	7.21987e-08	0.0616136	0.148	0.074	0.00233101
Ust	7.28347e-08	0.139768	0.751	0.595	0.00235154
Slc25a42	7.2838e-08	0.0707962	0.143	0.072	0.00235165
Gm50304	7.39622e-08	0.0615889	0.114	0.051	0.00238795
Pi4kb	7.40788e-08	0.0729142	0.253	0.147	0.00239171
Gm36992	7.44353e-08	0.0296902	0.026	0.002	0.00240322
Rpl30	7.59494e-08	-0.0706372	0.026	0.079	0.0024521
Rab27b	7.62116e-08	0.136921	0.584	0.414	0.00246057
Slc4a1ap	7.63403e-08	0.0779882	0.215	0.122	0.00246472
Zfr	7.66968e-08	0.12386	0.893	0.768	0.00247623
Slc16a2	7.67011e-08	0.110311	0.345	0.226	0.00247637
Ndufs7	7.79637e-08	-0.0616256	0.011	0.054	0.00251714
4930579G18Rik	7.90364e-08	0.0375122	0.039	0.008	0.00255177
Pls3	8.07902e-08	0.129281	0.576	0.427	0.00260839
Zfp810	8.11145e-08	0.0812885	0.247	0.144	0.00261886
Mmachc	8.20906e-08	0.0229735	0.02	0	0.00265038
2010320O07Rik	8.20906e-08	0.0282937	0.02	0	0.00265038
Gm42723	8.20906e-08	0.0224333	0.02	0	0.00265038
Zfp40	8.24066e-08	0.0786842	0.284	0.169	0.00266058
Ndufb10	8.28066e-08	-0.0552094	0.031	0.085	0.00267349
Slf1	8.49478e-08	0.107699	0.433	0.278	0.00274262
Chpf	8.73497e-08	-0.117214	0.043	0.1	0.00282017
Dennd4c	8.74011e-08	0.0880126	0.252	0.151	0.00282183
Zfp938	8.76801e-08	-0.154089	0.153	0.226	0.00283084
Cfap54	8.90382e-08	0.0769522	0.222	0.126	0.00287469
Kat6b	8.94932e-08	0.136246	0.688	0.504	0.00288938
9530077C05Rik	9.11682e-08	0.0632447	0.115	0.052	0.00294346
Ninl	9.21982e-08	0.0568901	0.105	0.045	0.00297671
Shb	9.25573e-08	0.0563919	0.12	0.055	0.0029883
Angpt2	9.31302e-08	0.0518847	0.083	0.032	0.0030068
Wdr73	9.35565e-08	0.0735373	0.17	0.091	0.00302056
Ckap5	9.54076e-08	0.124738	0.519	0.375	0.00308033
B130024G19Rik	9.5732e-08	0.0300996	0.029	0.003	0.0030908
Dab1	9.65563e-08	0.0305084	0.998	0.994	0.00311742
Tsr2	9.75129e-08	0.052978	0.067	0.023	0.0031483
Hook2	9.80566e-08	0.0906939	0.229	0.136	0.00316586
Znrd2	9.85376e-08	0.0138151	0.029	0.003	0.00318138
Kalrn	9.87287e-08	0.0425321	0.999	0.995	0.00318756
Zmat1	9.96981e-08	0.063611	0.184	0.098	0.00321885
Cdh7	1.00068e-07	0.0681305	0.142	0.071	0.00323078
Htr1f	1.00689e-07	-0.127205	0.64	0.637	0.00325085
Fbxw8	1.01143e-07	0.0778556	0.254	0.149	0.00326551
Osbpl10	1.03307e-07	0.0998408	0.299	0.185	0.00333537
Bc1	1.03546e-07	-0.160772	0.19	0.266	0.00334308
Btbd8	1.04251e-07	0.078398	0.249	0.149	0.00336584
Tada2a	1.04274e-07	0.0963904	0.341	0.215	0.00336659
Arhgap35	1.04878e-07	0.119456	0.49	0.333	0.00338609
Ncoa2	1.05885e-07	0.136293	0.776	0.6	0.00341861
Akt1s1	1.06368e-07	0.0407465	0.056	0.017	0.0034342
Rps5	1.06792e-07	-0.0297694	0	0.03	0.0034479
Rpl13a	1.06792e-07	-0.0313456	0	0.03	0.0034479
Rpl14	1.06792e-07	-0.0321666	0	0.03	0.0034479
Zfp831	1.07176e-07	0.108367	0.405	0.266	0.00346027
Atad1	1.07412e-07	0.0904163	0.382	0.242	0.0034679
Spata6	1.08589e-07	0.0512628	0.071	0.025	0.00350591
Fgf13	1.08895e-07	0.109786	0.421	0.29	0.00351579
Zfp423	1.10025e-07	0.0648926	0.105	0.046	0.00355225
Psd	1.12634e-07	-0.141263	0.164	0.241	0.00363649
Nsmaf	1.12998e-07	0.0874611	0.325	0.202	0.00364825
Wdr35	1.13878e-07	0.0766805	0.179	0.098	0.00367668
Ago1	1.15881e-07	0.0882594	0.272	0.165	0.00374133
Spon1	1.16488e-07	0.135083	0.737	0.575	0.00376093
Atp5md	1.17811e-07	-0.0398525	0.013	0.057	0.00380365
Chst9	1.19233e-07	0.101844	0.183	0.105	0.00384957
Ftx	1.19951e-07	0.131629	0.846	0.7	0.00387275
Satb2	1.20839e-07	0.142613	0.705	0.527	0.00390142
Gm41361	1.20887e-07	0.0805204	0.221	0.127	0.00390294
Pde4d	1.26042e-07	0.101679	0.957	0.89	0.00406939
Bsn	1.30132e-07	0.120091	0.568	0.399	0.00420144
Alk	1.31352e-07	0.0456366	0.044	0.01	0.00424084
Ndufv3	1.32857e-07	0.0342751	0.093	0.039	0.00428943
Ralgapb	1.33652e-07	0.115126	0.478	0.32	0.00431509
Acaca	1.34054e-07	0.113862	0.464	0.317	0.00432806
Tpk1	1.34344e-07	0.0692837	0.17	0.09	0.00433743
Mgat3	1.3683e-07	0.0812014	0.223	0.13	0.00441771
Klf7	1.38735e-07	0.110875	0.438	0.295	0.00447919
Gm26952	1.38833e-07	0.0341825	0.041	0.009	0.00448235
Gm27188	1.407e-07	0.0580649	0.108	0.048	0.00454264
Gm31323	1.41292e-07	0.0438308	0.064	0.021	0.00456175
Rpgr	1.42007e-07	0.087926	0.302	0.185	0.00458484
Gm28905	1.4236e-07	0.0648613	0.096	0.041	0.00459623
Cemip2	1.42571e-07	0.0677837	0.128	0.062	0.00460303
Crim1	1.4528e-07	0.134569	0.65	0.505	0.00469052
Nrg3os	1.45931e-07	-0.0776321	0.867	0.837	0.00471152
Gabpb1	1.46075e-07	0.0808009	0.224	0.131	0.00471617
Plekhm3	1.46639e-07	0.110154	0.441	0.295	0.00473437
Pip5k1b	1.47032e-07	0.116598	0.842	0.725	0.00474708
Wdr26	1.47644e-07	0.0983046	0.439	0.292	0.00476683
Tfrc	1.48564e-07	0.0672128	0.205	0.116	0.00479654
Trim36	1.49753e-07	0.0434358	0.056	0.017	0.00483491
Gm49678	1.52452e-07	0.116742	0.908	0.804	0.00492206
Abhd17c	1.54724e-07	0.065611	0.176	0.094	0.00499541
Sdk2	1.5494e-07	0.080142	0.23	0.133	0.0050024
Trp53bp1	1.58405e-07	0.0987415	0.388	0.252	0.00511425
Gucy1a2	1.59273e-07	0.137227	0.802	0.645	0.00514229
Armc2	1.60331e-07	0.071838	0.143	0.073	0.00517643
Hs3st5	1.61089e-07	0.0417557	0.039	0.008	0.00520093
Gm38190	1.6239e-07	0.0436367	0.066	0.022	0.00524293
Stimate	1.62925e-07	0.0873995	0.273	0.165	0.0052602
Gm31816	1.6487e-07	0.0499001	0.069	0.024	0.005323
Camsap1	1.66299e-07	0.0856214	0.276	0.171	0.00536912
Alg6	1.67136e-07	0.0677012	0.187	0.102	0.00539616
Tmed4	1.67703e-07	-0.129332	0.08	0.145	0.00541445
Lifr	1.68724e-07	0.0693023	0.223	0.127	0.00544742
Slc22a23	1.69678e-07	0.081514	0.235	0.14	0.00547822
Elmsan1	1.70908e-07	0.0740161	0.135	0.069	0.00551793
Pcsk2os2	1.72776e-07	0.0564378	0.081	0.032	0.00557824
Stmn3	1.72871e-07	-0.187821	0.483	0.531	0.00558131
Mia3	1.78907e-07	-0.162102	0.275	0.341	0.00577618
Bckdhb	1.79726e-07	0.100397	0.407	0.264	0.00580264
Tra2a	1.80864e-07	-0.0828666	0.799	0.754	0.00583938
Esrrg	1.81993e-07	0.115849	0.464	0.323	0.00587583
Sorcs2	1.8259e-07	0.0771203	0.172	0.096	0.00589511
Tet3	1.82769e-07	0.118094	0.502	0.345	0.00590089
Ankmy2	1.85007e-07	0.0795462	0.183	0.103	0.00597314
Xrcc4	1.85587e-07	0.110979	0.439	0.297	0.00599186
Zmiz1	1.85768e-07	0.0665748	0.15	0.078	0.00599771
Gm6999	1.88918e-07	0.0284409	0.032	0.005	0.00609942
Napb	1.89066e-07	0.103744	0.511	0.352	0.00610417
Zfp871	1.93516e-07	0.0719685	0.282	0.17	0.00624785
Plekha1	1.94017e-07	0.098066	0.404	0.263	0.00626404
Gprin3	1.95954e-07	0.0796174	0.225	0.131	0.00632658
Dleu2	1.97781e-07	0.122107	0.581	0.412	0.00638556
Gm15243	1.98321e-07	0.0236087	0.023	0.001	0.006403
Spop	1.98535e-07	0.115819	0.56	0.393	0.00640989
Zeb2	2.00297e-07	0.0509464	0.997	0.988	0.00646678
Krt222	2.02633e-07	0.0743097	0.207	0.118	0.00654222
Rdh14	2.06049e-07	-0.149416	0.112	0.179	0.00665249
D030068K23Rik	2.06936e-07	0.0701223	0.142	0.072	0.00668114
Phf1	2.08172e-07	-0.146009	0.103	0.169	0.00672104
1700025G04Rik	2.09045e-07	0.1025	0.443	0.299	0.00674923
Hras	2.09884e-07	-0.031947	0	0.029	0.0067763
Rpl36	2.09884e-07	-0.0330853	0	0.029	0.0067763
Cyhr1	2.11859e-07	-0.152423	0.132	0.2	0.00684009
4930512B01Rik	2.15675e-07	0.0697019	0.134	0.067	0.00696327
Atp8a2	2.16375e-07	0.10574	0.414	0.278	0.00698589
Camk4	2.16741e-07	0.134615	0.635	0.457	0.00699771
Flvcr1	2.18568e-07	0.0687172	0.223	0.128	0.0070567
Snx24	2.21265e-07	0.0894397	0.324	0.206	0.00714377
Mfhas1	2.25081e-07	0.0997694	0.393	0.256	0.00726696
2010204K13Rik	2.25777e-07	0.0262348	0.036	0.007	0.00728943
St5	2.2628e-07	0.0797698	0.212	0.124	0.00730567
Sap130	2.28234e-07	0.0899823	0.316	0.199	0.00736878
Magi1	2.28657e-07	0.110058	0.492	0.348	0.00738244
Rnf32	2.32114e-07	0.0726724	0.215	0.124	0.00749402
Uty	2.33528e-07	0.120014	0.535	0.376	0.0075397
Naca	2.33965e-07	-0.102388	0.068	0.131	0.00755381
Gng12	2.35543e-07	0.102153	0.316	0.206	0.00760475
Mageh1	2.35654e-07	-0.117011	0.053	0.111	0.00760834
Naa40	2.36723e-07	0.0872202	0.347	0.22	0.00764285
Gm12216	2.39762e-07	0.046799	0.069	0.025	0.00774094
Mrpl51	2.41818e-07	0.0211798	0.046	0.012	0.00780735
Bag1	2.42114e-07	0.0159963	0.046	0.012	0.00781689
Gpatch2	2.42489e-07	0.100999	0.419	0.273	0.00782899
Syngr3	2.45379e-07	-0.165679	0.151	0.217	0.0079223
Reep1	2.46439e-07	0.141086	0.723	0.546	0.00795654
Slc35a3	2.46994e-07	0.0656133	0.194	0.108	0.00797445
4931406C07Rik	2.49294e-07	0.0615903	0.153	0.079	0.00804872
Nsmce3	2.50602e-07	-0.14432	0.116	0.183	0.00809093
2610316D01Rik	2.51522e-07	0.0728212	0.143	0.074	0.00812063
Zmiz1os1	2.54481e-07	0.0619653	0.13	0.064	0.00821617
Nr2c2	2.55207e-07	0.110775	0.535	0.364	0.00823962
Nsmce2	2.57374e-07	0.120093	0.541	0.381	0.00830958
2700062C07Rik	2.59377e-07	-0.13722	0.1	0.166	0.00837424
Slc7a6	2.59446e-07	0.0839199	0.313	0.195	0.00837646
5031439G07Rik	2.63703e-07	0.0824764	0.306	0.193	0.00851392
Fras1	2.66237e-07	0.125945	0.392	0.27	0.00859574
Polb	2.68599e-07	0.122037	0.61	0.445	0.00867199
Cog5	2.68893e-07	0.133264	0.784	0.617	0.00868148
Sil1	2.69786e-07	0.0989303	0.362	0.238	0.00871032
Gas8	2.71802e-07	0.0548911	0.134	0.067	0.0087754
Fndc5	2.72045e-07	-0.13693	0.106	0.172	0.00878324
Tecpr2	2.74718e-07	0.10377	0.386	0.255	0.00886956
Slain1	2.75563e-07	0.0845784	0.362	0.23	0.00889682
Haghl	2.76973e-07	-0.143921	0.135	0.206	0.00894236
Prorp	2.78901e-07	0.0638743	0.143	0.074	0.0090046
Umad1	2.80646e-07	0.117216	0.498	0.345	0.00906093
Lrch2	2.81531e-07	0.0770432	0.247	0.147	0.00908949
Sesn3	2.81572e-07	0.0536514	0.12	0.058	0.00909082
Psmc4	2.82506e-07	-0.13905	0.128	0.198	0.00912099
Fuom	2.82928e-07	-0.0335717	0.008	0.045	0.0091346
Ipcef1	2.83133e-07	0.0238161	0.033	0.006	0.00914122
Scn3a	2.84146e-07	0.111772	0.476	0.322	0.00917395
Fchsd2	2.85521e-07	0.0953322	0.409	0.274	0.00921832
1500011B03Rik	2.90811e-07	-0.121596	0.116	0.187	0.00938912
Psmb4	2.94224e-07	-0.0272614	0	0.028	0.00949932
Cox7a2	2.94224e-07	-0.0321667	0	0.028	0.00949932
Hint1	2.94224e-07	-0.0335079	0	0.028	0.00949932
2610037D02Rik	2.94229e-07	0.104287	0.436	0.288	0.00949948
Dpy19l4	2.95263e-07	0.0761184	0.247	0.147	0.00953288
Otogl	2.96535e-07	0.0346597	0.029	0.004	0.00957393
Fgd4	2.97351e-07	0.112319	0.493	0.338	0.00960027
Ccr9	2.99351e-07	0.0315795	0.033	0.006	0.00966486
Gm49969	3.0295e-07	0.0660323	0.187	0.103	0.00978105
Cc2d2a	3.06473e-07	0.0756711	0.241	0.144	0.00989479
Shprh	3.06642e-07	0.098241	0.433	0.292	0.00990026
Hnrnpc	3.0852e-07	0.103715	0.459	0.318	0.00996088
Raph1	3.09136e-07	0.119754	0.572	0.408	0.00998075
Paxx	3.11251e-07	0.0314213	0.067	0.024	0.010049
C230057M02Rik	3.1278e-07	0.0900881	0.3	0.187	0.0100984
Phf14	3.13627e-07	0.128318	0.728	0.558	0.0101258
Gm10649	3.15442e-07	0.133508	0.549	0.4	0.0101844
Hook1	3.21622e-07	0.105798	0.451	0.301	0.0103839
Tnpo1	3.22188e-07	0.129674	0.597	0.428	0.0104022
Mir124a-1hg	3.23471e-07	-0.109795	0.704	0.679	0.0104436
Ipo11	3.27693e-07	0.105065	0.472	0.319	0.0105799
Nr6a1os	3.325e-07	0.0538804	0.117	0.055	0.0107351
Phf10	3.37182e-07	0.0567131	0.118	0.057	0.0108862
Snapc3	3.3745e-07	0.0939777	0.349	0.226	0.0108949
Cdh8	3.37552e-07	0.117489	0.883	0.773	0.0108982
Tgfbr1	3.38824e-07	0.0399886	0.064	0.023	0.0109393
Cyp7b1	3.41644e-07	0.103069	0.356	0.24	0.0110303
Grpel1	3.41794e-07	-0.0276793	0.004	0.038	0.0110352
Pcdh20	3.43025e-07	-0.125005	0.081	0.143	0.0110749
Iqsec2	3.46552e-07	0.137062	0.8	0.625	0.0111888
Sytl2	3.47043e-07	0.0474654	0.116	0.055	0.0112046
Bmt2	3.50212e-07	0.108931	0.496	0.328	0.0113069
Zfp608	3.50798e-07	0.131339	0.805	0.655	0.0113259
Wars2	3.54327e-07	0.0650032	0.164	0.088	0.0114398
Kdm2b	3.5639e-07	0.0920443	0.334	0.213	0.0115064
Ckmt2	3.56395e-07	0.0395347	0.043	0.01	0.0115066
Atxn7l1	3.57759e-07	0.116558	0.535	0.364	0.0115506
Magee1	3.60527e-07	-0.0415451	0.008	0.044	0.01164
Ppp1r12b	3.63885e-07	0.130606	0.683	0.505	0.0117484
Cep120	3.64658e-07	0.0811909	0.262	0.16	0.0117733
Nufip2	3.65452e-07	0.0898529	0.38	0.249	0.011799
Togaram1	3.68058e-07	0.0901462	0.349	0.224	0.0118831
Arhgap1	3.68353e-07	0.0630998	0.114	0.054	0.0118926
Tubgcp5	3.72169e-07	0.0745423	0.228	0.136	0.0120158
Hace1	3.72958e-07	0.104481	0.51	0.35	0.0120413
Ptger4	3.75449e-07	0.0359749	0.056	0.017	0.0121218
Dusp11	3.75751e-07	-0.16355	0.301	0.349	0.0121315
Mir133a-1hg	3.83737e-07	0.0479687	0.094	0.041	0.0123893
Minar2	3.90598e-07	0.0558486	0.172	0.094	0.0126108
Tmed3	3.942e-07	-0.0638352	0.016	0.059	0.0127271
Ppm1b	3.94798e-07	0.0781182	0.281	0.174	0.0127464
Lasp1	3.98112e-07	0.0530547	0.102	0.046	0.0128535
Fgf1	3.99437e-07	0.0588976	0.093	0.041	0.0128962
Plxdc2	4.00789e-07	0.0406024	0.141	0.074	0.0129399
Timm13	4.12451e-07	-0.0263702	0	0.028	0.0133164
Snrpn	4.13191e-07	0.12558	0.569	0.464	0.0133403
Trerf1	4.13728e-07	-0.0684646	0.831	0.787	0.0133576
Hpca	4.18445e-07	-0.156844	0.368	0.427	0.0135099
Klk12	4.1878e-07	0.0354301	0.038	0.008	0.0135207
Impdh2	4.26433e-07	0.0218637	0.034	0.006	0.0137678
Ccdc88a	4.26871e-07	0.125546	0.824	0.67	0.013782
Trpc7	4.30116e-07	0.0266127	0.022	0.001	0.0138867
Olfr539	4.33476e-07	0.0251399	0.022	0.001	0.0139952
Vwc2	4.33504e-07	0.0174921	0.017	0	0.0139961
Bnip2	4.35397e-07	0.0518455	0.095	0.042	0.0140572
Pmm1	4.36168e-07	0.0281668	0.078	0.031	0.0140821
EGFP-gn	4.7603e-07	-0.0477598	0.004	0.037	0.0153691
Tent4b	4.76298e-07	0.099403	0.379	0.251	0.0153778
Atf7	4.76634e-07	0.12451	0.628	0.453	0.0153886
Cdc27	4.77544e-07	0.0862164	0.359	0.228	0.015418
Parg	4.83588e-07	0.09983	0.43	0.288	0.0156131
Gabrb2	4.87127e-07	0.125966	0.823	0.699	0.0157274
Fto	4.88731e-07	0.127019	0.7	0.536	0.0157792
Trip4	4.92434e-07	0.0804985	0.269	0.166	0.0158987
Col25a1	4.9535e-07	0.0980038	0.447	0.305	0.0159929
A230077H06Rik	4.96636e-07	0.0649106	0.135	0.07	0.0160344
Sumf1	4.99004e-07	0.0645725	0.156	0.083	0.0161109
Usp11	5.05747e-07	0.0799615	0.281	0.178	0.0163285
Pkd2l2	5.1042e-07	0.0423116	0.066	0.023	0.0164794
Gm14966	5.11908e-07	0.0474109	0.124	0.061	0.0165275
Stxbp4	5.14996e-07	0.0789343	0.279	0.173	0.0166272
Zfp668	5.15418e-07	0.0553875	0.103	0.047	0.0166408
Prag1	5.16414e-07	0.0463798	0.079	0.032	0.0166729
Sys1	5.17319e-07	-0.160528	0.172	0.237	0.0167021
Rnf216	5.24493e-07	0.106432	0.471	0.327	0.0169338
Dennd2a	5.24904e-07	0.0862106	0.317	0.202	0.0169471
Nme1	5.2687e-07	-0.035443	0.007	0.041	0.0170105
Zkscan2	5.27327e-07	0.0674501	0.198	0.112	0.0170253
Ube3c	5.27642e-07	0.126124	0.65	0.486	0.0170355
Sfxn2	5.31819e-07	0.0591034	0.122	0.061	0.0171703
Slc30a7	5.32714e-07	0.0556729	0.186	0.103	0.0171992
Ppm1h	5.39304e-07	0.123436	0.642	0.459	0.017412
Adgrl1	5.39924e-07	-0.159214	0.344	0.384	0.017432
Gm46123	5.39974e-07	0.0746411	0.162	0.089	0.0174336
Nxpe4	5.42806e-07	0.104761	0.442	0.299	0.017525
Gm17106	5.45332e-07	0.0726245	0.289	0.178	0.0176066
Pola1	5.4873e-07	0.0770191	0.239	0.143	0.0177163
Myt1l	5.52123e-07	-0.0369603	0.981	0.969	0.0178258
Col5a2	5.53652e-07	0.0488872	0.036	0.008	0.0178752
Ankrd10	5.58161e-07	0.0924476	0.405	0.27	0.0180208
Gm35438.1	5.72438e-07	0.0644505	0.144	0.076	0.0184817
Slc9a2	5.77505e-07	0.0801089	0.266	0.162	0.0186453
Gm14858	5.8254e-07	0.0468516	0.095	0.042	0.0188079
Efcab2	5.83098e-07	0.0645688	0.128	0.065	0.0188259
Tab2	5.93765e-07	0.0851232	0.385	0.248	0.0191703
Lrba	5.96152e-07	0.126082	0.693	0.522	0.0192474
Clip2	5.97535e-07	0.081587	0.284	0.178	0.019292
Sema6c	6.03284e-07	-0.0924503	0.029	0.078	0.0194776
Rpl23a	6.16311e-07	0.0189443	0.056	0.018	0.0198982
Gm48346	6.30118e-07	0.0248788	0.025	0.003	0.020344
AU041133	6.33329e-07	-0.140356	0.131	0.198	0.0204477
Gm31224	6.37306e-07	0.035738	0.036	0.008	0.0205761
Dvl1	6.43381e-07	-0.131145	0.082	0.143	0.0207722
Ubap2	6.46329e-07	0.0835503	0.307	0.195	0.0208674
Txlng	6.49542e-07	0.109034	0.496	0.339	0.0209711
Spast	6.53746e-07	0.0914947	0.334	0.22	0.0211068
Sat2	6.56681e-07	0.0423754	0.087	0.037	0.0212016
Lypla1	6.59249e-07	0.0560836	0.165	0.089	0.0212845
Dnajc13	6.63021e-07	0.104509	0.476	0.324	0.0214063
Mtm1	6.65769e-07	0.0741684	0.235	0.141	0.021495
Ift74	6.6875e-07	0.0851361	0.274	0.173	0.0215913
Slf2	6.7015e-07	0.102279	0.464	0.315	0.0216365
Adcy9	6.70606e-07	0.113903	0.902	0.795	0.0216512
Doc2g	6.75575e-07	0.0481865	0.074	0.029	0.0218116
Gba2	6.78665e-07	0.0652988	0.168	0.094	0.0219114
Exoc6	6.80382e-07	0.102798	0.46	0.308	0.0219668
Rap1gap2	6.84229e-07	0.0786047	0.278	0.174	0.022091
Fam199x	6.84784e-07	0.0435633	0.082	0.034	0.0221089
Zcchc18	6.96061e-07	-0.159426	0.393	0.445	0.022473
Pbx3	7.07329e-07	0.0850056	0.215	0.131	0.0228368
Wdr44	7.10669e-07	0.0865409	0.313	0.2	0.0229447
Jph1	7.196e-07	0.117685	0.635	0.463	0.023233
Csnk2a1	7.1988e-07	-0.154913	0.352	0.387	0.023242
Kcnt1	7.22504e-07	0.039359	0.103	0.047	0.0233268
Man1a2	7.35941e-07	-0.121787	0.545	0.553	0.0237606
Phlpp2	7.38093e-07	0.0803639	0.305	0.191	0.0238301
Bcas3	7.39591e-07	0.126546	0.705	0.536	0.0238784
5430416N02Rik	7.4107e-07	0.0291524	0.041	0.01	0.0239262
Lmtk3	7.41674e-07	-0.150526	0.289	0.348	0.0239457
Nedd9	7.53898e-07	0.036133	0.059	0.02	0.0243404
Chchd7	7.54185e-07	0.0555066	0.162	0.089	0.0243496
Mal	7.54988e-07	0.0280415	0.066	0.024	0.0243755
Fmc1	7.55638e-07	0.0169467	0.037	0.008	0.0243965
Dtwd2	7.57945e-07	0.0569867	0.114	0.055	0.024471
Lrriq1	7.6538e-07	0.0586393	0.129	0.065	0.0247111
Prex2	7.72366e-07	0.0600428	0.13	0.068	0.0249366
2023-09-11	7.72732e-07	0.0964596	0.427	0.288	0.0249484
Zhx3	7.79248e-07	0.100939	0.382	0.254	0.0251588
A530046M15Rik	7.85606e-07	0.0700698	0.219	0.129	0.0253641
Nek4	7.91501e-07	0.0658638	0.134	0.07	0.0255544
Gm34299	7.97439e-07	0.0390496	0.049	0.014	0.0257461
Gid4	7.97477e-07	0.0592807	0.177	0.098	0.0257474
Ssr1	8.04575e-07	-0.142699	0.153	0.22	0.0259765
Dbi	8.10519e-07	-0.0225111	0	0.026	0.0261684
4933407I08Rik	8.15711e-07	0.0261759	0.023	0.002	0.026336
Gm49179	8.24133e-07	0.064171	0.169	0.094	0.0266079
Usp37	8.31793e-07	0.0846195	0.344	0.226	0.0268553
Sult5a1	8.37527e-07	0.0381725	0.043	0.011	0.0270404
Ankib1	8.38305e-07	0.102562	0.475	0.33	0.0270655
Epha4	8.45796e-07	-0.0656733	0.925	0.914	0.0273074
Chga	8.53544e-07	-0.152838	0.108	0.169	0.0275575
Mkln1os	8.55897e-07	0.0686073	0.2	0.116	0.0276335
Wtap	8.5952e-07	0.0665448	0.204	0.12	0.0277505
Yipf4	8.66986e-07	-0.162814	0.169	0.23	0.0279915
Slc48a1	8.68024e-07	-0.0389769	0.012	0.05	0.028025
Alkbh8	8.75132e-07	0.0737644	0.3	0.189	0.0282545
Khdc4	8.76556e-07	0.0808593	0.354	0.228	0.0283005
Ccnh	8.83192e-07	0.0915993	0.438	0.296	0.0285147
Sptan1	8.87884e-07	0.117903	0.799	0.652	0.0286662
Dtx4	8.97906e-07	0.0713212	0.184	0.106	0.0289898
Aff2	8.98191e-07	0.0901751	0.374	0.253	0.028999
Mir124-2hg	8.99803e-07	0.0735259	0.263	0.163	0.029051
Cul4a	8.99837e-07	0.0733832	0.237	0.144	0.0290521
Sh3yl1	9.01416e-07	0.046531	0.073	0.029	0.0291031
Inf2	9.10964e-07	-0.142956	0.112	0.176	0.0294114
Rgs7	9.11562e-07	0.0982357	0.955	0.88	0.0294307
Prelid3a	9.24411e-07	-0.155859	0.389	0.418	0.0298455
Amph	9.29784e-07	0.123955	0.845	0.702	0.030019
Gm38604	9.31217e-07	0.0572946	0.157	0.084	0.0300653
Flrt2	9.31284e-07	0.12773	0.806	0.663	0.0300674
Gas5	9.34002e-07	-0.154736	0.347	0.424	0.0301552
Eid1	9.42391e-07	-0.109438	0.16	0.237	0.030426
Usp19	9.44782e-07	-0.159662	0.179	0.242	0.0305032
Pex3	9.67455e-07	0.0776156	0.275	0.172	0.0312352
Slc39a12	9.7695e-07	0.0120868	0.021	0.001	0.0315418
Acox2	9.78839e-07	0.024774	0.021	0.001	0.0316028
Mblac2	9.79213e-07	0.10886	0.501	0.343	0.0316149
Tipin	9.80567e-07	0.0571035	0.121	0.061	0.0316586
Ndufa4	9.86746e-07	-0.111817	0.099	0.167	0.0318581
Sec24d	9.87536e-07	0.0506874	0.11	0.053	0.0318836
Gm26827	9.87583e-07	0.0438825	0.07	0.027	0.0318851
Map1lc3a	9.892e-07	-0.0364595	0.007	0.04	0.0319373
Ankrd13c	9.96061e-07	0.0867972	0.345	0.226	0.0321588
Lsm6	9.97648e-07	0.0136614	0.016	0	0.0322101
Kat6a	1.00249e-06	0.0857736	0.281	0.18	0.0323665
Spag6l	1.02178e-06	0.0598717	0.14	0.074	0.0329892
Pcyt2	1.0327e-06	-0.168648	0.297	0.342	0.0333418
Stau1	1.03682e-06	0.0675723	0.247	0.149	0.0334747
6030443J06Rik	1.05112e-06	0.0630814	0.186	0.105	0.0339365
Muc15	1.0516e-06	0.0441773	0.047	0.014	0.0339519
Dchs2	1.05972e-06	0.0246922	0.019	0.001	0.034214
Orc3	1.06145e-06	0.0886497	0.345	0.225	0.03427
Ints2	1.0645e-06	0.0622645	0.175	0.099	0.0343686
Gm34868	1.0893e-06	0.0351099	0.045	0.012	0.0351693
Ntm	1.10594e-06	0.0739121	0.987	0.962	0.0357064
Rragb	1.11624e-06	0.0850319	0.297	0.191	0.0360389
Gm40841	1.13148e-06	0.0845942	0.322	0.212	0.036531
Ptpra	1.13202e-06	-0.113989	0.614	0.601	0.0365483
Ogt	1.13299e-06	0.112675	0.686	0.506	0.0365797
Dctn3	1.13625e-06	-0.0216467	0	0.025	0.0366849
Psmb10	1.13625e-06	-0.0236438	0	0.025	0.0366849
Uqcrq	1.13625e-06	-0.0249661	0	0.025	0.0366849
Pam16	1.13625e-06	-0.0279983	0	0.025	0.0366849
Atox1	1.13931e-06	0.0188477	0.057	0.019	0.0367838
Gm46218	1.1397e-06	0.0736984	0.245	0.149	0.0367964
Neurl1a	1.14133e-06	0.0737778	0.278	0.175	0.0368491
Lrrcc1	1.15136e-06	0.0723427	0.239	0.145	0.0371728
Me2	1.16193e-06	0.0636103	0.174	0.098	0.037514
Gm11817	1.16428e-06	0.0644698	0.177	0.1	0.0375901
Kcnc2	1.1697e-06	0.125234	0.847	0.711	0.0377648
Immp1l	1.17212e-06	0.0953425	0.439	0.307	0.037843
Las1l	1.17873e-06	0.0866397	0.267	0.173	0.0380564
Ap3s1	1.19224e-06	0.0871757	0.36	0.238	0.0384925
Fbxo8	1.19941e-06	0.0788054	0.275	0.173	0.0387241
Ankfy1	1.20293e-06	0.0971395	0.386	0.264	0.0388379
Trmt9b	1.20956e-06	0.0380967	0.047	0.014	0.0390517
Mob1b	1.21328e-06	0.069566	0.197	0.115	0.0391719
Dock1	1.22584e-06	0.0251918	0.049	0.015	0.0395773
Etfa	1.23465e-06	0.0791115	0.24	0.151	0.0398618
Ssr3	1.24165e-06	-0.11144	0.068	0.125	0.0400881
Capn2	1.25553e-06	0.058359	0.091	0.041	0.0405362
Dym	1.25787e-06	0.10197	0.493	0.341	0.0406114
Fndc3a	1.25854e-06	0.0849568	0.36	0.24	0.0406333
Trim44	1.27261e-06	0.108362	0.575	0.429	0.0410876
Sbf2	1.27935e-06	0.121795	0.84	0.696	0.0413052
Gm14636	1.28555e-06	0.0909785	0.318	0.208	0.0415053
Sec23a	1.28759e-06	0.0720065	0.296	0.187	0.041571
Ywhah	1.29128e-06	0.0531033	0.323	0.225	0.0416902
Gm48677	1.29192e-06	0.0522526	0.095	0.043	0.0417109
Nup188	1.29515e-06	0.0634624	0.143	0.077	0.0418153
D16Ertd472e	1.29572e-06	0.0426269	0.067	0.025	0.0418337
Mtmr1	1.31328e-06	0.0863175	0.382	0.253	0.0424005
Zfp532	1.31779e-06	0.102237	0.522	0.362	0.0425462
Hacd4	1.32531e-06	0.0550705	0.142	0.075	0.0427888
Chsy3	1.32651e-06	0.110572	0.489	0.349	0.0428278
Megf9	1.33578e-06	0.122007	0.632	0.477	0.0431269
Chp1	1.34213e-06	0.0723937	0.275	0.175	0.043332
E130307A14Rik	1.38139e-06	0.12075	0.62	0.465	0.0445997
C1galt1c1	1.38906e-06	-0.110287	0.049	0.101	0.0448471
Jakmip2	1.39018e-06	0.128579	0.783	0.616	0.0448833
Fam118a	1.39141e-06	0.0572863	0.139	0.074	0.044923
4930452B06Rik	1.39167e-06	0.0535414	0.082	0.035	0.0449314
Frmpd3	1.4104e-06	0.0846911	0.295	0.189	0.045536
Cuta	1.41235e-06	-0.0626628	0.035	0.084	0.0455991
Clasp1	1.42731e-06	0.111643	0.559	0.396	0.0460822
Shank3	1.43494e-06	0.072892	0.305	0.192	0.0463286
N4bp2l2	1.43698e-06	-0.108847	0.653	0.627	0.0463943
Brix1	1.43802e-06	0.0488757	0.117	0.058	0.046428
Zc3h6	1.45289e-06	0.101896	0.445	0.308	0.046908
Srsf12	1.45367e-06	0.0462508	0.096	0.044	0.0469331
Fam214a	1.47598e-06	0.0876457	0.439	0.292	0.0476535
Gm28578	1.48334e-06	0.0510111	0.073	0.03	0.0478913
Ppp1r12a	1.48363e-06	0.120584	0.821	0.664	0.0479004
1700085D07Rik	1.48478e-06	0.059744	0.155	0.085	0.0479375
Prpf40a	1.49331e-06	0.118472	0.573	0.403	0.048213
Usp47	1.49541e-06	0.0969595	0.477	0.323	0.0482807
Slmap	1.49597e-06	0.09303	0.416	0.282	0.048299
Fam53b	1.53364e-06	-0.122491	0.073	0.131	0.0495151
Gm28379	1.54306e-06	0.0566628	0.15	0.081	0.0498193
Ube2d3	1.57768e-06	0.0872952	0.406	0.278	0.0509371
Alg1	1.58096e-06	-0.0970794	0.036	0.084	0.0510428
Pelo	1.59295e-06	-0.0286902	0	0.025	0.0514299
4933423P22Rik	1.6133e-06	0.0495742	0.07	0.028	0.0520869
Xbp1	1.63443e-06	-0.131708	0.094	0.154	0.0527692
St3gal2	1.64321e-06	0.0591874	0.158	0.088	0.0530527
Wapl	1.64511e-06	0.102154	0.509	0.358	0.0531139
Uqcrh	1.65077e-06	0.0405697	0.132	0.072	0.0532966
Fyb2	1.67964e-06	0.0501681	0.084	0.036	0.0542288
Brms1l	1.68685e-06	0.0739887	0.283	0.184	0.0544618
Lix1l	1.6906e-06	0.0663275	0.193	0.113	0.0545827
Suz12	1.69429e-06	0.0801525	0.272	0.173	0.0547019
Atp5f1	1.69677e-06	-0.142175	0.223	0.295	0.0547819
Glmp	1.70353e-06	-0.0486024	0.005	0.036	0.055
Rnf169	1.70468e-06	0.109122	0.537	0.378	0.0550374
Ttc7b	1.73576e-06	0.121628	0.608	0.447	0.0560408
Bbs9	1.7369e-06	0.067146	0.19	0.112	0.0560777
Zbtb44	1.73911e-06	0.0700119	0.206	0.123	0.0561488
6330403K07Rik	1.73946e-06	0.066446	0.16	0.096	0.0561603
Gm10855	1.74879e-06	0.0410065	0.073	0.03	0.0564613
Ythdf2	1.74978e-06	0.064655	0.151	0.084	0.0564933
Uqcrfs1	1.75251e-06	-0.0514391	0.037	0.087	0.0565815
Vti1a	1.76124e-06	0.121881	0.767	0.624	0.0568635
Arhgap15	1.76472e-06	0.0912432	0.309	0.204	0.0569758
Srrm4	1.78412e-06	0.0953104	0.396	0.274	0.0576022
Ppp1r14b	1.79523e-06	-0.0993647	0.063	0.119	0.0579609
Zfp287	1.81153e-06	0.0506571	0.128	0.066	0.0584871
Kcnk12	1.82581e-06	0.0614721	0.176	0.1	0.058948
Ppm1d	1.8267e-06	0.057697	0.142	0.076	0.0589769
Fip1l1	1.84482e-06	0.0889248	0.358	0.241	0.059562
8030462N17Rik	1.84909e-06	0.0943651	0.44	0.298	0.0596999
Mbd5	1.84984e-06	0.112731	0.919	0.801	0.0597241
Sh3bp5	1.85372e-06	-0.12104	0.55	0.557	0.0598491
Eml1	1.85877e-06	0.0801162	0.276	0.178	0.0600124
Iqch	1.88701e-06	0.0327497	0.037	0.009	0.060924
Pstk	1.89561e-06	-0.145476	0.229	0.288	0.0612016
Arsj	1.89719e-06	0.0282519	0.033	0.007	0.0612527
Serpinb6a	1.90292e-06	0.086098	0.323	0.214	0.0614375
Mfap3l	1.90455e-06	0.0673451	0.245	0.149	0.0614902
Rmnd1	1.90589e-06	0.0725147	0.233	0.144	0.0615335
Gm42722	1.91077e-06	0.0410107	0.076	0.032	0.061691
Prpf4b	1.92599e-06	-0.110271	0.652	0.635	0.0621824
Gm38413	1.95123e-06	0.0673398	0.201	0.118	0.0629973
4933424G05Rik	1.95958e-06	0.0918102	0.331	0.216	0.063267
Kcnh7	1.97505e-06	0.0312056	0.996	0.991	0.0637665
Pik3c3	1.97896e-06	0.0533718	0.143	0.078	0.0638927
Camkv	1.98284e-06	0.107278	0.593	0.449	0.0640181
Gm16068	1.98344e-06	0.0351187	0.044	0.012	0.0640375
Patj	2.01008e-06	0.0515424	0.14	0.074	0.0648975
Tbcel	2.01552e-06	0.0647394	0.247	0.152	0.0650731
Blm	2.02201e-06	0.0430132	0.073	0.03	0.0652826
Kcnk1	2.03115e-06	-0.147213	0.127	0.187	0.0655778
Iqcb1	2.03358e-06	0.0724209	0.288	0.187	0.0656561
Focad	2.05661e-06	0.134909	0.774	0.591	0.0663996
Hs6st2	2.06003e-06	0.113532	0.553	0.396	0.0665102
Gm43262	2.10646e-06	0.0296186	0.025	0.003	0.0680093
Gm20751	2.1155e-06	0.0294717	0.038	0.01	0.0683011
Adgrb1	2.12244e-06	-0.155895	0.433	0.453	0.0685249
Miat	2.12304e-06	-0.0802802	0.814	0.774	0.0685446
Grip1os1	2.12841e-06	0.0237509	0.028	0.005	0.0687178
Gm14133	2.13059e-06	0.0299	0.025	0.003	0.0687882
C77080	2.14267e-06	-0.0258201	0.001	0.027	0.0691783
Ccm2	2.14649e-06	0.0672501	0.178	0.103	0.0693015
Nme5	2.16366e-06	0.0566162	0.111	0.056	0.0698558
Gm43915	2.1681e-06	0.039406	0.057	0.02	0.0699992
Alms1	2.16929e-06	0.0520008	0.129	0.067	0.0700377
Herc1	2.18073e-06	0.120956	0.834	0.681	0.0704069
Cplx1	2.19154e-06	0.0647742	0.095	0.047	0.0707561
Disp1	2.20605e-06	0.0465285	0.087	0.039	0.0712245
Fgf10	2.20891e-06	0.08465	0.241	0.153	0.0713169
Gad2	2.23334e-06	-0.0207805	0	0.024	0.0721057
Wdr54	2.23334e-06	-0.0259074	0	0.024	0.0721057
H2afx	2.23334e-06	-0.0229297	0	0.024	0.0721057
Hist1h2bc	2.23334e-06	-0.0241453	0	0.024	0.0721057
Smdt1	2.23334e-06	-0.0241949	0	0.024	0.0721057
Pitpnm2	2.24346e-06	0.0743253	0.262	0.169	0.0724323
Evi2a	2.24724e-06	0.0143881	0.02	0.001	0.0725542
Gm14817	2.24733e-06	0.0260444	0.033	0.007	0.0725574
Pakap	2.25751e-06	0.123678	0.777	0.621	0.072886
C330007P06Rik	2.28168e-06	0.065362	0.15	0.083	0.0736662
Gm47664	2.29884e-06	0.0197667	0.015	0	0.0742203
Slc9a7	2.30101e-06	0.0901742	0.404	0.273	0.0742903
Samd5	2.33342e-06	-0.092642	0.702	0.681	0.0753368
Frrs1l	2.35036e-06	-0.134881	0.524	0.526	0.0758837
Setd5	2.35351e-06	0.114887	0.679	0.526	0.0759855
Galnt7	2.37932e-06	0.083892	0.345	0.226	0.0768188
Itprid2	2.38424e-06	0.0560922	0.134	0.072	0.0769775
Pisd	2.39636e-06	0.0792618	0.325	0.211	0.0773688
Eml6	2.41221e-06	-0.0409571	0.963	0.937	0.0778806
Skp2	2.41602e-06	0.0489919	0.11	0.054	0.0780038
Kcna4	2.42048e-06	0.06509	0.222	0.134	0.0781477
Chd5	2.43686e-06	-0.140809	0.273	0.328	0.0786764
B3glct	2.44303e-06	0.0595149	0.222	0.133	0.0788756
Pkia	2.4547e-06	0.0937609	0.472	0.332	0.0792524
Mta3	2.45521e-06	0.0714207	0.274	0.173	0.0792688
Tln2	2.46181e-06	0.104935	0.549	0.39	0.0794819
Gm34655	2.4813e-06	0.0341401	0.057	0.02	0.0801113
Adap1	2.50482e-06	0.0737729	0.253	0.162	0.0808705
Poc1b	2.52228e-06	0.0517685	0.116	0.058	0.0814344
A830036E02Rik	2.53412e-06	-0.129332	0.095	0.154	0.0818168
Zswim5	2.53669e-06	0.113053	0.556	0.401	0.0818996
Adamts20	2.5753e-06	0.0637247	0.21	0.125	0.0831461
Tbl1x	2.59513e-06	0.0854877	0.332	0.22	0.0837864
Nup160	2.61151e-06	0.0605051	0.206	0.123	0.0843152
Grhl1	2.61446e-06	0.053322	0.2	0.117	0.0844104
Mid2	2.63251e-06	0.0470752	0.104	0.05	0.0849932
Dusp22	2.64165e-06	0.0552198	0.155	0.086	0.0852882
Fam111a	2.64217e-06	0.0285016	0.034	0.008	0.0853052
Rpl15	2.64331e-06	-0.0277997	0.004	0.034	0.0853418
Fbxo34	2.66848e-06	0.11534	0.558	0.41	0.0861544
BB557941	2.68278e-06	0.0428514	0.061	0.023	0.0866161
Scfd2	2.72912e-06	0.0964231	0.448	0.308	0.0881123
Abhd16a	2.74027e-06	-0.136099	0.11	0.169	0.0884723
Snx25	2.76886e-06	0.0791451	0.317	0.204	0.0893955
Caap1	2.78193e-06	0.0643969	0.261	0.162	0.0898174
Ciao2b	2.80741e-06	-0.0193235	0.002	0.029	0.09064
Myh14	2.81103e-06	-0.0171419	0.002	0.029	0.0907568
Dennd4a	2.81772e-06	0.117261	0.659	0.491	0.0909729
Fdps	2.85292e-06	-0.0696496	0.028	0.072	0.0921093
Gm49602	2.88199e-06	0.0320281	0.04	0.011	0.0930478
Gm45321	2.88627e-06	0.024285	0.023	0.003	0.093186
Il1rapl1	2.89935e-06	0.0635486	0.981	0.954	0.0936083
Spata7	2.90894e-06	0.100628	0.496	0.338	0.0939181
Rhou	2.90962e-06	0.0598949	0.21	0.125	0.0939399
Papss2	2.91076e-06	0.0350195	0.048	0.015	0.0939769
Sgtb	2.91473e-06	0.0676168	0.194	0.115	0.0941048
Tenm3	2.9558e-06	0.133609	0.786	0.66	0.0954309
Gm15413	2.96577e-06	0.0251334	0.023	0.003	0.095753
Tbc1d1	2.97981e-06	-0.0826603	0.738	0.696	0.096206
Ptma	2.98487e-06	0.0475494	0.127	0.07	0.0963696
Lonrf2	2.98667e-06	0.0743361	0.253	0.161	0.0964277
Retreg2	2.98702e-06	-0.128233	0.082	0.137	0.0964388
Hykk	2.99813e-06	0.0449634	0.078	0.033	0.0967977
Nfatc3	2.99883e-06	0.0818379	0.318	0.209	0.0968202
Pip5k1a	3.03587e-06	0.109475	0.64	0.485	0.0980161
Fam228a	3.06412e-06	0.0477472	0.116	0.058	0.0989281
Myh10	3.11682e-06	0.0925521	0.451	0.309	0.10063
Micos13	3.13144e-06	-0.0248119	0	0.023	0.101102
Slc4a7	3.13647e-06	0.0979469	0.512	0.356	0.101264
[truncated: 11,644 more rows]

## Sheet: Cluster 1
	p_val	avg_log2FC	pct.1	pct.2	p_val_adj
Galntl6	8.04194e-198	1.02259	0.567	0.002	2.59642e-193
Kcnip4	1.29065e-194	0.109943	1	1	4.167e-190
Atp6v0c	6.08041e-168	-0.93279	0.233	0.754	1.96312e-163
Sgcz	1.28648e-148	1.04462	0.666	0.169	4.15353e-144
Dgkb	1.54971e-130	0.432786	0.971	0.811	5.0034e-126
Csmd1	2.74246e-122	0.103949	1	0.999	8.85429e-118
Cntn4	5.51545e-120	0.795172	0.528	0.092	1.78072e-115
Pcsk1n	5.8257e-106	-0.705959	0.108	0.519	1.88089e-101
Itm2b	5.44332e-101	-0.677664	0.488	0.745	1.75743e-96
Rtn1	7.52388e-100	-0.381498	0.853	0.934	2.42916e-95
Meg3	2.26695e-94	0.294848	0.988	0.932	7.31906e-90
Grik2	4.04232e-94	0.162375	1	0.984	1.3051e-89
Sorcs1	2.34406e-92	0.638702	0.395	0.047	7.56802e-88
Malat1	5.95853e-91	-0.0386	1	1	1.92377e-86
Cdh13	1.15182e-87	0.561164	0.862	0.475	3.71875e-83
Ncam2	3.05069e-85	0.215093	0.996	0.964	9.84947e-81
Olfm1	1.64868e-84	-0.542471	0.588	0.76	5.32293e-80
Lhfpl3	1.38307e-80	0.596845	0.391	0.066	4.46537e-76
Nkain2	1.74986e-79	0.116271	1	0.996	5.64959e-75
C1qtnf4	5.55409e-79	-0.593024	0.405	0.654	1.79319e-74
Chsy3	2.98009e-74	0.491803	0.857	0.55	9.62151e-70
Zfp804a	1.5505e-71	0.468288	0.884	0.578	5.00596e-67
Tmeff2	2.13682e-71	0.271141	0.981	0.895	6.89895e-67
Fras1	2.72762e-71	0.541624	0.441	0.11	8.8064e-67
Atp1a1	4.12293e-71	-0.567946	0.368	0.615	1.33113e-66
Dlg2	1.06071e-70	0.0800513	1	0.999	3.42462e-66
Aplp1	1.62697e-70	-0.567965	0.423	0.655	5.25284e-66
Zfpm2	5.47223e-70	0.181945	0.992	0.964	1.76677e-65
Dlgap1	2.00189e-68	0.0881226	1	0.999	6.46332e-64
Sema3e	1.0712e-67	0.47434	0.351	0.064	3.45849e-63
C1ql2	6.12368e-67	-0.591176	0.192	0.481	1.97709e-62
Chgb	1.26799e-66	-0.631041	0.279	0.537	4.09385e-62
Ctnna2	1.94449e-66	0.229435	0.99	0.921	6.27798e-62
Rapgef4	4.88336e-66	0.404941	0.892	0.64	1.57664e-61
Unc5c	1.29496e-63	0.419915	0.899	0.638	4.18091e-59
Bsg	1.46797e-62	-0.591929	0.164	0.441	4.73948e-58
Lrrc4c	4.12211e-60	0.330664	0.951	0.775	1.33087e-55
Celf2	3.72748e-59	0.0629064	1	1	1.20346e-54
Spock3	3.3251e-58	0.375167	0.919	0.672	1.07354e-53
Hsp90b1	8.05325e-58	-0.53934	0.26	0.504	2.60007e-53
Zfp804b	1.3905e-57	0.563537	0.629	0.318	4.48938e-53
Fgf14	2.41263e-57	0.111198	1	0.997	7.78942e-53
Rnasek	2.47337e-57	-0.491926	0.066	0.327	7.98553e-53
Stxbp5l	2.98794e-57	0.280485	0.972	0.825	9.64685e-53
Grina	2.99505e-57	-0.551953	0.257	0.507	9.66982e-53
Ptprd	3.59675e-57	0.09953	0.999	0.994	1.16125e-52
Plpp4	8.10274e-56	0.466439	0.442	0.13	2.61605e-51
Atp1b1	1.25541e-55	-0.380434	0.694	0.805	4.05321e-51
Grm5	8.19086e-55	0.129259	1	0.993	2.6445e-50
Pcdh15	2.23235e-53	0.44331	0.329	0.072	7.20738e-49
Gm26871	2.67499e-53	0.263744	0.978	0.838	8.63648e-49
Fam135b	1.05235e-52	0.227053	0.978	0.875	3.39763e-48
5730522E02Rik	3.96569e-52	0.373257	0.891	0.64	1.28036e-47
Rgs6	2.05029e-51	0.482075	0.697	0.35	6.61957e-47
Caln1	2.09983e-49	0.431263	0.779	0.448	6.77953e-45
Lsamp	2.46065e-49	0.055287	1	1	7.94445e-45
Gabrb2	3.60088e-49	0.331829	0.92	0.693	1.16258e-44
Pappa	1.48343e-48	0.3815	0.258	0.039	4.78941e-44
Gm49127	2.8003e-48	0.349732	0.26	0.04	9.04103e-44
Cck	3.14256e-48	-0.275072	0.052	0.292	1.01461e-43
Cntnap5a	5.69544e-48	0.176311	0.985	0.955	1.83883e-43
Erc2	9.80917e-48	0.112223	1	0.992	3.16699e-43
Grm7	3.22181e-47	0.12142	0.997	0.984	1.04019e-42
Adgrl3	6.91089e-47	0.204254	0.985	0.911	2.23125e-42
Edil3	7.49085e-47	0.365859	0.856	0.619	2.4185e-42
Nrg3	1.12509e-45	0.0819924	1	1	3.63246e-41
Pcdh7	2.16814e-45	0.40634	0.821	0.521	7.00007e-41
Gm36975	2.84376e-45	0.420882	0.576	0.247	9.18138e-41
Caly	3.23286e-45	-0.479061	0.343	0.534	1.04376e-40
Son	6.26086e-45	-0.23506	0.852	0.889	2.02138e-40
Far2os1	6.34285e-45	0.341915	0.252	0.043	2.04785e-40
Thsd7b	8.03098e-45	0.409107	0.396	0.128	2.59288e-40
Grm3	1.24328e-44	0.42654	0.461	0.18	4.01405e-40
Nectin3	3.37552e-43	0.329694	0.245	0.048	1.08982e-38
Snhg14	5.04998e-43	0.262336	0.946	0.788	1.63044e-38
6530403H02Rik	2.61584e-42	0.441833	0.521	0.232	8.44551e-38
Kcnq5	5.96979e-42	0.17268	0.151	0.003	1.92741e-37
A330015K06Rik	1.1033e-41	0.393158	0.436	0.161	3.56212e-37
Dad1	1.24238e-41	-0.358609	0.045	0.244	4.01114e-37
Unc5d	1.49592e-41	0.404306	0.795	0.511	4.82971e-37
Sorcs3	6.96841e-41	0.380371	0.531	0.244	2.24982e-36
Calm1	1.17818e-39	-0.370998	0.562	0.747	3.80387e-35
Pparg	4.22256e-39	0.348178	0.317	0.089	1.3633e-34
Cst3	1.27832e-38	-0.238845	0.031	0.219	4.12717e-34
Fgf12	1.88953e-38	0.313122	0.913	0.683	6.10055e-34
Dpp10	4.69782e-38	0.173177	0.152	0.009	1.51674e-33
Pex5l	5.76738e-38	0.37181	0.684	0.4	1.86206e-33
Slc22a17	6.2557e-38	-0.437252	0.379	0.534	2.01971e-33
Gabrb1	7.39437e-38	0.167973	0.989	0.932	2.38735e-33
EGFP-gn	1.05207e-37	-0.216245	0.029	0.211	3.3967e-33
Magi2	1.14623e-37	0.12211	0.998	0.984	3.70071e-33
Grin2b	2.56938e-37	-0.0779871	0.998	0.994	8.29549e-33
Ccser1	4.28621e-37	0.207703	0.971	0.874	1.38385e-32
Scg2	4.30178e-37	-0.440101	0.246	0.435	1.38887e-32
4930532I03Rik	2.62423e-36	0.32245	0.321	0.095	8.47259e-32
Serinc1	3.16817e-36	-0.41833	0.348	0.501	1.02288e-31
Ndfip1	5.19688e-36	-0.33921	0.554	0.673	1.67787e-31
Rian	1.43062e-35	0.355754	0.605	0.311	4.6189e-31
Fam155a	3.17946e-35	0.0876965	1	0.994	1.02652e-30
mt-Co3	3.89071e-35	-0.272608	0.067	0.272	1.25616e-30
Phactr1	2.59063e-34	-0.280988	0.75	0.818	8.36409e-30
mt-Co2	3.2798e-34	-0.270169	0.067	0.267	1.05892e-29
Mast3	4.4674e-34	-0.346644	0.446	0.605	1.44235e-29
Tecr	7.78254e-34	-0.41031	0.339	0.494	2.51267e-29
4930419G24Rik	8.34627e-34	0.228379	0.185	0.03	2.69468e-29
Gm43376	1.12387e-33	0.303534	0.285	0.082	3.62854e-29
Tenm2	2.17826e-33	0.102347	1	0.991	7.03273e-29
Tmsb4x	3.04639e-33	-0.46828	0.164	0.363	9.83558e-29
Slc17a7	2.05896e-32	-0.339144	0.475	0.592	6.64757e-28
Atp6v0b	4.01154e-32	-0.338112	0.53	0.633	1.29517e-27
Rasgrf1	2.07263e-31	-0.227522	0.781	0.842	6.69168e-27
9530026P05Rik	3.12722e-31	0.304437	0.2	0.043	1.00965e-26
Hspa5	6.68426e-31	-0.404388	0.142	0.313	2.15808e-26
Gm12296	8.33238e-31	0.306901	0.34	0.122	2.69019e-26
Rasal2	2.48741e-30	0.217783	0.954	0.818	8.03086e-26
Prnp	2.72172e-30	-0.392942	0.28	0.435	8.78735e-26
Cntn1	4.04566e-30	0.22557	0.923	0.787	1.30618e-25
Fyco1	4.09831e-30	-0.352325	0.366	0.503	1.32318e-25
Rps19	5.88369e-30	-0.266965	0.088	0.267	1.89961e-25
C1ql3	7.80053e-30	-0.259704	0.667	0.738	2.51848e-25
Foxp2	8.98563e-30	0.227683	0.142	0.016	2.9011e-25
A830012C17Rik	1.04069e-29	0.225459	0.162	0.025	3.35998e-25
Npas2	1.0876e-29	0.29868	0.338	0.126	3.51143e-25
Cdh12	1.42838e-29	0.324908	0.78	0.539	4.61165e-25
Atp2b1	1.44333e-29	-0.138657	0.947	0.941	4.65993e-25
Igkc	1.66276e-29	0.0933277	0.1	0	5.36839e-25
Far2os2	2.03568e-29	0.192324	0.129	0.011	6.57239e-25
Dock4	2.21914e-29	0.212301	0.947	0.817	7.16472e-25
Kcnj3	8.8107e-29	0.191588	0.962	0.86	2.84462e-24
Efemp1	9.17695e-29	0.208807	0.145	0.019	2.96287e-24
Fmn1	9.33134e-29	0.283537	0.302	0.107	3.01272e-24
Ppargc1a	1.40989e-28	0.297386	0.335	0.126	4.55198e-24
Cntnap2	1.41262e-28	0.320776	0.723	0.515	4.5608e-24
Lrp1b	1.44668e-28	0.0834529	0.999	0.997	4.67075e-24
Grip1	1.90803e-28	0.321019	0.584	0.317	6.16027e-24
Selenok	2.76206e-28	-0.348329	0.117	0.284	8.9176e-24
Rps29	3.08361e-28	-0.305531	0.217	0.421	9.95574e-24
Ndufa4	3.39135e-28	-0.335325	0.192	0.379	1.09493e-23
Rab8b	3.8554e-28	0.281022	0.308	0.111	1.24475e-23
Ppib	4.22185e-28	-0.387994	0.202	0.356	1.36307e-23
mt-Co1	4.38198e-28	-0.26378	0.125	0.323	1.41477e-23
Tenm4	2.08858e-27	0.30127	0.401	0.183	6.74318e-23
1700111E14Rik	3.1296e-27	0.302506	0.427	0.185	1.01042e-22
Grid2	4.91003e-27	0.331889	0.651	0.396	1.58525e-22
Ttr	5.53883e-27	-0.257091	0.095	0.281	1.78827e-22
Gria1	5.69343e-27	-0.0935191	0.985	0.985	1.83818e-22
mt-Atp6	5.92201e-27	-0.249968	0.078	0.256	1.91198e-22
Pdia6	1.29647e-26	-0.352063	0.105	0.26	4.18578e-22
A330102I10Rik	1.39938e-26	0.323844	0.482	0.238	4.51805e-22
Fndc3a	2.20593e-26	0.323337	0.565	0.293	7.12206e-22
Gm28376	3.57184e-26	-0.24597	0.697	0.751	1.15321e-21
Ly6h	4.3909e-26	-0.370908	0.271	0.418	1.41765e-21
Arid5b	6.43831e-26	0.321387	0.525	0.282	2.07867e-21
Gm15155	8.2796e-26	0.260285	0.21	0.058	2.67315e-21
Slc12a5	9.37683e-26	-0.346863	0.296	0.436	3.0274e-21
Kirrel3	1.08837e-25	0.126308	0.991	0.952	3.51393e-21
Naaladl2	1.16189e-25	0.327434	0.549	0.308	3.75127e-21
Itgav	1.54747e-25	0.272207	0.336	0.134	4.99616e-21
Cdh9	2.19893e-25	0.164178	0.968	0.89	7.09945e-21
Rprml	2.73106e-25	-0.117858	0.004	0.108	8.8175e-21
Adgrb3	4.07006e-25	0.0944084	0.998	0.988	1.31406e-20
Ptpn5	4.47051e-25	0.233187	0.27	0.094	1.44335e-20
Stmn2	7.50429e-25	0.164501	0.183	0.047	2.42284e-20
Gm11149	7.77007e-25	0.203292	0.189	0.047	2.50864e-20
Ppfia2	8.06177e-25	0.0699805	1	0.995	2.60282e-20
B830012L14Rik	8.81819e-25	0.241701	0.246	0.08	2.84704e-20
A230004M16Rik	1.66332e-24	0.259883	0.336	0.132	5.37019e-20
Fkbp2	2.87071e-24	-0.307001	0.082	0.229	9.26836e-20
Trpm3	4.27841e-24	0.126929	0.984	0.948	1.38133e-19
Gm16351	4.33263e-24	0.249985	0.293	0.108	1.39883e-19
Nlgn1	4.34414e-24	0.0934427	0.996	0.987	1.40255e-19
Gm15577	4.43884e-24	0.183664	0.131	0.02	1.43312e-19
Pak7	5.70714e-24	0.300019	0.713	0.452	1.84261e-19
Gm48678	7.61902e-24	0.265323	0.362	0.152	2.45988e-19
Adcy8	1.13332e-23	0.284486	0.398	0.185	3.65905e-19
Pard3b	1.64852e-23	0.255775	0.282	0.107	5.3224e-19
Stk3	1.77774e-23	0.276673	0.41	0.19	5.7396e-19
Lrpap1	3.98777e-23	-0.342633	0.227	0.361	1.28749e-18
Lingo2	5.28988e-23	0.0723809	1	0.994	1.70789e-18
Pgrmc1	8.45078e-23	-0.347073	0.146	0.285	2.72842e-18
Hcn1	9.04305e-23	0.125672	0.109	0.013	2.91964e-18
Ndufa13	9.3236e-23	-0.17714	0.039	0.167	3.01022e-18
Sorbs2os	9.62446e-23	0.265687	0.385	0.172	3.10735e-18
Kcnq1ot1	1.24005e-22	0.244978	0.848	0.649	4.00363e-18
Calr	1.29926e-22	-0.370168	0.157	0.295	4.19481e-18
Itm2c	1.31554e-22	-0.345342	0.22	0.357	4.24735e-18
9630013A20Rik	1.45608e-22	0.160417	0.109	0.013	4.70109e-18
Ptprz1	1.76653e-22	0.300245	0.602	0.358	5.70341e-18
Frmd6	2.32999e-22	0.238686	0.278	0.107	7.5226e-18
Dock3	2.84845e-22	0.199686	0.931	0.788	9.19649e-18
Prkn	2.97228e-22	0.273042	0.787	0.571	9.59632e-18
Gm1673	3.19244e-22	-0.134306	0.015	0.122	1.03071e-17
Dclk1	3.50537e-22	0.198942	0.945	0.802	1.13175e-17
Far2	5.22603e-22	0.20777	0.22	0.071	1.68728e-17
Gm28578	6.58454e-22	0.176822	0.135	0.026	2.12589e-17
St6galnac3	7.29837e-22	0.23021	0.902	0.719	2.35635e-17
Rgs7	8.31767e-22	0.156612	0.973	0.883	2.68544e-17
Gm15496	8.99535e-22	0.199123	0.199	0.059	2.90424e-17
Gm30094	9.79268e-22	0.150174	0.107	0.013	3.16166e-17
Psap	1.10908e-21	-0.351071	0.343	0.445	3.58078e-17
Macrod2os1	1.15326e-21	0.170797	0.133	0.025	3.72342e-17
Macrod2	1.29981e-21	0.152173	0.971	0.903	4.19656e-17
Aldoa	1.30418e-21	-0.262827	0.186	0.354	4.21067e-17
Nrg1	1.33091e-21	0.233028	0.928	0.767	4.29697e-17
Csmd2	1.57258e-21	0.264027	0.774	0.546	5.07723e-17
Kcnma1	1.78797e-21	0.12468	0.979	0.938	5.77266e-17
Gm10115	2.2589e-21	0.228515	0.301	0.119	7.29309e-17
Tmc6	2.26833e-21	0.163947	0.117	0.019	7.32353e-17
A230057D06Rik	3.00101e-21	0.290157	0.621	0.37	9.68906e-17
Sec11c	3.38793e-21	-0.331726	0.124	0.256	1.09383e-16
Icam5	4.22305e-21	-0.30471	0.345	0.454	1.36345e-16
Plxna4os3	6.03768e-21	0.216894	0.234	0.082	1.94932e-16
Htr4	6.38504e-21	0.26608	0.792	0.575	2.06147e-16
Slc9a9	6.93995e-21	0.280266	0.715	0.47	2.24063e-16
Magi3	7.02662e-21	0.214763	0.221	0.077	2.26861e-16
Ndufb11	7.12024e-21	-0.173129	0.03	0.143	2.29884e-16
Tmem164	7.1237e-21	0.23977	0.295	0.12	2.29996e-16
Npdc1	7.27041e-21	-0.310371	0.148	0.283	2.34732e-16
Gm29237	1.56583e-20	0.130757	0.08	0.004	5.05545e-16
Rasa1	1.56733e-20	0.275729	0.556	0.314	5.06029e-16
Galnt13	1.61402e-20	0.272121	0.675	0.449	5.21102e-16
Rpl34	2.05847e-20	-0.21429	0.094	0.233	6.64599e-16
Gm15563	3.96907e-20	0.17738	0.145	0.034	1.28145e-15
Mbd5	4.75206e-20	0.213014	0.893	0.723	1.53425e-15
Gm21798	5.58636e-20	0.191532	0.179	0.053	1.80361e-15
Brinp3	6.08616e-20	0.285395	0.587	0.37	1.96498e-15
Arl6ip5	6.69918e-20	-0.313468	0.227	0.347	2.1629e-15
Syn1	9.58074e-20	0.268093	0.52	0.299	3.09324e-15
Gm44724	1.01579e-19	0.209219	0.209	0.071	3.27958e-15
Ptms	1.02041e-19	-0.276121	0.207	0.356	3.29448e-15
4930547E14Rik	1.11406e-19	0.145515	0.103	0.016	3.59685e-15
Gls	1.14797e-19	0.204531	0.907	0.747	3.70633e-15
Sparcl1	1.21873e-19	-0.301396	0.306	0.414	3.9348e-15
Spock1	1.33025e-19	0.136887	0.11	0.019	4.29484e-15
Ccdc148	1.3458e-19	0.247665	0.37	0.178	4.34506e-15
Cdh7	1.35994e-19	0.156687	0.105	0.016	4.3907e-15
Ptpn4	1.41646e-19	0.266691	0.504	0.275	4.57318e-15
Gm37679	2.13884e-19	0.181859	0.179	0.054	6.90545e-15
Faim2	2.7235e-19	-0.321585	0.207	0.33	8.79308e-15
1700109K24Rik	2.89541e-19	0.165561	0.129	0.028	9.34812e-15
Galc	3.00687e-19	0.217848	0.313	0.135	9.70799e-15
Ahi1	4.52157e-19	-0.1048	0.93	0.913	1.45983e-14
Plp1	5.04766e-19	0.102767	0.241	0.093	1.62969e-14
Adamts18	5.96285e-19	0.129604	0.085	0.008	1.92517e-14
Efr3a	6.09191e-19	0.247276	0.434	0.228	1.96683e-14
Selenos	6.49782e-19	-0.272314	0.062	0.177	2.09789e-14
Hecw1	6.51795e-19	0.241803	0.87	0.647	2.10439e-14
Prkg1	7.35406e-19	0.127261	0.985	0.93	2.37433e-14
Rabac1	7.4899e-19	-0.302837	0.102	0.223	2.41819e-14
Gabrg2	7.88426e-19	0.235306	0.833	0.633	2.54551e-14
Mapk4	8.58094e-19	0.272823	0.662	0.413	2.77044e-14
Mmp16	8.63459e-19	0.162405	0.954	0.858	2.78776e-14
Schip1	1.24921e-18	0.228737	0.887	0.701	4.03319e-14
Rpl8	1.30227e-18	-0.16494	0.088	0.222	4.2045e-14
Igfbp5	1.43481e-18	-0.2529	0.055	0.169	4.63242e-14
Lmo7	1.57393e-18	0.26528	0.749	0.491	5.08158e-14
Rps2	1.67124e-18	-0.258899	0.174	0.316	5.39576e-14
Atp2b2	1.79856e-18	-0.15352	0.761	0.754	5.80682e-14
Xrcc6	1.9087e-18	0.205315	0.241	0.095	6.16244e-14
Cisd1	2.64963e-18	-0.260115	0.117	0.244	8.55461e-14
Gm13684	3.12073e-18	0.140536	0.098	0.015	1.00756e-13
Tbk1	3.19391e-18	0.202125	0.276	0.117	1.03119e-13
Plcxd3	3.61521e-18	0.149339	0.103	0.018	1.16721e-13
Agrp	3.74616e-18	0.162722	0.15	0.041	1.20948e-13
Gm48512	3.85514e-18	0.202367	0.251	0.101	1.24467e-13
Nxpe4	4.53977e-18	0.2377	0.375	0.186	1.46571e-13
Dcx	4.57712e-18	0.164326	0.157	0.044	1.47777e-13
Pebp1	4.68359e-18	-0.254409	0.177	0.313	1.51214e-13
Csdc2	4.83711e-18	0.190099	0.213	0.078	1.56171e-13
Atp6v0a1	4.99103e-18	-0.194544	0.618	0.653	1.6114e-13
Nfat5	5.53481e-18	0.260631	0.649	0.404	1.78697e-13
Nkain3	5.6758e-18	0.253455	0.737	0.533	1.83249e-13
Nptx1	7.01565e-18	-0.285512	0.239	0.358	2.26507e-13
Rps16	1.00664e-17	-0.167334	0.058	0.172	3.25003e-13
Hecw2	1.00946e-17	0.245347	0.474	0.259	3.25914e-13
Slc35f4	1.07218e-17	0.26215	0.554	0.336	3.46164e-13
Galnt14	1.27361e-17	0.250843	0.441	0.238	4.11197e-13
Itpr1	1.39195e-17	-0.291321	0.283	0.391	4.49406e-13
Mgat4c	1.51733e-17	0.0539946	0.058	0	4.89885e-13
Matk	1.76376e-17	-0.266847	0.359	0.46	5.69447e-13
Atp5md	1.89025e-17	-0.165138	0.098	0.231	6.10285e-13
Arl6ip1	2.01909e-17	-0.293213	0.197	0.313	6.51883e-13
2210408I21Rik	2.26703e-17	0.231158	0.38	0.19	7.31933e-13
Slit2	2.52437e-17	0.238692	0.281	0.132	8.15019e-13
Dgki	2.92333e-17	0.108703	0.991	0.95	9.43825e-13
Npepps	3.56184e-17	0.232636	0.467	0.25	1.14998e-12
Thrb	4.93299e-17	0.207677	0.3	0.141	1.59266e-12
Ablim1	5.21122e-17	0.265102	0.686	0.442	1.68249e-12
Kcnc2	5.34885e-17	0.0537609	0.056	0	1.72693e-12
Amy1	5.7619e-17	0.196807	0.25	0.104	1.86029e-12
Mtus2	6.74984e-17	0.254931	0.635	0.402	2.17925e-12
Dbi	6.96222e-17	-0.120809	0.029	0.126	2.24782e-12
Nav3	8.13582e-17	0.139669	0.974	0.903	2.62673e-12
Stac	9.19602e-17	0.10915	0.071	0.006	2.96903e-12
Grik4	9.80671e-17	0.242256	0.718	0.508	3.16619e-12
Thsd7a	1.08017e-16	0.20447	0.883	0.724	3.48743e-12
Gm50250	1.12117e-16	0.1537	0.145	0.042	3.6198e-12
4933412O06Rik	1.19516e-16	0.194567	0.251	0.105	3.85871e-12
Cdh20	1.22872e-16	0.159383	0.124	0.032	3.96703e-12
Epha6	1.24876e-16	0.121907	0.989	0.948	4.03176e-12
Col6a1	1.45423e-16	0.119806	0.08	0.01	4.69511e-12
Il1rapl1	1.4818e-16	0.0702322	0.996	0.989	4.78413e-12
Large1	1.48413e-16	0.175133	0.943	0.811	4.79167e-12
Rpl18	1.50351e-16	-0.13615	0.045	0.148	4.85423e-12
Nsd2	1.91744e-16	0.214574	0.389	0.203	6.19065e-12
Add2	2.11697e-16	-0.170396	0.66	0.671	6.83485e-12
Rassf8	2.42207e-16	0.227683	0.43	0.222	7.8199e-12
Rnf217	2.56404e-16	0.241214	0.456	0.249	8.27827e-12
Glp2r	2.7637e-16	0.147805	0.156	0.048	8.92287e-12
Akap13	2.9268e-16	0.173989	0.21	0.084	9.44947e-12
Hmgcll1	3.11698e-16	0.189935	0.202	0.08	1.00635e-11
Gria4	4.17781e-16	0.231463	0.464	0.268	1.34885e-11
Kcnab1	4.33205e-16	0.222092	0.838	0.642	1.39865e-11
Itga4	4.34973e-16	0.169484	0.177	0.063	1.40435e-11
Scaper	4.68129e-16	0.250717	0.578	0.347	1.5114e-11
Zmiz1	4.837e-16	0.221284	0.38	0.197	1.56167e-11
Spcs1	5.61196e-16	-0.230154	0.049	0.148	1.81188e-11
Syn2	6.04786e-16	0.195331	0.903	0.747	1.95261e-11
Btbd10	6.36371e-16	0.222016	0.395	0.208	2.05459e-11
Sorbs2	6.53031e-16	0.133075	0.966	0.889	2.10838e-11
Zmiz1os1	7.19111e-16	0.170348	0.197	0.075	2.32172e-11
Mecp2	8.72587e-16	0.228067	0.434	0.239	2.81723e-11
Fam171b	8.87301e-16	-0.215164	0.5	0.547	2.86474e-11
Nalcn	9.45161e-16	0.243417	0.747	0.519	3.05155e-11
Sipa1l1	9.88854e-16	0.200692	0.895	0.716	3.19261e-11
Synpr	1.01449e-15	0.157182	0.946	0.843	3.2754e-11
Kcnip3	1.1247e-15	0.245065	0.616	0.391	3.6312e-11
Cadm1	1.20683e-15	0.175755	0.939	0.795	3.89637e-11
Gm14636	1.23572e-15	0.224463	0.415	0.222	3.98964e-11
Rabgap1l	1.27641e-15	0.183328	0.904	0.76	4.12102e-11
Pgr	1.39295e-15	0.146018	0.138	0.041	4.49727e-11
Gm16105	1.48448e-15	-0.246211	0.09	0.199	4.79279e-11
Pcdh9	1.54334e-15	0.0738646	0.996	0.991	4.98283e-11
mt-Cytb	2.03964e-15	-0.161821	0.1	0.226	6.58519e-11
4930455C13Rik	2.11624e-15	0.13096	0.112	0.027	6.8325e-11
Enox2	2.14669e-15	0.191154	0.228	0.098	6.93081e-11
Gm12796	2.40326e-15	0.106077	0.064	0.005	7.75916e-11
Actg1	2.52704e-15	-0.182857	0.106	0.226	8.1588e-11
Trpm7	2.57203e-15	0.238623	0.583	0.356	8.30406e-11
Pam	2.63729e-15	0.234671	0.647	0.43	8.51474e-11
4930402H24Rik	2.94851e-15	0.238802	0.742	0.499	9.51957e-11
Gm20125	2.95887e-15	0.107491	0.068	0.007	9.55302e-11
Sox11	3.22259e-15	0.173915	0.222	0.093	1.04045e-10
Robo2	3.26468e-15	0.168091	0.963	0.838	1.05403e-10
Itga8	3.39003e-15	0.230714	0.773	0.561	1.09451e-10
Cers4	3.55397e-15	0.198517	0.326	0.162	1.14744e-10
Thy1	3.62885e-15	-0.284401	0.167	0.274	1.17161e-10
Ctnna3	4.96566e-15	0.243354	0.653	0.429	1.60321e-10
Grem2	5.01799e-15	0.133649	0.115	0.03	1.62011e-10
Gm13269	5.02902e-15	0.189387	0.309	0.147	1.62367e-10
Dip2c	5.50086e-15	0.174144	0.894	0.755	1.77601e-10
Cpeb4	5.7228e-15	0.245664	0.62	0.381	1.84766e-10
Tmem191c	5.83923e-15	-0.255497	0.308	0.411	1.88525e-10
Pcsk5	5.87386e-15	0.245421	0.587	0.384	1.89644e-10
Nme2	6.04279e-15	-0.0960565	0.023	0.106	1.95097e-10
Rps27	7.54787e-15	-0.234543	0.208	0.333	2.4369e-10
Syne1	7.55874e-15	0.115604	0.982	0.928	2.44041e-10
Arhgap6	7.83375e-15	0.116127	0.088	0.016	2.52921e-10
Nrxn1	8.71927e-15	0.0902622	0.997	0.982	2.8151e-10
Zeb2	9.64055e-15	-0.102989	0.929	0.909	3.11255e-10
Ktn1	9.7059e-15	-0.226409	0.416	0.488	3.13365e-10
Rnf150	1.05013e-14	0.236627	0.612	0.387	3.39047e-10
Aplp2	1.06225e-14	-0.242847	0.382	0.457	3.42958e-10
Arf5	1.11347e-14	-0.209167	0.111	0.224	3.59493e-10
Sbf1	1.45847e-14	0.158181	0.24	0.105	4.70883e-10
Ano3	1.66494e-14	-0.101507	0.892	0.865	5.37541e-10
Cnih2	1.68003e-14	-0.2125	0.094	0.198	5.42415e-10
Snhg11	1.69495e-14	0.200902	0.928	0.789	5.47233e-10
Zfp697	1.72027e-14	0.195776	0.327	0.165	5.55407e-10
Sntg1	1.8722e-14	0.143372	0.957	0.856	6.04458e-10
Cnpy2	1.89376e-14	-0.224398	0.045	0.135	6.11419e-10
Gm11457	2.30651e-14	0.0984662	0.069	0.008	7.4468e-10
Gm37459	2.31955e-14	0.117992	0.094	0.021	7.48891e-10
Sgk1	2.47441e-14	0.210611	0.408	0.231	7.98888e-10
Rpl18a	2.62804e-14	-0.0963656	0.054	0.157	8.48487e-10
Slc30a3	2.77029e-14	-0.257883	0.151	0.256	8.94415e-10
Camk2n1	3.24094e-14	-0.236716	0.178	0.292	1.04637e-09
Gphn	3.41506e-14	0.165759	0.923	0.794	1.10259e-09
Dpm3	3.52085e-14	-0.141698	0.023	0.101	1.13674e-09
Dscam	3.69104e-14	-0.130295	0.815	0.823	1.19169e-09
Rpl26	4.0768e-14	-0.14322	0.075	0.181	1.31623e-09
Rps28	4.16087e-14	-0.193739	0.142	0.262	1.34338e-09
C030017B01Rik	4.22412e-14	0.186698	0.329	0.166	1.3638e-09
Mt3	4.80029e-14	-0.156413	0.091	0.204	1.54982e-09
Enox1	4.92445e-14	0.167252	0.914	0.78	1.58991e-09
Tmed9	5.26334e-14	-0.260254	0.229	0.326	1.69932e-09
Cntnap5b	5.3974e-14	0.241905	0.542	0.359	1.74261e-09
4930428E07Rik	5.46106e-14	0.119366	0.102	0.025	1.76316e-09
Kcnq3	6.24721e-14	-0.122987	0.858	0.872	2.01698e-09
Tgfbr2	6.55679e-14	0.118177	0.09	0.02	2.11692e-09
Prr7	6.61765e-14	-0.216945	0.068	0.162	2.13657e-09
Cox4i1	7.0014e-14	-0.179966	0.166	0.294	2.26047e-09
Rps6ka5	7.72186e-14	0.155133	0.218	0.093	2.49308e-09
Rims2	7.73076e-14	0.216848	0.802	0.593	2.49595e-09
Gm10785	7.80363e-14	0.150464	0.195	0.08	2.51948e-09
Inpp4b	7.97102e-14	0.200864	0.859	0.677	2.57352e-09
Zranb2	8.01323e-14	-0.114792	0.824	0.801	2.58715e-09
Ptbp2	8.08365e-14	0.218497	0.522	0.305	2.60989e-09
Zfp609	8.13182e-14	0.233484	0.583	0.355	2.62544e-09
Syn3	8.1655e-14	0.21536	0.83	0.628	2.63631e-09
Tent2	8.61799e-14	0.184333	0.313	0.158	2.7824e-09
Gm26672	9.02005e-14	0.152616	0.199	0.082	2.91221e-09
Lrfn5	9.54008e-14	0.104936	0.989	0.948	3.08011e-09
Dennd1a	9.8237e-14	0.206263	0.858	0.66	3.17168e-09
Dpm1	1.08818e-13	-0.223924	0.371	0.445	3.51329e-09
Fut9	1.12777e-13	0.228626	0.68	0.455	3.64112e-09
Necab3	1.14416e-13	0.151035	0.182	0.073	3.69405e-09
Uchl4	1.24057e-13	0.110179	0.096	0.022	4.0053e-09
Spcs2	1.32024e-13	-0.257138	0.148	0.25	4.26252e-09
Phka2	1.34358e-13	0.197373	0.389	0.211	4.33789e-09
Selenof	1.35731e-13	-0.246276	0.157	0.258	4.38222e-09
Abca8b	1.36033e-13	0.204084	0.401	0.221	4.39198e-09
Cdh18	1.39417e-13	0.225236	0.5	0.308	4.50121e-09
Tmem117	1.4298e-13	0.223202	0.523	0.308	4.61625e-09
Gabra4	1.43746e-13	0.225142	0.736	0.521	4.64098e-09
Ighm	1.51823e-13	0.0618633	0.08	0.015	4.90177e-09
Dhrs7	1.58724e-13	-0.207408	0.047	0.133	5.12456e-09
Lin7a	1.63136e-13	0.215366	0.366	0.208	5.26702e-09
Slc41a2	1.67618e-13	0.17149	0.244	0.113	5.41171e-09
Calb1	1.70546e-13	-0.244161	0.143	0.248	5.50625e-09
Papola	1.71567e-13	0.214533	0.546	0.337	5.53922e-09
Gria3	1.79385e-13	0.147683	0.935	0.829	5.79162e-09
Rps6ka3	1.8269e-13	0.203113	0.433	0.246	5.89833e-09
Acyp2	1.82789e-13	0.196158	0.31	0.165	5.90153e-09
Mir100hg	2.04058e-13	0.0744731	0.073	0.011	6.58822e-09
Rc3h1	2.09701e-13	0.194346	0.361	0.195	6.77041e-09
Frmpd4	2.12555e-13	0.168944	0.921	0.806	6.86254e-09
Ccdc73	2.34506e-13	0.119557	0.112	0.032	7.57126e-09
Selenom	2.357e-13	-0.126383	0.061	0.156	7.60981e-09
Adamts17	2.5435e-13	-0.243235	0.283	0.379	8.21194e-09
Ddost	2.96229e-13	-0.176454	0.029	0.105	9.56404e-09
Rfx3	3.07826e-13	0.112244	0.963	0.912	9.93846e-09
Gm28750	3.71414e-13	0.124926	0.116	0.034	1.19915e-08
Cadps	3.81378e-13	0.173292	0.89	0.737	1.23132e-08
Luc7l2	3.83593e-13	0.167275	0.905	0.765	1.23847e-08
Ctsl	3.98128e-13	-0.247961	0.085	0.177	1.2854e-08
Ubr3	4.01378e-13	0.211518	0.589	0.368	1.29589e-08
Cd81	4.21255e-13	-0.274456	0.152	0.247	1.36006e-08
Adcy1	4.68544e-13	-0.215508	0.4	0.483	1.51274e-08
Epb41l4b	5.31034e-13	0.184278	0.307	0.16	1.7145e-08
Tox	5.38829e-13	0.13571	0.14	0.051	1.73966e-08
Tmem160	5.71656e-13	-0.0838492	0.008	0.067	1.84565e-08
Nsg1	6.1702e-13	-0.247869	0.139	0.235	1.99211e-08
Baiap2	6.20777e-13	-0.185364	0.535	0.57	2.00424e-08
B3galt1	6.3216e-13	0.145253	0.903	0.798	2.04099e-08
Gm4128	6.39933e-13	0.0718094	0.046	0.002	2.06609e-08
Timp3	6.97528e-13	0.157739	0.217	0.097	2.25204e-08
Gm16054	7.05459e-13	0.0867372	0.059	0.007	2.27764e-08
Ppia	7.21128e-13	-0.242524	0.334	0.45	2.32823e-08
Ubb	7.48091e-13	-0.208763	0.082	0.182	2.41529e-08
Tjp1	7.74421e-13	0.202442	0.821	0.631	2.50029e-08
Sh3gl1	7.93819e-13	-0.245352	0.226	0.318	2.56292e-08
Sorl1	7.98686e-13	-0.238207	0.283	0.372	2.57864e-08
Pcbp3	8.04138e-13	0.178499	0.348	0.186	2.59624e-08
Hectd2os	8.32333e-13	0.10602	0.09	0.021	2.68727e-08
Rora	8.81222e-13	0.176566	0.874	0.727	2.84511e-08
Eif2s3y	9.04838e-13	-0.195924	0.459	0.502	2.92136e-08
Ptprn2	9.4145e-13	0.208164	0.635	0.445	3.03957e-08
Gm42418	9.45415e-13	0.159157	0.945	0.835	3.05237e-08
Sh2d5	9.70064e-13	0.141598	0.197	0.084	3.13195e-08
Cobl	1.0194e-12	0.147642	0.196	0.084	3.29124e-08
Rccd1	1.12039e-12	0.132316	0.136	0.048	3.61728e-08
Mgat5	1.19364e-12	0.181369	0.35	0.189	3.85378e-08
Glis1	1.23829e-12	0.100458	0.081	0.017	3.99794e-08
Tgfbr1	1.29908e-12	-0.218605	0.09	0.185	4.1942e-08
Relch	1.34608e-12	0.209283	0.517	0.315	4.34596e-08
Iqcb1	1.38643e-12	0.163747	0.251	0.122	4.47621e-08
Csmd3	1.38723e-12	-0.092632	0.929	0.925	4.47881e-08
Nufip2	1.39204e-12	0.155776	0.278	0.137	4.49435e-08
1700012D14Rik	1.54108e-12	0.152036	0.197	0.086	4.97552e-08
Slc24a5	1.56072e-12	-0.22752	0.348	0.426	5.03893e-08
Gm47523	1.57992e-12	0.10863	0.102	0.028	5.10094e-08
Nrg3os	1.77905e-12	-0.158655	0.639	0.651	5.74386e-08
Ndufa1	1.85217e-12	-0.151484	0.049	0.133	5.9799e-08
Iqgap1	1.89311e-12	0.158487	0.236	0.112	6.1121e-08
Ambra1	1.93894e-12	0.214477	0.661	0.44	6.26008e-08
Gm2824	2.11217e-12	0.137755	0.163	0.064	6.81935e-08
Map1lc3a	2.17155e-12	-0.0818697	0.019	0.088	7.01106e-08
Exoc4	2.17559e-12	0.174117	0.9	0.741	7.02412e-08
Gm29514	2.32498e-12	0.165098	0.235	0.112	7.50642e-08
D130040H23Rik	2.37525e-12	0.16975	0.289	0.148	7.66872e-08
Ppp4r4	2.38053e-12	0.184608	0.386	0.217	7.68578e-08
Dgkg	2.44499e-12	0.177583	0.886	0.725	7.89389e-08
Gm41505	2.53555e-12	0.131833	0.15	0.057	8.18627e-08
Lims1	2.60261e-12	0.140519	0.199	0.089	8.4028e-08
Tesc	2.68774e-12	-0.16227	0.07	0.162	8.67764e-08
Tmem135	2.80085e-12	0.212301	0.534	0.328	9.04281e-08
Atp8a2	3.00641e-12	0.20383	0.484	0.295	9.70651e-08
Mcc	3.30179e-12	0.192234	0.376	0.211	1.06602e-07
AY036118	3.31339e-12	0.137151	0.186	0.082	1.06976e-07
Lrrtm4	3.3445e-12	0.0370168	1	1	1.07981e-07
Ptprk	3.46152e-12	0.187159	0.831	0.667	1.11759e-07
Gm10848	3.53331e-12	0.150311	0.239	0.112	1.14076e-07
Nme7	3.60361e-12	0.167894	0.342	0.18	1.16346e-07
Hivep3	3.82644e-12	0.216881	0.78	0.562	1.2354e-07
Tmem147	3.98909e-12	-0.19748	0.052	0.133	1.28792e-07
Rpl27	4.00733e-12	-0.137812	0.074	0.167	1.29381e-07
Tom1l2	4.15116e-12	0.209267	0.556	0.351	1.34024e-07
Nipal2	4.7958e-12	0.137602	0.161	0.065	1.54837e-07
Fgd4	4.84511e-12	0.212807	0.577	0.368	1.56429e-07
Pdgfc	4.99872e-12	0.127557	0.15	0.057	1.61389e-07
Vps13c	5.0141e-12	-0.116604	0.744	0.728	1.61885e-07
Wls	5.31252e-12	0.0796207	0.057	0.007	1.7152e-07
Upp2	5.49613e-12	0.199047	0.78	0.593	1.77448e-07
Smyd3	5.61323e-12	0.212097	0.711	0.49	1.81229e-07
1500035N22Rik	6.1582e-12	0.12221	0.133	0.047	1.98824e-07
Brinp1	6.17375e-12	0.121825	0.969	0.896	1.99326e-07
Gm3510	6.7767e-12	0.109208	0.107	0.033	2.18793e-07
Rps11	7.04212e-12	-0.12698	0.096	0.198	2.27362e-07
Camk2g	7.14347e-12	0.182474	0.402	0.226	2.30634e-07
Csgalnact1	7.7803e-12	-0.222634	0.35	0.424	2.51195e-07
Ano4	7.80794e-12	0.0942069	0.086	0.022	2.52087e-07
Pid1	7.83812e-12	0.0518415	0.038	0	2.53061e-07
Tbc1d5	8.38652e-12	0.20689	0.642	0.425	2.70767e-07
Gm43445	8.43793e-12	0.113617	0.123	0.042	2.72427e-07
AW554918	8.53571e-12	0.18078	0.35	0.194	2.75584e-07
Gm48091	8.59958e-12	0.150875	0.223	0.107	2.77646e-07
Fggy	8.74163e-12	0.124103	0.135	0.049	2.82232e-07
Jpx	9.31514e-12	0.177848	0.354	0.197	3.00749e-07
4933406I18Rik	9.41996e-12	0.189052	0.397	0.232	3.04133e-07
9930021J03Rik	9.5969e-12	0.206107	0.536	0.333	3.09845e-07
Nrf1	9.92157e-12	0.170856	0.353	0.194	3.20328e-07
Oxr1	9.94297e-12	0.191126	0.751	0.571	3.21019e-07
Tmem59l	1.00551e-11	-0.250761	0.134	0.22	3.24638e-07
A630089N07Rik	1.04165e-11	0.15646	0.273	0.139	3.36309e-07
Slc24a3	1.28667e-11	0.207663	0.674	0.472	4.15414e-07
Cntn6	1.33269e-11	0.0649201	0.042	0.002	4.30273e-07
Wdr7	1.35214e-11	0.202772	0.535	0.333	4.36552e-07
Arhgap42	1.35492e-11	0.0942359	0.085	0.021	4.3745e-07
Dctn3	1.39576e-11	-0.068912	0.013	0.071	4.50634e-07
Nmt1	1.45539e-11	-0.21394	0.292	0.372	4.69887e-07
Rbm6	1.48441e-11	0.212151	0.691	0.468	4.79255e-07
Lpgat1	1.4865e-11	0.164467	0.314	0.171	4.79931e-07
Vmn2r85	1.49248e-11	0.0846229	0.06	0.009	4.81862e-07
A230006K03Rik	1.61991e-11	0.172122	0.259	0.139	5.23003e-07
Hpca	1.68811e-11	-0.159948	0.076	0.162	5.45024e-07
Ssbp4	1.84871e-11	-0.214732	0.141	0.233	5.96874e-07
Nsg2	1.90685e-11	-0.208201	0.431	0.48	6.15646e-07
Frmd3	2.08373e-11	0.131489	0.137	0.053	6.72754e-07
Slc8a2	2.21083e-11	-0.211368	0.387	0.441	7.13788e-07
Tmod1	2.49255e-11	0.177297	0.389	0.22	8.04743e-07
Rtn4	2.53625e-11	-0.164834	0.621	0.632	8.18855e-07
Mirg	2.60201e-11	0.116486	0.156	0.064	8.40086e-07
B230219D22Rik	2.62922e-11	-0.209821	0.147	0.242	8.48871e-07
Rims1	2.67825e-11	0.0913273	0.989	0.953	8.647e-07
Lzts1	2.71893e-11	0.132722	0.185	0.082	8.77835e-07
Lrtm1	2.7574e-11	0.106231	0.1	0.03	8.90254e-07
Rpl23	2.77488e-11	-0.164131	0.16	0.268	8.95898e-07
Nrcam	3.03298e-11	0.123512	0.951	0.865	9.79229e-07
Gabra2	3.08776e-11	0.132391	0.946	0.853	9.96914e-07
Lclat1	3.18271e-11	0.146662	0.254	0.128	1.02757e-06
Rbm39	3.27032e-11	0.157229	0.917	0.776	1.05586e-06
Fam135a	3.32304e-11	0.176078	0.399	0.228	1.07288e-06
Nr3c2	3.41955e-11	-0.106365	0.864	0.854	1.10404e-06
Emc7	3.44568e-11	-0.221365	0.135	0.222	1.11247e-06
Galnt7	3.76235e-11	0.126482	0.153	0.063	1.21471e-06
Socs6	3.78555e-11	0.113666	0.116	0.04	1.2222e-06
Naf1	3.84491e-11	0.111191	0.14	0.054	1.24137e-06
Selenow	3.86777e-11	-0.188536	0.25	0.368	1.24875e-06
Ntm	3.92624e-11	0.0310328	0.038	0.001	1.26763e-06
Ptpro	4.05791e-11	0.186761	0.426	0.252	1.31014e-06
Il15ra	4.09727e-11	0.116569	0.126	0.046	1.32285e-06
Ankrd28	4.24619e-11	0.165001	0.353	0.2	1.37093e-06
Gm15261	4.25863e-11	0.0819287	0.052	0.007	1.37494e-06
Dach2	4.4134e-11	0.077539	0.056	0.008	1.42491e-06
Frmd4b	4.48893e-11	-0.16375	0.604	0.623	1.44929e-06
Trappc9	4.54694e-11	0.16841	0.35	0.197	1.46802e-06
Gm28320	4.5592e-11	0.11955	0.159	0.066	1.47198e-06
Zkscan16	4.8784e-11	0.136512	0.216	0.103	1.57504e-06
Usp25	5.0072e-11	0.153298	0.301	0.161	1.61662e-06
Gpsm2	5.12181e-11	0.113076	0.123	0.044	1.65363e-06
Map4	5.16292e-11	0.186662	0.492	0.313	1.6669e-06
Arih1	5.20448e-11	0.198882	0.595	0.382	1.68032e-06
Cdk12	5.21496e-11	0.199027	0.534	0.328	1.6837e-06
Gm12227	5.32628e-11	0.0731114	0.052	0.007	1.71964e-06
Shank2	5.53646e-11	0.198632	0.561	0.349	1.7875e-06
Pdzd2	5.6696e-11	0.199651	0.642	0.436	1.83049e-06
Camkmt	5.6725e-11	0.170693	0.348	0.199	1.83142e-06
Serpini1	5.77865e-11	0.142345	0.205	0.1	1.8657e-06
Akap10	5.84781e-11	0.18387	0.409	0.239	1.88802e-06
Gm29587	5.99551e-11	0.0878484	0.073	0.016	1.93571e-06
Kif16b	6.01998e-11	0.125556	0.198	0.091	1.94361e-06
Rasl10a	6.04121e-11	-0.202931	0.249	0.35	1.95046e-06
Rtl1	6.11641e-11	0.072401	0.051	0.007	1.97474e-06
Herc1	6.19164e-11	0.194399	0.71	0.506	1.99903e-06
Ckap5	6.22032e-11	0.16679	0.383	0.222	2.00829e-06
Setdb1	6.41992e-11	0.159465	0.312	0.172	2.07274e-06
Rpl39	6.48173e-11	-0.141866	0.101	0.195	2.09269e-06
Stag1	6.55485e-11	0.171288	0.885	0.722	2.1163e-06
Tmed2	7.04249e-11	-0.218039	0.128	0.213	2.27374e-06
Gm49003	7.26107e-11	0.118143	0.143	0.058	2.34431e-06
Zmym4	7.33647e-11	0.200532	0.597	0.396	2.36865e-06
Syp	7.59485e-11	-0.214875	0.379	0.432	2.45207e-06
Zc3h12c	7.7412e-11	0.132617	0.188	0.086	2.49932e-06
Ebp	7.873e-11	-0.137554	0.025	0.089	2.54188e-06
Arhgap29	8.59042e-11	0.115788	0.127	0.048	2.7735e-06
Syndig1	9.01541e-11	0.185397	0.41	0.254	2.91072e-06
Elp4	9.22197e-11	0.189644	0.461	0.282	2.9774e-06
Rpl36a	9.57214e-11	-0.101136	0.055	0.136	3.09046e-06
Efr3b	9.71088e-11	0.112718	0.133	0.053	3.13526e-06
Hsp90ab1	9.71153e-11	-0.203395	0.39	0.5	3.13547e-06
Chic1	9.71544e-11	0.182004	0.418	0.246	3.13673e-06
Ssh2	9.9837e-11	0.204684	0.701	0.478	3.22334e-06
Slc8a3	1.00661e-10	0.142124	0.227	0.112	3.24993e-06
Psenen	1.00831e-10	-0.181802	0.058	0.133	3.25544e-06
Gpr45	1.02101e-10	0.158472	0.278	0.148	3.29644e-06
Ppm1h	1.04829e-10	0.200665	0.601	0.404	3.38452e-06
Txndc15	1.05324e-10	-0.228767	0.119	0.203	3.40048e-06
Lmo4	1.07936e-10	0.181672	0.444	0.281	3.48482e-06
Ctsd	1.12928e-10	-0.137927	0.032	0.098	3.64599e-06
Gm12353	1.15615e-10	0.139624	0.26	0.135	3.73273e-06
Ptchd1	1.18775e-10	0.153781	0.265	0.139	3.83477e-06
Herc4	1.19544e-10	0.139844	0.24	0.121	3.85961e-06
Atp6ap2	1.2445e-10	-0.235784	0.155	0.237	4.01798e-06
Zfp810	1.25207e-10	0.11695	0.145	0.059	4.04243e-06
Lrrtm3	1.26443e-10	0.201532	0.653	0.476	4.08232e-06
Mast2	1.31491e-10	0.166142	0.326	0.185	4.24532e-06
Ftl1	1.34038e-10	-0.0687164	0.014	0.069	4.32756e-06
Spop	1.44061e-10	0.189847	0.518	0.333	4.65117e-06
Gabrg3	1.51079e-10	0.184272	0.366	0.231	4.87774e-06
Zmat4	1.52475e-10	0.198594	0.716	0.515	4.92279e-06
Rbm10	1.57784e-10	0.136903	0.24	0.121	5.0942e-06
Mpp6	1.57835e-10	0.18373	0.43	0.265	5.09587e-06
Rnf112	1.60164e-10	-0.202317	0.365	0.426	5.17104e-06
Grm8	1.64784e-10	0.167813	0.261	0.147	5.32023e-06
Csmd2os	1.66246e-10	0.0673962	0.046	0.005	5.36742e-06
Pigu	1.70073e-10	0.124909	0.217	0.104	5.49098e-06
Tubb5	1.72704e-10	-0.084003	0.027	0.092	5.57592e-06
Cxcl12	1.80887e-10	-0.160388	0.045	0.116	5.84011e-06
Fth1	1.87366e-10	-0.228527	0.211	0.316	6.04931e-06
Celf1	1.87433e-10	0.181894	0.769	0.588	6.05145e-06
Gm35438.1	1.89304e-10	0.110451	0.115	0.042	6.11187e-06
Saraf	1.99015e-10	-0.236937	0.207	0.284	6.4254e-06
Svil	2.04591e-10	0.131017	0.215	0.106	6.60542e-06
Camk2a	2.07809e-10	-0.0725004	0.916	0.89	6.70931e-06
Patj	2.08514e-10	0.104033	0.124	0.047	6.73208e-06
Gmds	2.18158e-10	0.172983	0.375	0.225	7.04346e-06
Tmx4	2.46865e-10	-0.20582	0.29	0.368	7.97028e-06
Cog5	2.50736e-10	0.184828	0.561	0.375	8.09525e-06
Cacna2d1	2.5948e-10	0.0956127	0.972	0.92	8.37756e-06
Rpsa	2.67987e-10	-0.140009	0.096	0.184	8.65222e-06
Itgbl1	2.70987e-10	0.0993926	0.097	0.031	8.74909e-06
Ndc1	2.75513e-10	0.107667	0.122	0.046	8.89522e-06
Rps3	2.76401e-10	-0.157535	0.106	0.194	8.92389e-06
Med13	2.8596e-10	0.17444	0.443	0.265	9.23249e-06
Ptprn	2.89474e-10	0.174342	0.552	0.346	9.34595e-06
1700019D03Rik	2.92623e-10	0.0997154	0.097	0.031	9.44761e-06
Ndufb9	3.05772e-10	-0.163479	0.129	0.22	9.87214e-06
Uty	3.08942e-10	0.177409	0.424	0.257	9.9745e-06
H3f3b	3.10389e-10	-0.203685	0.272	0.363	1.00212e-05
Tspan18	3.15871e-10	-0.143301	0.028	0.09	1.01982e-05
Arhgap44	3.35336e-10	0.178822	0.453	0.283	1.08267e-05
Gcnt2	3.36303e-10	0.107378	0.12	0.045	1.08579e-05
Bdnf	3.42303e-10	0.183847	0.55	0.351	1.10516e-05
Gnai3	3.46813e-10	0.113767	0.158	0.069	1.11972e-05
Fam13c	3.64149e-10	0.188581	0.561	0.376	1.17569e-05
Snx32	3.81085e-10	0.132693	0.215	0.11	1.23037e-05
Gm47271	3.99617e-10	0.0994509	0.105	0.036	1.2902e-05
Nsmaf	4.0586e-10	0.140187	0.267	0.142	1.31036e-05
Srek1	4.12543e-10	-0.108553	0.719	0.693	1.33194e-05
Gm10097	4.42993e-10	0.0752564	0.052	0.008	1.43025e-05
Snx25	4.46788e-10	0.136812	0.254	0.133	1.4425e-05
Scmh1	4.52095e-10	0.187151	0.531	0.344	1.45963e-05
Aff4	4.67231e-10	0.183314	0.529	0.342	1.5085e-05
Sema3a	4.74052e-10	0.101189	0.08	0.023	1.53052e-05
Pde4b	4.85797e-10	0.0423386	0.078	0.021	1.56844e-05
Tox3	4.86004e-10	0.105445	0.106	0.038	1.56911e-05
Nrgn	4.89778e-10	-0.250265	0.555	0.584	1.5813e-05
Myh10	5.01149e-10	0.144248	0.248	0.132	1.61801e-05
Rspo3	5.1778e-10	0.141042	0.187	0.09	1.6717e-05
Fat3	5.26726e-10	-0.204406	0.387	0.456	1.70059e-05
Rpl3	5.36712e-10	-0.157004	0.183	0.285	1.73283e-05
Faf1	5.43837e-10	0.196366	0.665	0.458	1.75583e-05
Ncoa2	5.45286e-10	0.187605	0.672	0.467	1.76051e-05
Rps24	5.49651e-10	-0.169003	0.216	0.322	1.7746e-05
Rbm4	5.52017e-10	0.121932	0.167	0.076	1.78224e-05
Rpl32	5.66371e-10	-0.128619	0.103	0.194	1.82859e-05
Mef2a	6.14849e-10	0.184558	0.523	0.334	1.9851e-05
Hsp90aa1	6.5798e-10	-0.200023	0.358	0.451	2.12435e-05
Ywhah	6.58855e-10	-0.180816	0.24	0.343	2.12718e-05
Rapgef4os1	6.71596e-10	0.159676	0.308	0.176	2.16832e-05
A330076H08Rik	6.99391e-10	0.150511	0.32	0.179	2.25805e-05
Tomm20	7.22043e-10	-0.208813	0.127	0.208	2.33119e-05
Ank2	7.24262e-10	0.0857805	0.994	0.963	2.33835e-05
B4gat1	7.26852e-10	-0.179524	0.054	0.124	2.34672e-05
Slc26a4	7.27797e-10	0.147009	0.291	0.163	2.34976e-05
Tm2d2	7.40448e-10	-0.187166	0.063	0.134	2.39061e-05
Rufy2	7.57046e-10	0.155381	0.346	0.197	2.4442e-05
Atp5d	7.64453e-10	-0.0633551	0.03	0.094	2.46811e-05
Ubp1	7.76997e-10	0.135874	0.262	0.139	2.50861e-05
Klf12	7.83033e-10	0.19288	0.698	0.496	2.5281e-05
Crb1	7.85115e-10	0.0764731	0.065	0.015	2.53482e-05
Rab11fip3	7.85301e-10	0.179071	0.469	0.304	2.53542e-05
Rpl38	8.00213e-10	-0.118992	0.078	0.163	2.58357e-05
Pdss2	8.06589e-10	0.180027	0.466	0.294	2.60415e-05
Rbms3	8.1473e-10	0.135579	0.156	0.073	2.63044e-05
Gm27188	8.21738e-10	0.0954384	0.105	0.037	2.65306e-05
Kctd16	8.23773e-10	0.0674331	0.995	0.979	2.65963e-05
Rc3h2	8.3222e-10	0.166752	0.415	0.249	2.68691e-05
Gm44618	8.33565e-10	0.0561381	0.033	0.001	2.69125e-05
Gas2l1	8.37003e-10	0.103513	0.134	0.055	2.70235e-05
Ube2r2	8.4112e-10	0.163648	0.406	0.24	2.71564e-05
Plekha5	8.83523e-10	0.153643	0.881	0.738	2.85254e-05
Pak3	8.91313e-10	0.195598	0.709	0.495	2.87769e-05
Ift46	9.15935e-10	0.110837	0.133	0.055	2.95719e-05
Mib1	9.46486e-10	0.165813	0.454	0.274	3.05582e-05
Hspa8	9.53475e-10	-0.135204	0.106	0.197	3.07839e-05
Emsy	9.58719e-10	0.154067	0.346	0.199	3.09532e-05
Mrps16	9.71784e-10	-0.063738	0.006	0.049	3.1375e-05
Atp6v0e2	1.00152e-09	-0.19668	0.082	0.156	3.23351e-05
1810013L24Rik	1.00211e-09	0.113332	0.185	0.089	3.2354e-05
Gpnmb	1.03068e-09	0.116725	0.158	0.071	3.32764e-05
Senp7	1.06149e-09	0.174782	0.503	0.322	3.42713e-05
Mllt10	1.06653e-09	0.188455	0.716	0.514	3.44339e-05
Psmd14	1.06684e-09	0.162578	0.439	0.269	3.44439e-05
Gm28905	1.07564e-09	0.142152	0.195	0.098	3.47281e-05
Sbf2	1.09506e-09	0.199327	0.757	0.528	3.53551e-05
Cnot1	1.09915e-09	0.147539	0.354	0.207	3.54872e-05
Far1	1.10136e-09	0.161891	0.404	0.24	3.55585e-05
Krtcap2	1.12149e-09	-0.183656	0.063	0.135	3.62086e-05
Nr6a1	1.12388e-09	0.168926	0.396	0.24	3.62857e-05
Pam16	1.14683e-09	-0.0870891	0.028	0.089	3.70265e-05
Tspan3	1.16216e-09	-0.221595	0.234	0.304	3.75216e-05
Rpl28	1.17265e-09	-0.0912378	0.041	0.109	3.78601e-05
Gm20646	1.18932e-09	0.104588	0.124	0.05	3.83985e-05
Tomm7	1.23428e-09	-0.100306	0.046	0.116	3.985e-05
Clk1	1.32386e-09	-0.145774	0.578	0.568	4.27421e-05
Usp11	1.34835e-09	0.116608	0.186	0.091	4.35329e-05
Ankrd11	1.36842e-09	0.191496	0.711	0.505	4.41807e-05
Lrrc3b	1.39472e-09	0.158571	0.324	0.186	4.50298e-05
Ctss	1.40054e-09	0.0401238	0.037	0.002	4.5218e-05
Stau2	1.40425e-09	0.18809	0.593	0.401	4.53376e-05
Vti1a	1.40743e-09	0.186071	0.669	0.473	4.54403e-05
Gnas	1.42699e-09	-0.194556	0.38	0.458	4.60718e-05
Frmd4a	1.45644e-09	0.131655	0.947	0.841	4.70228e-05
Adamts6	1.52096e-09	0.093844	0.09	0.03	4.91056e-05
Ctps2	1.53459e-09	0.138491	0.248	0.135	4.95458e-05
Pcbp2	1.64039e-09	0.156829	0.405	0.25	5.29616e-05
Abca4	1.67787e-09	0.0762878	0.065	0.016	5.41715e-05
Fbxo34	1.6804e-09	0.179838	0.484	0.305	5.42534e-05
Elavl3	1.69827e-09	0.17606	0.533	0.344	5.48302e-05
Tbc1d24	1.75982e-09	0.12462	0.212	0.107	5.68176e-05
Cwc27	1.7728e-09	0.16343	0.384	0.231	5.72365e-05
Gm50152	1.77572e-09	0.0895975	0.073	0.02	5.73308e-05
Gm40437	1.78581e-09	0.127359	0.144	0.065	5.76567e-05
Rps6kb2	1.79547e-09	0.0959126	0.148	0.065	5.79685e-05
Stxbp3	1.85759e-09	0.138878	0.291	0.164	5.99741e-05
Pea15a	1.86755e-09	-0.198955	0.19	0.267	6.02957e-05
Sptbn1	1.87776e-09	0.180964	0.775	0.588	6.06253e-05
Nab1	1.98755e-09	0.1134	0.158	0.072	6.41699e-05
Ranbp2	2.01298e-09	0.158452	0.383	0.236	6.49912e-05
Pdk1	2.04091e-09	0.133055	0.227	0.119	6.58927e-05
Stk39	2.07996e-09	0.172145	0.528	0.342	6.71537e-05
Efna5	2.09174e-09	0.143618	0.195	0.101	6.75339e-05
Nf1	2.11301e-09	0.172924	0.452	0.287	6.82208e-05
Sv2b	2.12053e-09	0.0279798	0.029	0	6.84633e-05
Gabrd	2.15051e-09	-0.199113	0.109	0.185	6.94314e-05
Fmn2	2.15346e-09	0.200108	0.662	0.443	6.95266e-05
Gm16267	2.24211e-09	0.0851194	0.081	0.025	7.23889e-05
4933424G05Rik	2.25883e-09	0.113385	0.161	0.074	7.29285e-05
Rapgef1	2.26765e-09	0.140675	0.306	0.172	7.32133e-05
Lysmd4	2.27024e-09	0.113871	0.178	0.085	7.3297e-05
Rundc3b	2.31744e-09	0.165931	0.435	0.261	7.4821e-05
Cpsf6	2.36912e-09	0.17536	0.49	0.314	7.64893e-05
Bcl9	2.38592e-09	0.12866	0.243	0.13	7.70318e-05
Snapc3	2.50449e-09	0.138348	0.281	0.154	8.08599e-05
Ythdf3	2.51665e-09	0.147747	0.326	0.191	8.12526e-05
Pcca	2.72093e-09	0.16777	0.478	0.303	8.7848e-05
Pakap.1	2.7657e-09	0.142579	0.286	0.162	8.92933e-05
Ip6k1	2.84285e-09	0.168757	0.463	0.293	9.17844e-05
Sik3	2.84688e-09	0.17892	0.576	0.389	9.19143e-05
Fnip1	2.95553e-09	0.175855	0.476	0.299	9.54224e-05
Rprd1a	2.99156e-09	0.157499	0.389	0.235	9.65854e-05
Chrm3	3.03257e-09	0.0316274	0.031	0.001	9.79095e-05
Dgat2	3.07021e-09	-0.187179	0.098	0.173	9.91248e-05
Xpnpep3	3.09777e-09	0.120175	0.171	0.083	0.000100015
Plekhm2	3.10605e-09	0.114978	0.21	0.107	0.000100282
Taok1	3.21554e-09	0.174147	0.529	0.344	0.000103817
Neto1	3.26677e-09	0.179962	0.655	0.477	0.000105471
Ssbp2	3.28176e-09	0.18223	0.668	0.47	0.000105955
Abca5	3.31386e-09	0.152621	0.333	0.193	0.000106991
Fndc3b	3.32571e-09	0.163826	0.421	0.257	0.000107374
Brd4	3.45571e-09	0.160661	0.454	0.279	0.000111571
Opcml	3.50357e-09	0.0452455	0.997	0.996	0.000113116
Arhgap35	3.57048e-09	0.153557	0.363	0.217	0.000115276
Rere	3.57111e-09	0.133114	0.926	0.805	0.000115297
Prag1	3.63538e-09	0.0668347	0.055	0.011	0.000117372
Rock2	3.65923e-09	0.176393	0.596	0.42	0.000118142
Gm38393	3.6844e-09	0.105429	0.164	0.076	0.000118955
Tgfb2	3.69651e-09	-0.186658	0.097	0.173	0.000119345
Grb2	3.79166e-09	0.143825	0.299	0.175	0.000122417
Kcnh1	3.85507e-09	0.192272	0.664	0.468	0.000124465
Pabpn1	3.9431e-09	-0.185467	0.372	0.422	0.000127307
Cachd1	4.04211e-09	0.0492793	0.035	0.002	0.000130504
Megf11	4.04676e-09	0.0801819	0.088	0.03	0.000130654
Plcl2	4.07971e-09	0.134605	0.255	0.142	0.000131718
Ltbp1	4.10145e-09	0.0758648	0.046	0.007	0.00013242
Dcaf10	4.19714e-09	0.125134	0.214	0.111	0.000135509
Ints13	4.20238e-09	0.0912881	0.118	0.048	0.000135678
Gm16124	4.21241e-09	0.105463	0.148	0.066	0.000136002
Ttc28	4.22317e-09	0.121426	0.214	0.111	0.000136349
Cdkl5	4.31658e-09	0.144826	0.329	0.197	0.000139365
Ankfy1	4.34908e-09	0.131051	0.254	0.138	0.000140415
Arhgef25	4.35164e-09	-0.205395	0.221	0.292	0.000140497
Wwox	4.36309e-09	0.169372	0.424	0.276	0.000140867
Nim1k	4.36369e-09	0.117517	0.18	0.089	0.000140886
4930567K20Rik	4.37484e-09	0.141724	0.281	0.159	0.000141246
Ankrd17	4.43974e-09	0.180965	0.651	0.454	0.000143342
Gm10125	4.57332e-09	0.117377	0.179	0.088	0.000147654
Cacna1c	4.72219e-09	0.0926131	0.973	0.924	0.000152461
Prr14l	4.75076e-09	0.161982	0.446	0.276	0.000153383
Tsc22d2	4.92987e-09	0.140639	0.295	0.168	0.000159166
Arhgef11	5.06884e-09	0.145753	0.3	0.171	0.000163652
Lrrk2	5.15128e-09	0.121376	0.197	0.1	0.000166314
Pias1	5.37968e-09	0.171852	0.5	0.329	0.000173688
Ankrd42	5.46143e-09	0.0896787	0.087	0.03	0.000176328
Glce	5.49927e-09	0.138645	0.279	0.158	0.00017755
Gm6999	5.56074e-09	0.156099	0.339	0.206	0.000179534
Gm8098	5.56653e-09	0.0939916	0.097	0.035	0.000179721
Slf1	5.61581e-09	0.128983	0.223	0.119	0.000181312
Trpc6	5.71576e-09	0.147099	0.886	0.753	0.000184539
E330018M18Rik	5.78589e-09	0.0669423	0.053	0.011	0.000186803
Gm26618	6.028e-09	0.0949978	0.132	0.056	0.00019462
Asb3	6.05045e-09	0.152585	0.401	0.238	0.000195345
Cd9	6.09618e-09	0.0303329	0.058	0.013	0.000196821
Kdm3b	6.12656e-09	0.130292	0.256	0.141	0.000197802
Epha10	6.1946e-09	0.124266	0.216	0.116	0.000199999
9330175M20Rik	6.20285e-09	0.0983748	0.11	0.043	0.000200265
Bicra	6.26381e-09	0.12323	0.225	0.118	0.000202233
Prune2	6.44459e-09	0.129069	0.261	0.143	0.00020807
4930567K12Rik	6.55934e-09	0.0846737	0.093	0.033	0.000211775
Lsm14a	6.68351e-09	0.115797	0.2	0.103	0.000215784
Erp29	6.75113e-09	-0.207027	0.134	0.205	0.000217967
Micu2	6.9686e-09	0.144971	0.324	0.189	0.000224988
Plce1	7.11686e-09	0.0654257	0.056	0.012	0.000229775
Exoc6b	7.12483e-09	0.170335	0.609	0.413	0.000230032
Cul3	7.19572e-09	0.145599	0.349	0.208	0.000232321
Lpin2	7.21794e-09	0.173949	0.461	0.29	0.000233039
Fxyd1	7.35323e-09	0.0238862	0.027	0	0.000237406
D10Wsu102e	7.41138e-09	0.145921	0.357	0.209	0.000239284
Oga	7.57199e-09	0.150187	0.409	0.254	0.000244469
Gm38562	7.61619e-09	0.0807273	0.073	0.021	0.000245896
Mt1	7.61619e-09	-0.0617603	0.017	0.068	0.000245896
Cpne8	7.83568e-09	0.0484646	0.042	0.006	0.000252983
Ephb1	7.86707e-09	0.130715	0.294	0.168	0.000253996
Tjp2	7.91343e-09	0.0667345	0.059	0.014	0.000255493
1700037C18Rik	8.01977e-09	0.0746319	0.062	0.016	0.000258926
Fam172a	8.10591e-09	0.178505	0.646	0.466	0.000261707
Fam120a	8.21455e-09	0.129041	0.263	0.148	0.000265215
Rpgr	8.31037e-09	0.102411	0.158	0.074	0.000268309
Pacrg	8.33865e-09	0.124072	0.25	0.139	0.000269222
Elmod1	8.52398e-09	-0.101082	0.76	0.746	0.000275205
Hdac7	8.89337e-09	0.126853	0.244	0.133	0.000287131
Clasp1	8.95532e-09	0.165134	0.481	0.3	0.000289132
Vkorc1l1	9.15024e-09	0.123789	0.23	0.125	0.000295425
Gm16189	9.18511e-09	0.0713971	0.062	0.016	0.000296551
6030443J06Rik	9.24494e-09	0.099171	0.111	0.045	0.000298482
Bmerb1	9.46878e-09	0.170426	0.535	0.356	0.000305709
Gm1043	9.5554e-09	0.134317	0.258	0.144	0.000308506
Arpp21	9.60262e-09	0.11658	0.936	0.848	0.00031003
Snx1	9.66084e-09	0.114626	0.216	0.115	0.00031191
Phtf2	9.75462e-09	0.122398	0.25	0.138	0.000314938
Ncoa6	9.76325e-09	0.143228	0.307	0.181	0.000315216
Zdhhc20	1.00515e-08	0.142797	0.402	0.243	0.000324524
Mbtps2	1.01019e-08	0.122414	0.237	0.128	0.000326151
Mtmr3	1.03536e-08	0.159073	0.44	0.274	0.000334277
Cox7a2	1.03797e-08	-0.157156	0.122	0.203	0.000335119
Nenf	1.08144e-08	-0.141972	0.06	0.126	0.000349153
4931406C07Rik	1.08416e-08	0.0833121	0.095	0.034	0.000350033
Rsu1	1.11583e-08	0.105905	0.195	0.1	0.000360258
Rab40c	1.12791e-08	0.126493	0.302	0.173	0.000364158
Cfap300	1.14231e-08	0.104296	0.141	0.064	0.000368807
Setd2	1.17655e-08	0.153853	0.389	0.239	0.000379861
Myt1l	1.18592e-08	-0.0584754	0.905	0.864	0.000382886
Iqsec2	1.19789e-08	0.177002	0.611	0.413	0.000386752
Ptprt	1.20836e-08	0.0485704	0.046	0.008	0.000390131
Spred1	1.24025e-08	0.136147	0.326	0.193	0.000400427
Cacnb2	1.26229e-08	0.0949461	0.982	0.926	0.000407543
Arhgap26	1.27666e-08	0.12543	0.248	0.139	0.000412181
Commd10	1.27701e-08	0.154263	0.396	0.245	0.000412296
Usp50	1.28468e-08	0.116609	0.213	0.112	0.000414772
Arhgef9	1.29447e-08	0.181812	0.667	0.479	0.000417933
Apex2	1.31284e-08	0.155161	0.39	0.239	0.000423864
1110051M20Rik	1.31743e-08	0.179531	0.655	0.458	0.000425347
Gm16168	1.33947e-08	0.0698621	0.061	0.016	0.00043246
Dnah9	1.38929e-08	0.125579	0.264	0.148	0.000448547
Kcnip1	1.42998e-08	0.0602147	0.039	0.005	0.000461683
Kif17	1.47503e-08	0.116806	0.202	0.107	0.00047623
Them6	1.52663e-08	-0.112076	0.021	0.071	0.000492887
Acsl6	1.55844e-08	0.109614	0.241	0.13	0.000503157
Jakmip1	1.57694e-08	0.111229	0.197	0.103	0.000509131
Apod	1.58877e-08	0.0219858	0.066	0.018	0.000512951
Blnk	1.60244e-08	0.0941515	0.1	0.039	0.000517365
Dlg1	1.63007e-08	0.179301	0.648	0.456	0.000526286
Fam222b	1.65323e-08	0.149897	0.355	0.217	0.000533763
Ndufab1	1.72069e-08	-0.136902	0.081	0.153	0.000555543
Bend6	1.72997e-08	0.118761	0.227	0.125	0.000558539
Cemip2	1.78278e-08	0.118027	0.228	0.122	0.000575589
Pde4dip	1.8033e-08	0.152302	0.877	0.721	0.000582213
Atpaf1	1.809e-08	0.119019	0.259	0.144	0.000584053
Usp3	1.82841e-08	0.132597	0.293	0.17	0.000590319
Gm47167	1.83776e-08	0.0927934	0.13	0.057	0.00059334
Slmap	1.8381e-08	0.136861	0.362	0.215	0.000593449
Lcor	1.85909e-08	0.176433	0.575	0.39	0.000600227
Scn1b	1.87119e-08	-0.191741	0.188	0.263	0.000604133
Ndufb10	1.94542e-08	-0.09276	0.071	0.144	0.000628099
Tm2d3	1.96948e-08	-0.176048	0.061	0.125	0.000635866
Tnks	1.9712e-08	0.155175	0.413	0.254	0.000636421
Gpr83	1.98665e-08	0.0611524	0.054	0.012	0.000641411
1700085D07Rik	1.99142e-08	0.091776	0.131	0.057	0.00064295
Scfd2	1.99433e-08	0.153954	0.385	0.237	0.000643891
Acaca	2.00612e-08	0.150388	0.383	0.237	0.000647697
mt-Nd4	2.00741e-08	-0.207164	0.159	0.238	0.000648113
Mfhas1	2.02798e-08	0.101971	0.195	0.099	0.000654754
Gm32014	2.06358e-08	0.105705	0.177	0.089	0.000666246
Map2	2.08546e-08	0.156088	0.858	0.696	0.00067331
Abhd3	2.10611e-08	0.0898804	0.111	0.046	0.000679979
Mapk1	2.12542e-08	0.170527	0.729	0.553	0.000686213
Abcc8	2.14984e-08	-0.180248	0.103	0.171	0.000694097
Adarb2	2.19658e-08	0.0704005	0.996	0.977	0.000709188
Kansl1l	2.19992e-08	0.145044	0.373	0.229	0.000710265
Pcp4	2.21765e-08	-0.167312	0.26	0.375	0.00071599
Yes1	2.24313e-08	0.104757	0.151	0.072	0.000724218
Ralyl	2.263e-08	0.157507	0.833	0.696	0.000730631
Tecpr2	2.36579e-08	0.118031	0.241	0.132	0.000763819
Prc1	2.41934e-08	0.0646326	0.052	0.011	0.000781108
Usp31	2.4368e-08	0.101914	0.178	0.09	0.000786744
Emc4	2.45008e-08	-0.187466	0.077	0.144	0.000791034
Rab24	2.49815e-08	-0.160376	0.105	0.176	0.000806552
Tbc1d30	2.50347e-08	0.0944437	0.146	0.068	0.00080827
Cntnap4	2.55023e-08	0.0353449	0.025	0	0.000823367
Slc4a10	2.55502e-08	0.152896	0.839	0.685	0.000824915
2023-03-03	2.56584e-08	0.0676864	0.055	0.013	0.000828406
Etfa	2.57929e-08	0.100509	0.185	0.094	0.00083275
Map4k3	2.60367e-08	0.15455	0.458	0.293	0.000840619
Tomm6	2.61875e-08	-0.113208	0.062	0.13	0.000845489
Nyap2	2.65146e-08	0.0948448	0.129	0.058	0.000856051
Snrnp70	2.6739e-08	-0.0910934	0.735	0.697	0.000863294
Sdc2	2.73569e-08	0.104418	0.161	0.079	0.000883245
Zzef1	2.7697e-08	0.143243	0.379	0.228	0.000894227
Setd5	2.82886e-08	0.167616	0.554	0.372	0.000913325
Insr	2.96043e-08	0.141551	0.364	0.221	0.000955805
Slain2	2.96702e-08	0.104039	0.145	0.069	0.000957933
Sfmbt1	3.08053e-08	0.138003	0.296	0.175	0.000994581
Sdf2l1	3.12359e-08	-0.082919	0.008	0.047	0.00100848
Ggnbp2	3.12953e-08	0.135732	0.391	0.24	0.0010104
Cdyl2	3.15504e-08	0.108914	0.183	0.094	0.00101864
Hist1h2bc	3.21044e-08	-0.0910573	0.043	0.103	0.00103652
Lmbr1	3.21572e-08	0.117287	0.252	0.141	0.00103823
Ccdc85b	3.22619e-08	-0.0791266	0.044	0.104	0.00104161
Cd46	3.22632e-08	0.14091	0.335	0.203	0.00104165
Mrps9	3.23628e-08	0.105883	0.191	0.1	0.00104487
Cfl1	3.25075e-08	-0.129141	0.125	0.206	0.00104954
Cdh2	3.35123e-08	0.171877	0.695	0.522	0.00108198
Hibch	3.3806e-08	0.109493	0.171	0.087	0.00109146
Tanc2	3.42834e-08	0.149403	0.915	0.762	0.00110688
Ogdh	3.43644e-08	0.125166	0.324	0.192	0.00110949
Fam185a	3.45445e-08	0.0990324	0.136	0.062	0.0011153
Gm10419	3.50189e-08	0.112124	0.266	0.152	0.00113062
Wdfy1	3.50979e-08	0.0947153	0.159	0.076	0.00113317
Fam120c	3.54647e-08	0.147887	0.393	0.243	0.00114501
Gm20342	3.59021e-08	0.0937277	0.13	0.058	0.00115913
Spopl	3.64655e-08	0.108859	0.209	0.111	0.00117732
Glcci1	3.75429e-08	0.153102	0.427	0.271	0.00121211
Actn1	3.78092e-08	0.126788	0.288	0.169	0.00122071
Pde3b	3.78615e-08	0.118933	0.204	0.111	0.0012224
Araf	3.8204e-08	0.159095	0.499	0.327	0.00123345
Nhlrc2	3.93635e-08	0.11799	0.232	0.13	0.00127089
Morc2b	3.97153e-08	0.103423	0.171	0.086	0.00128225
Rfx7	4.07456e-08	0.165532	0.551	0.367	0.00131551
Cplx2	4.10868e-08	-0.175491	0.326	0.401	0.00132653
Acvr1	4.18839e-08	0.178534	0.627	0.439	0.00135226
Kmt2c	4.31724e-08	0.162057	0.532	0.348	0.00139387
Lca5	4.67431e-08	0.105916	0.182	0.094	0.00150915
Flrt2	4.69344e-08	0.13771	0.354	0.222	0.00151532
Rps13	4.69767e-08	-0.166764	0.216	0.303	0.00151669
Asxl2	4.70425e-08	0.136429	0.344	0.207	0.00151881
Doc2b	4.79093e-08	-0.181949	0.13	0.199	0.0015468
Ttll11	4.89851e-08	0.179034	0.603	0.413	0.00158153
Gm15414	5.02129e-08	0.0466123	0.031	0.002	0.00162117
Use1	5.07968e-08	-0.0600912	0.009	0.048	0.00164003
Slc20a1	5.19922e-08	0.0756106	0.113	0.048	0.00167862
Gm16794	5.26981e-08	0.0688543	0.06	0.016	0.00170141
Gm50304	5.38822e-08	0.0825464	0.095	0.037	0.00173964
Ube2n	5.39417e-08	0.103636	0.189	0.101	0.00174156
Lhfp	5.48109e-08	0.0829038	0.093	0.036	0.00176962
BC005624	5.57045e-08	-0.161861	0.085	0.152	0.00179847
Gpc3	5.65886e-08	-0.123093	0.021	0.069	0.00182702
Ccdc47	5.77841e-08	-0.191971	0.213	0.276	0.00186562
Angptl3	5.78839e-08	0.0542829	0.035	0.004	0.00186884
Gm10135	5.84329e-08	0.0477263	0.033	0.003	0.00188656
Dtna	5.88001e-08	0.151895	0.845	0.688	0.00189842
Rab28	5.92701e-08	0.129405	0.318	0.193	0.00191359
Gprasp1	5.92931e-08	0.156709	0.537	0.352	0.00191434
Maml3	6.05009e-08	0.158951	0.86	0.693	0.00195333
Snta1	6.17755e-08	0.108506	0.2	0.107	0.00199448
Scn9a	6.33695e-08	0.0579429	0.045	0.009	0.00204595
Sec24a	6.34698e-08	0.11399	0.237	0.134	0.00204918
Igip	6.4921e-08	0.0888843	0.121	0.054	0.00209604
Prickle2	6.50067e-08	0.160417	0.763	0.593	0.00209881
Peli2	6.53583e-08	0.13321	0.305	0.182	0.00211016
Ehbp1	6.54877e-08	0.167217	0.601	0.421	0.00211433
Memo1	6.71825e-08	0.133411	0.337	0.205	0.00216905
Git2	6.78922e-08	0.105619	0.196	0.104	0.00219197
Gpr158	6.7949e-08	0.168298	0.692	0.499	0.0021938
8030462N17Rik	6.81628e-08	0.127735	0.308	0.186	0.0022007
Ssr2	6.83126e-08	-0.175229	0.066	0.126	0.00220554
Fam193a	6.90518e-08	0.160119	0.472	0.308	0.00222941
Cdk19	6.91204e-08	0.116842	0.278	0.163	0.00223162
Mir99ahg	6.93181e-08	0.136392	0.889	0.76	0.00223801
Kcnn2	7.00382e-08	0.118875	0.319	0.194	0.00226125
Atf7	7.26025e-08	0.172592	0.62	0.423	0.00234404
Rpl35	7.36637e-08	-0.0971883	0.043	0.101	0.0023783
Gm42609	7.47332e-08	0.0616085	0.053	0.013	0.00241284
Dnajc7	7.56718e-08	0.125993	0.31	0.189	0.00244314
Epha3	7.63871e-08	0.158401	0.493	0.338	0.00246624
Sfi1	7.70879e-08	0.103994	0.197	0.105	0.00248886
Tmem258	7.85247e-08	-0.1094	0.039	0.094	0.00253525
Tulp4	7.94196e-08	0.141936	0.441	0.276	0.00256414
Mbp	8.05944e-08	0.0987932	0.329	0.204	0.00260207
Smim13	8.15179e-08	-0.188429	0.167	0.235	0.00263189
Tafa1	8.21982e-08	-0.101497	0.874	0.883	0.00265385
Vamp1	8.37746e-08	0.0670256	0.076	0.026	0.00270475
Fabp5	8.43806e-08	-0.0593236	0.015	0.059	0.00272431
Ddi2	8.44716e-08	0.112817	0.257	0.145	0.00272725
Hras	8.59362e-08	-0.0480054	0.018	0.065	0.00277454
Wdr44	8.60426e-08	0.0969826	0.165	0.084	0.00277797
Laptm4a	8.67799e-08	-0.192671	0.136	0.201	0.00280178
Dock7	9.05317e-08	0.146146	0.41	0.263	0.00292291
Srgap2	9.05785e-08	0.128645	0.333	0.204	0.00292442
Uggt2	9.073e-08	0.120538	0.289	0.17	0.00292931
Limch1	9.08907e-08	0.169401	0.753	0.573	0.0029345
Mios	9.10578e-08	0.105607	0.201	0.108	0.00293989
Sp1	9.16063e-08	0.0807409	0.095	0.038	0.0029576
Trmt61b	9.32808e-08	0.0940083	0.137	0.066	0.00301166
Mplkip	9.33754e-08	0.0936543	0.128	0.06	0.00301472
Rpl19	9.48429e-08	-0.133694	0.145	0.228	0.0030621
Wnk1	9.70302e-08	0.147235	0.426	0.274	0.00313272
Prr16	9.74969e-08	0.166287	0.526	0.374	0.00314778
Sec62	9.80847e-08	-0.174735	0.361	0.405	0.00316676
Fancc	1.01359e-07	0.0842657	0.113	0.049	0.00327249
Epb41	1.03608e-07	0.136676	0.377	0.232	0.00334509
Fam110b	1.05065e-07	0.131685	0.326	0.198	0.00339213
Bmpr2	1.05407e-07	0.15594	0.463	0.31	0.00340318
H2afz	1.07194e-07	-0.18743	0.18	0.251	0.00346085
Gm42303	1.08689e-07	0.0882921	0.11	0.048	0.00350914
Rpl27a	1.08695e-07	-0.151883	0.239	0.331	0.00350932
Runx2	1.09432e-07	0.172776	0.617	0.44	0.00353312
Chchd2	1.11068e-07	-0.0915225	0.042	0.099	0.00358595
Cnksr2	1.11078e-07	0.0999831	0.949	0.883	0.00358626
Kcnj6	1.12346e-07	-0.0753642	0.828	0.797	0.00362721
Sirt2	1.15473e-07	0.0775854	0.142	0.069	0.00372817
Vps45	1.15682e-07	0.09503	0.177	0.093	0.0037349
Sco2	1.16837e-07	-0.0702463	0.006	0.04	0.0037722
Zfp160	1.17831e-07	0.108087	0.219	0.121	0.00380429
Togaram1	1.18263e-07	0.112097	0.244	0.136	0.00381823
Slc25a12	1.18478e-07	0.141309	0.436	0.271	0.00382517
Chd8	1.18541e-07	0.11889	0.322	0.194	0.00382721
Gm33228	1.19128e-07	0.104824	0.149	0.075	0.00384618
Mblac2	1.196e-07	0.128302	0.325	0.198	0.00386141
Pacs1	1.2854e-07	0.138634	0.334	0.209	0.00415003
Spata13	1.29931e-07	-0.173538	0.095	0.16	0.00419496
Ubr1	1.31129e-07	0.141388	0.386	0.244	0.00423362
Gm48715	1.34495e-07	0.069478	0.081	0.03	0.00434232
Gtdc1	1.35291e-07	0.165614	0.569	0.389	0.004368
Cacnb4	1.35625e-07	0.167458	0.775	0.59	0.00437878
Gm14858	1.36079e-07	0.0786493	0.116	0.052	0.00439343
Srsf11	1.39614e-07	-0.127183	0.558	0.551	0.00450757
Syt14	1.40384e-07	0.149108	0.421	0.275	0.00453244
Vps54	1.40649e-07	0.126136	0.346	0.211	0.00454099
Map4k5	1.41029e-07	0.136543	0.392	0.244	0.00455327
Phlpp1	1.42069e-07	0.15554	0.55	0.367	0.00458685
Junos	1.42105e-07	0.101086	0.165	0.084	0.00458799
Pnmal1	1.42532e-07	-0.14837	0.084	0.149	0.00460179
Srgap3	1.42788e-07	0.152777	0.825	0.658	0.00461005
Sdcbp	1.43195e-07	0.12027	0.218	0.129	0.0046232
Gm7854	1.44787e-07	0.0892479	0.106	0.046	0.0046746
Plppr2	1.46193e-07	-0.173371	0.3	0.346	0.00472
Gmeb1	1.47117e-07	0.103925	0.227	0.126	0.00474983
Syt13	1.48376e-07	-0.187387	0.175	0.24	0.00479048
Ttc7b	1.56402e-07	0.140702	0.436	0.276	0.00504961
Runx1t1	1.56406e-07	0.0221894	0.027	0.002	0.00504971
Cacna1a	1.62534e-07	-0.0750471	0.803	0.756	0.00524758
Gsg1l	1.62818e-07	0.156193	0.503	0.337	0.00525674
Arhgap18	1.64893e-07	0.0350696	0.022	0	0.00532374
Emc10	1.65373e-07	-0.204029	0.177	0.239	0.00533923
Gbf1	1.71086e-07	0.149585	0.458	0.304	0.00552368
Usp32	1.73457e-07	0.159406	0.56	0.373	0.00560023
Rbm3	1.75092e-07	-0.171432	0.144	0.212	0.00565303
Appbp2	1.78189e-07	0.105386	0.238	0.135	0.00575301
Bmt2	1.81368e-07	0.128047	0.351	0.213	0.00585566
Slx4ip	1.81516e-07	0.111149	0.207	0.116	0.00586043
Mrfap1	1.81949e-07	-0.111696	0.106	0.18	0.00587441
D630045J12Rik	1.82962e-07	0.130506	0.368	0.227	0.00590712
Sel1l3	1.84e-07	0.0878281	0.155	0.078	0.00594061
Nova2	1.85766e-07	0.129109	0.364	0.226	0.00599764
Tent5d	1.85992e-07	0.0474702	0.035	0.005	0.00600493
Arnt2	1.86705e-07	0.0905702	0.158	0.08	0.00602797
Pclo	1.87858e-07	0.159478	0.785	0.618	0.00606518
Kif21b	1.88091e-07	0.0489733	0.042	0.008	0.0060727
Cpa6	1.8908e-07	0.0800736	0.072	0.025	0.00610465
2010315B03Rik	1.89666e-07	0.0873455	0.126	0.059	0.00612355
6720427I07Rik	1.9195e-07	0.100337	0.196	0.107	0.00619729
Thada	1.95443e-07	0.12221	0.295	0.179	0.00631007
Tbck	1.95798e-07	0.125835	0.319	0.196	0.00632154
Igdcc4	1.96074e-07	0.062432	0.065	0.021	0.00633043
Babam2	1.96893e-07	0.159128	0.538	0.366	0.00635687
Asb7	2.00679e-07	0.0846524	0.125	0.058	0.00647913
Cask	2.01076e-07	0.152325	0.49	0.321	0.00649193
Glis3	2.02524e-07	0.128479	0.868	0.762	0.00653869
Catspere2	2.02756e-07	0.110222	0.203	0.114	0.00654619
Gm15398	2.05781e-07	0.0575327	0.051	0.013	0.00664384
Polq	2.06109e-07	0.0738562	0.076	0.027	0.00665443
Nbas	2.06511e-07	0.124522	0.339	0.209	0.0066674
Mtm1	2.12449e-07	0.0944756	0.149	0.075	0.00685912
Smc2	2.17723e-07	0.100958	0.182	0.098	0.00702942
Asic2	2.20359e-07	-0.150435	0.523	0.541	0.0071145
Tuba1a	2.20772e-07	-0.154384	0.157	0.231	0.00712784
Arfgef2	2.21185e-07	0.103566	0.221	0.125	0.00714117
Cntn5	2.21532e-07	0.101535	0.925	0.858	0.00715238
Fam129b	2.2255e-07	0.0586367	0.051	0.013	0.00718524
Rnf24	2.27528e-07	0.0945021	0.149	0.075	0.00734596
Dennd1b	2.28106e-07	0.156467	0.486	0.334	0.00736463
Usp46os1	2.28877e-07	0.0402981	0.024	0.001	0.00738954
Gm47512	2.29731e-07	-0.100124	0.022	0.067	0.00741709
Gm17202	2.32353e-07	0.0831222	0.11	0.049	0.00750176
Ptgs2os	2.32703e-07	0.0861117	0.11	0.049	0.00751305
Qser1	2.34937e-07	0.101011	0.181	0.097	0.00758517
Ppp2r5c	2.35004e-07	0.140614	0.443	0.287	0.00758734
Ralgapa1	2.36844e-07	0.166478	0.715	0.509	0.00764673
Pcdhga12	2.3992e-07	0.0667213	0.095	0.039	0.00774605
Parp6	2.45385e-07	0.11094	0.234	0.135	0.00792251
Stat5b	2.52987e-07	0.0731486	0.077	0.029	0.00816793
Xrcc4	2.5477e-07	0.128299	0.357	0.223	0.0082255
Zfyve1	2.62938e-07	0.107587	0.246	0.142	0.00848921
Eid1	2.64636e-07	-0.145911	0.126	0.197	0.00854403
Mal	2.64979e-07	0.0670363	0.116	0.055	0.00855511
A330040F15Rik	2.66906e-07	0.0645705	0.052	0.014	0.00861732
Gnb1	2.7143e-07	0.139686	0.432	0.288	0.0087634
Acadsb	2.74845e-07	0.123503	0.301	0.183	0.00887365
Gm26827	2.75446e-07	0.0636393	0.069	0.023	0.00889305
Cfap54	2.78566e-07	0.0811418	0.11	0.049	0.0089938
Mpzl1	2.79426e-07	0.0790522	0.15	0.075	0.00902155
Rmnd5a	2.87245e-07	0.131998	0.368	0.232	0.00927398
Zfp800	2.93501e-07	0.0863026	0.142	0.071	0.00947598
Ube3c	2.98286e-07	0.146862	0.486	0.321	0.00963046
Scd2	3.00117e-07	0.0739897	0.227	0.132	0.00968957
Ddrgk1	3.03907e-07	-0.168814	0.112	0.176	0.00981194
Il16	3.04298e-07	-0.117263	0.037	0.088	0.00982455
Fam78b	3.04859e-07	0.0840902	0.14	0.069	0.00984267
1600022D10Rik	3.07351e-07	0.0348983	0.021	0	0.00992313
Dscaml1	3.09684e-07	-0.117277	0.599	0.585	0.00999847
Pvt1	3.14478e-07	0.170284	0.658	0.469	0.0101533
Rps6kc1	3.15088e-07	0.0931964	0.182	0.097	0.0101729
Gm47423	3.27399e-07	0.0505026	0.043	0.009	0.0105704
Ankrd13c	3.27953e-07	0.108504	0.278	0.165	0.0105883
Ociad2	3.29012e-07	0.0915119	0.096	0.043	0.0106225
Acbd6	3.31542e-07	0.131395	0.39	0.249	0.0107042
Anks3	3.31552e-07	0.0998502	0.211	0.118	0.0107045
Dennd3	3.36363e-07	0.0476515	0.032	0.004	0.0108598
Fads2	3.3712e-07	0.0616354	0.076	0.028	0.0108843
Adprh	3.37316e-07	-0.119108	0.041	0.093	0.0108906
Inpp5a	3.3732e-07	0.0915794	0.192	0.104	0.0108907
Spry2	3.38911e-07	0.0792689	0.129	0.062	0.0109421
Smg7	3.39202e-07	0.128436	0.334	0.211	0.0109515
Gm48239	3.39838e-07	0.0519931	0.043	0.009	0.010972
Kdm5a	3.54836e-07	0.125277	0.333	0.208	0.0114562
Mettl23	3.57887e-07	-0.145792	0.094	0.157	0.0115547
Opalin	3.59927e-07	0.0227096	0.032	0.004	0.0116206
Lyrm1	3.60475e-07	0.0837549	0.109	0.049	0.0116383
Gm31282	3.62673e-07	0.0730944	0.069	0.024	0.0117093
Cntln	3.6621e-07	0.114623	0.262	0.157	0.0118234
Stxbp4	3.70085e-07	0.108025	0.256	0.149	0.0119486
Abhd18	3.74401e-07	0.129315	0.415	0.264	0.0120879
Ccdc57	3.77529e-07	0.0969398	0.202	0.111	0.0121889
Hira	3.79117e-07	0.117556	0.328	0.199	0.0122402
Cers5	3.79173e-07	0.104047	0.215	0.122	0.012242
Prdm11	3.84427e-07	0.0889243	0.129	0.062	0.0124116
Mrnip	3.90205e-07	0.0740488	0.085	0.034	0.0125982
Minar2	3.9061e-07	0.0824791	0.154	0.078	0.0126112
Fam57a	3.90931e-07	0.0929066	0.178	0.095	0.0126216
Atp1a3	3.92558e-07	-0.169153	0.488	0.477	0.0126741
A730090N16Rik	3.94387e-07	0.0541528	0.053	0.015	0.0127332
Enpp2	3.99064e-07	0.0137295	0.083	0.032	0.0128842
Ogdhl	3.99258e-07	0.0526646	0.049	0.013	0.0128904
Sephs1	4.00914e-07	0.064828	0.077	0.029	0.0129439
Smim26	4.03663e-07	-0.0892434	0.041	0.093	0.0130327
Ttc19	4.05514e-07	-0.144778	0.439	0.468	0.0130924
Trim35	4.06242e-07	-0.16322	0.364	0.395	0.0131159
Peli1	4.08341e-07	0.13217	0.398	0.254	0.0131837
Klf8	4.13463e-07	0.0878754	0.12	0.057	0.0133491
Elf2	4.20144e-07	0.108571	0.23	0.134	0.0135648
Lrig2	4.28168e-07	0.107265	0.265	0.157	0.0138238
Rps20	4.29108e-07	-0.111984	0.134	0.211	0.0138542
Sufu	4.3224e-07	0.0823266	0.124	0.059	0.0139553
Simc1	4.42518e-07	0.103289	0.226	0.13	0.0142871
Rbfox1	4.47037e-07	0.0450658	1	0.995	0.014433
Atp2a2	4.5051e-07	-0.166489	0.355	0.395	0.0145452
Rnf144b	4.51654e-07	0.0602785	0.057	0.017	0.0145821
Zfr	4.52024e-07	0.163628	0.723	0.532	0.0145941
Kctd1	4.6619e-07	0.137251	0.413	0.276	0.0150514
Prpf6	4.80988e-07	0.104483	0.219	0.126	0.0155292
Ireb2	4.82169e-07	0.101067	0.247	0.144	0.0155673
Inpp5b	4.86992e-07	0.0860683	0.158	0.082	0.015723
Pard3bos1	4.90983e-07	0.0496675	0.037	0.007	0.0158519
Lonrf2	4.91282e-07	0.0877063	0.209	0.116	0.0158615
Dhx36	4.92898e-07	-0.162669	0.323	0.362	0.0159137
Trio	4.92916e-07	0.161685	0.67	0.482	0.0159143
Suz12	4.94525e-07	0.109411	0.236	0.139	0.0159662
Rpn1	4.96543e-07	-0.164525	0.074	0.13	0.0160314
Gm38604	4.97197e-07	0.0831288	0.113	0.053	0.0160525
Klhl13	4.97439e-07	0.0565941	0.051	0.014	0.0160603
Tardbp	4.9827e-07	0.118913	0.36	0.229	0.0160871
Rgs4	5.05288e-07	0.0635144	0.058	0.018	0.0163137
Ptpn9	5.08911e-07	0.115538	0.29	0.178	0.0164307
Snap91	5.12223e-07	0.158028	0.582	0.403	0.0165376
Ate1	5.12263e-07	-0.166584	0.256	0.307	0.0165389
Mfsd4a	5.12543e-07	0.125063	0.373	0.234	0.016548
Slc39a11	5.16848e-07	0.112589	0.227	0.132	0.016687
Golgb1	5.17146e-07	-0.158688	0.406	0.425	0.0166966
2700062C07Rik	5.26339e-07	-0.146276	0.083	0.144	0.0169934
Gm39185	5.29906e-07	0.0434029	0.025	0.002	0.0171086
Scai	5.37574e-07	0.135951	0.482	0.313	0.0173561
Satb2	5.4022e-07	0.0381329	0.031	0.004	0.0174416
Mbd2	5.54351e-07	0.130006	0.339	0.218	0.0178978
4930486F22Rik	5.66139e-07	0.0512942	0.042	0.009	0.0182784
4930445B16Rik	5.6894e-07	0.0548063	0.049	0.013	0.0183688
Crebbp	5.70782e-07	0.162868	0.656	0.472	0.0184283
Mir124-2hg	5.73098e-07	0.0258395	0.02	0	0.018503
2610037D02Rik	5.7336e-07	0.139545	0.374	0.24	0.0185115
Gm26854	5.82216e-07	0.0492516	0.042	0.009	0.0187974
Umad1	5.82466e-07	0.124033	0.31	0.194	0.0188055
Cop1	5.84491e-07	0.127899	0.39	0.25	0.0188709
Uhrf1bp1l	5.89895e-07	0.113426	0.232	0.139	0.0190453
Fnbp1l	5.90575e-07	0.028742	0.027	0.002	0.0190673
Dcaf5	5.90994e-07	0.123603	0.352	0.224	0.0190808
Samd12	5.91051e-07	0.142843	0.805	0.668	0.0190827
Stmn3	6.01685e-07	-0.16429	0.288	0.368	0.019426
Clpx	6.04775e-07	0.09899	0.21	0.119	0.0195258
Gm42723	6.06556e-07	0.0416303	0.027	0.002	0.0195833
Fbln2	6.10612e-07	0.0816212	0.102	0.045	0.0197142
Cux1	6.14884e-07	0.101408	0.248	0.147	0.0198521
Vps13b	6.27528e-07	0.165004	0.805	0.612	0.0202604
R3hcc1l	6.27554e-07	0.0938639	0.168	0.09	0.0202612
Pgm2	6.34519e-07	0.0628223	0.058	0.018	0.0204861
4933411O13Rik	6.37941e-07	0.0897844	0.154	0.08	0.0205966
Pgap1	6.44207e-07	0.086743	0.124	0.061	0.0207989
Tpt1	6.48697e-07	-0.124681	0.167	0.245	0.0209438
Gm14827	6.50794e-07	0.0583402	0.061	0.02	0.0210115
Znrf3	6.53334e-07	0.139632	0.395	0.259	0.0210935
Gm30551	6.56854e-07	0.0790514	0.095	0.041	0.0212072
Lrrc42	6.65234e-07	0.0708766	0.105	0.047	0.0214777
Cpeb1	6.66928e-07	0.128804	0.356	0.229	0.0215324
Tmem39a	6.67192e-07	0.0717408	0.101	0.044	0.021541
Wdpcp	6.70878e-07	0.111028	0.242	0.144	0.02166
1700094M23Rik	6.73573e-07	0.0588345	0.055	0.016	0.021747
Fbxo8	6.74379e-07	0.101318	0.218	0.126	0.021773
Ttc17	6.9078e-07	0.132131	0.415	0.268	0.0223025
Nf2	6.91812e-07	0.101905	0.21	0.122	0.0223359
Myo9a	7.00038e-07	0.161227	0.65	0.472	0.0226014
Ppp1cb	7.01982e-07	0.13098	0.395	0.252	0.0226642
Dkk3	7.08478e-07	0.0429307	0.054	0.016	0.0228739
Gm10563	7.18829e-07	0.0562455	0.047	0.012	0.0232081
Armh3	7.31475e-07	0.117982	0.324	0.202	0.0236164
Slc7a6	7.45603e-07	0.100698	0.229	0.133	0.0240726
Slc39a9	7.52003e-07	0.0675714	0.097	0.042	0.0242792
Xkr4	7.52754e-07	0.114356	0.903	0.806	0.0243034
6530401F13Rik	7.55599e-07	0.0829923	0.142	0.072	0.0243953
Sp4	7.56056e-07	0.11795	0.287	0.175	0.02441
Hmbox1	7.56437e-07	0.168763	0.663	0.462	0.0244223
Cep170	7.57826e-07	0.115618	0.318	0.197	0.0244672
Cuta	7.60241e-07	-0.0652635	0.013	0.049	0.0245451
Trim37	7.87354e-07	0.117693	0.338	0.216	0.0254205
Dennd5b	7.94918e-07	0.135839	0.44	0.291	0.0256647
Tnpo3	7.97627e-07	0.120713	0.331	0.207	0.0257522
Kalrn	8.0079e-07	-0.0301663	0.997	0.992	0.0258543
Gm44129	8.03521e-07	0.0698985	0.082	0.033	0.0259425
Adam22	8.06663e-07	0.156426	0.695	0.523	0.0260439
Slc24a2	8.06779e-07	0.090627	0.973	0.92	0.0260477
Klhl4	8.0762e-07	0.0582639	0.045	0.011	0.0260748
Rybp	8.155e-07	0.0912116	0.15	0.079	0.0263292
Hook2	8.22885e-07	0.077969	0.101	0.045	0.0265677
Nipa1	8.23886e-07	0.117288	0.337	0.208	0.0266
Stxbp5	8.28538e-07	0.158995	0.667	0.489	0.0267502
Gk	8.37745e-07	0.0941225	0.169	0.092	0.0270474
Ndufb8	8.50041e-07	-0.0792433	0.05	0.106	0.0274444
Mettl16	8.51156e-07	0.101283	0.229	0.135	0.0274804
Efcab5	8.59222e-07	0.0713721	0.081	0.033	0.0277408
Acsl3	8.7079e-07	-0.173118	0.129	0.188	0.0281143
Amz2	8.72344e-07	0.0797282	0.143	0.073	0.0281645
Kat6b	8.92096e-07	0.168508	0.666	0.471	0.0288022
Clvs2	9.12214e-07	0.144551	0.479	0.322	0.0294517
Atp6v1f	9.1791e-07	-0.0636845	0.045	0.099	0.0296356
Casc3	9.26348e-07	0.101828	0.216	0.126	0.0299081
Map3k7	9.32202e-07	0.0981654	0.204	0.117	0.0300971
Ino80d	9.50037e-07	0.113695	0.289	0.177	0.0306729
Crlf1	9.51139e-07	-0.173912	0.147	0.209	0.0307085
Stau1	9.53782e-07	0.0920258	0.168	0.092	0.0307938
Cacna2d2	9.68941e-07	0.0385577	0.024	0.002	0.0312832
Kmo	9.84365e-07	0.0373154	0.024	0.002	0.0317812
Nwd2	9.85845e-07	-0.171032	0.172	0.235	0.031829
Tet2	9.86099e-07	0.090373	0.198	0.112	0.0318372
Clasp2	9.90511e-07	0.150602	0.651	0.47	0.0319796
Fktn	9.9421e-07	0.11155	0.267	0.16	0.0320991
Mms19	1.01441e-06	0.0866562	0.172	0.094	0.0327511
Cmtm4	1.04332e-06	0.0745568	0.11	0.052	0.0336846
Serpinb6a	1.0559e-06	0.0970923	0.197	0.113	0.0340907
Snx4	1.05939e-06	0.0830364	0.13	0.065	0.0342035
Tdrd7	1.06076e-06	0.085205	0.146	0.076	0.0342476
Gm32442	1.06856e-06	0.0540906	0.044	0.011	0.0344995
1700028M03Rik	1.06911e-06	0.0346945	0.019	0	0.0345173
Gapdh	1.07147e-06	-0.105398	0.054	0.11	0.0345936
Dcp1b	1.07637e-06	0.100674	0.246	0.145	0.0347518
Galk2	1.07777e-06	0.0789623	0.109	0.052	0.0347968
Kcnc3	1.08162e-06	-0.16747	0.322	0.358	0.0349211
Gna13	1.09274e-06	0.0594341	0.076	0.03	0.0352802
Slc4a7	1.09318e-06	0.149158	0.502	0.336	0.0352945
Fbxl20	1.09931e-06	0.126753	0.422	0.266	0.0354923
Lpin1	1.1009e-06	0.0674187	0.092	0.039	0.0355436
Chn2	1.10851e-06	0.0678588	0.099	0.044	0.0357894
Mtf2	1.11213e-06	0.139838	0.461	0.302	0.0359061
Eef1a1	1.11463e-06	-0.190389	0.32	0.372	0.0359869
Atrnl1	1.12147e-06	0.132683	0.883	0.754	0.0362079
Ap3b1	1.12494e-06	0.151984	0.539	0.369	0.0363199
Coq8b	1.12955e-06	0.0627591	0.085	0.035	0.0364686
Gm11146	1.13786e-06	0.0413043	0.028	0.003	0.0367369
Gm31323	1.14474e-06	0.0780664	0.102	0.046	0.0369591
Fam149b	1.15205e-06	0.0924972	0.193	0.108	0.0371952
Papolg	1.16392e-06	0.0809939	0.125	0.062	0.0375784
Itprid2	1.16851e-06	0.0635619	0.075	0.029	0.0377265
Lmo1	1.21482e-06	-0.0693577	0.018	0.058	0.0392218
Homer1	1.21812e-06	0.111627	0.286	0.18	0.0393283
A730081D07Rik	1.22314e-06	0.0702067	0.109	0.051	0.0394902
Nadk	1.24077e-06	0.0739178	0.124	0.061	0.0400595
Elmo1	1.25207e-06	0.0669402	0.14	0.074	0.0404244
Ryr3	1.25269e-06	0.1483	0.695	0.532	0.0404444
St8sia4	1.25334e-06	0.112849	0.283	0.175	0.0404654
Cblb	1.26159e-06	-0.158901	0.362	0.393	0.0407316
Plppr1	1.26402e-06	0.133545	0.381	0.249	0.0408101
Pofut1	1.26766e-06	0.0752163	0.103	0.047	0.0409275
Ubap2l	1.2813e-06	0.125268	0.402	0.263	0.041368
Tbcd	1.28679e-06	0.10799	0.259	0.158	0.0415453
Ppip5k2	1.29695e-06	0.0921458	0.187	0.105	0.0418735
9330159F19Rik	1.30286e-06	0.138654	0.488	0.325	0.0420641
Olfr239	1.3234e-06	0.0479422	0.037	0.007	0.0427273
Zmym2	1.34136e-06	0.138507	0.449	0.305	0.0433073
Zfx	1.34998e-06	0.103035	0.22	0.13	0.0435854
Lacc1	1.35328e-06	0.0810282	0.128	0.064	0.043692
Cacng7	1.3563e-06	0.0890207	0.2	0.112	0.0437894
Ipo11	1.36604e-06	0.104309	0.295	0.18	0.044104
2210408F21Rik	1.36657e-06	0.117203	0.327	0.212	0.0441211
Dars	1.37928e-06	0.0973533	0.212	0.124	0.0445314
Kat2b	1.43633e-06	0.0581951	0.072	0.027	0.0463735
Fgf13	1.45608e-06	0.143527	0.512	0.363	0.0470111
Sv2c	1.45982e-06	0.14367	0.43	0.29	0.0471317
Fars2	1.48315e-06	0.151146	0.585	0.407	0.0478849
Nipsnap1	1.48742e-06	0.102999	0.221	0.131	0.0480228
Gm15813	1.49165e-06	0.0325575	0.021	0.001	0.0481595
Man1a	1.50284e-06	0.0115963	0.021	0.001	0.0485208
Dnase2a	1.50792e-06	0.0436248	0.033	0.006	0.0486846
Sf3b5	1.51707e-06	-0.0457863	0.013	0.048	0.0489802
Fam124a	1.52517e-06	0.0773852	0.112	0.053	0.0492416
Zbtb11	1.54405e-06	0.106837	0.301	0.185	0.0498513
Hfm1	1.5495e-06	0.0794464	0.127	0.063	0.0500271
Ppp2r5e	1.55231e-06	0.119746	0.379	0.242	0.0501178
Pkp4	1.56145e-06	0.144808	0.564	0.393	0.0504131
Arhgef12	1.57388e-06	0.148592	0.569	0.404	0.0508142
Ddhd1	1.57744e-06	0.101975	0.302	0.186	0.0509291
Lekr1	1.57888e-06	0.0865567	0.176	0.098	0.0509758
2023-03-07	1.63581e-06	0.118447	0.375	0.241	0.0528139
Dnaja2	1.65711e-06	-0.159062	0.287	0.332	0.0535015
Klhl7	1.6697e-06	0.119647	0.376	0.243	0.0539078
Epha7	1.67705e-06	0.0988076	0.955	0.884	0.0541452
Jazf1	1.71112e-06	0.152095	0.557	0.393	0.0552452
Atp5e	1.72387e-06	-0.051808	0.026	0.071	0.0556568
Hsd17b4	1.72997e-06	0.0818809	0.159	0.085	0.0558538
Zmym5	1.75907e-06	0.101486	0.207	0.121	0.0567935
Rplp0	1.75949e-06	-0.0860829	0.054	0.108	0.0568069
Aurkaip1	1.76618e-06	-0.0327276	0.006	0.035	0.0570228
Wdr11	1.8111e-06	0.0852962	0.181	0.1	0.0584733
Klf7	1.83042e-06	0.119969	0.333	0.216	0.0590971
Ints6	1.83679e-06	0.134295	0.408	0.274	0.0593024
Fbxo32	1.84531e-06	0.0774298	0.111	0.053	0.0595777
Myl6	1.87337e-06	-0.0755514	0.073	0.134	0.0604836
Tlk1	1.88886e-06	0.12418	0.36	0.231	0.0609838
Mnat1	1.89253e-06	0.125778	0.393	0.254	0.0611021
Frmd5	1.90183e-06	0.126589	0.836	0.713	0.0614026
Fam228a	1.90688e-06	0.0693057	0.102	0.047	0.0615657
Itgb8	1.9296e-06	0.117224	0.337	0.213	0.0622992
Vcpip1	1.93007e-06	0.0773339	0.132	0.067	0.0623143
Atp1a2	1.93862e-06	0.0350057	0.073	0.029	0.0625903
Stard9	1.95488e-06	0.0777032	0.115	0.057	0.0631152
Smyd4	1.9886e-06	0.0876261	0.178	0.099	0.064204
Ick	2.00161e-06	0.0718898	0.11	0.053	0.0646239
Cpeb2	2.01602e-06	0.0817254	0.153	0.083	0.0650893
Diaph2	2.02626e-06	0.139714	0.805	0.66	0.06542
Gm41804	2.03633e-06	0.0924811	0.165	0.09	0.0657449
Phip	2.03918e-06	0.138038	0.494	0.336	0.0658368
4932441J04Rik	2.05393e-06	0.0527303	0.041	0.01	0.0663131
Brwd1	2.06035e-06	0.130417	0.45	0.299	0.0665204
Brd9	2.0834e-06	-0.151194	0.353	0.388	0.0672647
Gm47283	2.08476e-06	-0.153036	0.553	0.557	0.0673086
Tango2	2.09919e-06	0.116777	0.322	0.207	0.0677744
Ghr	2.11255e-06	0.100932	0.267	0.162	0.0682058
Kat7	2.11778e-06	0.0787916	0.169	0.093	0.0683748
Ccnh	2.12737e-06	0.110605	0.37	0.23	0.0686842
Rai2	2.13849e-06	0.0920463	0.161	0.089	0.0690432
Megf9	2.14336e-06	0.127093	0.411	0.272	0.0692004
Kat6a	2.14901e-06	0.102865	0.26	0.157	0.069383
Ndufs7	2.19064e-06	-0.0796393	0.05	0.103	0.070727
Gm49878	2.21895e-06	0.0475023	0.036	0.007	0.071641
Gm49797	2.24605e-06	0.11787	0.366	0.231	0.0725159
Wasl	2.26903e-06	-0.15292	0.292	0.334	0.0732579
Arhgap10	2.30333e-06	0.114219	0.289	0.18	0.0743655
Phgdh	2.33174e-06	-0.0267502	0.002	0.026	0.0752827
Mns1	2.33784e-06	0.0448078	0.041	0.01	0.0754796
Eif4g3	2.36793e-06	0.149713	0.634	0.461	0.076451
Dcaf1	2.37726e-06	0.107491	0.284	0.176	0.0767523
Ak5	2.38316e-06	-0.0639546	0.799	0.759	0.0769428
Itga6	2.38724e-06	0.0554334	0.064	0.023	0.0770744
Rabgef1	2.42276e-06	0.0760063	0.119	0.059	0.0782211
Strn3	2.45273e-06	0.151903	0.655	0.482	0.0791887
Rnf216	2.4672e-06	0.115668	0.375	0.241	0.0796561
Zkscan8	2.50463e-06	0.0599544	0.076	0.03	0.0808645
Zbtb25	2.51076e-06	0.0726699	0.118	0.058	0.0810624
Cnbp	2.53253e-06	0.086941	0.166	0.094	0.0817652
Nt5c2	2.56071e-06	0.14558	0.537	0.374	0.082675
Rpl13	2.60905e-06	-0.168207	0.169	0.236	0.0842359
Nt5dc3	2.60996e-06	0.110031	0.324	0.205	0.0842652
Reep1	2.6277e-06	0.122627	0.361	0.235	0.084838
Rps9	2.64563e-06	-0.0971957	0.12	0.189	0.0854169
4930443O20Rik	2.69697e-06	0.0354209	0.02	0.001	0.0870745
Rab40b	2.71018e-06	0.135299	0.457	0.31	0.0875008
Mei1	2.76113e-06	0.0699118	0.077	0.032	0.0891459
Luc7l3	2.78846e-06	-0.0740026	0.742	0.682	0.0900281
Mkln1	2.82112e-06	0.134089	0.459	0.308	0.0910827
Kcnd3	2.85864e-06	0.154238	0.742	0.571	0.0922941
Morc4	2.89764e-06	0.0562072	0.065	0.024	0.0935532
Fem1b	2.89851e-06	0.078318	0.119	0.06	0.0935814
Ppp1r12b	2.92007e-06	0.152505	0.657	0.488	0.0942774
Gm46102	2.92622e-06	0.0657947	0.066	0.025	0.0944759
Shprh	2.96949e-06	0.125997	0.401	0.263	0.0958729
Hbb-bs	2.99348e-06	-0.105942	0.083	0.143	0.0966475
Tmem175	2.99454e-06	0.111398	0.348	0.219	0.0966817
Rnf185	3.03365e-06	0.0786704	0.145	0.077	0.0979445
Igbp1	3.04241e-06	0.0721214	0.096	0.044	0.0982274
Rpl36al	3.04918e-06	-0.0922669	0.095	0.158	0.0984459
Zfp942	3.04991e-06	0.0723416	0.126	0.063	0.0984694
Bcas3	3.10266e-06	0.153429	0.65	0.455	0.100172
Coro1c	3.12417e-06	0.080718	0.14	0.075	0.100867
Olfr61	3.12763e-06	0.0560193	0.053	0.017	0.100979
Cadm2	3.16003e-06	0.0248709	0.999	1	0.102025
1700080N15Rik	3.16034e-06	0.0476453	0.042	0.011	0.102035
Osbpl11	3.16256e-06	0.0849987	0.148	0.08	0.102106
Zfp850	3.16739e-06	0.040774	0.028	0.004	0.102262
Gm31508	3.17512e-06	0.0668654	0.09	0.04	0.102512
Jak1	3.19112e-06	0.100423	0.278	0.174	0.103029
Ccbe1	3.20213e-06	-0.160176	0.12	0.179	0.103384
Polr3e	3.22003e-06	0.0644795	0.102	0.048	0.103962
Ddx10	3.22652e-06	0.0977997	0.278	0.171	0.104171
Srcin1	3.23017e-06	0.103603	0.316	0.199	0.104289
Wdr41	3.23169e-06	0.0836056	0.155	0.084	0.104338
Ttc26	3.25867e-06	0.0929944	0.215	0.126	0.105209
Senp5	3.28554e-06	0.111386	0.327	0.209	0.106077
Ubap2	3.31518e-06	0.0937632	0.242	0.145	0.107034
Man1c1	3.331e-06	0.0755865	0.174	0.097	0.107545
Sec24b	3.33596e-06	0.0993682	0.294	0.182	0.107705
Khdrbs2	3.3486e-06	0.142104	0.57	0.404	0.108113
Gnpat	3.39302e-06	0.0786785	0.133	0.07	0.109547
Evl	3.41117e-06	0.105121	0.285	0.179	0.110133
Prmt8	3.41331e-06	0.113447	0.362	0.228	0.110202
Trp53bp1	3.44297e-06	0.0902659	0.257	0.153	0.11116
Gm40841	3.4505e-06	0.127284	0.458	0.307	0.111403
Dusp11	3.46175e-06	-0.169698	0.237	0.28	0.111766
Slc9a7	3.4659e-06	0.115181	0.345	0.22	0.1119
Apba1	3.4718e-06	0.151208	0.624	0.454	0.11209
Tmem178	3.48213e-06	-0.159655	0.327	0.358	0.112424
Col25a1	3.48801e-06	0.132026	0.434	0.304	0.112614
Morn4	3.52836e-06	0.0634405	0.064	0.024	0.113917
Prxl2a	3.59123e-06	-0.163152	0.14	0.197	0.115946
Plcb4	3.61594e-06	0.0761799	0.073	0.03	0.116744
St18	3.62191e-06	0.148651	0.631	0.458	0.116937
Calm3	3.63398e-06	-0.114463	0.145	0.217	0.117327
Prkx	3.66444e-06	0.0641594	0.078	0.033	0.11831
Gm12694	3.68827e-06	0.0513627	0.04	0.01	0.11908
Kansl1	3.69148e-06	0.144939	0.792	0.614	0.119183
Ankrd55	3.70162e-06	0.0601063	0.067	0.025	0.11951
Slc1a1	3.70447e-06	-0.146049	0.372	0.396	0.119602
Pdzrn3	3.72718e-06	0.0224494	0.017	0	0.120336
Sdhaf1	3.72718e-06	0.0159441	0.017	0	0.120336
Rttn	3.74689e-06	0.0686698	0.098	0.045	0.120972
Slc6a17	3.76239e-06	0.0942317	0.285	0.177	0.121472
Nsf	3.82966e-06	-0.0596434	0.864	0.829	0.123645
Pkd1	3.83077e-06	0.0921522	0.279	0.172	0.12368
Lratd1	3.83671e-06	0.0663667	0.09	0.041	0.123872
Tlk2	3.84889e-06	0.11159	0.356	0.228	0.124265
Msra	3.86639e-06	-0.080575	0.758	0.731	0.12483
Atp1a4	3.89657e-06	0.0491189	0.04	0.01	0.125805
Ccdc50	3.90419e-06	0.0784761	0.187	0.107	0.126051
Commd1	3.91318e-06	0.0741906	0.13	0.068	0.126341
Adarb1	3.93473e-06	0.114043	0.381	0.24	0.127037
Arhgap32	3.93861e-06	0.127104	0.42	0.281	0.127162
Hs2st1	3.93913e-06	0.147694	0.545	0.37	0.127179
Setd3	3.97186e-06	0.0899484	0.198	0.117	0.128235
Egfl7	3.97683e-06	-0.0535001	0.004	0.03	0.128396
Xkr6	3.98042e-06	0.154993	0.728	0.539	0.128512
Rsrc1	3.98875e-06	0.137364	0.498	0.348	0.128781
Zfp652	3.98949e-06	0.119343	0.369	0.24	0.128805
Ndufb5	3.99969e-06	-0.131413	0.103	0.16	0.129134
E230016M11Rik	4.05054e-06	0.071795	0.111	0.055	0.130776
Garem1	4.0594e-06	0.143282	0.537	0.372	0.131062
4831440D22Rik	4.0674e-06	0.0469297	0.04	0.01	0.13132
Specc1l	4.099e-06	0.107683	0.298	0.189	0.13234
Urgcp	4.11728e-06	0.112211	0.333	0.216	0.132931
Hhat	4.14875e-06	0.0616575	0.065	0.025	0.133947
Gm1976	4.19588e-06	0.110988	0.335	0.213	0.135468
Fbxl17	4.24614e-06	0.150651	0.781	0.596	0.137091
Mog	4.27231e-06	0.0152017	0.035	0.007	0.137936
4932443L11Rik	4.29408e-06	0.0566817	0.072	0.029	0.138639
Tmem260	4.29433e-06	0.0976616	0.265	0.164	0.138647
Fam207a	4.3363e-06	0.049736	0.048	0.015	0.140002
Pias2	4.36486e-06	0.119215	0.38	0.25	0.140924
Atf2	4.41818e-06	0.142236	0.525	0.359	0.142645
Slc7a14	4.43854e-06	0.12548	0.933	0.799	0.143303
Gm26944	4.5211e-06	0.0603374	0.103	0.048	0.145968
Cyb5r4	4.52295e-06	0.0938054	0.19	0.112	0.146028
Set	4.52642e-06	-0.133375	0.101	0.158	0.14614
Golga4	4.54502e-06	0.0946657	0.258	0.159	0.146741
Tmem63c	4.57639e-06	0.0866918	0.218	0.128	0.147753
Serac1	4.59537e-06	0.065612	0.1	0.047	0.148366
Zbtb16	4.60917e-06	-0.159587	0.302	0.344	0.148812
Arfgef3	4.66598e-06	0.139384	0.528	0.363	0.150646
Mapk1ip1l	4.71801e-06	0.0762934	0.183	0.104	0.152326
Esrrg	4.75976e-06	0.127496	0.374	0.259	0.153674
Cnot6l	4.78283e-06	0.117718	0.416	0.269	0.154418
Ap3s1	4.86699e-06	0.0802884	0.176	0.101	0.157136
Fryl	4.87337e-06	0.108503	0.272	0.175	0.157342
Snx13	4.88553e-06	0.09701	0.292	0.183	0.157734
Tmem59	4.89794e-06	-0.178752	0.3	0.33	0.158135
Dmd	4.91945e-06	0.127993	0.832	0.695	0.158829
Tab2	4.92238e-06	0.0965707	0.291	0.179	0.158924
Adam23	4.9581e-06	0.108231	0.343	0.226	0.160077
Tfdp2	4.96494e-06	0.127489	0.412	0.279	0.160298
Slc37a1	4.98509e-06	0.0695359	0.09	0.041	0.160949
Kmt2e	4.98995e-06	0.14108	0.55	0.384	0.161106
Slc12a2	5.00873e-06	0.0849347	0.184	0.108	0.161712
Fat1	5.01662e-06	0.0278512	0.019	0.001	0.161967
Masp1	5.01662e-06	0.0300061	0.019	0.001	0.161967
Tbc1d1	5.03581e-06	0.0845849	0.178	0.103	0.162586
Tex9	5.05029e-06	0.0535987	0.055	0.019	0.163054
Ap1s1	5.07065e-06	0.0933027	0.203	0.125	0.163711
Ocrl	5.12911e-06	0.114395	0.361	0.231	0.165598
B230307C23Rik	5.16017e-06	-0.150948	0.322	0.348	0.166601
Ptprm	5.17593e-06	0.0810145	0.076	0.034	0.16711
Pip5k1b	5.22961e-06	-0.0927694	0.659	0.633	0.168843
Zfp961	5.23282e-06	0.0744224	0.136	0.072	0.168947
Lrrc8d	5.24307e-06	0.0814251	0.182	0.105	0.169278
Tmem11	5.25679e-06	-0.0876973	0.032	0.075	0.169721
Itgb3bp	5.35633e-06	0.0956115	0.255	0.157	0.172934
Nudcd3	5.36014e-06	-0.120724	0.477	0.484	0.173057
Gm31305	5.36095e-06	0.0381315	0.031	0.006	0.173084
AC149090.1	5.38262e-06	-0.062823	0.894	0.887	0.173783
Ssr4	5.42249e-06	-0.168458	0.139	0.193	0.17507
Dtx1	5.47129e-06	0.0480076	0.055	0.019	0.176646
1700113H08Rik	5.48176e-06	0.049099	0.036	0.008	0.176984
Tgoln1	5.49921e-06	-0.115976	0.056	0.105	0.177547
St3gal3	5.5136e-06	0.107107	0.331	0.214	0.178012
Filip1	5.5342e-06	0.105569	0.285	0.179	0.178677
Gm17276	5.54753e-06	0.0814792	0.129	0.068	0.179108
Srbd1	5.61322e-06	0.0953554	0.217	0.131	0.181229
9530077C05Rik	5.67887e-06	0.0662206	0.116	0.058	0.183348
Eya1	5.68929e-06	0.07634	0.125	0.065	0.183684
D5Ertd579e	5.69207e-06	0.11295	0.354	0.234	0.183774
Nrep	5.72131e-06	0.0715907	0.114	0.057	0.184718
Gm44899	5.74286e-06	0.0689187	0.096	0.045	0.185414
Ptger4	5.76907e-06	0.0484619	0.046	0.014	0.18626
Tle1	5.81553e-06	0.124862	0.406	0.276	0.18776
Fam199x	5.81673e-06	0.0409991	0.044	0.012	0.187799
Snx5	5.81901e-06	0.0672286	0.113	0.057	0.187872
Cops9	5.82308e-06	-0.0215969	0	0.02	0.188004
Sil1	5.83492e-06	0.110733	0.315	0.199	0.188386
Gm15336	5.83925e-06	0.0380931	0.027	0.004	0.188526
Fbxo11	5.97392e-06	0.136034	0.527	0.363	0.192874
Olfr539	6.02196e-06	0.0566844	0.063	0.024	0.194425
Tubb2a	6.03725e-06	-0.175778	0.179	0.234	0.194919
Deaf1	6.08363e-06	0.0690574	0.147	0.08	0.196416
Tasp1	6.13102e-06	0.113457	0.351	0.227	0.197946
Dhx40	6.13761e-06	0.0874923	0.219	0.131	0.198159
Enho	6.16637e-06	-0.0227419	0.001	0.022	0.199087
Fcer2a	6.18645e-06	0.0316045	0.021	0.002	0.199736
Sh3gl2	6.20175e-06	0.138749	0.609	0.446	0.20023
Kdm6a	6.2464e-06	0.111926	0.3	0.194	0.201671
Gm26879	6.24718e-06	0.0461801	0.039	0.01	0.201696
Pik3ca	6.28979e-06	0.0938816	0.263	0.163	0.203072
Ube2g1	6.30755e-06	0.120759	0.382	0.258	0.203646
Spink10	6.31529e-06	0.097543	0.218	0.134	0.203895
Lrba	6.35594e-06	0.14148	0.573	0.417	0.205208
Mocos	6.36379e-06	0.0537202	0.053	0.018	0.205461
Ccnl1	6.37763e-06	0.104667	0.337	0.221	0.205908
Zmat1	6.41851e-06	0.0720801	0.12	0.062	0.207228
E530011L22Rik	6.44933e-06	0.0408908	0.039	0.01	0.208223
Garnl3	6.49372e-06	0.0543821	0.076	0.032	0.209656
Prpf38a	6.50081e-06	0.060815	0.08	0.035	0.209885
Carnmt1	6.59286e-06	0.0856857	0.176	0.102	0.212857
Tmod2	6.6217e-06	0.108442	0.353	0.231	0.213788
Gm14329	6.65726e-06	0.0356164	0.025	0.003	0.214936
Zc2hc1a	6.73133e-06	0.0778317	0.198	0.116	0.217328
Gm15243	6.77111e-06	0.0341602	0.025	0.003	0.218612
Ankrd45	6.9008e-06	0.0885391	0.197	0.117	0.222799
Nhs	6.90339e-06	0.0550145	0.045	0.014	0.222883
Prpf4b	6.925e-06	-0.113422	0.547	0.541	0.223581
Crhr1	6.96544e-06	0.0486301	0.05	0.016	0.224886
Gm32647	6.96704e-06	0.0225103	0.016	0	0.224938
Ttc3	6.97805e-06	-0.0369994	0.918	0.862	0.225293
Trpc5	6.99312e-06	-0.165711	0.18	0.24	0.22578
Mapk14	7.01542e-06	0.111411	0.337	0.22	0.2265
Srsf5	7.04834e-06	-0.167993	0.308	0.343	0.227563
Gm16126	7.07372e-06	0.0649369	0.103	0.049	0.228382
Filip1l	7.09243e-06	0.0584548	0.061	0.023	0.228986
Fam49b	7.13716e-06	0.109071	0.371	0.244	0.23043
Xiap	7.15385e-06	0.0877433	0.215	0.129	0.230969
Fam133b	7.20365e-06	-0.158053	0.322	0.352	0.232577
Foxj3	7.20875e-06	0.0968315	0.278	0.173	0.232742
Stk40	7.31577e-06	0.0701361	0.1	0.048	0.236197
Hnrnpc	7.32774e-06	0.107048	0.341	0.224	0.236583
Spata7	7.35072e-06	0.107243	0.345	0.22	0.237325
Gtf2ird1	7.39811e-06	0.049196	0.071	0.029	0.238855
Fhit	7.44787e-06	0.115086	0.274	0.18	0.240462
Zfp407	7.47631e-06	0.134553	0.459	0.315	0.24138
Ston2	7.47766e-06	0.0977734	0.263	0.162	0.241424
Lmtk2	7.56365e-06	0.0882359	0.279	0.172	0.2442
Nebl	7.57638e-06	0.102924	0.925	0.831	0.244611
Tmem131l	7.58917e-06	0.0816395	0.206	0.122	0.245024
Gas5	7.61783e-06	-0.150794	0.375	0.426	0.245949
Ube2d2a	7.62158e-06	0.106392	0.318	0.21	0.24607
Psmb6	7.62635e-06	-0.0514512	0.032	0.075	0.246224
Lamc1	7.62704e-06	0.0907766	0.289	0.179	0.246247
Cc2d2a	7.64652e-06	0.0803657	0.188	0.109	0.246875
Gm20642	7.71585e-06	-0.123673	0.563	0.546	0.249114
Hexb	7.77273e-06	0.0421001	0.103	0.05	0.25095
Gabbr1	7.82783e-06	-0.173131	0.33	0.35	0.252729
Bicd1	7.8581e-06	0.145866	0.643	0.473	0.253707
A830036E02Rik	7.86856e-06	-0.162825	0.156	0.21	0.254044
Slc50a1	7.95787e-06	-0.156604	0.156	0.208	0.256928
Atp5f1	8.06696e-06	-0.151686	0.201	0.262	0.26045
Uri1	8.11397e-06	0.0988162	0.348	0.222	0.261968
Rnf128	8.11925e-06	0.07504	0.156	0.087	0.262138
Rars2	8.14495e-06	0.105699	0.324	0.206	0.262968
Gm12905	8.1962e-06	0.0647281	0.11	0.055	0.264622
Ppp6r3	8.25576e-06	0.110714	0.353	0.231	0.266546
Arhgap12	8.33678e-06	0.123185	0.469	0.325	0.269161
Rngtt	8.34092e-06	0.11911	0.396	0.26	0.269295
Qrich1	8.36677e-06	0.120562	0.453	0.297	0.270129
Gm26952	8.37033e-06	0.0389549	0.032	0.007	0.270245
Dvl3	8.58937e-06	0.0614605	0.099	0.048	0.277317
Ap4s1	8.63203e-06	0.0996605	0.23	0.146	0.278694
Peg3	8.63627e-06	0.0978284	0.307	0.201	0.278831
Mphosph9	8.66783e-06	0.0879323	0.227	0.136	0.27985
Rab12	8.67979e-06	0.0843438	0.208	0.124	0.280236
Tmbim4	8.78353e-06	-0.144187	0.086	0.137	0.283585
Hrh2	8.91798e-06	0.0428882	0.035	0.008	0.287926
Ammecr1	8.95976e-06	0.0771306	0.176	0.101	0.289275
Adnp	8.98589e-06	0.0919713	0.28	0.176	0.290118
Clcn2	9.01403e-06	0.0446266	0.091	0.042	0.291027
Gm48677	9.08497e-06	0.0518515	0.055	0.02	0.293317
Tmem14c	9.09628e-06	-0.115639	0.041	0.084	0.293682
Herpud2	9.11679e-06	0.073507	0.16	0.09	0.294345
Adar	9.18314e-06	0.0974872	0.301	0.193	0.296487
Prelid3a	9.22518e-06	-0.147421	0.311	0.345	0.297844
Maml2	9.23693e-06	-0.0544658	0.866	0.822	0.298224
Prpf38b	9.26876e-06	0.0911732	0.243	0.152	0.299251
Crim1	9.29277e-06	0.119834	0.388	0.262	0.300026
Amn1	9.30987e-06	0.0916937	0.24	0.149	0.300578
Camta1	9.39067e-06	0.150872	0.771	0.58	0.303187
Gkap1	9.42828e-06	0.0848084	0.18	0.107	0.304402
Wbp1l	9.48922e-06	0.0674277	0.12	0.062	0.306369
Chd3	9.5718e-06	-0.150874	0.309	0.35	0.309035
Pum2	9.66253e-06	0.10711	0.338	0.221	0.311965
Pik3r3	9.73343e-06	0.10059	0.24	0.153	0.314254
Pcdh8	9.75872e-06	-0.150481	0.079	0.129	0.31507
Tdrp	9.79229e-06	0.0512697	0.044	0.013	0.316154
Ccdc107	9.81376e-06	-0.145622	0.089	0.14	0.316847
Arxes2	9.85438e-06	-0.0884211	0.02	0.056	0.318159
Stard5	9.86124e-06	-0.111088	0.044	0.088	0.31838
Pak6	9.86579e-06	0.0897063	0.24	0.149	0.318527
Kat14	9.87317e-06	0.0606248	0.078	0.034	0.318765
Inhba	9.8918e-06	0.0629145	0.141	0.077	0.319367
Taf1	9.92831e-06	0.0899843	0.203	0.123	0.320545
Mras	9.95323e-06	0.10429	0.313	0.203	0.32135
Lamp2	9.96172e-06	0.078861	0.222	0.135	0.321624
Pdia4	9.97659e-06	-0.0974935	0.032	0.072	0.322104
Exoc5	1.00696e-05	0.098318	0.273	0.175	0.325109
Ptdss1	1.00873e-05	0.0674588	0.13	0.069	0.325679
Vps13d	1.0128e-05	0.109421	0.367	0.241	0.326991
Crppa	1.01652e-05	0.0978551	0.272	0.173	0.328193
E130307A14Rik	1.02217e-05	0.132568	0.498	0.351	0.330017
Tbcel	1.04038e-05	0.0928676	0.255	0.158	0.335896
Zyg11b	1.04146e-05	0.0935684	0.279	0.174	0.336244
mt-Nd4l	1.04386e-05	-0.101257	0.036	0.078	0.337021
Dnal1	1.05188e-05	0.0856514	0.178	0.104	0.33961
Nbea	1.05283e-05	0.0658546	0.986	0.957	0.339916
Dync1i1	1.07179e-05	0.147085	0.715	0.545	0.346039
Rnf169	1.08318e-05	0.123576	0.458	0.305	0.349714
Emb	1.08343e-05	0.0595911	0.083	0.038	0.349797
Gm42722	1.09952e-05	0.0524288	0.056	0.021	0.354991
Rbm27	1.10494e-05	0.0829108	0.227	0.138	0.356741
Tspan14	1.11594e-05	0.053176	0.071	0.03	0.360293
Gm43140	1.11992e-05	0.0403302	0.026	0.004	0.361578
Cald1	1.12704e-05	0.142336	0.551	0.378	0.363875
Msi2	1.13047e-05	0.122486	0.437	0.296	0.364984
Gm29666	1.13116e-05	0.0493812	0.049	0.016	0.365206
Sypl	1.1371e-05	0.0633276	0.121	0.063	0.367124
H2afx	1.15021e-05	-0.0467744	0.007	0.034	0.371358
Rnpep	1.15035e-05	0.0838682	0.185	0.11	0.371401
Psmd1	1.15836e-05	0.0900686	0.294	0.187	0.373987
Zfp740	1.15963e-05	0.0681734	0.136	0.074	0.374399
Cdk14	1.16295e-05	-0.0436136	0.86	0.807	0.375469
Sox5	1.17044e-05	0.0275908	0.024	0.003	0.377888
Smurf2	1.1708e-05	0.100499	0.295	0.189	0.378005
Gm44151	1.17226e-05	0.114925	0.373	0.249	0.378475
Usp54	1.17241e-05	0.0667341	0.125	0.066	0.378523
Ptpmt1	1.17453e-05	-0.0987148	0.039	0.081	0.379208
Dcc	1.19863e-05	-0.115779	0.712	0.728	0.38699
Sesn3	1.19964e-05	0.0921802	0.268	0.167	0.387315
Pip5k1bos	1.20301e-05	0.0326662	0.022	0.002	0.388403
4933424G06Rik	1.20923e-05	0.0473622	0.044	0.013	0.390411
Dym	1.21968e-05	0.113563	0.371	0.249	0.393785
Gm48159	1.22649e-05	0.0345351	0.022	0.002	0.395986
Scaf4	1.23151e-05	0.0767179	0.236	0.143	0.397607
Gm17130	1.23471e-05	0.0338855	0.024	0.003	0.398639
Pde7b	1.23663e-05	-0.100093	0.601	0.599	0.399258
Xpo7	1.25587e-05	0.122097	0.418	0.285	0.40547
Zmynd12	1.25688e-05	0.0561012	0.06	0.023	0.405795
4933406C10Rik	1.26032e-05	0.0625998	0.08	0.036	0.406906
Prkacb	1.27127e-05	0.117834	0.414	0.282	0.410444
Cdc27	1.27508e-05	0.0957138	0.26	0.164	0.411673
Pakap	1.28377e-05	0.132883	0.576	0.422	0.414477
A230051N06Rik	1.29921e-05	0.0429293	0.05	0.017	0.419461
Ccdc62	1.30221e-05	0.0496898	0.057	0.021	0.420431
Ctsb	1.30347e-05	-0.178179	0.173	0.221	0.420837
Ldb2	1.30354e-05	0.0136749	0.015	0	0.420862
Ndufs8	1.30731e-05	-0.0482501	0.015	0.048	0.422079
Dchs2	1.32824e-05	0.0522226	0.057	0.021	0.428835
Smarcc1	1.33022e-05	0.102515	0.318	0.208	0.429475
Gja1	1.34426e-05	0.0276789	0.031	0.007	0.434008
Pkd2l2	1.34433e-05	0.0396256	0.036	0.009	0.43403
Praf2	1.37076e-05	-0.084868	0.021	0.057	0.442563
Gm42851	1.37932e-05	0.0506333	0.057	0.021	0.445328
Negr1	1.38635e-05	-0.0238345	0.992	0.984	0.447597
Ralgapa2	1.39162e-05	-0.133598	0.449	0.459	0.449297
Zwint	1.39639e-05	0.090129	0.35	0.233	0.450837
Bckdhb	1.39911e-05	0.0836801	0.205	0.125	0.451716
Zfp90	1.41366e-05	0.0465532	0.047	0.016	0.456413
Prdm10	1.41505e-05	0.0990526	0.3	0.195	0.456863
Tfrc	1.41665e-05	0.0769753	0.136	0.076	0.457379
Amph	1.43056e-05	0.138754	0.61	0.445	0.46187
Fam131a	1.43685e-05	-0.13915	0.313	0.336	0.463903
Fam168a	1.4668e-05	0.136337	0.581	0.422	0.473572
Ankib1	1.47721e-05	0.100078	0.298	0.192	0.476932
Dock8	1.48809e-05	0.0404597	0.034	0.008	0.480446
Ints9	1.50391e-05	0.0686564	0.133	0.072	0.485551
Pcx	1.51497e-05	0.0608734	0.084	0.039	0.489124
Wdr37	1.51547e-05	0.108821	0.353	0.233	0.489284
5033421B08Rik	1.51628e-05	0.0696894	0.097	0.048	0.489545
Gm35188	1.51658e-05	0.0868758	0.333	0.213	0.489644
Gm50232	1.51732e-05	0.0654138	0.087	0.041	0.489881
Ttll4	1.52027e-05	0.0707577	0.129	0.07	0.490833
Rcor1	1.52955e-05	0.108464	0.328	0.22	0.49383
Pfn1	1.52973e-05	-0.0737469	0.035	0.076	0.493887
Armc9	1.53423e-05	0.117415	0.403	0.273	0.495341
Chd2	1.54403e-05	0.123552	0.467	0.326	0.498505
Gria2	1.54796e-05	-0.018571	0.998	0.986	0.499776
Tenm3	1.552e-05	0.0853751	0.315	0.212	0.501077
Paqr3	1.55675e-05	0.064947	0.13	0.07	0.502611
Setd4	1.56196e-05	-0.153663	0.192	0.238	0.504296
A830082K12Rik	1.60532e-05	0.0822856	0.229	0.141	0.518292
Xbp1	1.61014e-05	-0.148337	0.083	0.132	0.519848
Phc3	1.621e-05	0.102088	0.318	0.207	0.523357
Ophn1	1.62441e-05	0.126761	0.439	0.303	0.524458
Cpne1	1.63551e-05	0.0806894	0.178	0.106	0.52804
1110019D14Rik	1.63556e-05	0.063305	0.093	0.045	0.528055
Atp2b3	1.63706e-05	-0.140417	0.341	0.367	0.52854
Cdk13	1.63959e-05	0.12087	0.46	0.316	0.529358
Slc25a23	1.64303e-05	0.10391	0.341	0.224	0.53047
Zbtb2	1.66812e-05	0.0508179	0.058	0.022	0.538569
Gm29642	1.67793e-05	0.0470028	0.045	0.015	0.541736
Ptpn12	1.68208e-05	0.118093	0.401	0.272	0.543078
Cacul1	1.68417e-05	0.0868094	0.232	0.144	0.543751
Gpx4	1.69105e-05	-0.0519468	0.024	0.062	0.545973
Npm1	1.69453e-05	-0.13218	0.15	0.205	0.547098
Ero1l	1.69535e-05	0.0643125	0.129	0.07	0.547359
Ubr5	1.69931e-05	0.129206	0.52	0.364	0.54864
Rgs8	1.70622e-05	0.0622156	0.112	0.058	0.550871
Far1os	1.71637e-05	0.0685331	0.16	0.091	0.554149
Rptor	1.71648e-05	0.123367	0.467	0.315	0.554183
Sptbn4	1.72692e-05	0.130349	0.541	0.384	0.557552
Nisch	1.73887e-05	0.115288	0.416	0.287	0.561412
Akap6	1.73944e-05	0.116148	0.896	0.776	0.561596
Dennd6a	1.73975e-05	0.101032	0.316	0.204	0.561696
Mapkap1	1.74472e-05	0.119125	0.381	0.256	0.563301
Ptp4a2	1.76942e-05	0.0896708	0.275	0.176	0.571274
Zfp976	1.77417e-05	0.0624252	0.116	0.061	0.57281
Ints2	1.78853e-05	0.0705733	0.13	0.071	0.577444
Gm4117	1.79247e-05	0.0462546	0.048	0.016	0.578718
Ppm1b	1.79301e-05	0.0785649	0.186	0.112	0.578891
Rbl1	1.79348e-05	0.0270235	0.017	0.001	0.579042
Gm16308	1.79679e-05	0.0300862	0.017	0.001	0.580113
Ldlrad3	1.79838e-05	0.0725659	0.188	0.112	0.580625
Gm35867	1.80161e-05	0.0349998	0.027	0.005	0.581668
Gm14320	1.82928e-05	0.0357642	0.027	0.005	0.590601
Zfp248	1.83782e-05	0.0584589	0.087	0.041	0.593359
Krba1	1.84639e-05	0.0672446	0.16	0.091	0.596125
Pdzd4	1.86023e-05	0.119165	0.405	0.278	0.600592
Snx10	1.87079e-05	0.0991355	0.283	0.185	0.604002
Lcorl	1.87987e-05	0.0777363	0.201	0.122	0.606934
Copa	1.8825e-05	0.0875753	0.248	0.157	0.607784
Tmem223	1.88813e-05	-0.130609	0.09	0.139	0.609601
Zbtb44	1.91446e-05	0.0753179	0.184	0.109	0.618103
Fam126b	1.92623e-05	0.14199	0.592	0.424	0.621904
Usp24	1.9366e-05	0.0967495	0.312	0.201	0.625251
Zfp318	1.94229e-05	0.074076	0.181	0.107	0.627088
Pde8b	1.94964e-05	0.144588	0.678	0.502	0.629461
Pip5k1a	1.95543e-05	0.132017	0.543	0.388	0.631331
Tomm5	1.98679e-05	-0.0324287	0.009	0.036	0.641454
Pou2f1	1.99886e-05	0.115958	0.394	0.265	0.645352
Oip5os1	2.00474e-05	0.0862016	0.233	0.148	0.647252
Retreg1	2.01592e-05	0.0954238	0.292	0.189	0.650861
Zfp592	2.05458e-05	0.0610009	0.133	0.072	0.663341
Cep85l	2.07863e-05	0.087194	0.238	0.149	0.671105
Strbp	2.08723e-05	0.134559	0.903	0.74	0.673884
Serpine2	2.09969e-05	0.0420997	0.033	0.008	0.677905
Gm13715	2.10527e-05	0.0321563	0.019	0.002	0.679706
Ints8	2.11448e-05	0.0734631	0.184	0.109	0.68268
Glud1	2.11958e-05	0.0756939	0.143	0.082	0.684329
Gm14764	2.11968e-05	0.0305848	0.019	0.002	0.684358
Xpr1	2.13282e-05	0.14993	0.676	0.486	0.688603
Gm45645	2.13392e-05	0.0551036	0.075	0.033	0.688957
Fbxo10	2.16252e-05	-0.135817	0.082	0.131	0.698193
Naa15	2.16497e-05	0.0951502	0.332	0.214	0.698981
Gm45352	2.177e-05	0.0310865	0.021	0.002	0.702865
Gm26549	2.17866e-05	0.0611982	0.119	0.063	0.703403
Ppme1	2.18717e-05	0.0879785	0.266	0.171	0.70615
Mpp5	2.19136e-05	0.0814588	0.23	0.143	0.707503
Erbin	2.19519e-05	0.0866659	0.25	0.158	0.70874
Kcnk2	2.19742e-05	0.0925904	0.235	0.15	0.709458
Gm36368	2.20149e-05	0.0312643	0.021	0.002	0.710772
Sox9	2.22269e-05	0.0247205	0.021	0.002	0.717617
Lemd1	2.26531e-05	0.0409471	0.03	0.007	0.731378
Copg2	2.26646e-05	0.110063	0.374	0.252	0.73175
Gas8	2.26859e-05	0.0522967	0.08	0.037	0.732436
Gm13481	2.26962e-05	0.0536018	0.05	0.018	0.732771
Arhgap20os	2.27523e-05	0.0515648	0.053	0.02	0.734579
Sumf2	2.30046e-05	0.0572753	0.073	0.032	0.742727
Cplx1	2.30195e-05	0.0666487	0.089	0.045	0.743206
Bicc1	2.30973e-05	0.0571546	0.075	0.034	0.74572
Mipep	2.31829e-05	0.0652719	0.131	0.072	0.748485
Adgrb2	2.33548e-05	-0.156251	0.322	0.347	0.754032
Wdr33	2.34845e-05	0.139384	0.604	0.434	0.758222
Cd47	2.3597e-05	-0.125173	0.457	0.451	0.761854
4732471J01Rik	2.36212e-05	0.105045	0.315	0.209	0.762634
Slc35d1	2.36818e-05	0.0589643	0.13	0.071	0.764589
Cfap44	2.37882e-05	0.0655987	0.129	0.071	0.768024
Cbl	2.38035e-05	0.0982367	0.324	0.211	0.76852
Fez2	2.41283e-05	0.0553912	0.074	0.033	0.779006
Impact	2.41393e-05	0.100303	0.317	0.213	0.779362
Kcnh7	2.41928e-05	0.123	0.487	0.37	0.781087
Tmem108	2.4285e-05	-0.024305	0.972	0.943	0.784066
Gm50270	2.43043e-05	0.0379752	0.03	0.007	0.784689
Lrrc41	2.43939e-05	0.0563093	0.075	0.034	0.787581
Ogfod1	2.43974e-05	0.0814598	0.196	0.12	0.787695
Caprin1	2.46254e-05	0.109654	0.355	0.243	0.795056
Mms22l	2.4634e-05	0.0536275	0.073	0.032	0.795334
Fam173a	2.47981e-05	-0.170176	0.179	0.224	0.800633
Fip1l1	2.48491e-05	0.0799864	0.269	0.172	0.802279
Gpm6a	2.53654e-05	0.0951249	0.915	0.834	0.818948
Nop58	2.54928e-05	0.0689383	0.147	0.084	0.82306
Ntng2	2.55086e-05	0.106523	0.349	0.233	0.82357
Junb	2.55378e-05	-0.0640678	0.019	0.053	0.824512
Cit	2.56927e-05	0.0623143	0.074	0.034	0.829515
Socs7	2.58034e-05	0.0711928	0.173	0.103	0.833089
Gpr19	2.58061e-05	0.0589903	0.121	0.065	0.833175
Ldah	2.58446e-05	0.0829013	0.228	0.142	0.834418
Ror1	2.58644e-05	-0.111004	0.058	0.105	0.835059
Zfp292	2.591e-05	0.113511	0.423	0.29	0.836529
Cep128	2.60711e-05	0.0731364	0.139	0.079	0.841731
Agfg2	2.60773e-05	0.0910305	0.253	0.162	0.84193
Xpo4	2.61731e-05	0.0780135	0.211	0.13	0.845024
Ipcef1	2.65529e-05	0.103697	0.321	0.215	0.857288
Fancl	2.69592e-05	0.0615626	0.119	0.064	0.870403
Arid3b	2.72879e-05	0.066944	0.113	0.06	0.881018
Phf8	2.74224e-05	0.0755444	0.176	0.105	0.885359
Msrb3	2.76006e-05	0.0449585	0.039	0.011	0.891112
Zfp704	2.77659e-05	0.0866237	0.264	0.167	0.896449
Snx6	2.79223e-05	0.0790632	0.199	0.122	0.901498
Gopc	2.7962e-05	0.0754455	0.176	0.106	0.902782
Eif3j1	2.79754e-05	0.0784115	0.176	0.106	0.903213
Kcnmb2	2.84061e-05	0.0384863	0.031	0.007	0.917119
Tbc1d19	2.84358e-05	0.08463	0.253	0.162	0.918078
Gm49876	2.84894e-05	0.0300483	0.028	0.006	0.919808
E2f3	2.85953e-05	0.0823214	0.205	0.127	0.923228
4932413F04Rik	2.86601e-05	0.0472651	0.054	0.021	0.925321
Pkd2	2.86725e-05	0.0774388	0.181	0.109	0.92572
Pebp4	2.89787e-05	0.042967	0.045	0.015	0.935606
Gm46218	2.92011e-05	0.0879803	0.22	0.137	0.942788
Rnf146	2.92117e-05	0.0654667	0.136	0.076	0.943129
Rpl21	2.94369e-05	-0.119362	0.125	0.184	0.950399
Vstm2a	2.94407e-05	0.112119	0.423	0.284	0.950523
Ctnna1	2.94547e-05	0.0521874	0.084	0.04	0.950974
Luzp2	2.95474e-05	0.0211538	0.042	0.013	0.953969
Acsl1	2.96782e-05	0.0768344	0.203	0.124	0.958192
Hipk2	2.98831e-05	0.0728903	0.2	0.123	0.964806
Scaf8	2.99873e-05	0.123123	0.472	0.323	0.968169
Pign	3.00979e-05	0.0823345	0.188	0.115	0.97174
Kpna3	3.01813e-05	0.105197	0.356	0.24	0.974433
Btbd8	3.02387e-05	0.0848224	0.245	0.155	0.976287
Stard8	3.0351e-05	0.0566575	0.089	0.043	0.979912
Gm26543	3.04453e-05	0.0418255	0.042	0.013	0.982956
Angpt2	3.04835e-05	0.0477353	0.045	0.015	0.984189
Ints6l	3.05047e-05	0.0861781	0.234	0.149	0.984873
Mast4	3.05621e-05	0.129535	0.75	0.61	0.986729
Rgs17	3.06082e-05	0.115503	0.454	0.309	0.988217
Olfm3	3.06351e-05	0.10156	0.222	0.145	0.989085
Tnpo1	3.13346e-05	0.119864	0.445	0.31	1
Med14	3.15711e-05	0.0809271	0.207	0.129	1
Gm21954	3.16118e-05	0.0356009	0.026	0.005	1
Kif1bp	3.17573e-05	0.0845969	0.235	0.153	1
Mark2	3.18648e-05	0.115497	0.435	0.297	1
Cmip	3.22125e-05	0.137339	0.587	0.415	1
U2surp	3.23511e-05	-0.101408	0.517	0.508	1
Dtnb	3.25324e-05	0.140336	0.651	0.478	1
Ermp1	3.25478e-05	0.0745064	0.19	0.116	1
Tceal5	3.25528e-05	-0.121951	0.109	0.161	1
Dnajc11	3.26476e-05	0.0666957	0.145	0.083	1
Gm10271	3.26665e-05	0.03214	0.026	0.005	1
Rcan2	3.27457e-05	0.0381389	0.034	0.009	1
Sppl2a	3.28469e-05	0.0804238	0.285	0.18	1
Stimate	3.33251e-05	0.075164	0.146	0.084	1
Ube2k	3.34026e-05	0.119934	0.499	0.346	1
Bclaf1	3.34698e-05	0.133039	0.599	0.418	1
Oaz2	3.35688e-05	0.0660451	0.158	0.092	1
Capn15	3.35926e-05	0.0860106	0.226	0.142	1
Raph1	3.36202e-05	0.0964684	0.306	0.202	1
Cnnm2	3.36528e-05	0.10702	0.353	0.242	1
Dalrd3	3.3688e-05	-0.15186	0.235	0.276	1
Otud7b	3.38072e-05	0.0894581	0.287	0.186	1
Tmem256	3.3935e-05	0.0298051	0.055	0.022	1
Snx2	3.40284e-05	0.0792019	0.227	0.143	1
Abcb4	3.40316e-05	0.0635718	0.112	0.06	1
Ube2d3	3.40875e-05	0.09	0.3	0.198	1
Prrc2c	3.41917e-05	0.127837	0.528	0.384	1
Xpo5	3.43373e-05	0.0553176	0.095	0.048	1
Bdp1	3.43735e-05	0.0919844	0.273	0.177	1
AU041133	3.43959e-05	-0.126258	0.079	0.126	1
Wdr45b	3.45163e-05	0.0727777	0.143	0.083	1
Pou2f2	3.51639e-05	0.0845718	0.213	0.134	1
Uba6	3.53324e-05	0.0865006	0.184	0.114	1
Clcn5	3.54723e-05	0.0604895	0.078	0.037	1
Gm48708	3.55816e-05	0.0305543	0.024	0.004	1
B230217O12Rik	3.56897e-05	0.0542473	0.095	0.048	1
Apbb2	3.5918e-05	0.115331	0.43	0.296	1
L3mbtl3	3.60765e-05	0.079188	0.184	0.113	1
Inpp1	3.62654e-05	0.0603772	0.103	0.053	1
Npat	3.62844e-05	0.0732672	0.194	0.118	1
Dcaf6	3.64171e-05	0.135137	0.599	0.433	1
Setd1b	3.65495e-05	0.0456494	0.064	0.027	1
Slain1	3.659e-05	0.0702158	0.173	0.104	1
Xrcc5	3.78818e-05	0.0572492	0.101	0.052	1
Adamts3	3.78939e-05	0.106471	0.364	0.246	1
Camsap2	3.80409e-05	0.0777619	0.244	0.154	1
Pan2	3.81405e-05	0.0522631	0.086	0.042	1
4930581F22Rik	3.82804e-05	0.0382582	0.037	0.011	1
Slc5a12	3.82895e-05	0.0266934	0.018	0.002	1
Gm15787	3.84028e-05	0.0445634	0.049	0.018	1
Apoe	3.84914e-05	-0.0304177	0.051	0.099	1
Fto	3.86683e-05	0.137595	0.601	0.447	1
Tada2a	3.88932e-05	0.0786525	0.246	0.155	1
Zfp951	3.89002e-05	0.0467722	0.049	0.018	1
Zfp831	3.89125e-05	0.0968023	0.316	0.209	1
H2-K1	3.90757e-05	0.0136045	0.018	0.002	1
Phf12	3.93305e-05	0.0861179	0.227	0.144	1
Nup153	3.95061e-05	0.0650325	0.15	0.087	1
Atp1b2	3.95349e-05	-0.0896589	0.04	0.08	1
Gm47270	3.97638e-05	0.0299621	0.022	0.003	1
Heatr5b	3.98461e-05	0.0684228	0.164	0.097	1
Zfp945	4.00357e-05	0.0357196	0.037	0.011	1
Gas7	4.0168e-05	0.112761	0.463	0.325	1
Dnhd1	4.02103e-05	0.0510194	0.065	0.028	1
Cdk18	4.023e-05	0.0251235	0.02	0.002	1
BC031181	4.03859e-05	-0.130726	0.138	0.19	1
Akap7	4.04715e-05	0.0832774	0.217	0.136	1
Slc31a1	4.06625e-05	0.0464349	0.073	0.033	1
Lin7b	4.11044e-05	-0.0845429	0.058	0.103	1
Rsf1os1	4.12476e-05	0.0659011	0.128	0.071	1
Ralgapb	4.14811e-05	0.0903389	0.297	0.195	1
Stim1	4.15936e-05	0.0911359	0.266	0.175	1
Gm11613	4.16175e-05	0.0774698	0.193	0.119	1
Itga7	4.19088e-05	-0.0524925	0.01	0.036	1
Erlin1	4.19494e-05	0.0596053	0.136	0.076	1
Hnrnpm	4.19899e-05	0.0998673	0.461	0.314	1
[truncated: 11,046 more rows]

## Sheet: Cluster 2
	p_val	avg_log2FC	pct.1	pct.2	p_val_adj
Atp6v0c	3.58006e-102	-0.833314	0.375	0.769	1.15586e-97
Itm2b	7.35303e-76	-0.668168	0.424	0.721	2.374e-71
Rtn1	6.23314e-72	-0.378298	0.805	0.914	2.01243e-67
C1qtnf4	1.23243e-67	-0.66863	0.305	0.634	3.97902e-63
Atp1a1	1.35103e-60	-0.632881	0.278	0.585	4.36193e-56
Pcsk1n	7.84125e-60	-0.708534	0.174	0.504	2.53163e-55
Grina	6.35387e-55	-0.587668	0.285	0.573	2.05141e-50
Galntl6	1.70959e-54	0.422047	0.196	0.001	5.5196e-50
Olfm1	2.72956e-54	-0.470312	0.561	0.763	8.81265e-50
C1ql2	1.13883e-40	-0.56396	0.113	0.375	3.67684e-36
Atp2b1	3.05132e-40	-0.265549	0.834	0.921	9.85149e-36
Bsg	2.31582e-39	-0.560264	0.217	0.456	7.47687e-35
Kcnip4	2.4589e-39	0.0241354	0.984	1	7.93881e-35
Cst3	2.13644e-38	-0.377175	0.058	0.327	6.89772e-34
Meg3	6.27178e-38	0.27758	0.946	0.893	2.02491e-33
Csmd1	6.8292e-38	0.076176	1	0.997	2.20488e-33
Atp1b1	1.30432e-37	-0.38719	0.577	0.727	4.21112e-33
C1ql3	1.79332e-37	-0.344077	0.619	0.765	5.78992e-33
Kcnq5	7.99585e-37	0.216597	0.142	0.003	2.58154e-32
Gm36975	4.35113e-35	0.447078	0.443	0.161	1.40481e-30
Pid1	5.56428e-35	0.273579	0.125	0	1.79648e-30
Gm43376	4.80068e-34	0.367017	0.249	0.052	1.54995e-29
Cdh13	6.59411e-34	0.498847	0.522	0.254	2.12897e-29
Caly	3.43486e-33	-0.470387	0.27	0.483	1.10898e-28
Cck	8.5592e-33	-0.414681	0.148	0.399	2.76342e-28
A330015K06Rik	6.16242e-32	0.403164	0.336	0.105	1.9896e-27
Calm1	8.79844e-32	-0.392628	0.493	0.721	2.84066e-27
mt-Co3	1.29396e-31	-0.391558	0.118	0.377	4.17767e-27
Grin2b	2.07262e-31	-0.107438	0.983	0.993	6.69167e-27
Ppib	3.522e-31	-0.474371	0.188	0.397	1.13711e-26
Atp6v0b	9.36924e-30	-0.390601	0.433	0.617	3.02495e-25
Tecr	1.34711e-29	-0.429076	0.294	0.49	4.3493e-25
Aplp1	1.48301e-29	-0.399569	0.408	0.577	4.78805e-25
mt-Co2	2.23585e-29	-0.388986	0.128	0.371	7.21866e-25
Fgf14	1.57044e-28	0.0936949	0.996	0.991	5.07033e-24
Hsp90b1	2.74274e-28	-0.450208	0.211	0.415	8.8552e-24
Serinc1	6.29593e-28	-0.428082	0.249	0.446	2.0327e-23
Lhfpl3	6.29818e-28	0.311967	0.142	0.015	2.03343e-23
mt-Atp6	7.89263e-28	-0.375171	0.124	0.362	2.54821e-23
Slc22a17	9.87837e-28	-0.404294	0.365	0.521	3.18933e-23
Slc17a7	5.81253e-27	-0.378301	0.382	0.561	1.87663e-22
Ly6h	5.83757e-27	-0.435957	0.247	0.433	1.88472e-22
Sorcs3	2.01746e-26	0.340507	0.218	0.055	6.51357e-22
Sgcz	3.4225e-26	0.389977	0.241	0.071	1.10499e-21
Hspa5	5.37524e-26	-0.429088	0.135	0.328	1.73545e-21
Rnasek	1.15191e-25	-0.462585	0.151	0.341	3.71906e-21
Malat1	1.39563e-25	-0.0272249	1	1	4.50593e-21
Psap	3.33633e-25	-0.410853	0.267	0.446	1.07717e-20
Grik2	8.09005e-25	0.114343	0.939	0.944	2.61195e-20
Itm2c	1.274e-24	-0.416617	0.195	0.383	4.11324e-20
Ndufa4	1.89434e-24	-0.381436	0.215	0.421	6.11605e-20
Efna5	2.82049e-24	0.409357	0.198	0.051	9.10624e-20
Chsy3	1.41358e-23	0.388305	0.608	0.367	4.56388e-19
Rasal2	1.8234e-23	0.243569	0.908	0.759	5.88703e-19
Tmeff2	2.01311e-23	0.272289	0.876	0.706	6.49952e-19
Unc5d	5.00459e-23	0.427794	0.468	0.25	1.61578e-18
Gm49127	6.23568e-23	0.243961	0.138	0.021	2.01325e-18
Tmsb4x	8.32294e-23	-0.472341	0.395	0.528	2.68714e-18
Rps29	2.29737e-22	-0.348464	0.262	0.481	7.4173e-18
Rgs6	4.31425e-22	0.382684	0.385	0.176	1.3929e-17
Rapgef4	1.29539e-21	0.349648	0.682	0.439	4.18229e-17
Sorcs1	1.65537e-21	0.241252	0.115	0.014	5.34453e-17
Ndfip1	1.71823e-21	-0.307988	0.481	0.61	5.54747e-17
Fam155a	4.3876e-21	0.101862	0.999	0.981	1.41658e-16
Slc12a5	4.76706e-21	-0.34956	0.298	0.447	1.53909e-16
Chgb	6.9705e-21	-0.397954	0.221	0.384	2.2505e-16
Dad1	8.36954e-21	-0.370051	0.103	0.266	2.70219e-16
Plxna4os3	1.835e-20	0.291937	0.228	0.074	5.92449e-16
Nrg3os	2.16144e-20	-0.276782	0.548	0.676	6.97843e-16
Icam5	2.19692e-20	-0.35471	0.244	0.408	7.09298e-16
Pdia6	3.29219e-20	-0.382873	0.115	0.275	1.06292e-15
Calr	4.6777e-20	-0.387934	0.158	0.316	1.51024e-15
Faim2	6.98769e-20	-0.380742	0.147	0.31	2.25604e-15
Stxbp5l	1.12033e-19	0.246324	0.852	0.702	3.6171e-15
Tmed9	1.73454e-19	-0.359559	0.199	0.36	5.60014e-15
Pgrmc1	2.16482e-19	-0.368889	0.112	0.266	6.98934e-15
Ppp2r2b	2.7037e-19	0.338947	0.336	0.154	8.72917e-15
Prnp	3.43348e-19	-0.360135	0.222	0.372	1.10853e-14
Ubb	4.33318e-19	-0.358013	0.215	0.402	1.39901e-14
Gm37679	5.15349e-19	0.220855	0.154	0.035	1.66386e-14
Cntn4	5.41622e-19	0.297425	0.18	0.055	1.74868e-14
Son	5.7064e-19	-0.178282	0.792	0.834	1.84237e-14
Sparcl1	1.29075e-18	-0.334535	0.288	0.427	4.16732e-14
Adcy8	1.39194e-18	0.273709	0.219	0.073	4.49403e-14
Rbfox1	1.87231e-18	0.0837148	0.994	0.995	6.04494e-14
Fyco1	3.15549e-18	-0.334752	0.26	0.408	1.01878e-13
Tenm4	3.75886e-18	0.306768	0.267	0.11	1.21358e-13
Dlg2	4.09295e-18	0.0427278	0.997	0.999	1.32145e-13
Fam135b	5.66141e-18	0.241087	0.888	0.709	1.82784e-13
Pparg	6.15956e-18	0.221197	0.126	0.025	1.98868e-13
Fth1	6.90236e-18	-0.35623	0.346	0.52	2.2285e-13
Timp3	9.1531e-18	0.211506	0.148	0.035	2.95517e-13
4930419G24Rik	1.37299e-17	0.201186	0.135	0.03	4.43285e-13
Ppia	1.86071e-17	-0.313881	0.327	0.509	6.00748e-13
Arl6ip5	2.1842e-17	-0.347447	0.173	0.318	7.05191e-13
Kcnj3	3.18773e-17	0.230604	0.895	0.732	1.02919e-12
Igkc	3.66399e-17	0.094621	0.065	0.002	1.18296e-12
Gm29237	3.90653e-17	0.123517	0.06	0	1.26126e-12
Syp	4.00529e-17	-0.316849	0.263	0.401	1.29315e-12
Hsp90aa1	4.27068e-17	-0.314594	0.278	0.445	1.37883e-12
Dgkb	4.38954e-17	0.301827	0.705	0.518	1.41721e-12
Snhg14	5.26529e-17	0.227309	0.855	0.697	1.69995e-12
Kcnma1	6.12795e-17	0.180472	0.943	0.841	1.97847e-12
Matk	6.35941e-17	-0.309909	0.302	0.439	2.0532e-12
Sv2b	9.55881e-17	0.0909681	0.058	0	3.08616e-12
Cnih2	1.18282e-16	-0.290729	0.109	0.256	3.81886e-12
Arl6ip1	1.18592e-16	-0.336938	0.186	0.328	3.82885e-12
Tenm2	1.24027e-16	0.111987	0.984	0.96	4.00433e-12
Chchd2	1.27894e-16	-0.192937	0.076	0.23	4.12918e-12
Thsd7b	1.48522e-16	0.254767	0.217	0.08	4.7952e-12
Gm16105	1.61152e-16	-0.314384	0.077	0.215	5.20295e-12
Gm47283	1.77714e-16	-0.267737	0.504	0.608	5.73768e-12
Pebp1	3.02495e-16	-0.30068	0.211	0.363	9.76636e-12
Ank2	4.0408e-16	0.135389	0.981	0.923	1.30461e-11
Selenok	4.43868e-16	-0.332166	0.135	0.274	1.43307e-11
Ntm	4.48435e-16	0.113754	0.067	0.003	1.44782e-11
Adamts18	4.87966e-16	0.136318	0.067	0.003	1.57545e-11
Caln1	5.62999e-16	0.309589	0.533	0.331	1.8177e-11
Dcx	7.09902e-16	0.191236	0.138	0.034	2.29199e-11
Gm21798	1.1909e-15	0.170208	0.1	0.017	3.84493e-11
AY036118	1.45958e-15	0.214568	0.189	0.065	4.7124e-11
Hectd2os	1.51177e-15	0.176953	0.121	0.027	4.88089e-11
Enox1	1.71986e-15	0.244997	0.818	0.637	5.55274e-11
Lrrc4c	2.23286e-15	0.26243	0.733	0.564	7.20901e-11
Rpl3	2.29565e-15	-0.262403	0.167	0.332	7.41174e-11
Far2os1	2.85897e-15	0.163042	0.084	0.011	9.23047e-11
Farp1	3.57503e-15	0.138287	0.09	0.014	1.15423e-10
Ctnna2	3.67942e-15	0.144149	0.932	0.873	1.18794e-10
Gria4	4.8353e-15	0.281486	0.33	0.162	1.56113e-10
Pcdh15	5.30291e-15	0.237115	0.164	0.054	1.7121e-10
Hsp90ab1	5.58359e-15	-0.28554	0.349	0.509	1.80272e-10
Gm48678	6.43142e-15	0.262991	0.308	0.139	2.07645e-10
Hmgcll1	6.57958e-15	0.212975	0.16	0.05	2.12428e-10
Camk2a	7.16865e-15	-0.128326	0.859	0.881	2.31447e-10
Chrm3	8.3049e-15	0.0891811	0.051	0	2.68132e-10
Gm15577	1.15653e-14	0.160176	0.094	0.016	3.73396e-10
Fkbp2	1.18427e-14	-0.302692	0.108	0.24	3.82354e-10
Rps24	1.469e-14	-0.274059	0.195	0.352	4.7428e-10
Gm26871	1.49132e-14	0.198669	0.892	0.758	4.81486e-10
4930532I03Rik	1.70841e-14	0.198049	0.138	0.039	5.51579e-10
Unc5c	2.27977e-14	0.288487	0.549	0.373	7.36046e-10
Cntnap2	2.32256e-14	0.277671	0.538	0.377	7.4986e-10
Plcb4	3.51e-14	0.138352	0.071	0.008	1.13324e-09
Tmed2	3.58701e-14	-0.298854	0.089	0.211	1.1581e-09
Erp29	3.76438e-14	-0.297013	0.096	0.218	1.21537e-09
Gm11149	4.36342e-14	0.186191	0.147	0.044	1.40877e-09
Mgat4c	4.93322e-14	0.0843521	0.048	0	1.59274e-09
Nrg1	5.04574e-14	0.31386	0.547	0.359	1.62907e-09
Calb1	5.51891e-14	-0.296727	0.195	0.326	1.78184e-09
Hcn1	5.71609e-14	0.189546	0.144	0.047	1.8455e-09
Gm47523	6.12762e-14	0.151192	0.097	0.019	1.97836e-09
Agrp	7.39133e-14	0.174877	0.121	0.031	2.38637e-09
Plp1	7.41855e-14	0.138752	0.282	0.126	2.39515e-09
Prr7	9.04127e-14	-0.267761	0.076	0.195	2.91906e-09
Gm28376	9.17371e-14	-0.175225	0.753	0.815	2.96182e-09
Nmt1	9.61397e-14	-0.286162	0.246	0.367	3.10397e-09
Zfp804a	9.73985e-14	0.302553	0.531	0.345	3.14461e-09
Apod	1.02504e-13	0.0736594	0.113	0.027	3.30945e-09
Snhg11	1.3378e-13	0.249758	0.81	0.666	4.31922e-09
Ppm1e	1.58527e-13	0.198597	0.817	0.686	5.11821e-09
Mapk4	1.6252e-13	0.268369	0.344	0.174	5.24711e-09
Blnk	1.94447e-13	0.14083	0.073	0.009	6.2779e-09
Olfm2	1.96815e-13	0.114433	0.068	0.008	6.35436e-09
Igfbp5	2.03587e-13	-0.286644	0.102	0.222	6.57301e-09
Rps27a	2.19768e-13	-0.228765	0.196	0.358	7.09544e-09
Gm41505	2.22507e-13	0.201038	0.169	0.058	7.18385e-09
Cntn1	2.23704e-13	0.226095	0.842	0.661	7.22249e-09
Dlgap1	2.71975e-13	0.0502197	0.993	0.996	8.78098e-09
Chst1	3.19597e-13	-0.275804	0.128	0.255	1.03185e-08
Ndufa13	4.22131e-13	-0.22608	0.109	0.24	1.36289e-08
Lysmd4	4.34139e-13	0.191925	0.17	0.06	1.40166e-08
Nfat5	4.37772e-13	0.27434	0.519	0.312	1.41339e-08
Fras1	4.41576e-13	0.182151	0.129	0.038	1.42567e-08
Krtcap2	4.79089e-13	-0.269695	0.052	0.158	1.54679e-08
Selenos	5.7634e-13	-0.269398	0.067	0.177	1.86077e-08
Xrcc6	5.89965e-13	0.218793	0.205	0.083	1.90476e-08
Pcdh9	6.46023e-13	0.0642742	0.98	0.985	2.08575e-08
Gm6999	6.76301e-13	0.199083	0.15	0.05	2.18351e-08
Mtus2	7.42562e-13	0.272582	0.467	0.267	2.39744e-08
Kcnq1ot1	7.49844e-13	0.246173	0.765	0.57	2.42095e-08
1500035N22Rik	8.81784e-13	0.180174	0.138	0.043	2.84693e-08
Tmem178b	9.14684e-13	0.253688	0.327	0.177	2.95315e-08
Ppfia2	9.27026e-13	0.0620596	0.98	0.976	2.993e-08
Gm48512	1.03146e-12	0.223972	0.233	0.101	3.33017e-08
Epb41	1.0417e-12	0.236636	0.25	0.113	3.36323e-08
Kcnab1	1.06336e-12	0.262597	0.721	0.533	3.43316e-08
Grm7	1.12128e-12	0.0946205	0.965	0.944	3.62015e-08
Fgf12	1.36542e-12	0.242254	0.765	0.575	4.40838e-08
Lrpap1	1.5178e-12	-0.292979	0.176	0.294	4.90038e-08
Sec11c	1.53242e-12	-0.297609	0.118	0.229	4.94758e-08
Ndufb9	1.56104e-12	-0.237785	0.119	0.247	5.03996e-08
Dpp10	1.66233e-12	0.132458	0.076	0.013	5.36701e-08
Kcnc2	1.73037e-12	0.0535503	0.042	0	5.58667e-08
Npdc1	2.0707e-12	-0.280616	0.137	0.254	6.68546e-08
Usp29	3.73761e-12	0.271614	0.43	0.249	1.20673e-07
EGFP-gn	4.04436e-12	-0.161064	0.09	0.223	1.30576e-07
Ndufa1	4.50016e-12	-0.207455	0.044	0.144	1.45292e-07
Pam	4.90211e-12	0.256569	0.453	0.275	1.58269e-07
6530403H02Rik	5.28888e-12	0.258026	0.321	0.169	1.70757e-07
Nptx1	5.84021e-12	-0.275628	0.179	0.293	1.88557e-07
Sema3e	6.02265e-12	0.203174	0.135	0.047	1.94447e-07
Cox7a2	6.12938e-12	-0.205797	0.129	0.261	1.97893e-07
Kansl1l	6.54497e-12	0.242346	0.376	0.203	2.11311e-07
Dip2c	6.59815e-12	0.210397	0.807	0.637	2.13028e-07
Maml3	7.11275e-12	0.236282	0.725	0.555	2.29642e-07
Slc35f4	7.49841e-12	0.259415	0.374	0.214	2.42094e-07
Slc24a5	8.38953e-12	-0.234936	0.365	0.462	2.70864e-07
Selenof	8.50581e-12	-0.266533	0.125	0.236	2.74618e-07
Grm3	8.53744e-12	0.203033	0.156	0.058	2.7564e-07
Gm12296	8.55549e-12	0.215234	0.246	0.113	2.76223e-07
5730522E02Rik	8.65183e-12	0.236745	0.721	0.551	2.79333e-07
Gm15563	9.54466e-12	0.168244	0.116	0.034	3.08159e-07
Emc10	1.02484e-11	-0.269558	0.156	0.266	3.30879e-07
Rps19	1.039e-11	-0.25225	0.126	0.246	3.35452e-07
Ptprn2	1.04806e-11	0.25286	0.564	0.391	3.38375e-07
Anks1b	1.13816e-11	0.103841	0.988	0.948	3.67467e-07
Grm8	1.149e-11	0.195029	0.126	0.041	3.70968e-07
Cox6c	1.16114e-11	-0.202314	0.244	0.413	3.74885e-07
Slc8a2	1.44917e-11	-0.25793	0.281	0.396	4.67877e-07
Pdia3	1.46118e-11	-0.269698	0.131	0.244	4.71758e-07
Zranb2	1.52228e-11	-0.130387	0.738	0.745	4.91482e-07
4930547E14Rik	1.54734e-11	0.119796	0.068	0.011	4.99575e-07
A230004M16Rik	1.65798e-11	0.205462	0.209	0.091	5.35296e-07
Bach2	1.95727e-11	0.165031	0.131	0.044	6.31923e-07
Ssbp4	2.02542e-11	-0.263323	0.169	0.277	6.53926e-07
Cisd1	2.02552e-11	-0.24085	0.094	0.203	6.5396e-07
Gm29587	2.18162e-11	0.116409	0.067	0.01	7.04359e-07
Uchl4	2.52889e-11	0.117457	0.073	0.013	8.16477e-07
Aldoa	2.54101e-11	-0.250213	0.276	0.403	8.2039e-07
Arhgap44	2.55915e-11	0.236081	0.387	0.211	8.26248e-07
Tmem59l	3.20014e-11	-0.27027	0.122	0.23	1.0332e-06
Cpeb4	3.43726e-11	0.249071	0.452	0.267	1.10975e-06
Dpm1	3.59754e-11	-0.251611	0.25	0.355	1.1615e-06
Dock11	3.74864e-11	0.193313	0.215	0.095	1.21029e-06
4930402H24Rik	4.01831e-11	0.255658	0.622	0.401	1.29735e-06
Rprml	4.20521e-11	-0.136609	0.023	0.105	1.3577e-06
Ankrd17	4.35291e-11	0.253565	0.562	0.356	1.40538e-06
mt-Co1	4.70251e-11	-0.277881	0.251	0.377	1.51825e-06
Dgkg	4.746e-11	0.225103	0.711	0.549	1.53229e-06
Pabpn1	5.11284e-11	-0.246005	0.321	0.422	1.65073e-06
Gpnmb	5.26767e-11	0.111205	0.061	0.009	1.70072e-06
Npas2	6.23835e-11	0.153813	0.109	0.033	2.01411e-06
B4gat1	6.27707e-11	-0.219384	0.042	0.132	2.02662e-06
Frmd3	6.39334e-11	0.139259	0.083	0.019	2.06415e-06
Nalcn	6.6587e-11	0.253335	0.61	0.418	2.14983e-06
Nrgn	6.81027e-11	-0.212386	0.506	0.664	2.19876e-06
Zfp804b	8.91321e-11	0.271215	0.305	0.175	2.87772e-06
Rpl34	9.49059e-11	-0.229182	0.145	0.26	3.06413e-06
Rock2	1.13316e-10	0.240422	0.468	0.297	3.65852e-06
Emc4	1.13335e-10	-0.240331	0.062	0.156	3.65914e-06
Ablim1	1.13645e-10	0.256516	0.526	0.34	3.66916e-06
Msi2	1.18502e-10	0.227847	0.343	0.187	3.82595e-06
Scg2	1.23461e-10	-0.270321	0.144	0.247	3.98606e-06
Luc7l2	1.30743e-10	0.190332	0.862	0.701	4.22117e-06
Ambra1	1.35886e-10	0.24006	0.516	0.339	4.38722e-06
Add2	1.45477e-10	-0.168413	0.589	0.634	4.69687e-06
Tbc1d12	1.59286e-10	0.200566	0.26	0.127	5.14272e-06
Gm16351	1.62482e-10	0.181125	0.173	0.071	5.24591e-06
Ppfibp1	1.6651e-10	0.156854	0.122	0.041	5.37595e-06
Ramp1	1.81881e-10	-0.248412	0.189	0.287	5.87222e-06
Pappa	2.22879e-10	0.107152	0.045	0.003	7.19586e-06
Mir100hg	2.25945e-10	0.119823	0.08	0.019	7.29487e-06
Cit	2.26055e-10	0.107865	0.064	0.011	7.29841e-06
Fam133b	2.37625e-10	-0.246945	0.247	0.353	7.67195e-06
Tmc6	2.40654e-10	0.0867456	0.045	0.003	7.76976e-06
Nrxn3	2.44942e-10	0.213447	0.794	0.703	7.90821e-06
Magi2	2.47968e-10	0.0854761	0.98	0.957	8.0059e-06
Cobl	2.52189e-10	0.126102	0.086	0.021	8.14217e-06
Scn1b	2.63483e-10	-0.225209	0.11	0.218	8.5068e-06
Cdh10	2.65899e-10	0.185604	0.225	0.108	8.58481e-06
Mkln1	2.70545e-10	0.234304	0.378	0.22	8.73482e-06
Gpr137c	2.71981e-10	0.224861	0.315	0.172	8.78119e-06
Ssr2	2.89415e-10	-0.206306	0.042	0.127	9.34405e-06
Rps28	2.97736e-10	-0.22479	0.147	0.262	9.61271e-06
Nxpe4	3.25591e-10	0.205019	0.23	0.112	1.0512e-05
Rpn1	3.31951e-10	-0.199242	0.044	0.13	1.07174e-05
Plpp4	3.58771e-10	0.168054	0.144	0.055	1.15833e-05
Laptm4a	3.83531e-10	-0.251143	0.11	0.209	1.23827e-05
Mdga2	3.91965e-10	0.142496	0.911	0.829	1.2655e-05
Ntng2	4.04442e-10	0.216852	0.301	0.157	1.30578e-05
Tomm20	4.15099e-10	-0.234569	0.115	0.216	1.34019e-05
Lgi2	4.15122e-10	0.0765973	0.047	0.004	1.34026e-05
Eif4g3	4.87369e-10	0.240762	0.544	0.35	1.57352e-05
Syn3	4.8741e-10	0.234834	0.629	0.455	1.57365e-05
Gm1673	4.99326e-10	-0.139432	0.035	0.118	1.61212e-05
Dhrs7	5.21163e-10	-0.201766	0.036	0.117	1.68263e-05
Eef1a1	5.79558e-10	-0.229111	0.285	0.396	1.87116e-05
Nme2	6.02089e-10	-0.151732	0.057	0.149	1.9439e-05
Nrn1	6.2041e-10	-0.237151	0.266	0.373	2.00305e-05
Bex2	6.46355e-10	-0.203408	0.217	0.357	2.08682e-05
Galnt14	6.59401e-10	0.226875	0.283	0.156	2.12894e-05
Tmem191c	6.69473e-10	-0.238647	0.25	0.357	2.16146e-05
Mtmr3	6.92821e-10	0.216969	0.36	0.206	2.23684e-05
Rps2	7.32759e-10	-0.237083	0.212	0.328	2.36579e-05
Hbb-bs	7.7488e-10	-0.16216	0.064	0.16	2.50178e-05
Ndufs6	7.82614e-10	-0.109225	0.013	0.081	2.52675e-05
Acaca	8.30852e-10	0.211866	0.315	0.173	2.68249e-05
Armh3	8.43379e-10	0.200892	0.267	0.138	2.72293e-05
Zmiz1	9.04337e-10	0.181038	0.195	0.089	2.91974e-05
Celf2	9.40171e-10	0.0181028	0.997	0.999	3.03544e-05
Btrc	9.74165e-10	0.234994	0.483	0.29	3.14519e-05
Tm2d2	1.11956e-09	-0.223261	0.057	0.142	3.61462e-05
Rspo3	1.16574e-09	0.167246	0.124	0.046	3.76372e-05
Zfp609	1.16794e-09	0.231887	0.423	0.25	3.77082e-05
Selenow	1.20541e-09	-0.196283	0.234	0.372	3.89179e-05
Npepps	1.27166e-09	0.214389	0.378	0.221	4.10568e-05
Epha10	1.30649e-09	0.171103	0.172	0.076	4.21814e-05
Gm28750	1.3081e-09	0.122062	0.077	0.019	4.22334e-05
Rpl19	1.35832e-09	-0.207509	0.211	0.334	4.38546e-05
2210408F21Rik	1.369e-09	0.17685	0.186	0.085	4.41997e-05
Rian	1.3893e-09	0.210794	0.414	0.251	4.4855e-05
Arhgap35	1.46188e-09	0.207581	0.289	0.156	4.71984e-05
Fam171b	1.51237e-09	-0.193728	0.436	0.493	4.88283e-05
Sh3gl1	1.5233e-09	-0.226541	0.234	0.328	4.91811e-05
Sorcs2	1.52487e-09	0.20145	0.221	0.112	4.9232e-05
Manf	1.54194e-09	-0.237935	0.18	0.278	4.97831e-05
Ctsl	1.76541e-09	-0.233909	0.073	0.161	5.6998e-05
Fndc3a	1.93627e-09	0.221858	0.32	0.184	6.25144e-05
Tmem160	1.95916e-09	-0.140296	0.022	0.092	6.32534e-05
Gucy1a2	2.02299e-09	0.232652	0.439	0.275	6.53142e-05
Ctnna3	2.02632e-09	0.237685	0.49	0.318	6.54218e-05
Ighm	2.21416e-09	0.0726325	0.052	0.008	7.14863e-05
Gm12239	2.24949e-09	0.064518	0.033	0.001	7.2627e-05
Tenm3	2.26938e-09	0.224215	0.317	0.192	7.32692e-05
Pcbp3	2.33814e-09	0.188886	0.241	0.121	7.54893e-05
Rasl10a	2.53336e-09	-0.218225	0.193	0.311	8.17921e-05
Syndig1	2.68656e-09	0.206712	0.295	0.163	8.67384e-05
Ndufs5	2.71647e-09	-0.172959	0.128	0.241	8.77038e-05
Rps27	2.74431e-09	-0.226716	0.224	0.331	8.86028e-05
Gm47271	2.83041e-09	0.130563	0.11	0.038	9.13825e-05
Ube2d1	2.84336e-09	0.173934	0.219	0.107	9.18007e-05
Ywhah	2.96262e-09	-0.216414	0.19	0.306	9.56511e-05
Dennd1a	3.00842e-09	0.202984	0.738	0.573	9.71298e-05
Rpl39	3.12713e-09	-0.185874	0.108	0.209	0.000100963
Nipal2	3.29569e-09	0.14665	0.115	0.041	0.000106404
Tspan3	3.30813e-09	-0.236737	0.203	0.292	0.000106806
Fam120c	3.37667e-09	0.200066	0.297	0.162	0.000109019
Zfpm2	3.41991e-09	0.110777	0.922	0.872	0.000110415
Zmat4	3.46634e-09	0.231911	0.592	0.399	0.000111914
Adgrl3	3.58723e-09	0.155736	0.881	0.775	0.000115817
Akap6	3.65216e-09	0.186915	0.795	0.643	0.000117914
Ryr3	3.68817e-09	0.216561	0.609	0.444	0.000119076
Dgki	3.75641e-09	0.129394	0.951	0.868	0.000121279
Rims2	3.78525e-09	0.230203	0.586	0.395	0.00012221
Pak7	3.92999e-09	0.22825	0.557	0.365	0.000126884
Naaladl2	4.09622e-09	0.213246	0.326	0.187	0.000132251
Dynll1	4.14747e-09	-0.190512	0.228	0.354	0.000133905
Gm26672	4.58701e-09	0.141117	0.122	0.046	0.000148096
1700109K24Rik	4.60296e-09	0.119828	0.086	0.025	0.000148611
Dclk1	4.67729e-09	0.176897	0.876	0.727	0.000151011
Fam173a	4.85892e-09	-0.229632	0.132	0.224	0.000156875
Sar1b	5.10792e-09	-0.227281	0.116	0.211	0.000164914
Tjp1	5.23346e-09	0.21619	0.695	0.512	0.000168968
Gabbr1	5.37552e-09	-0.228338	0.253	0.34	0.000173554
Samd4	5.49025e-09	0.119872	0.089	0.027	0.000177258
Arhgef25	5.5069e-09	-0.225961	0.227	0.314	0.000177796
Akap13	5.67457e-09	0.144158	0.132	0.053	0.000183209
Prkn	5.86091e-09	0.218842	0.674	0.485	0.000189225
A330102I10Rik	5.92707e-09	0.203899	0.292	0.165	0.000191361
Elmod1	6.01309e-09	-0.137602	0.661	0.688	0.000194138
Ndufb10	6.33289e-09	-0.162263	0.08	0.175	0.000204464
Syn1	6.33299e-09	0.210968	0.371	0.228	0.000204467
Rps18	6.3954e-09	-0.181985	0.145	0.255	0.000206482
Dock3	6.67164e-09	0.204481	0.783	0.608	0.000215401
Col6a1	6.79805e-09	0.0863784	0.039	0.003	0.000219482
Rpl35a	6.89357e-09	-0.183598	0.195	0.312	0.000222566
Usp25	6.8996e-09	0.171801	0.201	0.097	0.000222761
Nav2	6.93753e-09	0.172778	0.827	0.694	0.000223985
Atp5j	7.32096e-09	-0.182063	0.102	0.199	0.000236364
Arhgap21	7.38311e-09	0.223086	0.576	0.395	0.000238371
Pex5l	7.52758e-09	0.220004	0.472	0.33	0.000243036
Gm26879	7.60175e-09	0.0830274	0.048	0.007	0.00024543
Rpsa	7.70128e-09	-0.183582	0.126	0.23	0.000248644
Peak1	7.72752e-09	0.16592	0.202	0.099	0.000249491
Mt3	7.94775e-09	-0.205796	0.208	0.322	0.000256601
Gm13684	8.03841e-09	0.079172	0.044	0.005	0.000259528
Usp50	8.17943e-09	0.166317	0.182	0.086	0.000264081
Atp6v0a1	8.18404e-09	-0.156502	0.555	0.596	0.00026423
Atp2b2	8.52834e-09	-0.162134	0.571	0.626	0.000275346
Ctsb	8.92941e-09	-0.238029	0.109	0.197	0.000288295
Tmem164	8.94726e-09	0.163587	0.163	0.073	0.000288871
Gm20642	9.73987e-09	-0.177153	0.519	0.567	0.000314461
Rpl23	9.78847e-09	-0.182153	0.208	0.328	0.000316031
Exoc4	9.85276e-09	0.188742	0.795	0.635	0.000318106
Sik3	1.02122e-08	0.220628	0.451	0.295	0.000329712
Hecw1	1.07437e-08	0.207948	0.717	0.545	0.000346873
Ptpro	1.14351e-08	0.20631	0.301	0.173	0.000369192
Pou2f1	1.16148e-08	0.205277	0.336	0.193	0.000374994
Cdk12	1.29627e-08	0.2187	0.424	0.254	0.000418513
Mlip	1.3412e-08	0.20844	0.359	0.224	0.00043302
4930567K20Rik	1.35811e-08	0.184587	0.241	0.126	0.000438481
Kcnmb2	1.40952e-08	0.0862803	0.042	0.005	0.000455079
Pde4b	1.4296e-08	0.0989194	0.083	0.025	0.000461562
Nbea	1.43359e-08	0.103266	0.961	0.907	0.000462848
Cacng7	1.45521e-08	0.159242	0.183	0.087	0.000469829
Sgk1	1.47569e-08	0.184377	0.218	0.115	0.000476443
Igdcc4	1.48971e-08	0.0938378	0.058	0.012	0.000480966
Ndufs7	1.53071e-08	-0.140313	0.052	0.133	0.000494204
Ldlrad4	1.53343e-08	0.221656	0.555	0.409	0.000495083
Gm44724	1.62352e-08	0.126707	0.089	0.028	0.000524171
Rfx7	1.71114e-08	0.212526	0.439	0.273	0.000552458
Rps13	1.72624e-08	-0.207385	0.209	0.316	0.000557334
9530026P05Rik	1.75828e-08	0.105898	0.061	0.014	0.000567677
Dock8	1.77163e-08	0.0806856	0.042	0.005	0.000571987
Trim35	1.8188e-08	-0.202109	0.324	0.396	0.000587219
Atxn3	1.82935e-08	0.147031	0.151	0.066	0.000590624
Itpr1	1.84005e-08	-0.191657	0.406	0.47	0.000594078
Hdac7	1.90451e-08	0.160907	0.185	0.089	0.000614891
Gm37459	1.93235e-08	0.0992586	0.062	0.015	0.000623879
Atp6ap2	1.97791e-08	-0.228718	0.147	0.233	0.000638587
Lrtm1	2.04596e-08	0.125025	0.099	0.034	0.000660559
Aurkaip1	2.10727e-08	-0.09514	0.012	0.069	0.000680353
Ptgds	2.12848e-08	0.110076	0.115	0.045	0.0006872
Fnip1	2.2409e-08	0.188712	0.304	0.17	0.000723497
Ndufc2	2.29934e-08	-0.203545	0.109	0.197	0.000742364
Setx	2.35536e-08	0.177861	0.244	0.131	0.00076045
Saraf	2.43685e-08	-0.236034	0.17	0.256	0.00078676
Dgat2	2.53758e-08	-0.215305	0.113	0.201	0.000819283
Prox2	2.7605e-08	0.0772761	0.044	0.006	0.000891256
Sez6l2	2.88731e-08	-0.221443	0.195	0.281	0.000932198
Nyap2	2.94824e-08	0.131858	0.118	0.046	0.000951868
Ppargc1a	2.98796e-08	0.153804	0.167	0.078	0.000964692
Ltbp1	3.13547e-08	0.060345	0.029	0.001	0.00101232
Lin7a	3.20003e-08	0.189903	0.218	0.117	0.00103316
Tcf12	3.30019e-08	0.214697	0.645	0.448	0.0010655
Pla2g4e	3.60247e-08	0.157861	0.174	0.083	0.00116309
Apbb2	3.62206e-08	0.196997	0.353	0.214	0.00116942
Fhod3	3.62921e-08	0.0719035	0.036	0.003	0.00117173
Sdf2l1	3.63433e-08	-0.114194	0.006	0.056	0.00117338
Tomm7	3.6377e-08	-0.130541	0.049	0.127	0.00117447
Nkain2	3.85331e-08	-0.00654577	0.961	0.995	0.00124408
Rpl18a	3.95353e-08	-0.133508	0.11	0.211	0.00127644
Gm38562	3.97989e-08	0.0792627	0.041	0.005	0.00128495
Rpl8	3.98537e-08	-0.172999	0.137	0.236	0.00128672
Rai2	3.9966e-08	0.128099	0.106	0.04	0.00129034
Tesk2	4.10539e-08	0.106904	0.084	0.027	0.00132547
Gm46123	4.13372e-08	0.168969	0.203	0.103	0.00133461
Pstpip2	4.26691e-08	0.126117	0.121	0.048	0.00137762
Tmem258	4.31403e-08	-0.145953	0.033	0.101	0.00139283
Itgbl1	4.5048e-08	0.105335	0.071	0.02	0.00145442
Rasgrf1	4.61381e-08	-0.122304	0.769	0.813	0.00148961
Rpl21	4.83354e-08	-0.181452	0.176	0.279	0.00156056
Prelid3a	4.87923e-08	-0.216259	0.235	0.319	0.00157531
Slc9a9	4.90976e-08	0.216636	0.459	0.302	0.00158516
Rpl27	5.15758e-08	-0.182491	0.11	0.199	0.00166518
Brinp3	5.18533e-08	0.20902	0.384	0.246	0.00167414
Smyd3	5.30445e-08	0.215427	0.544	0.375	0.0017126
Hnrnpc	5.341e-08	0.183458	0.302	0.175	0.00172439
Nr6a1	5.39391e-08	0.184744	0.285	0.163	0.00174148
4930587E11Rik	5.40046e-08	0.106768	0.073	0.021	0.00174359
Selenom	5.81822e-08	-0.165964	0.099	0.186	0.00187847
Dync1li1	5.93217e-08	0.143453	0.167	0.079	0.00191526
Gm16189	6.14034e-08	0.101625	0.065	0.017	0.00198247
Clasp1	6.40388e-08	0.199577	0.368	0.224	0.00206756
Slc35a3	6.47479e-08	0.108404	0.097	0.034	0.00209045
Rab3a	6.76702e-08	-0.12542	0.084	0.177	0.0021848
Ehbp1	6.94542e-08	0.212833	0.5	0.325	0.0022424
Pvt1	7.01332e-08	0.215219	0.491	0.338	0.00226432
Atf7ip	7.42926e-08	0.174955	0.279	0.154	0.00239861
Calm2	7.5405e-08	-0.167588	0.628	0.697	0.00243452
Creb5	7.60138e-08	0.0571798	0.028	0.001	0.00245418
Gm10097	7.60138e-08	0.0578508	0.028	0.001	0.00245418
Atp8a2	7.60583e-08	0.196509	0.33	0.199	0.00245562
Camk4	8.04971e-08	0.128111	0.137	0.06	0.00259893
Gm49003	8.05397e-08	0.125458	0.103	0.04	0.0026003
Fmnl2	8.98548e-08	0.212977	0.562	0.394	0.00290105
Sorl1	9.42911e-08	-0.186932	0.327	0.397	0.00304428
Frmd4a	9.70075e-08	0.126677	0.894	0.81	0.00313198
Gm16267	9.85774e-08	0.11428	0.096	0.034	0.00318267
Hecw2	9.94122e-08	0.183	0.314	0.185	0.00320962
Lyrm1	1.05213e-07	0.109006	0.096	0.034	0.00339689
Gabrg2	1.05412e-07	0.208365	0.606	0.432	0.00340332
Tmx4	1.07814e-07	-0.201063	0.228	0.312	0.00348087
Cd47	1.08311e-07	-0.196245	0.304	0.37	0.00349693
Dbi	1.08738e-07	-0.131887	0.049	0.125	0.00351071
Rer1	1.0908e-07	-0.183289	0.061	0.134	0.00352176
Gm47423	1.11317e-07	0.0721371	0.045	0.008	0.00359399
Cox5b	1.12372e-07	-0.170853	0.106	0.193	0.00362805
Arhgef11	1.17293e-07	0.167945	0.246	0.135	0.00378693
Efr3b	1.17386e-07	0.103926	0.083	0.028	0.00378993
Slc7a15	1.33055e-07	0.0753279	0.041	0.006	0.0042958
mt-Cytb	1.36838e-07	-0.207223	0.183	0.279	0.00441795
Cdh4	1.37793e-07	0.0694735	0.036	0.004	0.00444878
Atxn7l3b	1.39266e-07	-0.192677	0.096	0.177	0.00449636
Cpne4	1.39778e-07	0.206986	0.52	0.379	0.00451287
Abi2	1.40288e-07	0.205453	0.544	0.371	0.00452935
Ndufb11	1.42428e-07	-0.150547	0.051	0.123	0.00459842
Mtss1	1.42987e-07	0.0915367	0.065	0.018	0.00461648
Slc38a6	1.44764e-07	0.13081	0.141	0.064	0.00467386
Foxp2	1.45074e-07	0.0637734	0.036	0.004	0.00468387
H3f3a	1.47621e-07	-0.205303	0.217	0.306	0.00476609
Sec61b	1.47761e-07	-0.0968946	0.015	0.069	0.00477062
C030017B01Rik	1.48883e-07	0.16069	0.212	0.111	0.00480683
AW554918	1.50732e-07	0.163682	0.244	0.133	0.00486654
Rab24	1.54686e-07	-0.185248	0.106	0.187	0.00499419
Suz12	1.6142e-07	0.155888	0.209	0.11	0.0052116
Apc	1.62524e-07	0.210826	0.629	0.442	0.00524725
Ptch1	1.63363e-07	0.149807	0.179	0.089	0.00527435
1700037C18Rik	1.63966e-07	0.0819259	0.054	0.012	0.00529381
Ptms	1.65555e-07	-0.193901	0.206	0.304	0.00534509
Zeb1	1.72661e-07	0.194694	0.406	0.251	0.00557452
Rapgef4os1	1.80229e-07	0.165981	0.217	0.117	0.00581887
A330076H08Rik	1.82891e-07	0.163816	0.218	0.117	0.0059048
Rpl22l1	1.86268e-07	-0.158603	0.119	0.213	0.00601386
Hras	1.87149e-07	-0.106422	0.045	0.117	0.00604229
Rc3h1	1.90773e-07	0.170919	0.272	0.155	0.00615931
Dtnbos	1.92185e-07	-0.203385	0.142	0.224	0.00620489
Gm46218	1.96158e-07	0.142193	0.164	0.08	0.00633316
Tsc22d2	1.96892e-07	0.160624	0.222	0.12	0.00635685
Hmbox1	1.97841e-07	0.200143	0.382	0.242	0.00638748
Btbd10	1.98187e-07	0.166843	0.273	0.156	0.00639867
Cox6b1	2.14252e-07	-0.14158	0.103	0.191	0.00691734
Kcnh1	2.15021e-07	0.205338	0.491	0.34	0.00694218
Necab3	2.20239e-07	0.111608	0.084	0.029	0.00711062
Plppr1	2.21526e-07	0.184627	0.295	0.175	0.0071522
Csdc2	2.23594e-07	0.114238	0.092	0.034	0.00721896
Crlf1	2.24901e-07	-0.206247	0.116	0.195	0.00726117
Fam193a	2.36099e-07	0.193032	0.382	0.239	0.0076227
Cacnb4	2.42666e-07	0.193857	0.631	0.482	0.00783473
Adar	2.46757e-07	0.148755	0.231	0.124	0.00796679
Cux1	2.46968e-07	0.165798	0.199	0.108	0.00797361
Gm10785	2.47999e-07	0.140277	0.157	0.076	0.0080069
Rpl30	2.49011e-07	-0.169945	0.217	0.327	0.00803957
Oga	2.50192e-07	0.173816	0.321	0.193	0.0080777
Slmap	2.51678e-07	0.164663	0.257	0.145	0.00812567
Galnt1	2.51913e-07	-0.195931	0.23	0.301	0.00813325
Cd9	2.60453e-07	0.0515123	0.06	0.015	0.00840898
Gm3510	2.61993e-07	0.098239	0.076	0.024	0.0084587
Gm47591	2.66905e-07	0.118405	0.131	0.057	0.0086173
Golgb1	2.7379e-07	-0.185587	0.315	0.383	0.00883959
Ptprz1	2.74498e-07	0.18492	0.328	0.203	0.00886244
Atp5md	2.76564e-07	-0.172579	0.174	0.272	0.00892914
Skap1	2.78642e-07	0.0686929	0.039	0.006	0.00899624
Gpc6	2.79575e-07	0.0692724	0.035	0.004	0.00902636
Tmco1	2.85526e-07	-0.194401	0.089	0.163	0.00921849
Kcnip1	2.9207e-07	0.0792721	0.041	0.007	0.00942976
Ankrd28	2.95396e-07	0.1667	0.251	0.142	0.00953716
Tbck	2.97487e-07	0.16135	0.246	0.136	0.00960466
Tmem117	2.97967e-07	0.193082	0.394	0.253	0.00962017
Braf	3.0043e-07	0.208229	0.531	0.36	0.00969968
Ap4s1	3.04862e-07	0.142755	0.174	0.089	0.00984277
Eif2s3y	3.07836e-07	-0.15995	0.452	0.499	0.0099388
Pigp	3.11541e-07	-0.170298	0.055	0.123	0.0100584
Plppr2	3.17308e-07	-0.196837	0.244	0.314	0.0102446
Stag1	3.19085e-07	0.179519	0.765	0.603	0.010302
Scaper	3.21844e-07	0.198735	0.446	0.298	0.010391
Tdrd3	3.25149e-07	0.149301	0.202	0.107	0.0104977
Ctnnd2	3.29477e-07	0.123093	0.874	0.791	0.0106375
Tmtc1	3.38628e-07	0.187746	0.365	0.229	0.0109329
Emc7	3.40274e-07	-0.209765	0.126	0.204	0.0109861
Rpl28	3.41908e-07	-0.138311	0.1	0.188	0.0110388
Eps8	3.47996e-07	0.0882848	0.055	0.014	0.0112354
Snd1	3.5549e-07	0.181173	0.339	0.211	0.0114774
Tbc1d24	3.63496e-07	0.145066	0.179	0.091	0.0117358
Cadps	3.63498e-07	0.165581	0.801	0.666	0.0117359
Stau1	3.65755e-07	0.115016	0.128	0.056	0.0118088
Lsamp	3.75604e-07	-0.0487535	0.972	0.997	0.0121267
1700080N15Rik	3.80591e-07	0.0747286	0.047	0.009	0.0122878
4930455C13Rik	3.85702e-07	0.114426	0.094	0.036	0.0124528
Pkp4	3.89728e-07	0.198605	0.483	0.329	0.0125828
Ddost	4.13071e-07	-0.162956	0.039	0.101	0.0133364
Csnk1g1	4.13963e-07	0.202828	0.484	0.314	0.0133652
Cpeb2	4.14425e-07	0.12494	0.131	0.059	0.0133801
Cd81	4.16174e-07	-0.229974	0.14	0.216	0.0134366
Ptgis	4.31969e-07	0.0472031	0.022	0	0.0139466
Gm41333	4.31969e-07	0.0508231	0.022	0	0.0139466
Gm48742	4.4684e-07	0.0446483	0.025	0.001	0.0144267
Sorbs2os	4.47559e-07	0.157558	0.244	0.137	0.0144499
Scmh1	4.49993e-07	0.191951	0.413	0.273	0.0145285
Nova2	4.59067e-07	0.166929	0.282	0.163	0.0148214
Sema3a	4.69799e-07	0.0690173	0.032	0.003	0.0151679
Herc1	4.72549e-07	0.201092	0.552	0.385	0.0152567
Nsmaf	4.73923e-07	0.136493	0.189	0.096	0.0153011
Stat5b	4.8492e-07	0.0912626	0.061	0.017	0.0156561
Chpf	4.85285e-07	-0.109854	0.009	0.054	0.0156679
Atp2c1	4.91423e-07	-0.132209	0.555	0.584	0.0158661
Pcdh20	4.92166e-07	-0.160404	0.048	0.114	0.0158901
Sipa1l1	4.98507e-07	0.1829	0.711	0.56	0.0160948
Adgrb3	4.98918e-07	0.0591161	0.964	0.948	0.0161081
Klf7	5.02427e-07	0.158842	0.259	0.147	0.0162214
Gm35188	5.12516e-07	0.153343	0.285	0.166	0.0165471
Spcs2	5.23886e-07	-0.196984	0.129	0.209	0.0169142
Cox7c	5.24772e-07	-0.173032	0.295	0.415	0.0169428
Aak1	5.25716e-07	0.195791	0.6	0.437	0.0169733
Trio	5.26376e-07	0.199384	0.539	0.374	0.0169946
Snx25	5.26637e-07	0.132268	0.169	0.083	0.017003
Mapk14	5.35998e-07	0.162934	0.281	0.162	0.0173052
Kantr	5.36867e-07	0.150599	0.19	0.101	0.0173333
Ptprt	5.42421e-07	0.0692739	0.044	0.009	0.0175126
Acyp2	5.66292e-07	0.176298	0.254	0.153	0.0182833
Phtf2	5.72874e-07	0.141468	0.177	0.091	0.0184958
Tbc1d19	5.95025e-07	0.141059	0.192	0.1	0.019211
Arhgap26	6.01557e-07	0.144822	0.205	0.112	0.0194219
Cog5	6.13715e-07	0.18798	0.413	0.266	0.0198144
Cadm1	6.13931e-07	0.146207	0.821	0.705	0.0198214
Cfl1	6.27241e-07	-0.153523	0.108	0.192	0.0202511
Frmd6	6.33392e-07	0.128005	0.132	0.061	0.0204497
Tomm22	6.37347e-07	-0.118628	0.029	0.087	0.0205774
Rtn4	6.49351e-07	-0.156058	0.504	0.537	0.0209649
Ubr3	6.68458e-07	0.188063	0.464	0.312	0.0215818
Rc3h2	6.71045e-07	0.17558	0.323	0.198	0.0216653
Mapt	6.75618e-07	0.192287	0.632	0.465	0.021813
Apba1	6.80482e-07	0.199566	0.459	0.324	0.02197
Pdzd2	7.05677e-07	0.19078	0.398	0.256	0.0227835
Tubb2a	7.14842e-07	-0.189519	0.19	0.27	0.0230794
Qrich1	7.19891e-07	0.176985	0.369	0.226	0.0232424
Mllt10	7.54127e-07	0.195068	0.589	0.418	0.0243478
Ppip5k1	7.6553e-07	0.15959	0.257	0.148	0.0247159
Eid1	7.69766e-07	-0.172904	0.118	0.198	0.0248527
Cnpy2	7.90948e-07	-0.182086	0.067	0.134	0.0255365
Fndc3b	8.15515e-07	0.157726	0.241	0.139	0.0263297
Klf12	8.37356e-07	0.195545	0.503	0.359	0.0270349
Ptpn4	8.39404e-07	0.162258	0.32	0.189	0.027101
Umad1	8.5326e-07	0.151401	0.214	0.119	0.0275484
Runx1t1	8.54965e-07	0.063912	0.041	0.008	0.0276034
Arpp21	8.56693e-07	0.13815	0.869	0.764	0.0276592
Senp5	8.72605e-07	0.155497	0.25	0.143	0.0281729
Gtf2ird1	8.73282e-07	0.0843744	0.073	0.024	0.0281948
Tmem35a	9.04216e-07	-0.116195	0.012	0.058	0.0291935
Map4k3	9.32809e-07	0.172081	0.337	0.21	0.0301167
Sec62	9.4455e-07	-0.185525	0.326	0.384	0.0304957
Arih1	9.55937e-07	0.191273	0.461	0.314	0.0308634
Pard3b	9.92814e-07	0.133503	0.145	0.071	0.032054
Dnajc6	1.01149e-06	0.196235	0.5	0.334	0.0326569
Rpl38	1.0229e-06	-0.16654	0.167	0.259	0.0330252
Galnt13	1.02933e-06	0.191439	0.497	0.353	0.033233
Rps6ka3	1.05073e-06	0.168529	0.282	0.169	0.0339237
Cacna2d2	1.05127e-06	0.0466709	0.023	0.001	0.0339413
A430093F15Rik	1.06883e-06	0.0522291	0.023	0.001	0.0345084
Dysf	1.08369e-06	0.0462294	0.023	0.001	0.0349879
B230219D22Rik	1.0925e-06	-0.188098	0.109	0.181	0.0352724
Spock3	1.09318e-06	0.190481	0.568	0.453	0.0352945
Gm12227	1.11654e-06	0.05858	0.035	0.005	0.0360486
Ppm1h	1.13762e-06	0.189903	0.467	0.318	0.0367293
Alg13	1.1627e-06	0.103447	0.099	0.04	0.0375388
Adgrb2	1.17177e-06	-0.188279	0.24	0.32	0.0378316
Mir670hg	1.17424e-06	0.0723677	0.049	0.012	0.0379115
Gm49878	1.17619e-06	0.0537256	0.031	0.003	0.0379745
Rbms3	1.17765e-06	0.109399	0.099	0.041	0.0380216
Mbd5	1.18177e-06	0.159841	0.788	0.65	0.0381546
Akt3	1.18591e-06	0.159227	0.751	0.623	0.0382883
2210408I21Rik	1.20234e-06	0.145586	0.235	0.133	0.0388189
Ssh2	1.22169e-06	0.193199	0.555	0.388	0.0394436
Atxn2	1.24593e-06	0.166528	0.299	0.182	0.0402261
Grb2	1.25315e-06	0.145061	0.215	0.122	0.0404591
Bicd1	1.29253e-06	0.195764	0.561	0.388	0.0417306
Rpl24	1.34281e-06	-0.147356	0.161	0.258	0.0433538
Ddx10	1.34511e-06	0.136678	0.199	0.107	0.0434284
Nme7	1.3473e-06	0.15005	0.243	0.138	0.0434991
Rnf150	1.35524e-06	0.188009	0.438	0.298	0.0437552
Plce1	1.36386e-06	0.0708572	0.042	0.009	0.0440336
H2afy2	1.36634e-06	0.0649555	0.042	0.009	0.0441136
Rps3a1	1.37408e-06	-0.161163	0.18	0.273	0.0443634
Nt5c2	1.42678e-06	0.187095	0.432	0.283	0.0460652
Pde4dip	1.42799e-06	0.179246	0.765	0.598	0.046104
Patj	1.43857e-06	0.0825855	0.064	0.02	0.0464456
Orc3	1.44023e-06	0.154453	0.243	0.138	0.0464993
Mrpl27	1.44156e-06	-0.135039	0.039	0.099	0.0465421
Ano3	1.45585e-06	-0.119746	0.738	0.787	0.0470037
Erbb4	1.47268e-06	0.0659345	0.061	0.019	0.047547
Deptor	1.50901e-06	0.0746144	0.044	0.009	0.0487199
Wnk1	1.51096e-06	0.165697	0.344	0.211	0.0487828
Elk3	1.51852e-06	0.0987556	0.093	0.037	0.0490268
Acss3	1.52661e-06	0.0544736	0.028	0.003	0.049288
Slc25a4	1.53532e-06	-0.180049	0.238	0.325	0.0495692
Magi3	1.53578e-06	0.102464	0.105	0.045	0.0495842
Slc2a13	1.5895e-06	0.164476	0.775	0.64	0.0513187
Tmem39a	1.59313e-06	0.0866314	0.073	0.025	0.0514357
Ttc19	1.59349e-06	-0.167549	0.366	0.434	0.0514474
4930565N06Rik	1.6092e-06	0.0515633	0.028	0.003	0.0519546
Gm10848	1.62193e-06	0.127854	0.163	0.083	0.0523657
Atp5a1	1.62994e-06	-0.181533	0.254	0.334	0.0526241
2610037D02Rik	1.63223e-06	0.170168	0.294	0.176	0.0526982
Mtus1	1.66556e-06	0.0623282	0.044	0.009	0.0537742
Gde1	1.66689e-06	-0.192943	0.121	0.19	0.0538173
Kat6b	1.74874e-06	0.192285	0.528	0.36	0.0564599
B230217J21Rik	1.76537e-06	0.0571591	0.032	0.004	0.0569966
Gm15398	1.82645e-06	0.062963	0.038	0.007	0.0589689
Dab1	1.82945e-06	0.0369684	0.997	0.995	0.0590657
Camk2n1	1.85034e-06	-0.167999	0.128	0.21	0.0597402
AC171003.1	1.85474e-06	0.0656276	0.038	0.007	0.059882
Ckap5	1.86317e-06	0.159388	0.285	0.173	0.0601544
Ptpn12	1.86395e-06	0.165423	0.318	0.195	0.0601796
D130040H23Rik	1.87365e-06	0.141924	0.214	0.119	0.0604927
Mark3	1.91823e-06	0.182027	0.446	0.293	0.061932
Maged1	1.94161e-06	-0.173391	0.144	0.224	0.0626867
Klhl32	1.95738e-06	0.172757	0.378	0.237	0.063196
Cachd1	1.96426e-06	0.0507429	0.033	0.005	0.0634182
Tm2d3	1.96903e-06	-0.189606	0.073	0.138	0.063572
Atp2a2	2.05638e-06	-0.171347	0.326	0.379	0.0663924
H3f3b	2.08498e-06	-0.182362	0.227	0.31	0.0673157
Rplp2	2.08707e-06	-0.129578	0.138	0.227	0.0673831
Arid5b	2.09081e-06	0.18422	0.32	0.209	0.067504
Usp32	2.14047e-06	0.184027	0.411	0.268	0.0691071
1700111E14Rik	2.1488e-06	0.161249	0.272	0.161	0.0693762
4930486F22Rik	2.18605e-06	0.0510835	0.025	0.002	0.0705787
Cdkal1	2.1921e-06	0.175082	0.371	0.236	0.0707743
Ddx5	2.19451e-06	0.163036	0.754	0.595	0.0708521
Gm26873	2.26549e-06	0.0712554	0.047	0.011	0.0731435
Tbcd	2.2849e-06	0.145024	0.212	0.121	0.0737703
Myo9a	2.30517e-06	0.192798	0.522	0.36	0.0744249
Cops9	2.31052e-06	-0.0384416	0	0.032	0.0745976
Sst	2.31052e-06	-0.0323613	0	0.032	0.0745976
Nsg1	2.35226e-06	-0.1815	0.121	0.192	0.0759449
Angpt2	2.36345e-06	0.0648507	0.039	0.008	0.0763065
Gfod2	2.39285e-06	0.0960094	0.087	0.034	0.0772555
Atp5f1	2.40304e-06	-0.186041	0.147	0.221	0.0775844
Pitpnm3	2.49401e-06	0.0893933	0.07	0.024	0.0805214
Dleu2	2.51853e-06	0.185296	0.414	0.273	0.0813134
Hs3st2	2.56732e-06	0.0404593	0.019	0	0.0828885
8030451O07Rik	2.56732e-06	0.0417267	0.019	0	0.0828885
Usp11	2.59257e-06	0.123208	0.145	0.074	0.0837038
Larp4b	2.60361e-06	0.159796	0.294	0.178	0.0840601
Praf2	2.61718e-06	-0.117227	0.022	0.071	0.0844983
A830012C17Rik	2.62906e-06	0.0474341	0.022	0.001	0.0848819
Txndc15	2.72381e-06	-0.19467	0.122	0.187	0.0879411
Wdpcp	2.77127e-06	0.127406	0.154	0.079	0.0894734
Pola1	2.78432e-06	0.13052	0.174	0.092	0.0898945
Lmbr1	2.81286e-06	0.130815	0.182	0.097	0.090816
Lyzl4	2.82868e-06	0.0745826	0.064	0.021	0.0913266
Arxes1	2.93834e-06	-0.14281	0.035	0.089	0.0948673
Rarb	2.96121e-06	0.0634958	0.041	0.009	0.0956058
Lmo7	3.01975e-06	0.182624	0.533	0.391	0.0974956
Smg6	3.05989e-06	0.180684	0.494	0.343	0.0987917
Trpm7	3.07488e-06	0.184999	0.483	0.329	0.0992755
Rabgap1l	3.10352e-06	0.168203	0.769	0.622	0.1002
Ext1	3.11575e-06	0.157447	0.315	0.199	0.100595
Gm49708	3.19286e-06	0.0581596	0.035	0.006	0.103085
Prr16	3.19976e-06	0.186908	0.365	0.246	0.103307
Nav3	3.21643e-06	0.122725	0.93	0.837	0.103846
Rabac1	3.23373e-06	-0.244641	0.142	0.208	0.104404
Map1lc3a	3.30363e-06	-0.117309	0.052	0.114	0.106661
Ranbp2	3.30571e-06	0.16083	0.285	0.18	0.106728
Lclat1	3.36426e-06	0.131541	0.185	0.101	0.108618
Thy1	3.3921e-06	-0.202772	0.16	0.229	0.109517
Gm28905	3.44795e-06	0.126936	0.134	0.066	0.111321
Tmod1	3.45125e-06	0.136756	0.205	0.113	0.111427
Gm11613	3.45141e-06	0.115042	0.14	0.069	0.111432
Fam49b	3.49812e-06	0.157953	0.281	0.175	0.11294
Fmn1	3.51053e-06	0.117887	0.141	0.071	0.113341
Gabrd	3.51547e-06	-0.183815	0.103	0.172	0.113501
Cdyl	3.52865e-06	0.117708	0.131	0.064	0.113926
Snx1	3.56604e-06	0.124577	0.153	0.079	0.115133
Ankfy1	3.58966e-06	0.125232	0.177	0.095	0.115896
Gm44079	3.62045e-06	0.055308	0.026	0.003	0.11689
Zfp385b	3.63157e-06	0.160339	0.266	0.167	0.117249
Arhgef9	3.64519e-06	0.184453	0.529	0.382	0.117689
Hspa4	3.66429e-06	-0.175678	0.221	0.292	0.118305
Sdk1	3.66509e-06	0.142754	0.129	0.064	0.118331
Rpl26	3.69651e-06	-0.147508	0.137	0.218	0.119346
Pstk	3.70551e-06	-0.159992	0.076	0.139	0.119636
Frmd5	3.7312e-06	0.156105	0.759	0.633	0.120465
Cx3cl1	3.7642e-06	-0.180809	0.122	0.191	0.121531
Smdt1	3.77577e-06	-0.0793334	0.058	0.126	0.121905
Gm48239	3.80961e-06	0.0533449	0.031	0.004	0.122997
A330040F15Rik	3.81402e-06	0.0480408	0.026	0.003	0.123139
Tmem243	3.84846e-06	0.13908	0.237	0.137	0.124251
Nsd2	3.86156e-06	0.1451	0.241	0.143	0.124674
Mob1a	3.9069e-06	0.0654394	0.044	0.01	0.126138
Scn2a	3.98049e-06	0.176747	0.693	0.531	0.128514
E130307A14Rik	3.99779e-06	0.173188	0.394	0.261	0.129073
Inhba	4.04443e-06	0.0972403	0.084	0.034	0.130578
Lrrc3b	4.0496e-06	0.137202	0.186	0.102	0.130746
Prkce	4.07279e-06	0.0885824	0.959	0.911	0.131494
Slc30a3	4.09313e-06	-0.186697	0.154	0.221	0.132151
Cacul1	4.0981e-06	0.127544	0.177	0.095	0.132311
Scai	4.13555e-06	0.174824	0.43	0.298	0.13352
A830036E02Rik	4.17748e-06	-0.142556	0.044	0.102	0.134874
Mrfap1	4.20448e-06	-0.142561	0.106	0.183	0.135746
Grid2	4.25383e-06	0.18537	0.477	0.356	0.137339
Phyhd1	4.27675e-06	0.086971	0.086	0.034	0.138079
Fmn2	4.28075e-06	0.180026	0.512	0.35	0.138208
Igsf9b	4.2906e-06	0.0710491	0.065	0.022	0.138526
Edf1	4.37282e-06	-0.0789894	0.047	0.109	0.141181
Ldlrad3	4.37572e-06	0.131719	0.17	0.092	0.141274
Tmem132b	4.40387e-06	0.167134	0.651	0.525	0.142183
Aff4	4.52412e-06	0.169485	0.433	0.291	0.146066
Bckdha	4.56551e-06	0.090138	0.087	0.035	0.147402
9330175M20Rik	4.58806e-06	0.086525	0.068	0.024	0.14813
Snx32	4.61949e-06	0.11955	0.154	0.081	0.149145
Hs3st1	4.62029e-06	0.0705557	0.047	0.012	0.149171
Ptpn5	4.62573e-06	0.105986	0.113	0.053	0.149346
Pacs1	4.64826e-06	0.155477	0.291	0.181	0.150074
8030462N17Rik	4.6779e-06	0.144168	0.241	0.143	0.151031
Crebbp	4.68622e-06	0.179598	0.542	0.383	0.151299
Parp8	4.69959e-06	0.137578	0.228	0.133	0.151731
A630089N07Rik	4.70419e-06	0.128795	0.189	0.104	0.151879
Pcp4	4.72582e-06	-0.154776	0.234	0.357	0.152578
Cop1	4.82633e-06	0.14673	0.278	0.167	0.155823
Mios	4.83678e-06	0.118594	0.141	0.071	0.15616
Arpc3	4.89844e-06	-0.166753	0.141	0.216	0.158151
Ccser1	4.89991e-06	0.111441	0.865	0.788	0.158199
Lncpint	4.92355e-06	0.179436	0.693	0.531	0.158962
Amy1	4.9646e-06	0.122654	0.15	0.077	0.160287
Ddrgk1	4.98878e-06	-0.180068	0.103	0.169	0.161068
Slc8a1	5.04232e-06	0.150984	0.34	0.23	0.162796
Ywhab	5.04646e-06	-0.164727	0.145	0.226	0.16293
Dync1i1	5.06182e-06	0.175353	0.6	0.451	0.163426
Herc4	5.08966e-06	0.130535	0.211	0.118	0.164325
Arhgap6	5.15463e-06	0.0586205	0.032	0.005	0.166423
Tpt1	5.16797e-06	-0.159305	0.193	0.278	0.166853
Strn3	5.22172e-06	0.178997	0.513	0.37	0.168589
Ier3ip1	5.23984e-06	-0.167441	0.093	0.156	0.169174
Tent5d	5.25329e-06	0.0418899	0.023	0.002	0.169608
Preb	5.29593e-06	-0.179763	0.124	0.193	0.170984
Trim33	5.37717e-06	0.158428	0.295	0.185	0.173607
Ksr2	5.42519e-06	0.185704	0.648	0.475	0.175158
Gpc4	5.47368e-06	0.17747	0.452	0.304	0.176723
Dcaf1	5.4742e-06	0.140266	0.219	0.126	0.17674
Ube2g1	5.48642e-06	0.160214	0.323	0.202	0.177134
Lepr	5.58903e-06	0.049397	0.032	0.005	0.180448
Mmp16	5.59117e-06	0.104085	0.846	0.787	0.180516
Lamtor2	5.64364e-06	-0.123652	0.047	0.105	0.182211
Neurod6	5.73181e-06	-0.0830978	0.023	0.072	0.185057
Enpp2	5.74039e-06	0.0709311	0.08	0.032	0.185334
Ppp1cb	5.77712e-06	0.157534	0.32	0.205	0.18652
Ostc	5.91501e-06	-0.166688	0.103	0.172	0.190972
4932413F04Rik	5.94383e-06	0.064942	0.039	0.009	0.191903
Gm14764	5.96347e-06	0.0510525	0.028	0.003	0.192536
Rps11	6.05316e-06	-0.118737	0.113	0.195	0.195432
4933436I20Rik	6.12462e-06	0.0554376	0.02	0.001	0.19774
Plod2	6.24038e-06	0.10818	0.115	0.054	0.201477
Gdpd2	6.26021e-06	0.0406135	0.02	0.001	0.202117
Gm15518	6.27736e-06	0.0403068	0.02	0.001	0.202671
Bmp8b	6.34641e-06	0.0396807	0.02	0.001	0.2049
Rps16	6.38055e-06	-0.171952	0.116	0.184	0.206002
Tmem135	6.47556e-06	0.172012	0.378	0.248	0.20907
Actg1	6.59585e-06	-0.144806	0.173	0.261	0.212953
Rasa1	6.60872e-06	0.17314	0.39	0.264	0.213369
Gm50152	6.72892e-06	0.0704079	0.051	0.015	0.21725
Homer1	7.0255e-06	0.140519	0.254	0.156	0.226825
Pclo	7.08282e-06	0.176407	0.657	0.5	0.228676
Tbc1d31	7.34703e-06	0.0875822	0.074	0.028	0.237206
Eif5a	7.36957e-06	-0.0788346	0.047	0.107	0.237934
Dnajc3	7.38467e-06	-0.169218	0.086	0.15	0.238422
Rere	7.42521e-06	0.143025	0.814	0.69	0.23973
Slc14a2	7.53889e-06	0.0750335	0.035	0.007	0.2434
Ccn3	7.65703e-06	0.0446341	0.029	0.004	0.247215
Ralgps1	7.66785e-06	0.158691	0.372	0.236	0.247564
A230057D06Rik	7.76128e-06	0.17276	0.429	0.298	0.250581
Kif17	7.7747e-06	0.0893268	0.078	0.031	0.251014
Aplp2	7.78658e-06	-0.166422	0.314	0.359	0.251398
Fbxo11	7.80636e-06	0.166864	0.407	0.27	0.252036
Sppl3	7.86392e-06	0.149962	0.328	0.204	0.253895
Rab30	7.8881e-06	0.148842	0.24	0.146	0.254675
Dars2	8.09296e-06	0.0790673	0.065	0.023	0.261289
Nudcd3	8.1111e-06	-0.151557	0.343	0.393	0.261875
Sh3gl3	8.17793e-06	0.118914	0.148	0.077	0.264033
Tex9	8.23325e-06	0.0700515	0.044	0.011	0.265819
Baiap2	8.23465e-06	-0.138901	0.456	0.499	0.265864
Dtx4	8.37077e-06	0.0820643	0.073	0.028	0.270259
Brd4	8.37479e-06	0.157596	0.368	0.235	0.270388
Plxna2	8.44994e-06	0.159143	0.35	0.23	0.272815
Pcdh7	8.45298e-06	0.186515	0.427	0.311	0.272913
Robo1	8.61322e-06	0.183091	0.346	0.246	0.278086
4931406C07Rik	8.71213e-06	0.0830802	0.073	0.028	0.28128
Gm43221	8.81375e-06	0.0505545	0.029	0.004	0.284561
Cacna1c	8.94112e-06	0.0919356	0.949	0.894	0.288673
Large1	9.06496e-06	0.124945	0.858	0.755	0.292671
Them6	9.06729e-06	-0.10349	0.016	0.058	0.292746
Tecpr2	9.07174e-06	0.13652	0.209	0.122	0.29289
Nf1	9.09053e-06	0.158805	0.358	0.232	0.293497
Hivep3	9.10452e-06	0.181708	0.599	0.457	0.293948
Jkamp	9.13229e-06	-0.17248	0.132	0.199	0.294845
Tfrc	9.16818e-06	0.0903712	0.093	0.04	0.296004
Deaf1	9.26979e-06	0.105449	0.122	0.06	0.299285
Rabep1	9.2746e-06	0.18293	0.469	0.325	0.29944
Bmt2	9.34541e-06	0.139746	0.254	0.15	0.301726
Schip1	9.45307e-06	0.151366	0.727	0.607	0.305202
Osbp	9.47764e-06	0.099816	0.115	0.055	0.305995
Rsf1	9.62412e-06	0.165664	0.385	0.248	0.310724
Ptpra	9.62923e-06	-0.13583	0.427	0.45	0.310889
Eml1	9.63528e-06	0.110448	0.138	0.071	0.311085
Ssr4	9.66245e-06	-0.180869	0.122	0.187	0.311962
Pakap.1	9.73748e-06	0.143879	0.256	0.155	0.314384
Hipk2	9.97901e-06	0.122042	0.195	0.11	0.322182
Fam118b	1.02307e-05	0.124472	0.157	0.085	0.330308
Smarcad1	1.03549e-05	0.146344	0.266	0.163	0.334319
Fbxo8	1.04061e-05	0.113884	0.156	0.082	0.335973
Cfap300	1.04589e-05	0.0955775	0.105	0.048	0.337676
Dpm3	1.04958e-05	-0.14079	0.044	0.097	0.338869
Srp9	1.05485e-05	-0.125906	0.057	0.117	0.34057
2700062C07Rik	1.07173e-05	-0.142198	0.058	0.117	0.346018
Whamm	1.07192e-05	0.0950641	0.103	0.047	0.34608
Ggnbp2	1.10406e-05	0.145914	0.289	0.18	0.356458
Fbxl20	1.10626e-05	0.154776	0.343	0.217	0.357167
B4galt1	1.12988e-05	0.120294	0.17	0.094	0.364793
Fam172a	1.13356e-05	0.18247	0.522	0.356	0.365982
Gpr45	1.14506e-05	0.137079	0.233	0.138	0.369693
Romo1	1.15652e-05	-0.0764257	0.028	0.077	0.373395
Fam126b	1.16382e-05	0.165383	0.414	0.279	0.375752
Mfhas1	1.1842e-05	0.118147	0.144	0.076	0.382331
Mfsd4a	1.2129e-05	0.143213	0.27	0.168	0.391597
Gm10135	1.21729e-05	0.0454669	0.022	0.002	0.393015
Sp4	1.21856e-05	0.120393	0.17	0.094	0.393426
Adamtsl1	1.21893e-05	0.0754841	0.039	0.009	0.393543
Pik3r3	1.2221e-05	0.120029	0.17	0.094	0.394569
Calm3	1.22654e-05	-0.130718	0.141	0.223	0.396002
Slc16a4	1.22768e-05	0.088581	0.092	0.04	0.396368
Kif3c	1.2464e-05	0.128548	0.205	0.12	0.402412
Reps1	1.24712e-05	0.125322	0.179	0.101	0.402647
Adgrf4	1.25116e-05	0.0418644	0.022	0.002	0.40395
Tent2	1.25135e-05	0.132507	0.222	0.131	0.404011
Mirg	1.26613e-05	0.0917842	0.094	0.042	0.408783
Rtl1	1.26711e-05	0.0487486	0.026	0.003	0.4091
Kmt2c	1.26759e-05	0.159928	0.416	0.284	0.409254
Dcaf6	1.27591e-05	0.170915	0.481	0.351	0.411941
Tmem147	1.28043e-05	-0.172765	0.074	0.132	0.413399
Ncoa2	1.2821e-05	0.165223	0.459	0.321	0.41394
Ncoa6	1.30637e-05	0.12659	0.219	0.129	0.421775
9630013A20Rik	1.32326e-05	0.0624042	0.039	0.009	0.427228
Gm7854	1.32582e-05	0.0858293	0.074	0.029	0.428054
Cdc40	1.35536e-05	-0.154514	0.32	0.366	0.437593
Atxn1	1.37001e-05	0.127399	0.881	0.774	0.442322
Hist3h2ba	1.37413e-05	-0.116553	0.062	0.124	0.443652
Rps20	1.3762e-05	-0.11867	0.151	0.236	0.444319
Teddm2	1.39216e-05	0.0460681	0.026	0.003	0.449472
E330018M18Rik	1.39216e-05	0.047581	0.026	0.003	0.449472
Fam110b	1.40858e-05	0.146525	0.234	0.144	0.454774
Fbxo32	1.4156e-05	0.077036	0.058	0.02	0.45704
Zbtb37	1.44585e-05	0.0776875	0.065	0.024	0.466807
Rora	1.44623e-05	0.146674	0.776	0.65	0.46693
Ubtd2	1.44951e-05	0.110149	0.138	0.072	0.467987
Fgd4	1.45628e-05	0.166948	0.423	0.292	0.470176
Tnks	1.47123e-05	0.140106	0.269	0.166	0.475002
Tcp11l1	1.48052e-05	0.11672	0.174	0.098	0.478
Atp11c	1.48111e-05	0.121589	0.173	0.097	0.47819
Gm42196	1.48782e-05	0.0394157	0.019	0.001	0.480357
Gm4128	1.48782e-05	0.0434241	0.019	0.001	0.480357
Gls	1.50108e-05	0.150799	0.754	0.623	0.484638
Cald1	1.50644e-05	0.163294	0.395	0.261	0.486369
Masp1	1.51644e-05	0.0351877	0.019	0.001	0.489598
Adam22	1.532e-05	0.173719	0.528	0.375	0.494622
Gm36992	1.53594e-05	0.0334695	0.016	0	0.495894
Gm17130	1.53594e-05	0.0332374	0.016	0	0.495894
Ldb2	1.53594e-05	0.0302059	0.016	0	0.495894
Gm29530	1.53594e-05	0.0333587	0.016	0	0.495894
Ofcc1	1.53594e-05	0.0365873	0.016	0	0.495894
Gm49678	1.53594e-05	0.0195831	0.016	0	0.495894
Tln2	1.53962e-05	0.147904	0.314	0.199	0.497082
Camkmt	1.54529e-05	0.137393	0.243	0.15	0.498914
Fam3c	1.54964e-05	-0.164522	0.122	0.187	0.500317
Myadml2os	1.5516e-05	0.0756653	0.061	0.021	0.500948
Zfand4	1.59749e-05	0.0788939	0.076	0.03	0.515765
Phf24	1.62915e-05	0.15157	0.301	0.193	0.525988
4930578G10Rik	1.63585e-05	0.0744077	0.061	0.021	0.52815
Ndufc1	1.66068e-05	-0.0895957	0.067	0.132	0.536167
Rev3l	1.66587e-05	0.174061	0.456	0.328	0.537844
Dner	1.66803e-05	0.0778725	0.065	0.025	0.538539
Farsb	1.66844e-05	0.119224	0.199	0.115	0.538672
Far2	1.69076e-05	0.0961003	0.109	0.052	0.545878
Gm32509	1.71145e-05	-0.156875	0.365	0.407	0.55256
Rnf112	1.73279e-05	-0.153352	0.376	0.424	0.55945
Ppp2r5e	1.74215e-05	0.143764	0.285	0.178	0.56247
Fryl	1.75361e-05	0.12856	0.199	0.118	0.566169
Ift46	1.7561e-05	0.0848434	0.08	0.034	0.566973
Pura	1.79203e-05	-0.162049	0.272	0.334	0.578575
Unc79	1.81888e-05	0.164698	0.708	0.554	0.587244
Rps15a	1.83515e-05	-0.152087	0.189	0.267	0.592498
Slc22a23	1.85193e-05	0.122315	0.179	0.102	0.597913
Svil	1.86952e-05	0.0863896	0.084	0.036	0.603594
Tesc	1.91119e-05	-0.124918	0.052	0.108	0.617047
Tbl1x	1.91409e-05	0.0943558	0.105	0.05	0.617982
Zcchc18	1.93485e-05	-0.16252	0.161	0.229	0.624686
Gm30094	1.94816e-05	0.0473244	0.028	0.004	0.628984
Yipf3	1.95109e-05	-0.114033	0.028	0.074	0.629931
Fjx1	1.96951e-05	-0.122143	0.026	0.071	0.635875
Snap91	1.96964e-05	0.167216	0.487	0.344	0.635918
Gm4681	1.98051e-05	0.0459903	0.028	0.004	0.639429
Rpl37	1.99402e-05	-0.123696	0.206	0.3	0.64379
Kcng2	2.01027e-05	-0.153584	0.073	0.131	0.649034
Tfdp2	2.05211e-05	0.140355	0.263	0.167	0.662544
Rpl32	2.06635e-05	-0.128492	0.145	0.223	0.66714
Clta	2.07563e-05	-0.149162	0.196	0.268	0.670139
Ptbp2	2.1042e-05	0.154562	0.358	0.238	0.679361
Mrpl57	2.1088e-05	-0.0813877	0.022	0.066	0.680848
Gm42723	2.11208e-05	0.0401294	0.023	0.003	0.681905
Pgr	2.11514e-05	0.0827884	0.067	0.026	0.682894
Spire1	2.1164e-05	0.154094	0.368	0.238	0.683301
Wdr44	2.11886e-05	0.108098	0.122	0.063	0.684097
Sltm	2.1309e-05	0.162037	0.488	0.364	0.687982
Chic1	2.20296e-05	0.150876	0.308	0.198	0.711246
Fcho2	2.22187e-05	0.142125	0.279	0.176	0.717353
Setd5	2.22821e-05	0.159972	0.42	0.291	0.7194
Tardbp	2.24586e-05	0.143543	0.282	0.182	0.725097
Gas5	2.25539e-05	-0.155586	0.406	0.455	0.728175
Setd4	2.25611e-05	-0.16993	0.148	0.208	0.728407
Elf2	2.27499e-05	0.105307	0.145	0.077	0.734503
Ttll4	2.28195e-05	0.105468	0.125	0.064	0.736752
Cdc27	2.28463e-05	0.120797	0.209	0.121	0.737616
Ythdf3	2.29186e-05	0.130822	0.215	0.13	0.739951
Kdm2a	2.32203e-05	0.156541	0.381	0.257	0.749692
Fxyd1	2.32396e-05	0.0285962	0.029	0.005	0.750315
Apba2	2.35444e-05	0.175231	0.49	0.334	0.760156
Map6	2.36702e-05	0.127088	0.228	0.138	0.764216
Otud7a	2.37557e-05	0.132097	0.743	0.639	0.766977
Nenf	2.37842e-05	-0.154422	0.092	0.152	0.767896
4932443L11Rik	2.38474e-05	0.0774895	0.065	0.025	0.769938
Usp31	2.4002e-05	0.100461	0.126	0.065	0.774928
Rpl36al	2.47877e-05	-0.125177	0.093	0.16	0.800297
B230307C23Rik	2.48228e-05	-0.161072	0.259	0.314	0.80143
Phc3	2.50658e-05	0.134787	0.265	0.162	0.809274
Slc25a5	2.53088e-05	-0.106198	0.049	0.103	0.81712
Depdc5	2.57992e-05	0.132565	0.235	0.145	0.832952
Tceal3	2.58222e-05	-0.102231	0.045	0.1	0.833695
H2-K1	2.61868e-05	0.028819	0.029	0.005	0.845467
Tbc1d22bos	2.63405e-05	0.0472261	0.029	0.005	0.85043
Elavl4	2.63525e-05	0.055374	0.041	0.011	0.850815
Ccdc85b	2.63942e-05	-0.0944355	0.058	0.117	0.852165
Retreg2	2.66371e-05	-0.142594	0.054	0.107	0.860006
Xbp1	2.67015e-05	-0.139575	0.052	0.106	0.862086
Clu	2.67585e-05	0.0268102	0.15	0.08	0.863925
Zmym4	2.67668e-05	0.164743	0.455	0.307	0.864191
Slc4a1ap	2.68208e-05	0.0933154	0.113	0.056	0.865937
Gm28370	2.69278e-05	-0.130389	0.042	0.092	0.86939
Bend6	2.70591e-05	0.128809	0.205	0.124	0.873629
Atp5j2	2.72699e-05	-0.0921529	0.126	0.207	0.880436
Sema6a	2.73418e-05	0.0676922	0.058	0.021	0.882758
4933424G05Rik	2.74116e-05	0.093712	0.093	0.043	0.885012
Bax	2.75682e-05	-0.120234	0.055	0.11	0.890067
Kirrel3	2.76869e-05	0.0784046	0.964	0.926	0.893901
Nsg2	2.77207e-05	-0.141162	0.413	0.459	0.894992
Ankrd42	2.78057e-05	0.0846226	0.071	0.029	0.897736
2700097O09Rik	2.78933e-05	0.0923666	0.1	0.047	0.900565
Arhgap18	2.79035e-05	0.0372399	0.02	0.002	0.900893
Lcor	2.79042e-05	0.162095	0.445	0.308	0.900914
Sfmbt1	2.79235e-05	0.126233	0.212	0.126	0.901539
Rab8b	2.80936e-05	0.110454	0.129	0.069	0.90703
Gm32647	2.81809e-05	0.036359	0.02	0.002	0.909848
Sike1	2.84554e-05	0.0814014	0.083	0.036	0.918713
Epb41l4b	2.8576e-05	0.108846	0.128	0.068	0.922604
Atrnl1	2.90434e-05	0.141695	0.775	0.653	0.937695
Jagn1	2.93891e-05	-0.113187	0.028	0.072	0.948856
Gm16054	2.96075e-05	0.0403454	0.02	0.002	0.955907
Gm11867	2.97015e-05	0.0738144	0.031	0.006	0.958942
Rccd1	3.00967e-05	0.094064	0.092	0.042	0.971703
Tmem189	3.01326e-05	0.106595	0.122	0.064	0.972863
Tmpo	3.02442e-05	0.0670379	0.065	0.025	0.976465
Ahcyl1	3.04636e-05	0.141701	0.285	0.184	0.983547
Gabrb1	3.07062e-05	0.0951662	0.955	0.889	0.991381
Abhd16a	3.07789e-05	-0.153915	0.084	0.142	0.993729
Gm48747	3.08765e-05	0.108891	0.134	0.071	0.99688
Xpot	3.11043e-05	0.0916424	0.102	0.049	1
Cyp4x1	3.11464e-05	0.0814854	0.08	0.034	1
Mpp6	3.14432e-05	0.148525	0.317	0.213	1
Rps4x	3.14533e-05	-0.0761683	0.094	0.167	1
Rai1	3.22828e-05	0.130013	0.222	0.137	1
Cpeb3	3.22883e-05	0.162935	0.57	0.433	1
Scfd2	3.23302e-05	0.143856	0.281	0.179	1
Reep1	3.24499e-05	0.147195	0.321	0.21	1
Arl13b	3.25053e-05	0.0952337	0.102	0.049	1
Il15ra	3.2859e-05	0.0561044	0.039	0.01	1
Lrrtm3	3.30617e-05	0.163171	0.423	0.296	1
Gm26549	3.34447e-05	0.0947552	0.113	0.057	1
Gm26827	3.35129e-05	0.0595889	0.041	0.011	1
Gm40841	3.38646e-05	0.151406	0.311	0.208	1
Slc24a2	3.48973e-05	0.102878	0.929	0.85	1
Pdss2	3.50508e-05	0.151191	0.366	0.249	1
Kdm3b	3.5585e-05	0.120254	0.18	0.105	1
Ptn	3.57167e-05	0.0821328	0.134	0.072	1
Gm41335	3.69641e-05	0.0387317	0.017	0.001	1
Rcor1	3.71166e-05	0.134331	0.247	0.154	1
Abca5	3.71233e-05	0.131876	0.238	0.15	1
Tnrc6c	3.73259e-05	0.139716	0.791	0.66	1
Nrf1	3.7535e-05	0.139059	0.25	0.158	1
Gm49648	3.77037e-05	0.0404885	0.015	0	1
Ate1	3.77775e-05	-0.157483	0.16	0.224	1
Prdx2	3.78161e-05	-0.130631	0.092	0.154	1
Intu	3.85237e-05	0.0483749	0.032	0.007	1
Arhgap32	3.91639e-05	0.145008	0.301	0.194	1
Uty	3.92704e-05	0.13511	0.294	0.188	1
Dennd2a	3.93371e-05	0.121593	0.199	0.119	1
Grik4	3.99683e-05	0.156492	0.536	0.396	1
Galk2	4.02091e-05	0.08626	0.083	0.037	1
Lpgat1	4.0223e-05	0.110545	0.18	0.106	1
Srgap3	4.06556e-05	0.160352	0.696	0.556	1
Rundc3b	4.09442e-05	0.141013	0.278	0.179	1
Lrp6	4.11164e-05	0.133651	0.285	0.18	1
6720427I07Rik	4.13165e-05	0.0954529	0.15	0.082	1
Agfg1	4.13647e-05	0.11761	0.215	0.128	1
Tlk2	4.14019e-05	0.134258	0.259	0.163	1
Tbc1d25	4.14085e-05	0.0617651	0.045	0.014	1
Gm20404	4.15038e-05	0.0738906	0.076	0.032	1
Mast2	4.16461e-05	0.132834	0.246	0.156	1
Usp33	4.16898e-05	0.128642	0.289	0.181	1
Naca	4.20736e-05	-0.139147	0.144	0.215	1
Ap1s3	4.31183e-05	0.0661033	0.047	0.015	1
Rnf217	4.33099e-05	0.12658	0.233	0.144	1
Erbin	4.34841e-05	0.115619	0.189	0.112	1
4930512B01Rik	4.41984e-05	0.0701848	0.052	0.018	1
Gm13883	4.42618e-05	0.0750892	0.057	0.021	1
Peli1	4.43476e-05	0.139631	0.278	0.18	1
Rpl18	4.43869e-05	-0.114342	0.112	0.18	1
Rasa2	4.43917e-05	0.141536	0.233	0.148	1
4930567K12Rik	4.44961e-05	0.0741974	0.061	0.023	1
Mest	4.45493e-05	0.0685694	0.054	0.019	1
Gm816	4.56395e-05	0.054186	0.033	0.008	1
Trappc12	4.57764e-05	0.105109	0.132	0.071	1
Hmgb1	4.58772e-05	-0.150072	0.161	0.23	1
Gm16982	4.65911e-05	0.0406381	0.022	0.003	1
Asb3	4.66649e-05	0.131549	0.291	0.183	1
Gm21954	4.73383e-05	0.044263	0.022	0.003	1
S100pbp	4.75958e-05	0.115204	0.177	0.103	1
Map3k2	4.80886e-05	0.123414	0.262	0.16	1
Gm48159	4.84253e-05	0.0447582	0.022	0.003	1
Inf2	4.85498e-05	-0.152454	0.087	0.143	1
Gm28578	4.87791e-05	0.0611827	0.035	0.009	1
Mpc2	4.92504e-05	-0.14747	0.179	0.246	1
Snrpb	4.92955e-05	-0.132651	0.089	0.148	1
Setbp1	4.9729e-05	0.142127	0.756	0.637	1
2810432F15Rik	4.98156e-05	0.0686478	0.067	0.027	1
Gps1	5.02268e-05	-0.10657	0.033	0.079	1
Csmd3	5.02389e-05	-0.0964473	0.868	0.919	1
Wdr83os	5.09452e-05	-0.108479	0.039	0.087	1
Abcd2	5.13262e-05	0.079205	0.078	0.034	1
Mphosph9	5.16746e-05	0.114956	0.209	0.125	1
Caprin2	5.17735e-05	0.0531403	0.035	0.009	1
Plcl2	5.19736e-05	0.114488	0.173	0.102	1
Arf5	5.20795e-05	-0.161552	0.137	0.199	1
Mageh1	5.26152e-05	-0.107065	0.028	0.071	1
Rab28	5.29371e-05	0.125276	0.254	0.161	1
Gm1043	5.43827e-05	0.112755	0.177	0.103	1
Rpl36a	5.49109e-05	-0.108033	0.084	0.146	1
Slf1	5.55471e-05	0.110175	0.161	0.093	1
Ppp5c	5.5751e-05	-0.0850679	0.019	0.058	1
Scn3b	5.59089e-05	-0.147963	0.269	0.318	1
9930021J03Rik	5.61983e-05	0.156869	0.419	0.285	1
Tmbim6	5.63007e-05	-0.155312	0.097	0.154	1
Usp49	5.69982e-05	0.0769892	0.078	0.034	1
Abca8b	5.81544e-05	0.118383	0.225	0.137	1
Trir	5.82362e-05	-0.116446	0.054	0.105	1
Ube3c	5.93709e-05	0.155516	0.366	0.252	1
Alg6	5.98988e-05	0.0849202	0.1	0.049	1
Prmt9	6.04326e-05	0.0855167	0.089	0.041	1
Ddb2	6.12123e-05	0.0956915	0.122	0.064	1
Dnmbp	6.14938e-05	0.0980033	0.115	0.059	1
Nbas	6.15396e-05	0.123591	0.256	0.161	1
Trim23	6.19292e-05	0.0877675	0.122	0.064	1
Rnf38	6.2018e-05	0.0928104	0.137	0.073	1
Fam219a	6.24928e-05	0.136073	0.265	0.171	1
Ube4b	6.28754e-05	0.131808	0.272	0.173	1
Gm11944	6.291e-05	0.0810721	0.068	0.028	1
Gabarapl2	6.30113e-05	-0.132751	0.135	0.204	1
Nmnat2	6.31139e-05	0.156984	0.406	0.283	1
Crim1	6.31163e-05	0.124763	0.222	0.139	1
Snapc3	6.41509e-05	0.130089	0.222	0.139	1
Mir133a-1hg	6.4468e-05	0.071601	0.07	0.029	1
Wwox	6.45576e-05	0.142955	0.301	0.203	1
Herc3	6.56452e-05	0.143033	0.323	0.217	1
Lin52	6.58493e-05	0.104794	0.16	0.091	1
Acvr1	6.59981e-05	0.158962	0.433	0.311	1
Ccdc47	6.61097e-05	-0.163216	0.177	0.234	1
Lca5	6.62389e-05	0.0957093	0.11	0.057	1
Atf6b	6.62746e-05	-0.11894	0.041	0.088	1
Zfp850	6.62963e-05	0.0370227	0.019	0.002	1
Lrmda	6.69589e-05	0.0547565	0.023	0.003	1
Ccdc149	6.69718e-05	0.112013	0.169	0.098	1
Tmtc2	6.73963e-05	0.072688	0.057	0.021	1
Rpl36	6.779e-05	-0.129252	0.132	0.2	1
St6galnac3	6.80606e-05	0.14909	0.734	0.598	1
mt-Nd4l	6.80848e-05	-0.103361	0.028	0.071	1
Zfp536	6.83866e-05	0.166251	0.557	0.425	1
Cep170	6.85863e-05	0.127587	0.219	0.139	1
Cyb5b	6.87886e-05	0.110666	0.138	0.077	1
Tmem205	6.90125e-05	-0.146936	0.073	0.125	1
Dock6	6.94104e-05	0.0373224	0.023	0.003	1
Kcnb1	6.96166e-05	0.132779	0.265	0.171	1
Far2os2	6.99425e-05	0.04762	0.029	0.006	1
Chaf1a	7.02926e-05	0.0331066	0.019	0.002	1
Isca2	7.06664e-05	-0.127384	0.064	0.118	1
Abcb6	7.1907e-05	-0.0739283	0.007	0.038	1
4930428E07Rik	7.19466e-05	0.0405892	0.023	0.003	1
Myt1	7.28972e-05	0.0935122	0.116	0.06	1
Gm28320	7.29205e-05	0.0720333	0.07	0.029	1
Ranbp17	7.37172e-05	0.122352	0.202	0.125	1
Usp24	7.38067e-05	0.121081	0.233	0.144	1
Cldn11	7.49615e-05	0.0421514	0.044	0.014	1
Rngtt	7.50827e-05	0.138135	0.299	0.2	1
Agbl1	7.50864e-05	0.0764103	0.054	0.02	1
Ccser2	7.52698e-05	0.113935	0.182	0.109	1
Slc12a2	7.58119e-05	0.101618	0.138	0.077	1
Sbf2	7.58297e-05	0.176484	0.596	0.426	1
Rab3gap2	7.65215e-05	0.10661	0.158	0.091	1
Upp2	7.73675e-05	0.150962	0.609	0.482	1
Hacd4	7.75399e-05	0.0713742	0.065	0.027	1
Smad5	7.76641e-05	0.0694147	0.062	0.025	1
Igsf8	7.81671e-05	-0.154056	0.16	0.218	1
Kdelr1	7.83968e-05	-0.12951	0.049	0.097	1
Dtnb	7.85181e-05	0.156664	0.547	0.414	1
Lrrk2	7.85998e-05	0.0811871	0.092	0.044	1
Pdgfc	7.87128e-05	0.0881471	0.096	0.047	1
Prxl2a	7.88119e-05	-0.159488	0.141	0.199	1
C330007P06Rik	7.92487e-05	0.0658727	0.062	0.025	1
Rps17	7.96127e-05	-0.0911866	0.089	0.153	1
Micos13	8.02783e-05	-0.0704573	0.042	0.092	1
Gm20045	8.02928e-05	0.0839978	0.073	0.032	1
Slc7a14	8.04212e-05	0.153976	0.757	0.609	1
Gm44151	8.08528e-05	0.161454	0.426	0.299	1
Fbln2	8.10497e-05	0.0629953	0.044	0.014	1
Stk3	8.10992e-05	0.129263	0.206	0.131	1
Gm47827	8.13303e-05	0.0489545	0.031	0.007	1
Vamp4	8.146e-05	0.104839	0.157	0.091	1
Thada	8.19739e-05	0.12038	0.237	0.146	1
Tbc1d5	8.20557e-05	0.154989	0.462	0.334	1
Rpl27a	8.31007e-05	-0.139717	0.24	0.316	1
Pgap1	8.44745e-05	0.0769082	0.078	0.035	1
Pfdn2	8.50243e-05	-0.103983	0.051	0.101	1
Ankhd1	8.59569e-05	0.140753	0.375	0.257	1
Arfgef2	8.64263e-05	0.104078	0.173	0.101	1
Acsl3	8.64863e-05	-0.158131	0.105	0.161	1
Dym	8.75317e-05	0.134338	0.281	0.182	1
Zeb2	8.96791e-05	-0.0770773	0.855	0.874	1
Gm20149	8.97082e-05	0.0338782	0.016	0.001	1
Gm4117	8.99006e-05	0.0623451	0.051	0.018	1
4930443O20Rik	8.99493e-05	0.0345164	0.016	0.001	1
Gm42567	8.99493e-05	0.032205	0.016	0.001	1
Tafa4	8.99493e-05	0.0345796	0.016	0.001	1
Agmo	8.99493e-05	0.0286453	0.016	0.001	1
Dnase2a	9.0191e-05	0.0308284	0.016	0.001	1
Gm15679	9.06763e-05	0.0316882	0.016	0.001	1
Eef1b2	9.08886e-05	-0.134524	0.084	0.14	1
Gab2	9.15357e-05	0.0720835	0.076	0.034	1
Ptgfrn	9.16444e-05	0.0430881	0.025	0.004	1
Dglucy	9.16444e-05	0.0398313	0.025	0.004	1
Pnpt1	9.20124e-05	0.101739	0.193	0.115	1
Pld1	9.28549e-05	0.0291274	0.013	0	1
Gm16055	9.28549e-05	0.0283057	0.013	0	1
Gm16193	9.28549e-05	0.0282937	0.013	0	1
Ap1g1	9.30062e-05	0.117108	0.217	0.135	1
Zyg11b	9.37429e-05	0.124488	0.23	0.147	1
Mtf2	9.39109e-05	0.142861	0.347	0.228	1
Bcl2l11	9.40389e-05	0.0414156	0.025	0.004	1
Lrig2	9.422e-05	0.108107	0.186	0.111	1
Lin7b	9.44754e-05	-0.109476	0.065	0.12	1
Ipo8	9.51002e-05	0.103069	0.164	0.095	1
Fgfr2	9.53875e-05	0.157219	0.573	0.421	1
Fam168a	9.66617e-05	0.158785	0.532	0.384	1
Dlg1	9.7275e-05	0.150157	0.451	0.311	1
Tgfbr2	9.75556e-05	0.0546446	0.033	0.009	1
A930015D03Rik	9.80838e-05	0.121702	0.24	0.152	1
Eml6	9.81619e-05	0.154566	0.669	0.524	1
Rspry1	9.85395e-05	0.0922477	0.14	0.077	1
Nol10	9.95159e-05	0.0957372	0.142	0.079	1
Plekhm3	0.000100084	0.136613	0.301	0.194	1
BC017158	0.00010044	0.0506339	0.033	0.009	1
Bcl11a	0.000100881	0.152802	0.517	0.39	1
Spopl	0.000101713	0.0944908	0.148	0.083	1
Akap10	0.000102272	0.13248	0.297	0.192	1
Rps10	0.000102371	-0.106713	0.182	0.259	1
Prorp	0.000102597	0.0716266	0.071	0.031	1
Dohh	0.000103442	-0.050437	0.003	0.028	1
Osbpl11	0.000103618	0.08976	0.116	0.062	1
Pnn	0.00010453	-0.12511	0.363	0.402	1
Gm13269	0.000104853	0.10855	0.195	0.116	1
Med13	0.000105109	0.13352	0.317	0.207	1
Crmp1	0.000106471	0.103979	0.169	0.101	1
Pias1	0.000106503	0.139713	0.368	0.249	1
Tyk2	0.00010665	0.0855575	0.116	0.061	1
Rapgef1	0.000107793	0.122581	0.214	0.134	1
Morn2	0.000107794	-0.131347	0.068	0.12	1
Hcfc1r1	0.000107983	-0.080973	0.036	0.081	1
Arid1a	0.000108944	0.112238	0.193	0.117	1
Tbc1d9	0.000109161	0.0859139	0.106	0.055	1
Kcnd3	0.000109275	0.164152	0.6	0.451	1
Glt8d1	0.000109304	-0.153586	0.214	0.264	1
Prdx5	0.000109599	-0.125914	0.108	0.169	1
Adgrv1	0.000109626	0.0290153	0.02	0.003	1
Lrrcc1	0.000109782	0.0941408	0.135	0.075	1
Snx29	0.000110723	0.123398	0.26	0.168	1
Fto	0.000110813	0.156936	0.512	0.367	1
Commd10	0.000111202	0.121719	0.265	0.17	1
Zfp612	0.0001113	0.0791766	0.077	0.035	1
Syt11	0.000111448	-0.148135	0.305	0.346	1
Thbs3	0.000111783	0.0839784	0.09	0.044	1
4930473D10Rik	0.000112876	0.0435954	0.026	0.005	1
Scube3	0.000113105	0.0352102	0.02	0.003	1
B830012L14Rik	0.000113329	0.0889741	0.118	0.063	1
Pcbp2	0.000113434	0.124928	0.299	0.193	1
Robo2	0.000113627	0.0889669	0.757	0.723	1
Dennd5a	0.000113717	0.116299	0.237	0.151	1
Ppm1d	0.000114765	0.0851644	0.112	0.058	1
Gm10115	0.000114941	0.103746	0.172	0.101	1
Tipin	0.000115366	0.0859011	0.108	0.056	1
Akap17b	0.000115544	0.0893574	0.109	0.057	1
Gprasp1	0.00011597	0.149597	0.414	0.295	1
Fars2	0.000116448	0.155612	0.446	0.308	1
Atp5g3	0.000117655	-0.116307	0.119	0.183	1
Snx4	0.000118142	0.0830173	0.089	0.043	1
Gm15680	0.000118276	-0.149018	0.109	0.163	1
Ccdc88a	0.0001186	0.157933	0.578	0.44	1
Rps8	0.000118786	-0.148782	0.233	0.299	1
Rasgef1b	0.000119082	0.0499989	0.036	0.01	1
Ppm1b	0.00011917	0.101032	0.157	0.09	1
Uba6	0.000120569	0.094119	0.131	0.072	1
Tsc1	0.00012136	0.123744	0.212	0.135	1
Pla2g7	0.000121871	0.0635308	0.078	0.036	1
Rasa3	0.000122338	0.0862155	0.108	0.056	1
Acap2	0.000124297	0.157136	0.629	0.479	1
Abracl	0.000124784	-0.0525163	0.006	0.034	1
Ttll5	0.000125409	0.115266	0.219	0.136	1
Slc41a2	0.000125489	0.107752	0.119	0.066	1
Hnrnpa2b1	0.000126344	0.136066	0.385	0.276	1
Zfp763	0.000127196	0.0672588	0.061	0.025	1
Slc9a7	0.000127505	0.118246	0.241	0.152	1
Slc7a6	0.00012766	0.106777	0.189	0.115	1
Sap130	0.000127797	0.104032	0.16	0.094	1
Itgav	0.000128879	0.0941124	0.115	0.062	1
Hmgn2	0.000129322	-0.096997	0.029	0.071	1
Gphn	0.000129527	0.123072	0.839	0.727	1
C2cd2l	0.000130254	-0.135486	0.071	0.122	1
Myef2	0.000130381	-0.132148	0.372	0.395	1
Thrb	0.000130441	0.106675	0.164	0.1	1
Vcpip1	0.000130592	0.0869608	0.112	0.059	1
Erlec1	0.000131014	-0.156506	0.131	0.186	1
Hunk	0.00013332	0.0416583	0.028	0.006	1
Lonp2	0.000133602	0.127343	0.273	0.175	1
Csmd2os	0.000133802	0.0569197	0.038	0.011	1
Copg2	0.00013548	0.131462	0.294	0.197	1
Phlpp1	0.000135645	0.143508	0.413	0.278	1
Rpl9	0.000135946	-0.146479	0.254	0.325	1
Spindoc	0.00013609	0.094592	0.147	0.083	1
Klhl7	0.000136704	0.123361	0.281	0.182	1
Gm16124	0.000137173	0.0755728	0.077	0.035	1
Samd12	0.000137861	0.145853	0.69	0.555	1
Hist1h2bc	0.000139003	-0.0901504	0.044	0.09	1
Gm2824	0.00013911	0.0872871	0.115	0.061	1
Ddi2	0.000140241	0.111297	0.196	0.12	1
Gm45847	0.000141408	0.0659945	0.054	0.021	1
Mgat5	0.000142199	0.111123	0.199	0.124	1
Tmem246	0.00014246	-0.122064	0.054	0.101	1
Ctss	0.000142908	0.0443629	0.041	0.013	1
Macf1	0.000143173	0.147973	0.703	0.556	1
Nab1	0.000144024	0.0854632	0.105	0.054	1
Dennd4b	0.000144929	0.0480621	0.039	0.012	1
Slc7a8	0.000145441	0.110066	0.198	0.122	1
Plaa	0.000146275	0.100167	0.173	0.102	1
Serpini1	0.000146295	0.100385	0.138	0.08	1
Gm48091	0.000146297	0.0981053	0.131	0.073	1
Clip3	0.000147403	0.0899488	0.121	0.066	1
Ngdn	0.000147456	0.0592539	0.06	0.024	1
Pom121	0.000147855	-0.105392	0.035	0.077	1
Ankrd55	0.000150059	0.0561964	0.042	0.014	1
D630045J12Rik	0.000150661	0.125427	0.246	0.158	1
Txndc16	0.000151378	0.099148	0.15	0.087	1
Iqgap1	0.00015139	0.0880912	0.115	0.062	1
Sun1	0.000152445	0.104927	0.186	0.112	1
Rbm39	0.000152765	0.128889	0.814	0.688	1
Plekha7	0.000153405	0.0441463	0.041	0.013	1
Rgs20	0.000153432	0.0409872	0.022	0.003	1
Gm15813	0.000153751	0.0406719	0.022	0.003	1
Tasp1	0.000154351	0.118696	0.262	0.168	1
Bicra	0.00015449	0.107289	0.164	0.098	1
Slc50a1	0.000155356	-0.141115	0.138	0.193	1
Ankrd44	0.000155762	0.0424438	0.041	0.013	1
Gm41804	0.000155792	0.0887349	0.086	0.042	1
Tceal5	0.000156028	-0.121118	0.08	0.135	1
Tbcel	0.000156295	0.107264	0.176	0.107	1
Trip12	0.000157536	0.140855	0.372	0.263	1
Polq	0.000157601	0.0608367	0.049	0.018	1
Gm12353	0.000157782	0.0998134	0.176	0.104	1
Iqcb1	0.000158234	0.106169	0.166	0.1	1
Stac	0.000158352	0.0347775	0.017	0.002	1
Zfp704	0.000158734	0.103816	0.211	0.131	1
Mob1b	0.000159044	0.0948732	0.126	0.071	1
Pum2	0.000160316	0.121601	0.25	0.163	1
Mplkip	0.000160394	0.0855197	0.096	0.049	1
Cers5	0.000163095	0.101618	0.173	0.102	1
Bcl2	0.000163773	0.0306722	0.017	0.002	1
Gm33228	0.000163916	0.0849884	0.096	0.049	1
Elmo1	0.00016394	0.0620988	0.067	0.029	1
Gm49915	0.000164167	0.0333339	0.017	0.002	1
Tle1	0.00016453	0.133284	0.315	0.213	1
Lcorl	0.000165422	0.115342	0.23	0.144	1
Tbl1xr1	0.000166251	0.121492	0.272	0.178	1
Rala	0.000169061	0.0841824	0.119	0.064	1
Ankrd12	0.000169217	0.144019	0.387	0.273	1
Dgat2l6	0.000169697	0.0492655	0.029	0.007	1
Sort1	0.000170094	-0.115629	0.395	0.413	1
Gm26936	0.000170276	0.04143	0.029	0.007	1
Nsmce3	0.000170604	-0.118333	0.055	0.101	1
Fancc	0.00017067	0.0653556	0.076	0.034	1
Zfp410	0.000172729	0.0776641	0.077	0.036	1
Mgat4a	0.000173324	0.0864436	0.128	0.071	1
Slc25a53	0.000174901	0.0690154	0.068	0.03	1
Ppp1r12b	0.000176365	0.154946	0.496	0.364	1
Mapk8	0.000177034	0.119949	0.26	0.167	1
Ncdn	0.00017815	-0.134883	0.214	0.285	1
Atp6v0e2	0.000178775	-0.147954	0.083	0.132	1
Atp5e	0.000181108	-0.0723733	0.08	0.138	1
Kdm5a	0.000183308	0.117098	0.225	0.144	1
Iqsec2	0.000183481	0.160933	0.507	0.362	1
Sdhaf4	0.000184158	-0.082207	0.017	0.052	1
Mrpl23	0.000187969	-0.106546	0.057	0.104	1
Rmnd5a	0.000188676	0.122409	0.254	0.166	1
Mcu	0.000189773	0.151036	0.461	0.322	1
Sp1	0.000192616	0.0775439	0.073	0.034	1
Abcb4	0.000193231	0.0793306	0.071	0.033	1
Gm45740	0.000193782	0.0530493	0.023	0.004	1
Ddhd1	0.000194614	0.106046	0.218	0.136	1
Inpp5f	0.000196265	0.100335	0.131	0.076	1
Dalrd3	0.000196807	-0.143957	0.198	0.249	1
4930579G18Rik	0.000196821	0.0416392	0.023	0.004	1
Kif1b	0.000197348	0.15307	0.647	0.496	1
Ppp4r3b	0.000198963	0.122246	0.278	0.181	1
Zmiz1os1	0.000199593	0.0777966	0.087	0.043	1
Lrba	0.0002005	0.145241	0.456	0.328	1
Cwc27	0.000200605	0.125529	0.283	0.188	1
Zc3h7b	0.000201648	0.0790807	0.112	0.059	1
Htr4	0.000201797	0.157677	0.516	0.388	1
Resf1	0.000202934	0.0654237	0.065	0.028	1
Gm20125	0.000203032	0.0396774	0.023	0.004	1
Cops3	0.00020355	0.0837416	0.122	0.068	1
Vav3	0.000203609	0.150007	0.545	0.416	1
Celf1	0.000203698	0.153207	0.624	0.486	1
Cnot1	0.000204799	0.110618	0.256	0.163	1
Adcy1	0.000205393	-0.124779	0.397	0.438	1
Amph	0.000206047	0.147238	0.51	0.383	1
Rgs9	0.000206088	0.0721767	0.078	0.037	1
Chd8	0.00020745	0.11347	0.234	0.151	1
Ano6	0.00020756	0.115602	0.263	0.17	1
BC031181	0.000208791	-0.137137	0.135	0.193	1
Ptma	0.00021178	-0.132159	0.246	0.328	1
Gas2	0.000212943	0.0713439	0.074	0.034	1
Kif16b	0.000213119	0.0836023	0.128	0.071	1
Lims1	0.00021353	0.0880116	0.145	0.084	1
Epb41l3	0.000215154	0.0917379	0.153	0.091	1
Cpne8	0.000215156	0.0450797	0.038	0.012	1
Stx19	0.000216843	0.0298966	0.015	0.001	1
Ndnf	0.000218	0.023708	0.015	0.001	1
Xirp2	0.000218581	0.0300822	0.015	0.001	1
Mamdc2	0.000218581	0.0274983	0.015	0.001	1
9030025P20Rik	0.000218802	0.0429908	0.032	0.009	1
Gm47071	0.000219145	0.0436031	0.032	0.009	1
Clec16a	0.000219667	0.120642	0.275	0.183	1
Cdh22	0.000220179	0.0412955	0.032	0.009	1
Socs7	0.000221656	0.0947984	0.147	0.085	1
Dach1	0.000223628	0.0701305	0.049	0.019	1
Tmbim4	0.000224009	-0.134377	0.061	0.107	1
Exoc5	0.000224051	0.116808	0.209	0.134	1
Pik3r1	0.000226486	0.068429	0.07	0.032	1
Ap4e1	0.000228248	0.0917072	0.121	0.067	1
Gm14636	0.000228338	0.10542	0.163	0.098	1
Igip	0.000229137	0.0682228	0.071	0.033	1
Vat1l	0.000229631	0.0258867	0.012	0	1
Grip1os2	0.000229631	0.0212454	0.012	0	1
Aspn	0.000229631	0.0275269	0.012	0	1
Asb14	0.000229631	0.0254051	0.012	0	1
4930500H12Rik	0.000229631	0.0275523	0.012	0	1
Gm26629	0.000229631	0.0250306	0.012	0	1
Ankrd6	0.000232427	0.131261	0.295	0.197	1
Eif1b	0.00023253	-0.10845	0.102	0.161	1
Pgam5	0.000234003	-0.134289	0.083	0.132	1
Tmem223	0.00023451	-0.130287	0.08	0.129	1
Kcnh7	0.000234664	0.138929	0.42	0.319	1
Kdm6a	0.000234768	0.108778	0.206	0.13	1
Rad50	0.000237188	0.092439	0.128	0.072	1
Kcnj6	0.000237487	-0.0567243	0.769	0.749	1
Gpr173	0.000238804	0.0634841	0.055	0.022	1
Alg14	0.000240792	0.0489371	0.036	0.011	1
4930488L21Rik	0.00024107	0.0548827	0.039	0.013	1
Pnpla7	0.000241944	0.0416334	0.033	0.009	1
Ghr	0.000245254	0.114459	0.193	0.121	1
Syt14	0.000246266	0.13117	0.33	0.224	1
Tent4b	0.000246329	0.0960091	0.174	0.105	1
Zfp148	0.000246469	0.148927	0.48	0.359	1
E330009J07Rik	0.000248215	0.0697346	0.083	0.04	1
Podxl	0.000249571	0.0519035	0.036	0.011	1
Eaf2	0.000250623	0.0857507	0.126	0.071	1
Mctp1	0.00025198	0.0764315	0.897	0.851	1
Gm3848	0.000252093	0.032688	0.019	0.003	1
Dnajb11	0.000255523	-0.124072	0.054	0.099	1
Rbm41	0.0002559	0.0869354	0.119	0.066	1
St3gal6	0.000257109	0.027347	0.019	0.003	1
Nhlrc2	0.000257686	0.0975388	0.163	0.097	1
Plagl1	0.000257773	0.0387456	0.025	0.005	1
Pkd2l2	0.000258279	0.045479	0.036	0.011	1
Ccr9	0.000258717	0.0393595	0.025	0.005	1
Uqcc1	0.000258769	0.081658	0.121	0.066	1
Sgtb	0.000260983	0.073143	0.08	0.039	1
Zmat1	0.000263379	0.0631505	0.073	0.034	1
Dpysl3	0.000265034	0.0550689	0.042	0.015	1
Gramd1c	0.000265643	0.0589745	0.051	0.02	1
Tor1a	0.000265972	-0.108126	0.038	0.078	1
Zmat2	0.000266166	-0.131256	0.108	0.162	1
Ndufab1	0.000266414	-0.125664	0.108	0.163	1
Rufy2	0.000267112	0.107072	0.233	0.149	1
Gm48530	0.000267516	0.0853543	0.071	0.034	1
Npm1	0.000268311	-0.12041	0.122	0.181	1
Filip1l	0.000268762	0.0548844	0.044	0.015	1
Cavin4	0.00027021	0.0543326	0.041	0.014	1
Nhs	0.00027159	0.0429642	0.026	0.006	1
Smurf1	0.000272453	0.0792476	0.092	0.047	1
Gm10563	0.000272579	0.0575699	0.047	0.017	1
Sbf1	0.000275396	0.0947781	0.153	0.092	1
Aarsd1	0.000275681	-0.114841	0.071	0.12	1
Elob	0.000275709	-0.0957987	0.118	0.18	1
Dkk3	0.000278929	0.0570921	0.067	0.031	1
Zfp27	0.000280235	0.0552916	0.048	0.018	1
Ncald	0.000281168	0.146638	0.59	0.462	1
A230072E10Rik	0.000281898	0.050834	0.041	0.014	1
Gm11457	0.000282983	0.0492958	0.039	0.013	1
Fam174a	0.000283578	-0.127708	0.084	0.134	1
Sh3bp5	0.000284066	-0.145085	0.221	0.272	1
Sufu	0.000284357	0.077811	0.094	0.049	1
Dmxl1	0.000285625	0.139412	0.426	0.301	1
Rps3	0.000285759	-0.135771	0.134	0.188	1
U2surp	0.000287543	-0.0920423	0.487	0.484	1
Robo3	0.000292173	-0.131719	0.086	0.135	1
Dmxl2	0.000292296	0.148703	0.483	0.344	1
Gm38393	0.000292681	0.0819238	0.115	0.063	1
Nexn	0.000293058	0.0505256	0.045	0.016	1
Ap3s2	0.000300674	0.0955237	0.144	0.085	1
Pigyl	0.000302056	-0.0718789	0.019	0.052	1
Slc8a3	0.000305499	0.0988675	0.173	0.106	1
Nbr1	0.000305563	0.10934	0.217	0.139	1
Elavl3	0.000306626	0.135336	0.404	0.29	1
Rfx3	0.000307755	-0.0603278	0.904	0.918	1
Spats2	0.000307983	0.0985548	0.164	0.101	1
C2cd5	0.000309102	0.143109	0.465	0.34	1
Zfp407	0.000309725	0.128073	0.288	0.199	1
Junb	0.000310165	-0.0736618	0.016	0.048	1
Synj2bp	0.000312281	0.113729	0.276	0.178	1
Tm2d1	0.000315468	-0.147573	0.138	0.187	1
Gm16093	0.000315886	0.0640301	0.067	0.03	1
Arhgef2	0.000316422	0.111695	0.218	0.144	1
Sdc2	0.00031833	0.0759904	0.083	0.041	1
Tubb5	0.000318469	-0.0872287	0.055	0.102	1
Csf2ra	0.000320122	-0.127945	0.077	0.125	1
Gm50250	0.000322586	0.0901248	0.1	0.054	1
Axin1	0.000325595	0.0907114	0.144	0.084	1
Sys1	0.000326194	-0.135096	0.108	0.159	1
Lrrtm4	0.000326294	-0.0763974	0.942	0.999	1
Mtcl1	0.000328032	0.0961845	0.138	0.082	1
Nell2	0.000330659	-0.0735669	0.786	0.801	1
Guk1	0.000335803	-0.0877953	0.038	0.078	1
Usp46os1	0.000337729	0.0362923	0.02	0.003	1
Ankib1	0.000341357	0.110759	0.246	0.161	1
Araf	0.000342055	0.129535	0.368	0.26	1
Lsm14a	0.000342058	0.0854295	0.145	0.084	1
Ppp6r2	0.000344796	0.131256	0.356	0.246	1
Wac	0.000345334	0.13337	0.378	0.264	1
Gm30551	0.000350272	0.0390882	0.02	0.003	1
T2	0.000351693	0.0305517	0.02	0.003	1
Atp2b3	0.000351789	-0.136693	0.286	0.332	1
Cdh9	0.000351939	-0.099046	0.77	0.829	1
Tmem175	0.000354208	0.116564	0.282	0.186	1
Rgs7	0.00035855	0.0873263	0.863	0.805	1
Gm40155	0.000358875	0.0335854	0.02	0.003	1
Polr3a	0.00036015	-0.125795	0.086	0.136	1
Cpne1	0.000360189	0.0875154	0.14	0.082	1
Herpud1	0.000360867	-0.0928903	0.031	0.068	1
Manba	0.000361575	0.0425713	0.029	0.008	1
Faf1	0.000361818	0.139855	0.49	0.368	1
Usp9x	0.000365559	0.129212	0.34	0.236	1
Fnip2	0.00036989	0.113456	0.234	0.154	1
Papola	0.000371604	0.135162	0.397	0.285	1
Cdh18	0.000371898	0.112246	0.249	0.163	1
Ppig	0.000372616	0.117474	0.269	0.177	1
Igbp1	0.000376064	0.0585605	0.054	0.022	1
Ascc2	0.000376852	0.0854356	0.128	0.073	1
Cox4i1	0.000377167	-0.160708	0.288	0.336	1
Kcnk1	0.000377847	-0.148723	0.185	0.235	1
Gria1	0.000378055	-0.0220929	0.994	0.982	1
Syt6	0.000378163	0.0289288	0.016	0.002	1
Cyc1	0.000378852	-0.106898	0.051	0.095	1
Glce	0.0003811	0.10719	0.186	0.119	1
Mapk10	0.000382443	0.122015	0.775	0.664	1
Vwc2	0.000382661	0.0269252	0.016	0.002	1
Sdcbp	0.000383418	0.11359	0.173	0.114	1
Ogfod1	0.00038361	0.0996943	0.182	0.115	1
Gm43262	0.00038721	0.0302005	0.016	0.002	1
Dennd3	0.000389043	0.0275725	0.016	0.002	1
Slc7a11	0.000389963	0.0303393	0.016	0.002	1
Sfxn2	0.000390638	0.0728458	0.077	0.038	1
Nectin3	0.000391914	0.0780529	0.054	0.023	1
Gm41609	0.000392055	0.114875	0.24	0.158	1
Enho	0.000392302	-0.0322555	0.001	0.021	1
Tmcc1	0.00039243	0.144174	0.702	0.555	1
Snhg20	0.000394035	-0.132827	0.176	0.231	1
Rb1cc1	0.000398618	0.149302	0.427	0.293	1
Shprh	0.000398674	0.120367	0.27	0.181	1
Derl1	0.000399531	-0.124902	0.076	0.122	1
Cpsf6	0.00039988	0.122394	0.34	0.233	1
Gm20732	0.000401077	0.0693217	0.078	0.039	1
Plekho1	0.000402367	0.0516658	0.06	0.026	1
Tmem101	0.000403101	-0.0653016	0.007	0.033	1
Kcnip3	0.000403235	0.136764	0.359	0.256	1
Nek10	0.000404676	0.0824596	0.118	0.066	1
Sntb2	0.000406127	0.142011	0.522	0.394	1
Acp1	0.00041019	-0.130551	0.298	0.332	1
Fhl2	0.000411023	0.0493251	0.049	0.02	1
Nkain1	0.0004113	0.0412269	0.031	0.009	1
Ttll11	0.000417509	0.135944	0.42	0.303	1
Cdk19	0.000421183	0.0951572	0.18	0.112	1
Sox5	0.000421857	0.0329884	0.022	0.004	1
Cep85l	0.000421964	0.0963402	0.16	0.098	1
Mylk3	0.00042343	0.0457648	0.031	0.009	1
Trmt9b	0.000423829	0.0483957	0.033	0.01	1
2510009E07Rik	0.000427455	0.0663807	0.078	0.039	1
Klhl28	0.000428524	0.0601011	0.051	0.021	1
Tjp2	0.000433242	0.040825	0.031	0.009	1
Grk4	0.000433426	0.0761603	0.092	0.048	1
Pik3cb	0.000434449	0.100146	0.202	0.129	1
Zkscan16	0.000435861	0.0843438	0.113	0.064	1
Txndc11	0.000435908	0.0897566	0.148	0.089	1
Atraid	0.000439914	-0.147575	0.115	0.163	1
Kpna3	0.000440655	0.115486	0.285	0.192	1
Spcs1	0.000440796	-0.143321	0.065	0.109	1
Nat14	0.000443462	-0.0885869	0.025	0.059	1
Dicer1	0.000444006	0.109336	0.225	0.148	1
Bmpr2	0.000444042	0.128672	0.333	0.234	1
Camk2g	0.000444224	0.105297	0.244	0.158	1
Grin2a	0.000445544	-0.0215579	0.999	0.987	1
Rnf126	0.000446334	-0.10262	0.057	0.101	1
Sphkap	0.000450835	0.127908	0.775	0.66	1
Agtpbp1	0.000450915	0.131934	0.385	0.279	1
Ccar1	0.000452958	0.133513	0.362	0.253	1
Chchd6	0.000453343	0.0895053	0.174	0.108	1
Atp5d	0.000454466	-0.0760825	0.067	0.116	1
Tlk1	0.000455983	0.120256	0.265	0.181	1
Erg28	0.000457751	-0.122992	0.092	0.142	1
Chn2	0.0004593	0.0558078	0.047	0.018	1
Tm9sf3	0.000461497	-0.13568	0.116	0.165	1
Msantd2	0.000463056	0.0926867	0.163	0.099	1
Arid4b	0.000470245	0.130173	0.426	0.303	1
Cep126	0.000470669	0.0701865	0.07	0.034	1
Tmem59	0.00047068	-0.145146	0.246	0.281	1
Med26	0.000472746	0.0704483	0.086	0.044	1
Utrn	0.000480334	0.0393649	0.035	0.011	1
Svop	0.000481473	0.136184	0.387	0.277	1
Kif9	0.000482655	0.0510722	0.042	0.015	1
Eml5	0.000482915	0.133434	0.73	0.598	1
Sgpp1	0.000485534	0.0589539	0.064	0.029	1
Gtdc1	0.000489459	0.142877	0.469	0.348	1
Atp13a3	0.000490282	0.0906126	0.167	0.103	1
Emx2os	0.000490534	0.0942161	0.147	0.089	1
Mnat1	0.000493998	0.11796	0.292	0.201	1
Vps35l	0.000494993	0.101845	0.202	0.128	1
mt-Atp8	0.000495888	-0.0530285	0.003	0.024	1
Hpca	0.000500961	-0.118282	0.112	0.163	1
Bcl9l	0.0005042	0.0515601	0.047	0.018	1
Taf2	0.000508923	0.0783694	0.112	0.063	1
Eci2	0.000509463	0.0450692	0.038	0.013	1
Lacc1	0.00051146	0.050702	0.042	0.015	1
Thumpd3	0.000512337	0.0763944	0.11	0.061	1
Tmed7	0.000514783	-0.113346	0.055	0.098	1
Hdac9	0.000515041	0.139907	0.562	0.451	1
Mef2a	0.00051515	0.129894	0.414	0.302	1
Ttr	0.000517325	-0.0446542	0.267	0.374	1
Hdac8	0.000517777	0.144051	0.462	0.331	1
Clip4	0.000518318	0.080373	0.116	0.066	1
Ptchd1	0.000520079	0.094479	0.161	0.099	1
Rnf180	0.000522508	0.0859555	0.109	0.062	1
Tmem114	0.000523018	-0.0537027	0.004	0.027	1
Kctd3	0.000524946	0.0660434	0.081	0.041	1
Gm13912	0.000529226	0.0314321	0.013	0.001	1
Snrpe	0.000529236	-0.102454	0.062	0.107	1
Mecp2	0.000531771	0.114063	0.263	0.177	1
Gm14211	0.000532022	0.0247852	0.013	0.001	1
Nf2	0.000532249	0.0862125	0.131	0.077	1
Prr14l	0.000532411	0.12747	0.372	0.259	1
Eya1	0.000532484	0.0778012	0.093	0.05	1
Cxxc4	0.000533288	0.0435375	0.042	0.015	1
Gm46348	0.000534833	0.0245247	0.013	0.001	1
5330439A09Rik	0.000536243	0.0245222	0.013	0.001	1
Acox2	0.000536243	0.0240301	0.013	0.001	1
Dbn1	0.000538271	-0.12813	0.219	0.273	1
Tmem132a	0.000538983	-0.137624	0.112	0.159	1
Rhobtb1	0.000538992	0.0376171	0.023	0.005	1
1700012D14Rik	0.00053923	0.0861944	0.105	0.058	1
Naxd	0.000541277	-0.131463	0.125	0.175	1
Ptger4	0.000541878	0.0377329	0.023	0.005	1
Zranb1	0.000542577	0.125263	0.301	0.208	1
Tnpo1	0.000543311	0.129317	0.359	0.245	1
Ctsz	0.000544073	-0.0598225	0.007	0.032	1
Fut9	0.000545149	0.138775	0.445	0.327	1
Pianp	0.000545228	-0.127521	0.067	0.11	1
Glb1	0.000545745	0.0660645	0.071	0.034	1
Ocrl	0.00054637	0.122952	0.278	0.193	1
Cstf3	0.000546562	0.139196	0.464	0.347	1
Psmb5	0.000547276	-0.0850497	0.064	0.11	1
Slc26a4	0.000548231	0.0913302	0.141	0.085	1
Supt3	0.00055077	0.11258	0.285	0.19	1
Inpp4b	0.000552213	0.138521	0.587	0.468	1
Mapk1	0.000553712	0.14633	0.548	0.413	1
Fam135a	0.000554184	0.114425	0.272	0.185	1
Xrcc4	0.000555153	0.118556	0.243	0.165	1
Pfn1	0.000562236	-0.0791005	0.039	0.079	1
Cask	0.000562372	0.131908	0.375	0.261	1
Cpne6	0.000562471	-0.121628	0.363	0.385	1
Kcnd2	0.000562597	-0.00562213	0.972	0.991	1
Xrn1	0.000564663	0.132793	0.374	0.264	1
Plcl1	0.000565048	0.123426	0.802	0.683	1
Kcmf1	0.000566444	0.10143	0.225	0.148	1
Gm31615	0.000567167	0.0867867	0.142	0.085	1
Smap1	0.000567639	-0.131003	0.212	0.26	1
Ino80dos	0.000568289	0.0962548	0.182	0.114	1
Gpr158	0.000568639	0.13884	0.526	0.398	1
4930523C07Rik	0.000570951	0.0212732	0.01	0	1
Gm13211	0.000570951	0.0230229	0.01	0	1
C230014O12Rik	0.000570951	0.0207578	0.01	0	1
Gm28494	0.000570951	0.0270915	0.01	0	1
Hrh3	0.000570951	0.0132834	0.01	0	1
Mecom	0.000570951	0.0189782	0.01	0	1
Vtcn1	0.000570951	0.0215394	0.01	0	1
Gm26881	0.000570951	0.0206023	0.01	0	1
Mgp	0.000570951	0.013213	0.01	0	1
Cyp2t4	0.000570951	0.0223646	0.01	0	1
Gm45670	0.000570951	0.0224429	0.01	0	1
Cntnap4	0.000570951	0.0205469	0.01	0	1
Gm42047	0.000570951	0.0242398	0.01	0	1
Socs2	0.000570951	0.0199342	0.01	0	1
Gm12132	0.000570951	0.02615	0.01	0	1
Ighg2c	0.000570951	0.0120479	0.01	0	1
Cast	0.000570951	0.0211751	0.01	0	1
Gm48006	0.000570951	0.0184058	0.01	0	1
Gm49484	0.000570951	0.0235315	0.01	0	1
Fshr	0.000570951	0.0200404	0.01	0	1
Gm41653	0.000570951	0.0209629	0.01	0	1
Lama3	0.000570951	0.0219125	0.01	0	1
Gm10076	0.000573333	-0.0530488	0.017	0.048	1
Nim1k	0.000574106	0.0768433	0.108	0.06	1
Ncl	0.000574649	-0.120289	0.131	0.187	1
Enpp5	0.000576109	-0.117394	0.062	0.106	1
Calr3	0.0005777	0.0304752	0.017	0.003	1
Map4k4	0.000577776	0.104333	0.227	0.149	1
Cox16	0.000579046	0.132802	0.448	0.324	1
Cntnap1	0.000579758	-0.119388	0.058	0.099	1
Pisd	0.000581031	0.0862562	0.119	0.07	1
Sdk2	0.000581658	0.0761234	0.096	0.052	1
Cubn	0.000583918	0.0320338	0.017	0.003	1
Pced1b	0.000586626	0.111775	0.282	0.189	1
Neto1	0.000586785	0.134158	0.43	0.324	1
Usp13	0.00058836	0.0876059	0.14	0.083	1
Zbtb11	0.000592195	0.104433	0.211	0.138	1
Dnaja2	0.000592935	-0.134697	0.249	0.29	1
Clcn4	0.000593152	-0.120919	0.083	0.13	1
Mien1	0.000593225	-0.0337263	0.013	0.042	1
Srbd1	0.000595201	0.0859744	0.145	0.088	1
Rnf114	0.000595337	0.0846423	0.147	0.089	1
Snx7	0.000598196	0.0860463	0.126	0.075	1
Plcxd3	0.000600806	0.0403364	0.025	0.006	1
1600020E01Rik	0.000601972	0.0966837	0.163	0.101	1
Unc50	0.00060295	-0.126365	0.08	0.125	1
Pptc7	0.000604001	0.0854324	0.122	0.071	1
Abcc8	0.000604187	-0.140564	0.137	0.183	1
Pcsk5	0.000607459	0.132496	0.416	0.302	1
Pyroxd1	0.000610104	0.0571495	0.057	0.025	1
Rgs7bp	0.0006103	0.11537	0.766	0.67	1
Tarbp2	0.000611968	0.0531871	0.057	0.025	1
Ice1	0.000613409	-0.140756	0.206	0.246	1
Stmn1	0.000613846	-0.112632	0.131	0.187	1
Neo1	0.000618074	0.113899	0.301	0.202	1
Osbp2	0.000618087	0.138841	0.496	0.37	1
Cd2ap	0.000618593	0.115104	0.256	0.175	1
Shank2	0.000619411	0.130655	0.404	0.284	1
Tor2a	0.000621275	-0.0852817	0.023	0.056	1
Gm50304	0.000623364	0.0614157	0.052	0.022	1
Zbtb25	0.000623841	0.0586899	0.073	0.035	1
Map4k5	0.000626504	0.115676	0.285	0.194	1
Ccdc107	0.000626771	-0.131866	0.1	0.147	1
Gapdh	0.000627298	-0.104002	0.161	0.224	1
Tmem14c	0.000627576	-0.111615	0.039	0.077	1
Prkar1b	0.00062867	0.0885311	0.141	0.088	1
Arl1	0.000629434	-0.091449	0.055	0.1	1
Gm37494	0.000630417	0.0678109	0.096	0.052	1
Platr31	0.000632054	0.0387154	0.025	0.006	1
Tmem179	0.00063288	-0.112757	0.064	0.107	1
Tanc2	0.000637185	0.107592	0.791	0.697	1
Uqcc2	0.000639484	-0.0686094	0.073	0.122	1
Ccdc148	0.000640074	0.105015	0.217	0.143	1
Adk	0.000641279	0.142696	0.477	0.342	1
Kat6a	0.000641457	0.0943904	0.185	0.118	1
Auh	0.000648988	0.0983383	0.195	0.127	1
Gfpt1	0.000649677	0.0739987	0.099	0.054	1
Ogdh	0.000651376	0.0984725	0.227	0.146	1
Pdpr	0.000651511	0.076936	0.122	0.071	1
Prc1	0.00065462	0.0425864	0.026	0.007	1
Npas3	0.000656354	0.0681693	0.09	0.049	1
Brip1os	0.000656664	0.0900636	0.147	0.089	1
Slc30a7	0.000658491	0.0654124	0.089	0.046	1
Gm48957	0.000663143	0.0399593	0.026	0.007	1
Hs2st1	0.000664455	0.133564	0.408	0.291	1
Pdap1	0.00066829	-0.0985306	0.048	0.089	1
Basp1	0.000671327	-0.115334	0.334	0.385	1
Cfap299	0.000680674	0.0471383	0.028	0.008	1
Pigl	0.000682803	0.0677862	0.073	0.036	1
Pdcd11	0.000682878	-0.118093	0.077	0.123	1
1500011B03Rik	0.000682975	-0.120468	0.099	0.148	1
Cxadr	0.000684665	0.0641703	0.062	0.029	1
Gtf2a1	0.000686001	0.0930735	0.186	0.118	1
Kras	0.000686492	0.0978378	0.193	0.126	1
Sugp1	0.000693118	0.0936638	0.157	0.097	1
Rpl13	0.000693467	-0.123407	0.24	0.304	1
Twsg1	0.000694459	0.0586081	0.049	0.021	1
Zbtb9	0.000696936	0.0682916	0.094	0.051	1
Sema6d	0.000697752	0.119729	0.792	0.682	1
Syt17	0.000698205	0.128602	0.371	0.263	1
Fbxl17	0.000701203	0.132465	0.609	0.494	1
Ndst3	0.000702582	0.0654616	0.078	0.04	1
Mbtps2	0.00070302	0.0893131	0.156	0.095	1
Nol4	0.000703983	0.140594	0.515	0.391	1
Yipf4	0.000706832	-0.13095	0.11	0.157	1
Ltbp3	0.000714191	0.0339845	0.026	0.007	1
4930473A02Rik	0.000715354	0.0687944	0.081	0.042	1
Tbl3	0.00072233	-0.108932	0.054	0.095	1
Zfp955a	0.000723863	-0.106614	0.061	0.105	1
Uqcrb	0.000725109	-0.10142	0.1	0.151	1
Nploc4	0.000728926	0.0831352	0.131	0.077	1
Zcchc2	0.00073153	0.0630552	0.076	0.038	1
Kif26b	0.00073712	0.137448	0.403	0.295	1
Pde6d	0.000737298	0.0679294	0.081	0.042	1
Tom1l2	0.000742545	0.132962	0.42	0.315	1
Gatb	0.000745086	0.0703002	0.093	0.05	1
Drc3	0.00074588	0.0412242	0.028	0.008	1
Gnas	0.000747747	-0.127286	0.328	0.377	1
Ctps2	0.000749861	0.0867886	0.137	0.083	1
Phlpp2	0.000750107	0.0940678	0.182	0.115	1
Zfyve27	0.000750324	0.0623382	0.083	0.043	1
Ankrd11	0.000751766	0.145377	0.552	0.416	1
Rcan2	0.000755536	0.0405025	0.029	0.009	1
Alg11	0.000757862	-0.0833131	0.025	0.058	1
Zdhhc2	0.000757918	0.0711176	0.099	0.055	1
Gm16168	0.000758661	0.0362591	0.028	0.008	1
Rela	0.000758661	0.0397004	0.028	0.008	1
Adarb1	0.000758957	0.119726	0.298	0.204	1
Mt1	0.000759407	-0.0815969	0.08	0.13	1
Boc	0.000766298	0.0526249	0.048	0.02	1
Rnf144b	0.000768084	0.0377476	0.028	0.008	1
Wdr37	0.000770096	0.112264	0.246	0.165	1
Ica1l	0.000771428	0.10364	0.211	0.138	1
2023-09-11	0.000772191	0.116025	0.292	0.199	1
Gabrb2	0.000773353	0.142116	0.692	0.552	1
Myo5a	0.000774656	0.134284	0.438	0.323	1
Ano2	0.000775327	0.0318897	0.019	0.003	1
Ppp6r3	0.000776253	0.113729	0.279	0.193	1
Scn1a	0.000778772	0.120902	0.344	0.248	1
Fbxl6	0.000780818	-0.103047	0.048	0.088	1
Gm17359	0.000781466	0.0312501	0.019	0.003	1
Klf10	0.000785762	-0.0798548	0.025	0.058	1
Gm42982	0.000786099	0.0315081	0.019	0.003	1
Gm12526	0.000787649	0.0278963	0.019	0.003	1
Gm37850	0.000787649	0.0288166	0.019	0.003	1
Ppp2r5c	0.000788134	0.115762	0.275	0.192	1
Pip5k1a	0.00078846	0.132122	0.4	0.298	1
Etfdh	0.00078876	0.0602768	0.074	0.037	1
Pdzrn4	0.000789119	0.0967766	0.177	0.115	1
AV099323	0.000789202	0.0313839	0.019	0.003	1
Gm26952	0.000789202	0.0317759	0.019	0.003	1
Doc2b	0.000790298	-0.141728	0.169	0.212	1
Ndufa9	0.000791094	0.0583576	0.083	0.044	1
Sec23a	0.000791667	0.0910052	0.188	0.12	1
Ehhadh	0.000792317	0.0291406	0.019	0.003	1
Gbf1	0.000795175	0.122277	0.356	0.251	1
Gm48708	0.000795442	0.0288596	0.019	0.003	1
Vps13d	0.000795705	0.105521	0.26	0.174	1
Thsd4	0.000796057	0.0426045	0.032	0.01	1
Macrod2	0.00079615	0.0797337	0.922	0.868	1
Elmod2	0.000798423	0.0514588	0.045	0.018	1
Atxn7l1	0.000798559	0.124647	0.368	0.259	1
Dennd5b	0.000800814	0.111072	0.318	0.218	1
Tifa	0.000805081	0.0513161	0.048	0.02	1
Mib1	0.00080605	0.116346	0.346	0.241	1
Gm10125	0.000809053	0.072199	0.094	0.052	1
Cdc26	0.000809118	0.0833271	0.121	0.071	1
Mms19	0.000818068	0.0832702	0.138	0.083	1
Lzts1	0.000819348	0.0875804	0.144	0.089	1
Taf10	0.000821106	-0.065189	0.019	0.049	1
Mettl24	0.000821357	0.0624999	0.073	0.036	1
Tcp11l2	0.000822142	0.064617	0.068	0.034	1
Glp2r	0.000826542	0.0632659	0.068	0.034	1
Aldh6a1	0.000830123	0.048914	0.048	0.02	1
Tyw3	0.000833463	0.0369996	0.029	0.009	1
Spcs3	0.000833708	-0.112455	0.055	0.095	1
Mical3	0.000833857	0.126775	0.349	0.25	1
Gnb1	0.000834399	0.115303	0.312	0.222	1
Zfp652	0.000835855	0.109731	0.283	0.192	1
Ktn1	0.000841516	-0.119674	0.347	0.375	1
Cdc14b	0.00084224	0.079049	0.119	0.07	1
Pogz	0.000846483	0.0868961	0.163	0.101	1
Hivep2	0.000847019	0.106275	0.818	0.721	1
Atpaf1	0.000847215	0.0906548	0.166	0.104	1
Fer	0.000849407	0.0996024	0.225	0.149	1
Peli2	0.000849756	0.0932423	0.164	0.104	1
D630023F18Rik	0.000852562	0.0407102	0.031	0.009	1
Rpgr	0.000853057	0.0735666	0.116	0.067	1
Zfp607b	0.000854963	0.0483995	0.039	0.015	1
Pcca	0.000858566	0.125286	0.352	0.248	1
Zfp692	0.000862425	-0.125465	0.115	0.164	1
Ddx50	0.000865672	-0.1229	0.328	0.361	1
Cops7b	0.000865693	0.0677282	0.076	0.039	1
Atp5h	0.000868177	-0.0832383	0.122	0.181	1
Miat	0.000868382	-0.117971	0.369	0.403	1
Dlgap3	0.000868904	0.101271	0.218	0.144	1
Rbis	0.000870335	-0.118998	0.124	0.17	1
Fam8a1	0.000870899	-0.106574	0.054	0.095	1
Gm16794	0.000883627	0.0390663	0.031	0.009	1
Aopep	0.000883858	0.131843	0.459	0.342	1
Zfp516	0.000887409	0.0604595	0.057	0.026	1
Npl	0.000890139	0.0447639	0.033	0.011	1
Gm28756	0.000890284	0.0453279	0.035	0.012	1
5330413P13Rik	0.000891488	0.0494772	0.038	0.014	1
Flot2	0.000893167	0.0681143	0.097	0.054	1
Itch	0.000893675	0.130897	0.422	0.296	1
Rpl35	0.000894525	-0.110789	0.086	0.133	1
Gm15336	0.000896034	0.0377926	0.02	0.004	1
Sppl2a	0.000902694	0.0966989	0.199	0.131	1
Gm15261	0.000908572	0.0289862	0.015	0.002	1
Ralyl	0.00091086	0.11168	0.738	0.66	1
Vps33a	0.000910886	0.0608705	0.08	0.041	1
Kcnt1	0.000912792	0.0132733	0.015	0.002	1
Ahi1	0.000912877	-0.037586	0.876	0.849	1
Ush2a	0.000914908	0.0277198	0.015	0.002	1
Slc5a12	0.000914908	0.0263839	0.015	0.002	1
Ptp4a2	0.00092034	0.0926698	0.195	0.126	1
Fbxo2	0.000924513	-0.0328847	0.003	0.022	1
Usp3	0.000927207	0.0948274	0.189	0.123	1
Ptbp1	0.00093361	0.0413043	0.039	0.015	1
Ercc1	0.000934649	-0.0760532	0.02	0.051	1
Sorbs1	0.000935146	0.131674	0.718	0.586	1
Sfmbt2	0.000938512	0.0720416	0.09	0.049	1
Nfib	0.000941231	0.101739	0.895	0.796	1
Phf21a	0.000943748	0.136258	0.597	0.469	1
Brwd1	0.000946821	0.128363	0.36	0.261	1
Nrxn1	0.000947212	0.0480466	0.969	0.951	1
2310014F06Rik	0.000948721	0.0354719	0.02	0.004	1
Prpf4b	0.000957005	-0.10177	0.438	0.461	1
Smurf2	0.000957136	0.0965219	0.203	0.133	1
Rab40c	0.000960174	0.0949139	0.198	0.13	1
Gm15489	0.000960925	0.0584475	0.055	0.025	1
Fam169a	0.000962294	0.0779993	0.119	0.071	1
Tgif2	0.000966319	0.0341274	0.02	0.004	1
Tmtc4	0.000970507	0.0386866	0.036	0.013	1
Fabp5	0.000972698	-0.0670536	0.036	0.073	1
Limk2	0.000979085	0.0826442	0.167	0.106	1
Pram1	0.000979094	0.0697906	0.096	0.053	1
Ints6l	0.000981757	0.0900783	0.208	0.135	1
Vps13c	0.000985242	-0.060723	0.624	0.604	1
Csgalnact1	0.000985461	-0.116752	0.326	0.357	1
Zfp532	0.000989097	0.114612	0.324	0.227	1
U2af1l4	0.000992035	-0.0556401	0.016	0.045	1
Dpf2	0.00099365	0.0577657	0.078	0.04	1
Rsrc1	0.00100414	0.126435	0.385	0.273	1
Pakap	0.00100508	0.142198	0.568	0.429	1
Wdr17	0.00100792	0.0942011	0.215	0.141	1
Rps5	0.00101016	-0.10181	0.097	0.146	1
Dnaja1	0.00101429	-0.127096	0.209	0.264	1
Mcmbp	0.00101672	0.0869789	0.169	0.106	1
Cnih3	0.00103388	0.106368	0.24	0.163	1
Adprh	0.00103754	-0.0904869	0.035	0.07	1
Sertad2	0.00103859	0.0929607	0.16	0.101	1
2210016L21Rik	0.00104159	-0.117558	0.087	0.131	1
Rffl	0.00104643	0.0526184	0.052	0.023	1
Tnks2	0.00104912	0.101613	0.241	0.163	1
Aftph	0.00105107	0.117585	0.297	0.211	1
Prrt1	0.00105108	-0.124695	0.14	0.185	1
Ntrk2	0.00105426	0.129215	0.501	0.383	1
Dennd1b	0.00105726	0.114799	0.312	0.214	1
Tshz3	0.00106905	0.0799492	0.11	0.064	1
Asap1	0.0010704	0.0974123	0.219	0.149	1
2023-09-06	0.00107356	0.0600196	0.058	0.028	1
Nckap5	0.00107613	0.0651709	0.102	0.058	1
Emb	0.0010762	0.0673027	0.068	0.034	1
Etfa	0.00108358	0.0868326	0.126	0.077	1
Spon1	0.00108844	-0.120589	0.294	0.342	1
Taf4	0.00109062	0.0581475	0.064	0.031	1
Cyhr1	0.00109228	-0.108786	0.074	0.117	1
Azin1	0.00109276	0.0696184	0.1	0.057	1
Rprd1a	0.00109451	0.109429	0.275	0.187	1
Fosl2	0.00109603	0.0347441	0.022	0.005	1
Cstf2	0.00109661	0.0678654	0.097	0.054	1
Rfxap	0.00109982	-0.0661569	0.019	0.048	1
Dach2	0.00110365	0.0355346	0.022	0.005	1
Ndufs8	0.00110435	-0.0745094	0.031	0.064	1
Purg	0.0011061	0.105941	0.25	0.168	1
Phf3	0.00111176	-0.107368	0.353	0.38	1
Kmt2e	0.001113	0.132017	0.436	0.31	1
Ap3s1	0.00111692	0.0760858	0.131	0.08	1
Rictor	0.00112241	0.10661	0.247	0.166	1
Pold3	0.0011232	0.0650333	0.078	0.041	1
Slc39a10	0.00112663	-0.127574	0.1	0.144	1
Tab2	0.00112859	0.091306	0.211	0.137	1
Papss2	0.0011307	0.0346776	0.022	0.005	1
Ctnnal1	0.0011331	0.0650986	0.087	0.047	1
Angptl3	0.00114247	0.0333302	0.022	0.005	1
Dnmt3a	0.00115184	0.125863	0.411	0.302	1
Bdnf	0.0011559	0.106498	0.241	0.166	1
Osbpl9	0.00115961	0.116503	0.35	0.248	1
BC005624	0.00116471	-0.113071	0.08	0.124	1
Ctdsp2	0.00116483	0.0682591	0.108	0.062	1
Zfp668	0.00116622	0.051635	0.051	0.022	1
Gm17135	0.00116637	0.0272647	0.022	0.005	1
Sptan1	0.00116723	0.133423	0.487	0.376	1
Slc12a6	0.00116958	0.126969	0.395	0.291	1
Neurl4	0.00118255	0.0523532	0.064	0.031	1
Gm31243	0.00118919	0.0434963	0.023	0.006	1
Taok1	0.00119188	0.125029	0.371	0.268	1
Tspan18	0.00119374	-0.123174	0.103	0.148	1
1700008O03Rik	0.00119649	0.0537332	0.047	0.02	1
[truncated: 10,542 more rows]

## Sheet: Cluster 3
	p_val	avg_log2FC	pct.1	pct.2	p_val_adj
Atp6v0c	8.37689e-185	-1.08431	0.047	0.782	2.70456e-180
Pcsk1n	6.06367e-137	-0.847702	0.01	0.608	1.95772e-132
Lsamp	6.61014e-117	0.0942141	1	0.999	2.13415e-112
Kcnip4	3.48809e-101	0.081364	1	1	1.12616e-96
Itm2b	3.86792e-95	-0.721206	0.462	0.78	1.2488e-90
Olfm1	5.41744e-93	-0.505371	0.777	0.894	1.74907e-88
Bsg	6.70198e-89	-0.694143	0.075	0.515	2.1638e-84
Rnasek	6.32247e-88	-0.631273	0.02	0.455	2.04127e-83
Malat1	5.4672e-86	-0.0439937	1	1	1.76514e-81
Csmd1	1.08983e-85	0.0852495	0.999	1	3.51862e-81
Cck	6.57211e-85	-0.508075	0.017	0.448	2.12187e-80
Kcnd2	6.44322e-82	0.11238	1	1	2.08026e-77
Nkain2	4.43592e-80	0.111498	0.999	1	1.43218e-75
Atp1b1	1.46715e-74	-0.458659	0.777	0.881	4.73684e-70
Atp1a1	9.5784e-74	-0.624901	0.399	0.68	3.09248e-69
Grik2	1.46232e-73	0.170644	1	0.986	4.72125e-69
C1qtnf4	3.54064e-72	-0.611133	0.472	0.716	1.14313e-67
Ppfia2	6.3357e-70	0.131601	1	0.998	2.04554e-65
Ptprd	2.27479e-69	0.124261	1	0.999	7.34439e-65
Lrrtm4	1.47505e-67	0.0737244	1	1	4.76235e-63
Lingo2	2.55146e-67	0.0954354	0.999	0.999	8.23763e-63
Ly6h	2.64367e-67	-0.624341	0.265	0.589	8.53535e-63
Rtn1	1.49208e-66	-0.276811	0.942	0.963	4.81731e-62
Dlg2	2.17724e-64	0.0696107	1	0.999	7.02944e-60
Gm43376	1.1357e-63	0.452842	0.465	0.106	3.66673e-59
Cadm2	3.09332e-61	0.0841108	1	1	9.98708e-57
Fgf14	3.65249e-60	0.0857761	0.999	0.999	1.17924e-55
Plxna4os3	1.12192e-58	0.420242	0.432	0.097	3.62222e-54
Grina	2.50942e-57	-0.569959	0.422	0.637	8.10191e-53
Celf2	3.38923e-56	0.06084	1	1	1.09425e-51
Aplp1	3.44172e-55	-0.537039	0.509	0.69	1.11119e-50
Slc22a17	2.45042e-54	-0.533997	0.44	0.645	7.91143e-50
Hsp90b1	5.56952e-51	-0.547578	0.311	0.554	1.79817e-46
Gm20754	2.13448e-48	0.18845	0.997	0.952	6.89137e-44
Gm49127	4.07607e-48	0.307569	0.268	0.037	1.316e-43
Dad1	5.04252e-48	-0.386665	0.019	0.287	1.62803e-43
Ppib	7.39648e-48	-0.503397	0.298	0.536	2.38803e-43
Pcdh9	1.00671e-46	0.104275	1	0.999	3.25025e-42
Caly	1.15269e-46	-0.53554	0.388	0.585	3.72156e-42
Tmeff2	1.30563e-45	0.286758	0.967	0.839	4.21536e-41
Ndufa4	5.56892e-45	-0.340572	0.092	0.391	1.79798e-40
C1ql3	6.8005e-45	-0.261687	0.858	0.898	2.19561e-40
Grm7	3.33544e-43	0.131572	0.999	0.991	1.07688e-38
Grin2b	4.10955e-43	-0.0749864	1	1	1.32681e-38
Atp2b1	9.52547e-43	-0.193207	0.963	0.975	3.07539e-38
Il1rapl1	1.40881e-42	0.105198	0.997	0.993	4.54848e-38
Cd81	6.36826e-42	-0.391926	0.035	0.284	2.05606e-37
Hspa5	6.52197e-40	-0.482706	0.209	0.449	2.10568e-35
Ncam2	6.56634e-40	0.186591	0.987	0.951	2.12001e-35
Hcn1	1.03679e-39	0.166163	0.176	0.013	3.34738e-35
Son	3.81078e-39	-0.229623	0.896	0.913	1.23035e-34
C1ql2	8.61182e-39	-0.475263	0.138	0.382	2.78041e-34
Rps19	1.45487e-38	-0.256579	0.037	0.277	4.6972e-34
Cox4i1	1.97755e-38	-0.278676	0.046	0.293	6.38472e-34
Tenm2	1.00942e-37	0.164315	0.997	0.977	3.25901e-33
A330015K06Rik	1.20759e-37	0.36039	0.494	0.192	3.89881e-33
Ccser1	1.27759e-37	0.197089	0.996	0.93	4.12484e-33
Slc17a7	5.39543e-37	-0.379438	0.573	0.688	1.74197e-32
Kcnj3	9.8281e-37	0.217947	0.98	0.889	3.1731e-32
Rabac1	1.02487e-36	-0.306262	0.013	0.226	3.30889e-32
Tecr	1.47223e-35	-0.465077	0.334	0.525	4.75324e-31
Rbfox1	4.31718e-35	0.0878308	0.999	0.998	1.39385e-30
Aldoa	4.49701e-35	-0.261727	0.033	0.253	1.4519e-30
Nbea	5.21219e-35	0.121952	0.999	0.986	1.68281e-30
Gm15577	1.41161e-34	0.239926	0.21	0.034	4.55752e-30
Mmp16	3.07922e-34	0.179879	0.993	0.932	9.94156e-30
Gm26871	3.19872e-34	0.216551	0.974	0.873	1.03274e-29
Arl6ip1	7.52495e-34	-0.444139	0.292	0.487	2.42951e-29
Slc12a5	1.09605e-33	-0.403278	0.377	0.544	3.53871e-29
Ndfip1	2.37361e-33	-0.349399	0.629	0.717	7.66345e-29
Atp6v0b	2.46084e-33	-0.354603	0.629	0.724	7.94506e-29
Nlgn1	8.14594e-33	0.0828393	1	0.997	2.63e-28
Pdia6	1.26965e-32	-0.42967	0.177	0.388	4.09921e-28
Nrg3	1.63024e-32	0.0539582	1	1	5.2634e-28
Sntg1	2.42962e-32	0.163421	0.984	0.942	7.84428e-28
Robo2	8.16614e-32	0.224195	0.971	0.857	2.63652e-27
Cnksr2	9.52797e-32	0.206167	0.983	0.896	3.0762e-27
Ctnna2	1.51696e-31	0.167608	0.993	0.944	4.89765e-27
Chgb	1.85798e-31	-0.429412	0.232	0.437	5.99868e-27
Pgrmc1	2.07954e-31	-0.445648	0.168	0.372	6.71399e-27
Mctp1	2.84914e-31	0.168978	0.993	0.937	9.19874e-27
Dlgap1	5.1565e-31	0.0623567	1	0.999	1.66483e-26
Ubl5	5.37528e-31	0.0811514	0.122	0.005	1.73546e-26
Fkbp2	5.64292e-31	-0.340084	0.071	0.278	1.82187e-26
Rpl34	8.21989e-31	-0.178988	0.016	0.202	2.65387e-26
Snhg14	1.12912e-30	0.212622	0.981	0.862	3.64547e-26
Adgrb3	1.34136e-30	0.0993748	0.999	0.998	4.33072e-26
Dmd	1.44457e-30	0.297138	0.898	0.686	4.66393e-26
Rps3	1.93278e-30	-0.172814	0.014	0.199	6.24017e-26
Rps29	3.5794e-30	-0.284716	0.071	0.289	1.15564e-25
EGFP-gn	5.44554e-30	-0.18594	0.003	0.174	1.75815e-25
Itm2c	7.12122e-30	-0.43623	0.256	0.438	2.29916e-25
Egfem1	8.16821e-30	0.169533	0.988	0.943	2.63719e-25
Sparcl1	1.32142e-29	-0.3682	0.499	0.624	4.26633e-25
Grm5	1.74986e-29	0.101703	1	0.993	5.64959e-25
Calr	3.93343e-29	-0.426059	0.183	0.378	1.26995e-24
Psap	7.18103e-29	-0.436197	0.299	0.467	2.31847e-24
Selenok	1.57403e-28	-0.328577	0.086	0.285	5.08192e-24
Ctsl	2.49484e-28	-0.294722	0.022	0.197	8.05485e-24
Lrfn5	2.95842e-28	0.11795	0.999	0.98	9.55157e-24
Gm29237	3.79106e-28	0.15492	0.115	0.006	1.22398e-23
Thsd7a	4.22921e-28	0.233613	0.951	0.807	1.36544e-23
4930547E14Rik	1.05046e-27	0.172833	0.142	0.017	3.39151e-23
Ccdc85a	4.0118e-27	0.174923	0.98	0.912	1.29525e-22
Tafa2	5.03805e-27	0.123805	0.997	0.98	1.62659e-22
Tmed9	7.78034e-27	-0.378367	0.275	0.443	2.51196e-22
Calm1	8.8885e-27	-0.356634	0.627	0.748	2.86974e-22
Prr16	1.00359e-26	0.35871	0.56	0.295	3.24018e-22
Camk2a	1.02363e-26	-0.100039	0.993	0.988	3.3049e-22
Dcc	1.62842e-26	0.188381	0.964	0.907	5.25752e-22
Krtcap2	2.44409e-26	-0.232321	0.007	0.162	7.89099e-22
Zfpm2	3.52237e-26	0.141039	0.999	0.959	1.13723e-21
Ttr	5.16777e-26	-0.235126	0.013	0.172	1.66847e-21
Cntnap2	5.33004e-26	0.33022	0.633	0.391	1.72086e-21
Prnp	6.92809e-26	-0.377238	0.351	0.486	2.2368e-21
Rasal2	9.9964e-26	0.181186	0.99	0.907	3.22744e-21
Actg1	1.43102e-25	-0.188146	0.026	0.192	4.62019e-21
Zranb2	1.48158e-25	-0.180883	0.871	0.88	4.78344e-21
H2afz	2.25592e-25	-0.231527	0.071	0.258	7.28348e-21
Serinc1	2.36312e-25	-0.367123	0.388	0.521	7.62958e-21
Macrod2os1	5.2607e-25	0.204718	0.209	0.05	1.69847e-20
A230004M16Rik	5.60772e-25	0.243282	0.338	0.12	1.81051e-20
Magi2	7.41717e-25	0.0878061	1	0.998	2.39471e-20
Gm48678	8.84824e-25	0.262592	0.45	0.189	2.85674e-20
Hecw1	1.49572e-24	0.264158	0.892	0.69	4.82907e-20
Nenf	1.51611e-24	-0.189829	0.014	0.165	4.89491e-20
Nrg1	2.82539e-24	0.370883	0.603	0.367	9.12205e-20
Gm12296	2.9253e-24	0.275815	0.423	0.182	9.44462e-20
Adgrl3	3.21574e-24	0.217348	0.971	0.838	1.03823e-19
Stmn2	3.31929e-24	0.0673897	0.085	0.001	1.07167e-19
Prkg1	3.79395e-24	0.136462	0.993	0.962	1.22491e-19
Spcs1	3.80204e-24	-0.238026	0.012	0.158	1.22753e-19
mt-Co1	5.08859e-24	-0.237964	0.073	0.271	1.6429e-19
Gm36975	1.32391e-23	0.29026	0.564	0.281	4.27439e-19
Rpl36al	1.35262e-23	-0.142079	0.014	0.161	4.36707e-19
Spock3	1.46573e-23	0.285086	0.829	0.603	4.73226e-19
Rasa1	2.06435e-23	0.309003	0.704	0.423	6.66496e-19
Icam5	2.25998e-23	-0.336024	0.412	0.518	7.29656e-19
Diaph2	3.6712e-23	0.23164	0.928	0.759	1.18529e-18
Tm2d2	3.67957e-23	-0.234753	0.013	0.155	1.18799e-18
Thsd7b	6.02685e-23	0.277524	0.388	0.169	1.94583e-18
5730522E02Rik	7.41007e-23	0.245768	0.94	0.749	2.39242e-18
Rims1	9.30211e-23	0.114853	0.997	0.978	3.00328e-18
Tmsb4x	1.95536e-22	-0.246113	0.027	0.182	6.31308e-18
Selenom	2.28204e-22	-0.168607	0.03	0.183	7.36779e-18
Fam155a	2.3465e-22	0.0680495	1	0.999	7.57592e-18
Epha6	2.62707e-22	0.118515	0.997	0.983	8.48175e-18
1700109K24Rik	4.60002e-22	0.161091	0.153	0.029	1.48516e-17
Dab1	6.95103e-22	0.0467672	1	0.999	2.24421e-17
Gls	8.96789e-22	0.242454	0.918	0.713	2.89537e-17
Rpl27	9.21315e-22	-0.11728	0.012	0.146	2.97456e-17
Mdga2	9.22208e-22	0.148825	0.994	0.946	2.97744e-17
Rpl23	9.23397e-22	-0.1553	0.04	0.199	2.98128e-17
Slc8a1	1.68401e-21	0.291936	0.517	0.308	5.43699e-17
Matk	2.1008e-21	-0.319119	0.401	0.524	6.78266e-17
Gabrb3	3.13074e-21	0.10703	1	0.98	1.01079e-16
Dgkb	3.44911e-21	0.26706	0.837	0.627	1.11358e-16
Pebp1	3.77061e-21	-0.26185	0.173	0.351	1.21738e-16
Lrp1b	3.96206e-21	0.0557659	1	1	1.27919e-16
Unc5c	3.97367e-21	0.294411	0.709	0.464	1.28294e-16
Fam171b	4.04178e-21	-0.247824	0.597	0.646	1.30493e-16
Gpr158	4.09124e-21	0.25499	0.849	0.64	1.3209e-16
Add2	6.05758e-21	-0.171848	0.84	0.845	1.95575e-16
Rpl8	6.29282e-21	-0.137551	0.013	0.144	2.0317e-16
Lcorl	6.75349e-21	0.288831	0.518	0.271	2.18043e-16
2023-03-01	7.06892e-21	0.19068	0.953	0.853	2.28227e-16
Cpeb4	8.37185e-21	0.285482	0.734	0.434	2.70293e-16
mt-Nd4	9.20765e-21	-0.242433	0.085	0.26	2.97278e-16
Macrod2	1.01159e-20	0.116061	0.996	0.975	3.26602e-16
9630013A20Rik	1.32492e-20	0.126984	0.109	0.014	4.27764e-16
Zfp804b	1.36164e-20	0.342382	0.472	0.262	4.39621e-16
Kctd16	1.57093e-20	0.0993794	0.993	0.986	5.0719e-16
Gm29587	1.8485e-20	0.135361	0.118	0.017	5.96806e-16
4930532I03Rik	2.16418e-20	0.202625	0.247	0.083	6.98727e-16
Rprml	3.95295e-20	-0.0937729	0	0.113	1.27625e-15
Cfl1	4.68793e-20	-0.130865	0.022	0.156	1.51354e-15
Nrxn3	4.90679e-20	0.332124	0.74	0.55	1.58421e-15
Rps16	5.68872e-20	-0.130175	0.02	0.152	1.83666e-15
Selenos	6.00927e-20	-0.333758	0.096	0.247	1.94015e-15
Atp5l	6.5309e-20	0.0959705	0.236	0.081	2.10857e-15
Gm13269	8.09649e-20	0.231791	0.391	0.166	2.61403e-15
Cntn1	9.65903e-20	0.201017	0.965	0.826	3.11851e-15
Gm37679	1.02676e-19	0.18712	0.242	0.081	3.315e-15
Rps27	1.03827e-19	-0.26942	0.178	0.346	3.35217e-15
Ttc3	1.78633e-19	-0.143931	0.908	0.922	5.76734e-15
Galnt13	2.56949e-19	0.273825	0.786	0.528	8.29585e-15
Sgcz	2.59371e-19	0.18703	0.18	0.052	8.37405e-15
Fth1	3.02831e-19	-0.205237	0.035	0.175	9.7772e-15
Dock10	3.20968e-19	0.149824	0.986	0.916	1.03628e-14
Ndufb11	3.4783e-19	-0.125297	0.014	0.137	1.123e-14
Cnih2	3.80936e-19	-0.281434	0.178	0.338	1.22989e-14
Eef1b2	4.07782e-19	-0.184475	0.024	0.152	1.31657e-14
Gm16351	4.82681e-19	0.195785	0.266	0.097	1.55839e-14
Edil3	5.45005e-19	0.24667	0.835	0.649	1.7596e-14
Zfp804a	6.66728e-19	0.281379	0.704	0.456	2.1526e-14
Fyco1	7.0392e-19	-0.257167	0.508	0.569	2.27268e-14
Sh3gl1	8.92301e-19	-0.294005	0.318	0.437	2.88088e-14
Gm10848	9.71564e-19	0.213033	0.361	0.156	3.13679e-14
Rps11	1.02095e-18	-0.103315	0.026	0.159	3.29624e-14
Tsc22d2	1.21306e-18	0.232476	0.442	0.205	3.91649e-14
Tuba1a	1.58279e-18	-0.138718	0.042	0.183	5.11019e-14
Arl6ip5	1.81212e-18	-0.325774	0.242	0.369	5.8506e-14
Gm28750	1.85305e-18	0.142114	0.157	0.038	5.98275e-14
Nav3	2.00268e-18	0.136939	0.994	0.952	6.46586e-14
Pcsk5	2.18502e-18	0.270489	0.773	0.523	7.05454e-14
Rpl39	2.64438e-18	-0.121346	0.04	0.18	8.53764e-14
Kcnh7	3.19974e-18	0.263479	0.686	0.451	1.03307e-13
Dpm3	4.09854e-18	-0.137519	0.003	0.108	1.32326e-13
Kcnt2	4.31138e-18	0.206912	0.911	0.755	1.39197e-13
Ppia	6.13752e-18	-0.264328	0.155	0.322	1.98156e-13
mt-Co3	6.17311e-18	-0.205146	0.04	0.18	1.99305e-13
Ndufc2	6.29803e-18	-0.204148	0.06	0.201	2.03338e-13
Rpl15	6.589e-18	0.122311	0.253	0.105	2.12732e-13
Mbd5	7.52153e-18	0.178972	0.961	0.837	2.4284e-13
Rps2	9.07122e-18	-0.258163	0.183	0.342	2.92873e-13
Ryr3	9.58329e-18	0.243274	0.863	0.648	3.09406e-13
B3galt1	1.21407e-17	0.172061	0.983	0.88	3.91975e-13
1500035N22Rik	1.27751e-17	0.16601	0.204	0.066	4.12458e-13
Dclk1	2.05465e-17	0.148622	0.981	0.91	6.63366e-13
Trpc6	2.27408e-17	0.255478	0.814	0.601	7.34211e-13
Dkk3	2.63875e-17	0.037531	0.06	0.001	8.51946e-13
Ralyl	3.02266e-17	0.188782	0.964	0.85	9.75897e-13
Rps26	4.62049e-17	-0.131312	0.039	0.166	1.49177e-12
Trim35	4.69373e-17	-0.259455	0.429	0.518	1.51542e-12
mt-Cytb	4.83469e-17	-0.14844	0.036	0.168	1.56093e-12
Them6	5.46128e-17	-0.164375	0.001	0.098	1.76323e-12
Pgam1	5.53852e-17	-0.112169	0.019	0.134	1.78817e-12
Prr7	7.85419e-17	-0.29276	0.141	0.278	2.5358e-12
Gabrg3	9.23675e-17	0.236071	0.376	0.194	2.98218e-12
Luc7l2	9.47445e-17	0.157206	0.967	0.878	3.05892e-12
Nrxn1	1.01413e-16	0.0808568	0.999	0.996	3.27422e-12
Adarb2	1.22927e-16	0.096962	0.997	0.98	3.96882e-12
4930419G24Rik	1.23324e-16	0.133795	0.17	0.052	3.98164e-12
Plp1	1.44986e-16	0.0853097	0.094	0.014	4.681e-12
Xrcc6	1.54149e-16	0.193357	0.322	0.141	4.97685e-12
Atp1a3	1.78467e-16	-0.283952	0.506	0.561	5.762e-12
Ppp3ca	1.78963e-16	0.0479341	1	1	5.77801e-12
Rpsa	1.88751e-16	-0.111314	0.03	0.152	6.094e-12
Rpl3	1.92823e-16	-0.198408	0.096	0.244	6.22549e-12
Lin7a	2.57766e-16	0.216032	0.311	0.142	8.32223e-12
Gm42303	3.02811e-16	0.137238	0.154	0.043	9.77657e-12
Fgf12	3.22949e-16	0.208817	0.935	0.753	1.04267e-11
Tpt1	3.26662e-16	-0.130683	0.042	0.167	1.05466e-11
Cdh10	3.88717e-16	0.219291	0.386	0.199	1.25501e-11
Epha3	4.25661e-16	0.258772	0.65	0.42	1.37429e-11
Mapk4	4.38366e-16	0.22366	0.42	0.211	1.41531e-11
Hectd2os	4.81125e-16	0.165672	0.183	0.061	1.55336e-11
Dpm1	5.10676e-16	-0.246533	0.446	0.509	1.64877e-11
Dcaf6	7.23202e-16	0.248405	0.797	0.54	2.33493e-11
Nr6a1	7.77044e-16	0.230946	0.509	0.275	2.50876e-11
Glra2	8.60777e-16	0.177334	0.2	0.071	2.77911e-11
Faim2	1.0691e-15	-0.296601	0.268	0.383	3.45169e-11
Tm2d3	1.15971e-15	-0.202411	0.026	0.134	3.74425e-11
Emc7	1.56957e-15	-0.290142	0.154	0.284	5.06751e-11
Rplp0	1.79823e-15	-0.0945173	0.012	0.111	5.80577e-11
Igfbp5	2.10964e-15	-0.29418	0.188	0.314	6.81118e-11
Lrtm1	2.79409e-15	0.138356	0.155	0.047	9.02098e-11
Sec11c	3.21908e-15	-0.296252	0.129	0.256	1.03931e-10
Ctsd	3.45454e-15	-0.13361	0.009	0.102	1.11533e-10
A830018L16Rik	3.80048e-15	0.194317	0.931	0.771	1.22702e-10
Gm10115	3.88851e-15	0.198728	0.37	0.175	1.25544e-10
Htr4	3.92195e-15	0.248734	0.786	0.541	1.26624e-10
Fras1	4.3306e-15	0.152221	0.167	0.056	1.39818e-10
Tmed2	5.05082e-15	-0.276033	0.135	0.26	1.63071e-10
Ptprz1	5.11176e-15	0.228818	0.563	0.319	1.65038e-10
Pkm	6.21925e-15	0.058412	0.171	0.058	2.00795e-10
Acyp2	7.82468e-15	0.233209	0.498	0.286	2.52628e-10
Gpc4	8.19088e-15	0.246866	0.645	0.425	2.64451e-10
Lrrc7	9.20449e-15	0.0670736	1	0.998	2.97176e-10
Uchl4	9.21594e-15	0.116191	0.111	0.025	2.97546e-10
Atp2c1	1.27139e-14	-0.163783	0.741	0.742	4.10481e-10
Dcx	1.36912e-14	0.146589	0.154	0.048	4.42035e-10
mt-Nd2	1.92555e-14	-0.163521	0.058	0.18	6.21684e-10
Nsg1	2.07355e-14	-0.267542	0.111	0.231	6.69466e-10
Cacna2d1	2.18106e-14	0.128287	0.991	0.931	7.04178e-10
Csmd3	2.29994e-14	0.0693175	0.997	0.993	7.4256e-10
Glp2r	2.45041e-14	0.134548	0.168	0.056	7.91139e-10
Efr3a	2.8451e-14	0.174771	0.412	0.206	9.18569e-10
Gabrb1	2.91991e-14	0.098983	1	0.975	9.42721e-10
Mt3	3.06527e-14	-0.115854	0.013	0.106	9.89653e-10
Mast2	3.22615e-14	0.199299	0.443	0.235	1.04159e-09
Gm48091	3.28102e-14	0.153526	0.239	0.097	1.05931e-09
Tenm4	3.40205e-14	0.206547	0.387	0.213	1.09838e-09
mt-Atp6	3.78401e-14	-0.198284	0.032	0.14	1.22171e-09
Oga	4.123e-14	0.19646	0.514	0.28	1.33115e-09
Hs6st3	4.21059e-14	0.230687	0.783	0.592	1.35943e-09
Gm12353	4.23682e-14	0.176241	0.334	0.156	1.3679e-09
Kdm5a	4.46482e-14	0.191758	0.414	0.21	1.44151e-09
Bmt2	4.74021e-14	0.206174	0.471	0.252	1.53043e-09
mt-Co2	4.74422e-14	-0.17686	0.052	0.174	1.53172e-09
Large1	5.54844e-14	0.13746	0.984	0.913	1.79137e-09
Gabrb2	5.85472e-14	0.191322	0.912	0.745	1.89025e-09
Rps6ka3	5.98189e-14	0.219073	0.488	0.274	1.93131e-09
Igsf8	6.64256e-14	-0.273346	0.239	0.346	2.14462e-09
Kcnq1ot1	6.80665e-14	0.178792	0.94	0.79	2.1976e-09
Pcdh15	7.38626e-14	0.180323	0.213	0.088	2.38473e-09
Gm47523	7.40067e-14	0.140422	0.173	0.06	2.38938e-09
Ano4	8.06197e-14	0.120559	0.154	0.054	2.60289e-09
Guk1	8.61305e-14	-0.101569	0.007	0.092	2.78081e-09
Lmo7	8.79163e-14	0.231377	0.747	0.488	2.83847e-09
Iqcb1	9.15995e-14	0.157026	0.306	0.141	2.95738e-09
Psmb5	1.03414e-13	-0.0803927	0.014	0.106	3.33882e-09
Gphn	1.17624e-13	0.140192	0.964	0.885	3.7976e-09
Gm10563	1.23755e-13	0.100985	0.088	0.016	3.99555e-09
Gm21954	1.24377e-13	0.0732023	0.058	0.004	4.01565e-09
B4gat1	1.26264e-13	-0.238632	0.068	0.179	4.07655e-09
Gm21798	1.29131e-13	0.108113	0.105	0.025	4.16912e-09
Emc4	1.29955e-13	-0.263971	0.101	0.215	4.19571e-09
Tmem147	1.37294e-13	-0.244495	0.078	0.191	4.43268e-09
Clu	1.44455e-13	-0.0898542	0.006	0.088	4.66388e-09
St6galnac3	1.46072e-13	0.17835	0.925	0.79	4.71609e-09
Kansl1l	1.46782e-13	0.219333	0.578	0.326	4.73901e-09
Tomm20	1.84839e-13	-0.255932	0.129	0.248	5.96772e-09
Lrrc4c	1.8652e-13	0.193265	0.879	0.705	6.02197e-09
Slc35f4	1.88636e-13	0.230574	0.603	0.39	6.09032e-09
Abca8b	2.14546e-13	0.175345	0.378	0.188	6.92683e-09
Atp6v0a1	2.16341e-13	-0.140891	0.801	0.764	6.98478e-09
Ndufb2	2.5299e-13	0.0372291	0.049	0.002	8.16803e-09
Fam135b	2.59077e-13	0.151698	0.955	0.86	8.36456e-09
Gm16105	2.6084e-13	-0.239918	0.106	0.225	8.42148e-09
Amy1	2.66243e-13	0.169073	0.271	0.124	8.59592e-09
Sp4	2.66636e-13	0.173942	0.353	0.172	8.6086e-09
Gm50152	2.67e-13	0.109931	0.111	0.028	8.62036e-09
4933411O13Rik	2.71542e-13	0.152462	0.242	0.102	8.767e-09
Pex5l	2.86673e-13	0.216001	0.712	0.504	9.25551e-09
Cacnb2	2.9508e-13	0.104238	0.997	0.962	9.52696e-09
Rnf217	2.9797e-13	0.198712	0.403	0.21	9.62025e-09
Rapgef4	3.19105e-13	0.223119	0.804	0.559	1.03026e-08
Rps8	3.81201e-13	-0.178404	0.151	0.291	1.23074e-08
Gm10785	3.84964e-13	0.142193	0.227	0.095	1.2429e-08
Npas3	3.86268e-13	0.131991	0.224	0.098	1.24711e-08
Pak7	3.97175e-13	0.219559	0.776	0.554	1.28232e-08
Ktn1	4.34692e-13	-0.206592	0.529	0.554	1.40345e-08
Galc	4.55419e-13	0.151045	0.282	0.128	1.47036e-08
Immp2l	4.82503e-13	0.223052	0.783	0.566	1.55781e-08
Ckb	4.8439e-13	-0.148455	0.045	0.152	1.5639e-08
A230057D06Rik	4.94549e-13	0.22694	0.692	0.467	1.5967e-08
Grid2	5.36753e-13	0.231228	0.683	0.499	1.73296e-08
Nrg3os	5.52335e-13	-0.131015	0.833	0.799	1.78327e-08
Mlip	5.5949e-13	0.22839	0.62	0.387	1.80637e-08
Ptprk	5.67026e-13	0.20702	0.817	0.625	1.8307e-08
Cst3	6.11285e-13	-0.0911491	0	0.071	1.9736e-08
Rc3h1	6.23878e-13	0.1887	0.43	0.231	2.01425e-08
Bdnf	6.43395e-13	0.179104	0.361	0.188	2.07726e-08
Thy1	6.54029e-13	-0.292652	0.187	0.294	2.1116e-08
Dbi	6.95986e-13	-0.0499545	0.001	0.075	2.24706e-08
Epha7	7.93203e-13	0.10571	0.993	0.952	2.56094e-08
Gm41505	8.06617e-13	0.14681	0.243	0.105	2.60424e-08
Brinp3	8.113e-13	0.236665	0.548	0.349	2.61936e-08
C030017B01Rik	8.30294e-13	0.172581	0.353	0.175	2.68069e-08
Syn3	8.41217e-13	0.224012	0.77	0.54	2.71595e-08
Gm1673	8.80699e-13	-0.064079	0.001	0.074	2.84342e-08
Ythdf3	9.35203e-13	0.181902	0.422	0.226	3.0194e-08
Tmem160	9.52159e-13	-0.0691541	0.001	0.074	3.07414e-08
Nfat5	9.67262e-13	0.219729	0.718	0.464	3.1229e-08
Ndufb10	9.90176e-13	-0.0728155	0.014	0.101	3.19688e-08
Tmem164	1.1068e-12	0.152413	0.229	0.099	3.57342e-08
Emc6	1.18408e-12	-0.102359	0.006	0.082	3.82293e-08
Gm26879	1.31764e-12	0.0781317	0.069	0.01	4.25414e-08
Agrp	1.36939e-12	0.115822	0.157	0.054	4.42122e-08
Dnah9	1.3804e-12	0.210877	0.485	0.282	4.45676e-08
Dgat2	1.40595e-12	-0.255612	0.199	0.307	4.53925e-08
Gm15496	1.45041e-12	0.113475	0.154	0.052	4.68281e-08
4930455C13Rik	1.45982e-12	0.106694	0.127	0.038	4.71316e-08
Tmem258	1.57123e-12	-0.0911896	0.007	0.084	5.07287e-08
Pabpn1	1.7359e-12	-0.218401	0.472	0.532	5.60452e-08
Timp3	1.73955e-12	0.131249	0.177	0.067	5.61632e-08
AC171003.1	1.74191e-12	0.0962503	0.092	0.02	5.62393e-08
A330076H08Rik	1.78152e-12	0.187163	0.429	0.234	5.75183e-08
Slc8a2	1.80511e-12	-0.202027	0.528	0.563	5.82797e-08
Cadps	1.83758e-12	0.157135	0.954	0.838	5.9328e-08
Prkd1	1.96479e-12	0.165488	0.924	0.794	6.34353e-08
Mecp2	2.08172e-12	0.194975	0.471	0.261	6.72104e-08
AY036118	2.12194e-12	0.138357	0.252	0.12	6.85091e-08
Gm47271	2.13947e-12	0.107615	0.137	0.043	6.90749e-08
Tpi1	2.18637e-12	-0.0876903	0.026	0.119	7.05892e-08
Tuba1b	2.2374e-12	-0.103	0.02	0.107	7.22365e-08
Dock3	2.27821e-12	0.173755	0.937	0.781	7.35542e-08
Gstm5	2.52746e-12	-0.0909444	0.01	0.089	8.16016e-08
Cnpy2	2.53844e-12	-0.20652	0.052	0.152	8.1956e-08
Rps25	2.58242e-12	-0.0699572	0.013	0.095	8.33759e-08
B230307C23Rik	2.59861e-12	-0.227345	0.38	0.447	8.38988e-08
Gm37459	2.83078e-12	0.105656	0.122	0.037	9.13944e-08
Nsmaf	2.86653e-12	0.14758	0.283	0.133	9.25488e-08
Fndc3a	2.93912e-12	0.183112	0.453	0.247	9.48925e-08
Tomm7	2.96092e-12	-0.0636238	0.003	0.074	9.55963e-08
Inhba	3.03365e-12	0.11298	0.138	0.045	9.79446e-08
Ehbp1	3.04482e-12	0.220489	0.734	0.495	9.83051e-08
Zbtb11	4.04569e-12	0.173083	0.371	0.197	1.30619e-07
Selenof	4.07898e-12	-0.259531	0.193	0.301	1.31694e-07
1700111E14Rik	4.58449e-12	0.171465	0.371	0.195	1.48015e-07
Calm3	4.69607e-12	-0.127925	0.091	0.21	1.51617e-07
Mir99ahg	4.82006e-12	0.164726	0.938	0.811	1.55621e-07
Opcml	5.08755e-12	0.0594796	1	0.996	1.64257e-07
Park7	5.52194e-12	0.0499394	0.109	0.031	1.78281e-07
Mtus2	5.57683e-12	0.21904	0.619	0.394	1.80054e-07
Rnf112	5.70273e-12	-0.206847	0.515	0.566	1.84118e-07
Manf	6.00839e-12	-0.266036	0.25	0.341	1.93987e-07
Pdzd2	6.11027e-12	0.218478	0.614	0.393	1.97276e-07
Kat6a	6.23187e-12	0.166189	0.345	0.179	2.01202e-07
A830082K12Rik	6.45883e-12	0.160871	0.329	0.166	2.0853e-07
Nme7	6.84478e-12	0.169413	0.43	0.232	2.20991e-07
Cuta	7.67434e-12	-0.0799444	0	0.065	2.47774e-07
Rasgrf1	7.80704e-12	-0.0816939	0.961	0.949	2.52058e-07
Gm16267	8.2112e-12	0.136052	0.196	0.08	2.65107e-07
Mrps12	8.24783e-12	-0.085619	0.007	0.08	2.66289e-07
Hmgcll1	8.82254e-12	0.120792	0.148	0.053	2.84845e-07
Hdac9	9.06877e-12	0.203252	0.823	0.639	2.92794e-07
Jph1	9.28651e-12	0.171214	0.917	0.77	2.99824e-07
Nufip2	9.99279e-12	0.157302	0.384	0.203	3.22627e-07
Nsd2	1.00504e-11	0.166716	0.407	0.219	3.24488e-07
Fut8	1.01404e-11	0.206445	0.807	0.602	3.27394e-07
Caln1	1.03129e-11	0.21424	0.714	0.488	3.32963e-07
Smim26	1.09384e-11	-0.0746778	0.007	0.079	3.53158e-07
Sorbs2os	1.14264e-11	0.164846	0.387	0.201	3.68913e-07
Pcbp2	1.16165e-11	0.184138	0.511	0.3	3.75051e-07
1700037C18Rik	1.17033e-11	0.0873191	0.094	0.023	3.77854e-07
Gria2	1.17113e-11	0.0559158	1	0.999	3.78112e-07
Scn9a	1.20478e-11	0.110693	0.112	0.033	3.88976e-07
Pard3b	1.21163e-11	0.145442	0.22	0.098	3.91185e-07
Pclo	1.23268e-11	0.179965	0.894	0.726	3.97985e-07
Sh3gl2	1.26875e-11	0.208557	0.686	0.467	4.0963e-07
Syp	1.31861e-11	-0.236434	0.45	0.483	4.25726e-07
Pou2f1	1.32616e-11	0.202186	0.518	0.297	4.28164e-07
Rdh10	1.37557e-11	0.105563	0.151	0.054	4.44117e-07
Ttc19	1.56199e-11	-0.184969	0.55	0.567	5.04305e-07
Myo9a	1.64108e-11	0.206559	0.742	0.497	5.29838e-07
Sorl1	1.82577e-11	-0.184959	0.564	0.595	5.89468e-07
Ndufa13	1.86146e-11	-0.0840049	0.006	0.075	6.00989e-07
Rab28	1.93668e-11	0.173567	0.414	0.231	6.25278e-07
Gm50250	2.00735e-11	0.128939	0.214	0.093	6.48094e-07
Scn1b	2.10441e-11	-0.190069	0.118	0.228	6.7943e-07
Ndufs7	2.14416e-11	-0.0557612	0.003	0.069	6.92265e-07
Gmds	2.1761e-11	0.203046	0.601	0.379	7.02576e-07
4930509J09Rik	2.30372e-11	0.212314	0.728	0.499	7.43778e-07
Dock4	2.49874e-11	0.136961	0.974	0.894	8.06743e-07
Gm10097	2.58734e-11	0.0673817	0.049	0.004	8.35349e-07
Cox8a	2.64064e-11	0.0560206	0.106	0.031	8.52558e-07
Nmt1	2.68312e-11	-0.201877	0.442	0.492	8.66271e-07
Stag1	2.77043e-11	0.162266	0.932	0.792	8.94462e-07
Robo1	2.87171e-11	0.222584	0.596	0.411	9.27161e-07
Klf8	2.96928e-11	0.129206	0.194	0.082	9.58662e-07
Cisd1	2.97523e-11	-0.189176	0.112	0.22	9.60582e-07
Pip5k1bos	3.01656e-11	0.0690331	0.053	0.006	9.73927e-07
Gm10649	3.07306e-11	0.193714	0.502	0.3	9.92167e-07
Rbm6	3.13534e-11	0.200252	0.803	0.573	1.01227e-06
Grm3	3.18074e-11	0.121643	0.18	0.076	1.02693e-06
Slit2	3.21261e-11	0.169037	0.288	0.151	1.03722e-06
Npdc1	3.3538e-11	-0.26237	0.193	0.289	1.08281e-06
2610037D02Rik	3.43277e-11	0.179703	0.494	0.277	1.1083e-06
Hdx	3.441e-11	0.134772	0.268	0.125	1.11096e-06
Asxl2	3.49065e-11	0.187594	0.506	0.292	1.12699e-06
Rps21	3.55528e-11	-0.153575	0.117	0.238	1.14786e-06
D130040H23Rik	3.5633e-11	0.163724	0.376	0.199	1.15045e-06
Erp29	3.59417e-11	-0.253659	0.161	0.258	1.16041e-06
Ddost	3.81202e-11	-0.207334	0.058	0.151	1.23075e-06
Ppm1e	3.85114e-11	0.14131	0.98	0.878	1.24338e-06
Ptpn12	3.86581e-11	0.192357	0.511	0.299	1.24811e-06
Gabra2	3.87921e-11	0.123096	0.981	0.91	1.25244e-06
Stmn1	3.91516e-11	-0.0739462	0.027	0.114	1.26405e-06
Stxbp6	4.09528e-11	0.114972	0.974	0.923	1.3222e-06
Trhde	4.10107e-11	0.159644	0.286	0.149	1.32407e-06
Snap91	4.15392e-11	0.206091	0.737	0.471	1.34114e-06
Mpp6	4.26015e-11	0.193622	0.531	0.315	1.37543e-06
Cd46	4.3305e-11	0.173454	0.429	0.235	1.39814e-06
Ate1	4.3348e-11	-0.21814	0.309	0.386	1.39953e-06
Amph	4.65022e-11	0.207635	0.813	0.579	1.50137e-06
Gm48747	4.6947e-11	0.131025	0.263	0.126	1.51573e-06
Gm11149	4.99288e-11	0.129912	0.21	0.094	1.612e-06
Eif2s3y	5.55178e-11	-0.18533	0.568	0.597	1.79245e-06
Col25a1	5.85771e-11	0.206173	0.59	0.382	1.89122e-06
Nalcn	5.86194e-11	0.195741	0.796	0.609	1.89259e-06
Nsg2	6.07246e-11	-0.176883	0.643	0.636	1.96055e-06
Grik4	6.8068e-11	0.205078	0.764	0.541	2.19764e-06
Syt11	7.58414e-11	-0.239606	0.381	0.445	2.44862e-06
Ndufs8	7.60036e-11	-0.0515939	0.003	0.066	2.45385e-06
Gm9968	8.18702e-11	0.117018	0.196	0.083	2.64326e-06
Tafa1	8.558e-11	0.11387	0.974	0.939	2.76304e-06
Slc24a5	8.74795e-11	-0.202343	0.476	0.507	2.82436e-06
Ogdhl	8.8683e-11	0.0481068	0.049	0.005	2.86322e-06
Jmy	9.30011e-11	0.127401	0.235	0.11	3.00264e-06
Atp5md	9.65853e-11	-0.103803	0.06	0.163	3.11835e-06
Kcnq5	9.70925e-11	0.0644669	0.053	0.007	3.13473e-06
Foxo1	9.85664e-11	0.187151	0.508	0.301	3.18231e-06
Ndufb9	1.04656e-10	-0.149029	0.109	0.219	3.37893e-06
Eya1	1.04733e-10	0.127484	0.171	0.071	3.3814e-06
Gm13619	1.11514e-10	0.0661369	0.053	0.007	3.60033e-06
Ptms	1.12077e-10	-0.228009	0.272	0.373	3.61853e-06
Gm20275	1.13927e-10	0.154621	0.358	0.191	3.67825e-06
Rps6ka5	1.15618e-10	0.132252	0.288	0.143	3.73285e-06
Dip2c	1.2017e-10	0.139611	0.963	0.857	3.8798e-06
Sbf2	1.30827e-10	0.203824	0.819	0.576	4.22387e-06
Stmn3	1.31507e-10	-0.175406	0.157	0.283	4.24582e-06
Slc25a5	1.31888e-10	-0.0595185	0.009	0.076	4.25815e-06
Ndufb8	1.36174e-10	0.032548	0.101	0.03	4.39651e-06
Ssr4	1.42522e-10	-0.258739	0.15	0.246	4.60146e-06
Fjx1	1.45098e-10	-0.160724	0.029	0.109	4.68464e-06
Gria3	1.45203e-10	0.123386	0.981	0.902	4.68804e-06
Arf5	1.52467e-10	-0.203391	0.151	0.253	4.92255e-06
Gm17130	1.5316e-10	0.0515285	0.039	0.002	4.94493e-06
E530011L22Rik	1.54803e-10	0.0758741	0.068	0.013	4.99796e-06
Ssbp4	1.57348e-10	-0.236	0.266	0.354	5.08013e-06
Cachd1	1.62541e-10	0.0247741	0.033	0	5.24781e-06
Fam135a	1.67773e-10	0.169367	0.486	0.278	5.41672e-06
Scaper	1.75415e-10	0.197705	0.649	0.409	5.66345e-06
Nme2	1.85315e-10	-0.0620062	0.007	0.072	5.98307e-06
Ccdc171	1.91333e-10	0.139253	0.272	0.136	6.17737e-06
Plppr1	2.00728e-10	0.19758	0.469	0.282	6.48071e-06
Gde1	2.01213e-10	-0.236145	0.177	0.272	6.49636e-06
Fam193a	2.06e-10	0.195788	0.609	0.378	6.65093e-06
Crim1	2.11172e-10	0.170282	0.393	0.225	6.81791e-06
Lmo3	2.24261e-10	0.20631	0.678	0.495	7.2405e-06
Ahi1	2.29575e-10	-0.0674662	0.971	0.941	7.41206e-06
Gm29514	2.32428e-10	0.134623	0.243	0.116	7.50417e-06
Rps28	2.44027e-10	-0.154014	0.129	0.241	7.87866e-06
Eif4e	2.73737e-10	0.136888	0.334	0.178	8.83786e-06
Gm48530	2.74636e-10	0.126623	0.15	0.059	8.8669e-06
Naaladl2	2.76007e-10	0.179609	0.443	0.269	8.91118e-06
Ube2d1	2.80662e-10	0.134624	0.322	0.168	9.06146e-06
2210408I21Rik	2.88051e-10	0.170635	0.423	0.247	9.30001e-06
Stk3	2.8883e-10	0.154266	0.35	0.193	9.32516e-06
Emc10	3.0615e-10	-0.248871	0.199	0.287	9.88437e-06
Klf12	3.10845e-10	0.208237	0.745	0.496	1.00359e-05
Lysmd4	3.14637e-10	0.115068	0.222	0.103	1.01584e-05
Iqcm	3.15174e-10	0.103206	0.14	0.052	1.01757e-05
Ube2d2a	3.17886e-10	0.169396	0.437	0.256	1.02633e-05
Rps7	3.18636e-10	-0.096488	0.047	0.14	1.02875e-05
Gm44724	3.19636e-10	0.126574	0.188	0.084	1.03198e-05
Rps24	3.34344e-10	-0.157042	0.098	0.204	1.07946e-05
Ndst4	3.42572e-10	0.210498	0.642	0.456	1.10603e-05
Vps13b	3.5508e-10	0.177226	0.86	0.669	1.14641e-05
Ndufs2	3.59288e-10	-0.0952717	0.02	0.094	1.16e-05
Kcnk10	3.59368e-10	0.182778	0.524	0.317	1.16026e-05
Gm15563	3.6505e-10	0.0971515	0.122	0.043	1.1786e-05
Tcf12	3.66137e-10	0.183486	0.843	0.645	1.18211e-05
F730043M19Rik	3.68261e-10	-0.156595	0.58	0.587	1.18897e-05
Pum2	3.75691e-10	0.158202	0.423	0.24	1.21296e-05
Gm12227	3.78118e-10	0.0697311	0.059	0.01	1.22079e-05
Inf2	3.87425e-10	-0.234971	0.157	0.253	1.25084e-05
Slc6a15	4.02782e-10	0.178313	0.452	0.263	1.30042e-05
Ppdpf	4.07988e-10	0.0182403	0.032	0	1.31723e-05
Gng5	4.22754e-10	0.0276051	0.035	0.001	1.3649e-05
Cdh9	4.47196e-10	0.106265	0.976	0.927	1.44382e-05
Elmod1	4.67268e-10	-0.0934004	0.888	0.853	1.50862e-05
Fhit	4.79238e-10	0.171767	0.371	0.215	1.54727e-05
Saraf	4.84522e-10	-0.252887	0.24	0.316	1.56433e-05
Ube2g1	5.03206e-10	0.182315	0.544	0.323	1.62465e-05
Ccdc88a	5.35525e-10	0.178536	0.829	0.641	1.729e-05
Gm49003	5.48468e-10	0.109077	0.154	0.063	1.77078e-05
Nrf1	5.56591e-10	0.169424	0.426	0.248	1.79701e-05
Nckap5	5.73241e-10	0.124676	0.253	0.128	1.85077e-05
Arhgef25	5.83975e-10	-0.206363	0.393	0.451	1.88542e-05
Tasor	5.85421e-10	0.163685	0.486	0.285	1.89009e-05
Celf1	6.06993e-10	0.189398	0.885	0.663	1.95974e-05
Sgk1	6.21541e-10	0.130059	0.247	0.124	2.00671e-05
Psenen	6.22324e-10	-0.166661	0.046	0.129	2.00924e-05
Rgs7	6.51341e-10	0.0921724	0.981	0.943	2.10292e-05
Golgb1	6.83006e-10	-0.188816	0.462	0.495	2.20515e-05
Pik3r3	6.83929e-10	0.14535	0.344	0.187	2.20813e-05
Ranbp17	6.97202e-10	0.169327	0.396	0.232	2.25099e-05
Cdh8	7.0078e-10	0.109494	0.981	0.919	2.26254e-05
Adcy8	7.13299e-10	0.136417	0.275	0.143	2.30296e-05
Gk	7.1686e-10	0.125803	0.239	0.117	2.31446e-05
Mfsd4a	7.27496e-10	0.159896	0.361	0.206	2.34879e-05
Cpeb2	7.31217e-10	0.112792	0.206	0.097	2.36081e-05
Kcnma1	7.391e-10	0.0989168	0.988	0.952	2.38626e-05
Rpl32	7.3978e-10	-0.0705203	0.032	0.112	2.38846e-05
Gm1976	8.13231e-10	0.163765	0.447	0.258	2.6256e-05
Clk1	8.29011e-10	-0.165095	0.597	0.58	2.67654e-05
Gm38562	8.30909e-10	0.0704859	0.065	0.013	2.68267e-05
Nptx1	8.61116e-10	-0.227995	0.328	0.388	2.7802e-05
Ptdss1	8.97852e-10	0.10537	0.181	0.079	2.89881e-05
Hdac8	9.36979e-10	0.19526	0.711	0.477	3.02513e-05
Zfp810	9.55922e-10	0.11032	0.19	0.084	3.08629e-05
Gm45645	9.70091e-10	0.0858496	0.089	0.025	3.13203e-05
Pdk3	9.7074e-10	0.107509	0.203	0.092	3.13413e-05
4930567K12Rik	1.00004e-09	0.0982155	0.137	0.052	3.22874e-05
Mios	1.02345e-09	0.131794	0.258	0.131	3.3043e-05
Hunk	1.02408e-09	0.0266682	0.03	0	3.30634e-05
Trpm3	1.02798e-09	0.0423431	0.996	0.998	3.31895e-05
Pde4dip	1.02976e-09	0.148876	0.94	0.8	3.32467e-05
Cpne6	1.08467e-09	-0.180942	0.518	0.541	3.50198e-05
Rps23	1.14548e-09	-0.0742283	0.024	0.1	3.69829e-05
Atp11c	1.17281e-09	0.133746	0.283	0.147	3.78653e-05
Rpl21	1.17707e-09	-0.109843	0.017	0.086	3.80028e-05
Tmem59l	1.19804e-09	-0.264189	0.181	0.266	3.86799e-05
Homer1	1.21908e-09	0.152789	0.442	0.268	3.93593e-05
Prkn	1.30925e-09	0.172771	0.899	0.727	4.22703e-05
4932413F04Rik	1.32831e-09	0.0681475	0.068	0.015	4.28858e-05
Klhl15	1.52112e-09	0.129321	0.282	0.145	4.91107e-05
Xkr4	1.53646e-09	0.0934874	0.988	0.953	4.96061e-05
Plekhm3	1.5487e-09	0.170402	0.486	0.287	5.00013e-05
Dlg1	1.55777e-09	0.190028	0.719	0.491	5.02943e-05
Tmed3	1.60833e-09	-0.0869444	0.001	0.054	5.19266e-05
Lca5	1.62012e-09	0.128665	0.26	0.132	5.23073e-05
Fam172a	1.69397e-09	0.197808	0.793	0.567	5.46916e-05
Fbxl7	1.75974e-09	0.199004	0.499	0.332	5.6815e-05
Ndufa8	1.7681e-09	-0.0577079	0.014	0.08	5.70848e-05
Rock2	1.86148e-09	0.180907	0.689	0.473	6.00998e-05
Ndufc1	1.86168e-09	0.0361211	0.079	0.021	6.01063e-05
Dhx36	1.87497e-09	-0.187699	0.414	0.458	6.05352e-05
Fndc3b	1.92502e-09	0.155938	0.412	0.237	6.21512e-05
Igip	1.97322e-09	0.0784607	0.131	0.05	6.37073e-05
B230219D22Rik	2.01577e-09	-0.204546	0.186	0.281	6.50811e-05
Dach1	2.12546e-09	0.0958798	0.089	0.027	6.86226e-05
Cycs	2.12775e-09	-0.0721765	0.017	0.084	6.86964e-05
Frmd5	2.27828e-09	0.156257	0.937	0.803	7.35565e-05
Tmx4	2.30958e-09	-0.191995	0.427	0.471	7.4567e-05
Fut9	2.31655e-09	0.185126	0.695	0.485	7.47921e-05
Yif1b	2.40824e-09	-0.0999528	0.01	0.07	7.77523e-05
Gm27032	2.45895e-09	-0.197223	0.165	0.258	7.93897e-05
Tbck	2.48638e-09	0.159505	0.419	0.242	8.02753e-05
Cnot7	2.62177e-09	0.112585	0.25	0.127	8.46463e-05
Zfp942	2.67326e-09	0.107201	0.2	0.093	8.63089e-05
Slco4c1	2.70195e-09	0.0794875	0.101	0.033	8.72352e-05
Ppp1r14b	2.71484e-09	-0.0688238	0.004	0.059	8.76513e-05
Fbxo8	2.77561e-09	0.116619	0.262	0.132	8.96134e-05
Gabrg2	2.85474e-09	0.189229	0.859	0.649	9.2168e-05
Olfm3	2.89587e-09	0.15782	0.314	0.178	9.3496e-05
Tll1	3.01436e-09	0.0721885	0.069	0.016	9.73217e-05
Gm10125	3.03335e-09	0.111692	0.196	0.092	9.79348e-05
Grk4	3.03349e-09	0.101543	0.199	0.092	9.79392e-05
Ppp2r2b	3.0862e-09	0.131398	0.363	0.215	9.9641e-05
Fcho2	3.09759e-09	0.162117	0.498	0.295	0.000100009
Ppm1b	3.1972e-09	0.117911	0.289	0.152	0.000103225
Spcs2	3.34022e-09	-0.229185	0.222	0.301	0.000107842
Gm17066	3.34703e-09	0.0680077	0.079	0.021	0.000108062
Chsy3	3.38685e-09	0.198654	0.768	0.546	0.000109348
Snapc3	3.45507e-09	0.14425	0.37	0.208	0.00011155
Rprd1a	3.80228e-09	0.175655	0.541	0.329	0.00012276
Gm26854	3.8288e-09	0.0663417	0.069	0.016	0.000123617
Hbb-bs	3.83592e-09	-0.0645794	0.022	0.091	0.000123846
Slmap	3.89868e-09	0.143722	0.439	0.247	0.000125873
Zfp236	3.92255e-09	0.133599	0.305	0.165	0.000126643
Syt14	3.94458e-09	0.184276	0.588	0.361	0.000127355
Ldah	3.98736e-09	0.128864	0.325	0.177	0.000128736
Dleu2	4.11037e-09	0.176099	0.563	0.358	0.000132708
Tmem14c	4.21789e-09	-0.14033	0.032	0.103	0.000136179
Slc12a6	4.25853e-09	0.182845	0.65	0.431	0.000137491
Syn1	4.42647e-09	0.179509	0.574	0.384	0.000142913
Tulp3	4.51033e-09	0.125278	0.273	0.145	0.000145621
Ddx3x	4.51457e-09	0.0918029	0.176	0.08	0.000145758
Atp6v0e2	4.59391e-09	-0.202411	0.094	0.179	0.000148319
Commd10	4.59644e-09	0.151133	0.427	0.246	0.000148401
Bicd1	4.69631e-09	0.182442	0.786	0.581	0.000151625
Tspan3	4.70762e-09	-0.21874	0.327	0.382	0.00015199
Mier3	4.72479e-09	0.0814344	0.102	0.034	0.000152544
Sphkap	4.73241e-09	0.115222	0.968	0.904	0.000152791
Hace1	4.75275e-09	0.189316	0.682	0.459	0.000153447
Nek10	4.79258e-09	0.133991	0.312	0.169	0.000154733
1700080N15Rik	4.90469e-09	0.0730314	0.086	0.025	0.000158353
Pdia3	4.93677e-09	-0.230118	0.258	0.328	0.000159389
Terf2	4.94285e-09	0.0957117	0.196	0.09	0.000159585
Ptchd1	4.9959e-09	0.132235	0.253	0.132	0.000161298
Dpyd	5.03455e-09	0.172101	0.881	0.713	0.000162545
Dgki	5.03857e-09	0.0900575	0.997	0.96	0.000162675
Ephb1	5.09123e-09	0.130606	0.275	0.148	0.000164376
Gm43221	5.22381e-09	0.0524081	0.04	0.004	0.000168656
Gm42722	5.28441e-09	0.0735733	0.096	0.031	0.000170613
4933406I18Rik	5.30415e-09	0.168345	0.489	0.309	0.00017125
Ftl1	5.3741e-09	-0.0523232	0.003	0.054	0.000173508
Rpl27a	5.53264e-09	-0.166979	0.188	0.298	0.000178627
Brinp1	5.80198e-09	0.127779	0.965	0.875	0.000187323
Gm7854	5.8627e-09	0.09244	0.124	0.048	0.000189283
Taf1d	5.89066e-09	-0.179272	0.459	0.479	0.000190186
Tubb2a	5.90715e-09	-0.181391	0.196	0.294	0.000190718
Ppfibp1	6.13651e-09	0.0999296	0.158	0.069	0.000198123
Tuba4a	6.16691e-09	-0.0733356	0.033	0.107	0.000199105
Trim23	6.16728e-09	0.103334	0.216	0.104	0.000199117
Stau2	6.21218e-09	0.185903	0.699	0.484	0.000200567
Sox11	6.27347e-09	0.110847	0.2	0.095	0.000202545
Lekr1	6.32323e-09	0.111671	0.21	0.102	0.000204152
2023-03-07	6.32405e-09	0.136711	0.424	0.242	0.000204178
Mrps23	6.45468e-09	0.0283685	0.027	0	0.000208396
Srek1	6.49302e-09	-0.0974248	0.806	0.758	0.000209634
Ank2	6.60194e-09	0.0685417	1	0.988	0.00021315
Tbc1d5	6.68147e-09	0.19463	0.747	0.519	0.000215718
Zfp40	6.68214e-09	0.10442	0.23	0.114	0.000215739
Mapk8	6.68871e-09	0.14968	0.42	0.242	0.000215952
Zbtb20	6.69735e-09	0.0286955	1	1	0.000216231
Parp8	6.72306e-09	0.12863	0.268	0.144	0.000217061
Tmem191c	7.32018e-09	-0.214462	0.331	0.396	0.000236339
Cog5	7.35715e-09	0.177447	0.626	0.41	0.000237533
Zfp385b	7.39049e-09	0.14208	0.361	0.215	0.000238609
Bbs9	7.42821e-09	0.126843	0.283	0.152	0.000239827
Gprasp1	7.45173e-09	0.17407	0.686	0.462	0.000240587
Pigyl	7.46304e-09	-0.0399858	0	0.047	0.000240952
Gpr137c	7.48454e-09	0.155514	0.426	0.259	0.000241646
Mtln	7.61946e-09	-0.106541	0.036	0.111	0.000246002
U2surp	7.88384e-09	-0.125166	0.668	0.64	0.000254538
Glcci1	7.97124e-09	0.156743	0.419	0.249	0.00025736
Stx19	7.98277e-09	0.0452605	0.037	0.003	0.000257732
Brwd3	8.11287e-09	0.129011	0.312	0.17	0.000261932
Tesk2	8.43668e-09	0.102468	0.132	0.054	0.000272387
Crppa	8.54337e-09	0.134866	0.344	0.193	0.000275831
Unc5d	8.82718e-09	0.188408	0.416	0.266	0.000284994
Anks1b	8.85272e-09	0.0552724	1	0.996	0.000285819
Drosha	9.01575e-09	0.104275	0.209	0.102	0.000291082
Tasp1	9.04148e-09	0.159589	0.479	0.286	0.000291913
Dock7	9.23952e-09	0.161486	0.495	0.296	0.000298307
Gm14636	9.38853e-09	0.129833	0.286	0.153	0.000303118
Thada	9.73831e-09	0.152031	0.452	0.269	0.000314411
Ctps2	9.7563e-09	0.102744	0.201	0.097	0.000314992
Gm47167	9.87878e-09	0.0933737	0.154	0.067	0.000318946
Rpl19	1.00184e-08	-0.104576	0.039	0.115	0.000323454
Efcab7	1.00392e-08	0.0870037	0.157	0.067	0.000324125
Fgf10	1.01719e-08	0.0732188	0.068	0.017	0.00032841
Pfkfb2	1.01919e-08	0.0814556	0.117	0.044	0.000329057
Sema3e	1.07277e-08	0.0886508	0.106	0.04	0.000346353
Gm26672	1.1081e-08	0.105163	0.191	0.091	0.000357762
Babam2	1.12218e-08	0.175651	0.601	0.398	0.000362305
Gm20642	1.13262e-08	-0.134256	0.748	0.73	0.000365677
Schip1	1.17046e-08	0.153621	0.915	0.782	0.000377893
Gm49961	1.19923e-08	0.0844434	0.171	0.078	0.000387184
Gm15679	1.2207e-08	0.0517978	0.043	0.006	0.000394115
Xbp1	1.30614e-08	-0.172133	0.056	0.133	0.000421701
Zkscan16	1.35217e-08	0.105614	0.213	0.104	0.000436562
Mrpl30	1.39513e-08	-0.0633582	0.016	0.077	0.000450433
Gm41804	1.42328e-08	0.0942091	0.158	0.07	0.000459519
St8sia4	1.43376e-08	0.138191	0.298	0.166	0.000462903
N4bp2l1	1.5135e-08	0.112631	0.243	0.125	0.00048865
Ripk2	1.5198e-08	0.115758	0.275	0.144	0.000490682
Gm33228	1.51999e-08	0.119984	0.167	0.079	0.000490743
Add3	1.5584e-08	0.165988	0.534	0.337	0.000503145
Ptpro	1.56633e-08	0.171451	0.494	0.308	0.000505707
Nfib	1.57147e-08	0.107436	0.991	0.931	0.000507366
Ocrl	1.57601e-08	0.154775	0.485	0.296	0.000508832
Gm6999	1.6397e-08	0.076211	0.122	0.048	0.000529394
Asb3	1.65716e-08	0.153985	0.468	0.271	0.00053503
Cdon	1.65839e-08	0.168001	0.502	0.316	0.000535427
Cdh13	1.67468e-08	0.17465	0.517	0.349	0.000540687
Kcnj6	1.69869e-08	-0.0566432	0.97	0.936	0.000548439
Dgcr8	1.77556e-08	0.0994263	0.223	0.112	0.000573258
Rfx7	1.80852e-08	0.174809	0.593	0.392	0.000583898
Scd2	1.83939e-08	0.0541393	0.233	0.123	0.000593866
Cox5b	1.84987e-08	0.0232021	0.04	0.005	0.000597248
Nrn1	1.85642e-08	-0.181106	0.45	0.491	0.000599365
Vav3	1.8581e-08	0.178878	0.823	0.62	0.000599907
Med13	1.88906e-08	0.157516	0.54	0.326	0.000609903
Pccb	1.98854e-08	0.102076	0.173	0.08	0.000642021
Rgs6	2.08618e-08	0.152692	0.319	0.188	0.000673545
Setd5	2.10979e-08	0.184484	0.699	0.463	0.000681167
Snrnp70	2.13744e-08	-0.0854828	0.84	0.778	0.000690093
Clns1a	2.16998e-08	0.111776	0.223	0.118	0.000700601
Gm16794	2.17973e-08	0.0653361	0.073	0.02	0.000703749
Catspere2	2.27782e-08	0.111675	0.259	0.137	0.000735417
Gm50304	2.29281e-08	0.0827894	0.117	0.045	0.000740255
Gm38393	2.30074e-08	0.0999461	0.197	0.097	0.000742816
Itgbl1	2.31613e-08	0.0825264	0.101	0.036	0.000747786
Rit2	2.35133e-08	0.181528	0.76	0.55	0.000759151
Atp6ap2	2.36528e-08	-0.231175	0.184	0.259	0.000763655
Pbrm1	2.51913e-08	0.142703	0.481	0.292	0.000813325
Arhgap32	2.56728e-08	0.162183	0.545	0.342	0.000828871
Bche	2.70482e-08	0.0770386	0.106	0.039	0.00087328
Celf3	2.71772e-08	-0.144341	0.617	0.593	0.000877442
Pacs1	2.73273e-08	0.153089	0.453	0.28	0.000882291
Rtn4	2.74331e-08	-0.1449	0.712	0.699	0.000885705
Erc2	2.75331e-08	0.0415461	0.999	0.998	0.000888934
Edf1	2.84698e-08	0.0288035	0.081	0.025	0.000919177
Cdh11	2.85238e-08	0.174945	0.774	0.576	0.000920921
Sec61b	3.00423e-08	-0.0590199	0.006	0.056	0.000969946
Hivep2	3.03277e-08	0.106217	0.981	0.916	0.00097916
Btbd10	3.06496e-08	0.148886	0.462	0.276	0.000989552
Stard7	3.14828e-08	0.0994236	0.26	0.138	0.00101645
Gm26618	3.23768e-08	0.0907852	0.155	0.07	0.00104532
Rbm10	3.26081e-08	0.125389	0.317	0.178	0.00105278
Gm1043	3.30678e-08	0.120027	0.279	0.153	0.00106763
Hsp90ab1	3.33494e-08	-0.2046	0.43	0.522	0.00107672
Gm42609	3.36774e-08	0.0576978	0.065	0.016	0.00108731
Rplp1	3.46169e-08	-0.0982285	0.055	0.134	0.00111764
Fam124a	3.50923e-08	0.0799847	0.122	0.049	0.00113299
Wdr7	3.51286e-08	0.17434	0.666	0.445	0.00113416
Mbp	3.64468e-08	0.080412	0.361	0.214	0.00117672
Slc35d1	3.69173e-08	0.102608	0.204	0.102	0.00119191
Far1	3.6935e-08	0.146313	0.485	0.293	0.00119248
Tanc2	3.72742e-08	0.121418	0.955	0.853	0.00120344
Cdkl5	3.73916e-08	0.151797	0.463	0.288	0.00120723
Adamts3	3.76404e-08	0.170998	0.542	0.351	0.00121526
Mtmr1	3.7959e-08	0.112202	0.334	0.185	0.00122554
Dbt	3.86112e-08	0.0880856	0.134	0.057	0.0012466
Col11a1	4.07353e-08	0.0227772	0.024	0	0.00131518
Galntl6	4.07353e-08	0.04902	0.024	0	0.00131518
Evi2a	4.07353e-08	0.0235422	0.024	0	0.00131518
Arhgap35	4.17121e-08	0.13961	0.449	0.269	0.00134672
Atp2b2	4.24782e-08	-0.0976144	0.801	0.762	0.00137145
Vkorc1l1	4.25846e-08	0.118507	0.292	0.163	0.00137489
Neto1	4.36889e-08	0.177043	0.702	0.501	0.00141054
Dync1li1	4.40964e-08	0.106607	0.294	0.161	0.0014237
Sec62	4.41163e-08	-0.191048	0.443	0.478	0.00142434
Tab2	4.54993e-08	0.138687	0.394	0.232	0.00146899
Cx3cl1	4.60906e-08	-0.21474	0.233	0.301	0.00148808
Tmtc2	4.69807e-08	0.0777397	0.098	0.037	0.00151682
Ccdc47	4.70863e-08	-0.197256	0.268	0.334	0.00152023
Cttnbp2	4.73396e-08	0.0660506	0.999	0.983	0.00152841
Gm47512	4.81673e-08	-0.112849	0.02	0.079	0.00155513
Lin7b	4.85957e-08	-0.109353	0.053	0.128	0.00156896
Gm28320	4.90889e-08	0.0752361	0.109	0.042	0.00158488
Tnpo1	4.91355e-08	0.165286	0.599	0.373	0.00158639
6530403H02Rik	5.13481e-08	0.173937	0.443	0.29	0.00165782
Erbin	5.2487e-08	0.109619	0.275	0.151	0.0016946
Atp2a2	5.32934e-08	-0.181949	0.485	0.503	0.00172063
Fam120a	5.41694e-08	0.140348	0.436	0.261	0.00174891
Rgs8	5.45961e-08	0.0863454	0.154	0.07	0.00176269
Gabra5	5.52613e-08	0.167101	0.6	0.413	0.00178417
Cntnap5b	5.63906e-08	0.183336	0.729	0.581	0.00182063
Vsnl1	5.67813e-08	0.119703	0.414	0.265	0.00183324
Gm32014	5.69682e-08	0.0859488	0.134	0.057	0.00183927
Ar	5.70985e-08	0.103573	0.197	0.099	0.00184348
Ift46	5.75765e-08	0.0849797	0.137	0.06	0.00185891
Pnn	5.86848e-08	-0.147693	0.586	0.589	0.0018947
Gm48512	5.87098e-08	0.110489	0.272	0.147	0.00189551
Gm26873	5.91096e-08	0.0765951	0.108	0.041	0.00190841
Gabbr1	6.0844e-08	-0.19658	0.413	0.449	0.00196441
Ppp2r5e	6.20658e-08	0.151128	0.529	0.329	0.00200386
Gm14858	6.36224e-08	0.0921678	0.158	0.073	0.00205411
Txndc15	6.51706e-08	-0.212561	0.17	0.242	0.0021041
Map4k3	6.65557e-08	0.155865	0.532	0.342	0.00214882
1700085D07Rik	6.94888e-08	0.0809684	0.15	0.066	0.00224352
Dnaja2	6.99659e-08	-0.185034	0.335	0.403	0.00225892
Wwox	7.0103e-08	0.161796	0.459	0.307	0.00226334
Tent2	7.02084e-08	0.126162	0.337	0.194	0.00226675
Qrich1	7.13865e-08	0.160291	0.55	0.346	0.00230479
Rbm41	7.14151e-08	0.102995	0.226	0.118	0.00230571
AW554918	7.25697e-08	0.127517	0.396	0.233	0.00234299
Rbm3	7.53341e-08	-0.195789	0.216	0.292	0.00243224
Pam	7.53689e-08	0.161039	0.612	0.425	0.00243336
2510009E07Rik	7.56788e-08	0.0833188	0.15	0.068	0.00244337
Gm44129	7.6276e-08	0.0828092	0.128	0.054	0.00246265
Arfgef3	7.80568e-08	0.176702	0.686	0.472	0.00252014
Rgmb	7.91842e-08	0.0785435	0.114	0.046	0.00255654
Rian	7.94915e-08	0.129739	0.499	0.324	0.00256646
Ptbp2	8.0218e-08	0.163661	0.606	0.394	0.00258992
Dym	8.03418e-08	0.15694	0.521	0.329	0.00259391
Rabep1	8.06726e-08	0.171238	0.692	0.473	0.0026046
Usp50	8.31256e-08	0.111559	0.258	0.141	0.00268379
Cdc42bpa	8.38417e-08	0.13815	0.917	0.779	0.00270691
Cdk6	8.65389e-08	0.0818183	0.142	0.063	0.00279399
Cntn4	8.6771e-08	0.129573	0.178	0.095	0.00280149
Pakap.1	8.73834e-08	0.150341	0.462	0.287	0.00282126
Rpl18a	8.79596e-08	-0.0693524	0.03	0.095	0.00283986
Gm46123	8.90084e-08	0.134951	0.399	0.235	0.00287373
4933412O06Rik	9.11711e-08	0.117541	0.306	0.171	0.00294355
Wdr37	9.35398e-08	0.140738	0.446	0.268	0.00302003
Slc5a12	9.91192e-08	0.0454292	0.033	0.003	0.00320016
Fam173a	1.0047e-07	-0.220626	0.203	0.275	0.00324376
Far2	1.01077e-07	0.0915019	0.206	0.104	0.00326338
Ap4s1	1.02238e-07	0.102995	0.237	0.129	0.00330086
Peli1	1.02511e-07	0.148569	0.508	0.316	0.00330969
Senp5	1.03627e-07	0.131423	0.407	0.244	0.00334571
Efl1	1.04538e-07	0.107246	0.265	0.144	0.0033751
Umad1	1.05603e-07	0.133559	0.342	0.206	0.00340951
Wdpcp	1.05856e-07	0.126583	0.304	0.177	0.00341767
8030451O07Rik	1.08223e-07	0.040698	0.033	0.003	0.0034941
Ndn	1.10829e-07	-0.0619799	0.007	0.055	0.00357821
Ntng2	1.11476e-07	0.144219	0.42	0.256	0.00359911
Rpl28	1.11601e-07	-0.0574301	0.006	0.052	0.00360315
Raph1	1.12171e-07	0.124179	0.358	0.215	0.00362157
E330018M18Rik	1.12271e-07	0.0505351	0.058	0.014	0.00362477
Ssbp2	1.1493e-07	0.159835	0.827	0.661	0.00371064
Slc8a3	1.1524e-07	0.117303	0.252	0.141	0.00372065
Hnrnpc	1.15912e-07	0.140717	0.476	0.301	0.00374234
Gm48239	1.19439e-07	0.0469904	0.043	0.007	0.0038562
Rps3a1	1.19987e-07	-0.0787407	0.058	0.135	0.00387389
Dcp1b	1.20296e-07	0.112978	0.292	0.165	0.00388389
Cntnap5a	1.22647e-07	0.0773018	0.986	0.967	0.00395977
Aplp2	1.24157e-07	-0.175393	0.445	0.469	0.00400855
Spink10	1.25132e-07	0.114716	0.306	0.175	0.00404002
Ndufa1	1.25268e-07	-0.119705	0.073	0.15	0.0040444
Ndufv2	1.26582e-07	0.105506	0.304	0.185	0.00408682
Rora	1.29654e-07	0.124695	0.921	0.825	0.004186
Tjp1	1.30203e-07	0.161376	0.888	0.695	0.00420374
Slc9a9	1.34235e-07	0.173877	0.685	0.472	0.00433391
Scn2a	1.35538e-07	0.141323	0.889	0.744	0.00437597
Rpl41	1.36977e-07	0.0278058	0.039	0.006	0.00442244
Gm20342	1.42027e-07	0.0859094	0.181	0.088	0.00458547
Nwd2	1.44746e-07	0.126957	0.357	0.217	0.00467326
Atp6v1f	1.47804e-07	-0.0386159	0.012	0.063	0.00477201
Eef1a2	1.48548e-07	0.0690284	0.121	0.056	0.00479603
Crlf1	1.52348e-07	-0.197404	0.18	0.255	0.00491872
Hdac1	1.55658e-07	0.115263	0.298	0.172	0.00502559
Ccdc107	1.57211e-07	-0.181521	0.098	0.174	0.0050757
Muc15	1.58154e-07	0.0743507	0.089	0.032	0.00510616
Ambra1	1.61767e-07	0.172629	0.748	0.536	0.00522281
Prpf4b	1.61996e-07	-0.126479	0.665	0.64	0.00523019
Ndufa5	1.63195e-07	0.0279126	0.035	0.004	0.00526893
Fnip1	1.63324e-07	0.136471	0.483	0.292	0.00527308
Ctsz	1.65107e-07	-0.0584924	0	0.038	0.00533066
Slc7a14	1.66228e-07	0.160822	0.896	0.715	0.00536683
4930563F08Rik	1.66276e-07	0.0575747	0.069	0.02	0.0053684
Prdm10	1.6769e-07	0.133869	0.403	0.244	0.00541404
Cep170	1.68444e-07	0.130575	0.404	0.242	0.00543837
Zc3h12b	1.71189e-07	0.171595	0.629	0.427	0.005527
Nisch	1.72838e-07	0.145747	0.555	0.348	0.00558024
Ptprg	1.72973e-07	0.159787	0.764	0.582	0.00558462
Cbarp	1.73461e-07	-0.0936869	0.017	0.071	0.00560037
Acsl3	1.74095e-07	-0.198557	0.144	0.218	0.00562083
Rps10	1.82242e-07	-0.0803045	0.029	0.091	0.00588387
Ahcyl1	1.82444e-07	0.133917	0.495	0.307	0.00589038
Spata2	1.9075e-07	0.0861623	0.163	0.079	0.00615854
Slc12a2	1.94003e-07	0.0906046	0.226	0.122	0.00626358
Tbc1d24	1.94657e-07	0.0992235	0.258	0.141	0.00628471
Mov10	1.95112e-07	0.0814237	0.137	0.061	0.00629937
Qser1	1.96045e-07	0.0959987	0.239	0.129	0.00632951
Zfp850	1.96994e-07	0.0312759	0.027	0.002	0.00636014
9530059O14Rik	1.97834e-07	-0.139412	0.558	0.563	0.00638727
Tmod1	2.00237e-07	0.106311	0.288	0.161	0.00646486
4930567K20Rik	2.00425e-07	0.120411	0.322	0.187	0.00647093
Klhl7	2.03922e-07	0.140367	0.491	0.301	0.00658382
Zc3h12c	2.06134e-07	0.100174	0.242	0.131	0.00665523
Rpl36a	2.06898e-07	-0.0481306	0.016	0.07	0.00667992
Arih1	2.09296e-07	0.168796	0.696	0.481	0.00675732
Pdzrn4	2.1025e-07	0.151893	0.427	0.281	0.00678814
Samd12	2.14769e-07	0.147609	0.881	0.727	0.00693404
Usp47	2.18978e-07	0.163632	0.576	0.371	0.00706993
Rab24	2.26817e-07	-0.170675	0.151	0.231	0.00732301
Pgm2l1	2.27486e-07	0.12989	0.404	0.252	0.00734462
Ttc28	2.31281e-07	0.121727	0.393	0.234	0.00746714
Sncaip	2.3157e-07	0.110286	0.256	0.143	0.00747647
Scg2	2.33933e-07	-0.217974	0.2	0.263	0.00755276
Crebbp	2.44837e-07	0.168671	0.781	0.554	0.00790482
Myef2	2.45197e-07	-0.142321	0.561	0.558	0.00791644
Gm42864	2.45217e-07	0.079639	0.122	0.052	0.00791706
Arid1a	2.45433e-07	0.106342	0.341	0.197	0.00792404
Neurod6	2.46482e-07	-0.0283317	0.001	0.041	0.00795792
Gm42418	2.48296e-07	0.144796	0.944	0.831	0.00801649
Prxl2b	2.48769e-07	0.0178072	0.024	0.001	0.00803176
Peg13	2.48769e-07	0.022057	0.024	0.001	0.00803176
Uty	2.50227e-07	0.153482	0.558	0.358	0.00807884
Dctn3	2.51054e-07	-0.0376334	0.007	0.053	0.00810551
Ube2ql1	2.51676e-07	0.0837406	0.138	0.066	0.00812563
Acaca	2.52952e-07	0.136787	0.463	0.291	0.00816681
Slit1	2.5521e-07	-0.11034	0.724	0.698	0.00823971
Braf	2.56029e-07	0.168687	0.78	0.568	0.00826615
4933413L06Rik	2.57717e-07	0.0213878	0.022	0	0.00832065
Frmd3	2.58272e-07	0.0531406	0.05	0.011	0.00833858
Peli2	2.5906e-07	0.114348	0.26	0.146	0.00836401
Hsp90aa1	2.61865e-07	-0.172642	0.335	0.432	0.00845458
Nxpe4	2.65156e-07	0.112142	0.318	0.182	0.00856082
Ptpra	2.67278e-07	-0.10522	0.714	0.663	0.00862933
Alg6	2.73943e-07	0.0830394	0.171	0.084	0.00884453
4930570G19Rik	2.74109e-07	0.091348	0.213	0.111	0.00884987
Cnot1	2.75852e-07	0.123219	0.44	0.268	0.00890617
Nhs	2.79868e-07	0.0655675	0.055	0.014	0.00903582
Pfdn5	2.82577e-07	0.0211643	0.076	0.025	0.00912328
Rfx3	2.92315e-07	0.05139	1	0.992	0.00943768
Sh3bp5	2.92723e-07	-0.159479	0.473	0.473	0.00945086
Memo1	2.93508e-07	0.141773	0.498	0.311	0.00947621
Akt3	2.99162e-07	0.120531	0.938	0.832	0.00965876
Bcas3	3.05561e-07	0.171915	0.748	0.533	0.00986535
Snx12	3.072e-07	0.104611	0.216	0.118	0.00991825
Prox2	3.10369e-07	0.0584807	0.071	0.022	0.0100206
Lin52	3.11381e-07	0.0999151	0.273	0.152	0.0100533
2810049E08Rik	3.11816e-07	0.075398	0.124	0.054	0.0100673
Hfm1	3.146e-07	0.0811212	0.174	0.086	0.0101572
Cacng3	3.16423e-07	0.146128	0.473	0.303	0.010216
Txlng	3.17011e-07	0.133943	0.429	0.263	0.010235
Plpp4	3.17205e-07	0.0697912	0.119	0.051	0.0102413
Arhgef9	3.17606e-07	0.167646	0.78	0.571	0.0102542
Wdfy1	3.19465e-07	0.0800729	0.187	0.095	0.0103143
Hdac7	3.2598e-07	0.103063	0.25	0.14	0.0105246
Acox1	3.30876e-07	0.0907735	0.259	0.142	0.0106827
Gtf2a1	3.36061e-07	0.124288	0.322	0.192	0.0108501
Nyap2	3.43456e-07	0.0917902	0.191	0.102	0.0110888
9930021J03Rik	3.44357e-07	0.165686	0.627	0.422	0.0111179
Usp29	3.47223e-07	0.164173	0.553	0.382	0.0112104
Fam117b	3.47627e-07	0.126925	0.399	0.244	0.0112235
Nudcd3	3.55787e-07	-0.141985	0.535	0.521	0.011487
Frmd4a	3.57083e-07	0.0897462	0.996	0.948	0.0115288
Ralgapa1	3.5943e-07	0.157618	0.856	0.667	0.0116046
Rsf1	3.60139e-07	0.158288	0.61	0.411	0.0116274
Chst1	3.6053e-07	-0.202543	0.239	0.305	0.0116401
Abca5	3.64063e-07	0.119311	0.384	0.228	0.0117541
Mkln1	3.65755e-07	0.147409	0.567	0.367	0.0118088
Zfp800	3.6961e-07	0.0854981	0.199	0.102	0.0119332
Fam102b	3.71329e-07	0.0847256	0.167	0.082	0.0119887
Grcc10	3.80783e-07	-0.066101	0.035	0.097	0.012294
Pafah1b1	3.83163e-07	0.156823	0.771	0.573	0.0123708
Elavl3	3.9924e-07	0.159018	0.626	0.438	0.0128899
Plekha1	4.05022e-07	0.113839	0.374	0.221	0.0130766
Itpr1	4.09037e-07	-0.103187	0.761	0.72	0.0132062
4933424G05Rik	4.09812e-07	0.0780939	0.132	0.06	0.0132312
Enox2	4.15461e-07	0.11495	0.281	0.165	0.0134136
Epb41	4.16424e-07	0.0881725	0.235	0.126	0.0134447
Slc25a51	4.25336e-07	0.0864485	0.239	0.129	0.0137324
Fam110b	4.26875e-07	0.128622	0.459	0.28	0.0137821
Pdia4	4.28881e-07	-0.138385	0.053	0.119	0.0138468
Ggnbp2	4.30125e-07	0.135056	0.453	0.284	0.013887
Rnf185	4.3183e-07	0.0832232	0.18	0.091	0.0139421
Abhd17c	4.38434e-07	0.0760786	0.174	0.086	0.0141553
Slc16a7	4.44086e-07	0.169169	0.729	0.523	0.0143378
Adgrb2	4.60261e-07	-0.1936	0.394	0.42	0.01486
Araf	4.62823e-07	0.14406	0.561	0.37	0.0149427
Shank3	4.74138e-07	0.0974043	0.233	0.128	0.015308
Slc22a23	4.83079e-07	0.105534	0.276	0.158	0.0155967
Maml2	4.86111e-07	0.0927046	0.981	0.93	0.0156946
Creb1	4.92395e-07	0.101381	0.318	0.188	0.0158975
Slc50a1	4.96676e-07	-0.182767	0.17	0.242	0.0160357
Nudcd1	5.00191e-07	0.105752	0.252	0.14	0.0161492
Hspa8	5.01964e-07	-0.0589146	0.009	0.054	0.0162064
9330159F19Rik	5.05123e-07	0.152254	0.584	0.387	0.0163084
Emsy	5.05552e-07	0.131454	0.416	0.264	0.0163222
Rbms3	5.13235e-07	0.0900092	0.171	0.089	0.0165703
Eda	5.32938e-07	0.123551	0.289	0.174	0.0172065
Casc3	5.3498e-07	0.0981914	0.278	0.158	0.0172724
Gm35188	5.37659e-07	0.108101	0.394	0.236	0.0173589
Prickle1	5.46413e-07	-0.0598936	0.964	0.947	0.0176415
Pacrg	5.5521e-07	0.097108	0.268	0.156	0.0179255
Tent5d	5.55732e-07	0.0452717	0.047	0.011	0.0179424
Ecm2	5.6706e-07	0.0658862	0.096	0.038	0.0183081
Cep85l	5.7167e-07	0.113484	0.327	0.193	0.0184569
Pfn1	5.78326e-07	-0.086285	0.039	0.101	0.0186718
Gm15713	5.82986e-07	0.0403951	0.035	0.005	0.0188223
Nrcam	5.9492e-07	0.093532	0.991	0.934	0.0192076
Lypla1	5.97545e-07	0.069446	0.147	0.07	0.0192923
Pak3	6.04994e-07	0.158976	0.79	0.613	0.0195328
Thrb	6.11805e-07	0.1185	0.302	0.186	0.0197527
Atxn7l3b	6.15201e-07	-0.169222	0.151	0.227	0.0198624
Pgr	6.18087e-07	0.0719202	0.092	0.036	0.0199555
Clta	6.21037e-07	-0.177427	0.282	0.349	0.0200508
Slc24a2	6.21298e-07	0.0856104	0.993	0.952	0.0200592
Glce	6.26679e-07	0.108429	0.296	0.172	0.020233
Slain1	6.29427e-07	0.0916294	0.247	0.139	0.0203217
Fgf13	6.40229e-07	0.15318	0.607	0.423	0.0206704
Pcf11	6.45824e-07	0.0936533	0.296	0.171	0.0208511
Fgfr1op2	6.48731e-07	0.100543	0.276	0.159	0.0209449
Mgat4c	6.49158e-07	0.0398937	0.02	0	0.0209587
Metrn	6.49158e-07	0.0190778	0.02	0	0.0209587
Ttc17	6.54076e-07	0.1444	0.528	0.338	0.0211175
Dcaf5	6.68625e-07	0.128246	0.462	0.283	0.0215872
Polb	6.75726e-07	0.150916	0.57	0.376	0.0218165
Mta3	6.76195e-07	0.12573	0.406	0.246	0.0218316
Trpm7	6.79911e-07	0.160818	0.688	0.49	0.0219516
Ptpn4	6.82439e-07	0.131345	0.472	0.296	0.0220332
Usp31	6.88351e-07	0.0912283	0.246	0.138	0.0222241
Hpca	6.9596e-07	-0.160726	0.181	0.26	0.0224698
Pkia	7.00691e-07	0.160627	0.653	0.444	0.0226225
Sos2	7.02194e-07	0.113418	0.329	0.195	0.022671
Ppard	7.02743e-07	0.0720997	0.108	0.046	0.0226887
Serpini1	7.09332e-07	0.0976274	0.229	0.129	0.0229015
Purg	7.11272e-07	0.137905	0.486	0.306	0.0229641
Cox16	7.12956e-07	0.158768	0.669	0.456	0.0230185
Osbp	7.16629e-07	0.0896896	0.21	0.114	0.0231371
Gucy1a2	7.2373e-07	0.164017	0.694	0.506	0.0233663
Zfp318	7.3677e-07	0.09209	0.209	0.112	0.0237873
Nol4	7.48819e-07	0.163085	0.764	0.577	0.0241764
Ube2i	7.57698e-07	0.086967	0.199	0.105	0.024463
Htr2b	7.61761e-07	0.039981	0.036	0.006	0.0245942
Camk2g	7.69385e-07	0.124425	0.423	0.262	0.0248404
Fan1	7.81757e-07	0.0732405	0.102	0.043	0.0252398
Sncb	7.83055e-07	0.0379723	0.111	0.05	0.0252817
Ddrgk1	7.88694e-07	-0.189207	0.132	0.201	0.0254638
Zfp704	7.93006e-07	0.122992	0.41	0.251	0.025603
Ash1l	8.08944e-07	0.161075	0.761	0.559	0.0261176
Scn1a	8.19541e-07	0.149341	0.586	0.399	0.0264597
Srsf11	8.20752e-07	-0.100482	0.705	0.658	0.0264988
Stimate	8.28935e-07	0.0928793	0.23	0.127	0.026763
Sp1	8.31473e-07	0.0700433	0.106	0.045	0.0268449
Gm34299	8.33081e-07	0.0530815	0.056	0.016	0.0268968
Plekhn1	8.56202e-07	0.0638959	0.141	0.066	0.0276433
Tspan18	8.63426e-07	-0.178191	0.292	0.347	0.0278766
Greb1l	8.76337e-07	0.114228	0.302	0.179	0.0282934
Ice1	8.827e-07	-0.173615	0.341	0.381	0.0284989
Il1rapl2	9.01885e-07	0.113477	0.168	0.09	0.0291182
Kitl	9.06049e-07	0.0880562	0.222	0.12	0.0292527
Ccdc50	9.43199e-07	0.0774206	0.242	0.133	0.0304521
Myt1l	9.58833e-07	-0.0453591	0.983	0.974	0.0309569
Tubb5	9.64721e-07	-0.0337498	0.01	0.055	0.031147
Lmbr1	9.65797e-07	0.0981636	0.311	0.18	0.0311817
Gm28175	9.68338e-07	0.0606181	0.069	0.023	0.0312638
Zyg11b	9.6851e-07	0.118093	0.387	0.239	0.0312693
Micos13	9.73448e-07	-0.0534653	0.024	0.079	0.0314287
Lrba	9.74827e-07	0.162688	0.725	0.535	0.0314733
Gm28905	9.84326e-07	0.0889683	0.153	0.076	0.0317799
Rbm27	9.86953e-07	0.112094	0.325	0.195	0.0318648
Fbxo11	9.87496e-07	0.153811	0.642	0.443	0.0318823
Tpd52	9.92599e-07	0.0780608	0.177	0.092	0.0320471
Pura	9.95543e-07	-0.154493	0.44	0.456	0.0321421
Cdh18	1.00484e-06	0.110043	0.308	0.186	0.0324423
Negr1	1.01366e-06	0.0410261	1	0.999	0.0327272
Gm10135	1.01935e-06	0.039185	0.037	0.007	0.0329109
Armh3	1.02189e-06	0.127135	0.439	0.278	0.0329927
Ckap5	1.0228e-06	0.133958	0.456	0.293	0.0330221
2610316D01Rik	1.02459e-06	0.0563853	0.063	0.02	0.0330799
Crk	1.02543e-06	0.102922	0.259	0.15	0.0331072
Atrnl1	1.02993e-06	0.122986	0.96	0.844	0.0332524
Cadm1	1.03955e-06	0.131071	0.967	0.834	0.0335628
Hipk3	1.0403e-06	0.0931322	0.272	0.156	0.0335873
Uggt2	1.04096e-06	0.109928	0.347	0.206	0.0336085
Cpsf6	1.04581e-06	0.145353	0.623	0.415	0.033765
Cacnb4	1.04815e-06	0.157722	0.784	0.602	0.0338406
Nrep	1.05343e-06	0.0734311	0.141	0.068	0.0340109
Trim33	1.05968e-06	0.13493	0.486	0.32	0.0342128
Nat14	1.06369e-06	-0.0919722	0.02	0.07	0.0343423
4831440D22Rik	1.06756e-06	0.0539496	0.062	0.019	0.0344672
Lpgat1	1.06768e-06	0.109751	0.371	0.229	0.0344711
Dnajb11	1.0718e-06	-0.159954	0.088	0.156	0.0346041
Med23	1.0751e-06	0.0729116	0.188	0.097	0.0347107
Gm15083	1.07585e-06	0.0547372	0.066	0.021	0.0347347
Tmtc3	1.16876e-06	0.0713582	0.135	0.064	0.0377347
Pcdh20	1.18057e-06	-0.176911	0.119	0.188	0.0381158
Galnt14	1.18737e-06	0.119201	0.423	0.263	0.0383353
Cacna1a	1.19504e-06	-0.0707208	0.885	0.839	0.0385831
Adamts18	1.20339e-06	0.0441098	0.039	0.007	0.0388526
Baiap2	1.21333e-06	-0.117842	0.662	0.634	0.0391734
Abl1	1.22329e-06	0.105977	0.288	0.168	0.0394952
Klf7	1.25088e-06	0.109063	0.344	0.208	0.0403859
Wdr83os	1.26424e-06	-0.112636	0.045	0.104	0.0408171
Megf9	1.28797e-06	0.148306	0.577	0.384	0.0415835
mt-Nd4l	1.298e-06	-0.111922	0.037	0.096	0.0419071
Plxna4	1.30441e-06	0.0632627	0.996	0.974	0.0421141
N4bp2l2	1.33024e-06	-0.120752	0.588	0.581	0.0429482
Cdc14b	1.34409e-06	0.0745553	0.151	0.075	0.0433953
A630089N07Rik	1.3444e-06	0.106872	0.305	0.18	0.0434054
Slc9a7	1.34544e-06	0.127952	0.44	0.278	0.0434388
Tbc1d30	1.35718e-06	0.0721525	0.16	0.08	0.0438178
Ttll4	1.36259e-06	0.0792952	0.194	0.102	0.0439925
Pde3b	1.3762e-06	0.10579	0.34	0.201	0.044432
Phf8	1.39475e-06	0.0917195	0.227	0.127	0.045031
Cstf3	1.40564e-06	0.148731	0.704	0.514	0.0453825
Yy1	1.41491e-06	0.0800226	0.213	0.116	0.0456818
Gm12940	1.41846e-06	0.121166	0.371	0.253	0.0457965
Gse1	1.42099e-06	-0.150131	0.482	0.496	0.045878
Cpd	1.43539e-06	0.118912	0.436	0.272	0.0463432
Wdr44	1.46215e-06	0.0763948	0.188	0.1	0.0472069
Nt5c2	1.46537e-06	0.155295	0.663	0.459	0.047311
Evi5	1.48587e-06	0.11062	0.35	0.213	0.0479728
Gm43140	1.49903e-06	0.0350049	0.029	0.003	0.0483977
Nf1	1.50266e-06	0.144986	0.574	0.394	0.0485148
Iigp1	1.50347e-06	0.0482285	0.052	0.014	0.0485411
Gm12239	1.506e-06	0.0485408	0.05	0.013	0.0486228
Tmlhe	1.50601e-06	0.0868373	0.197	0.106	0.0486232
Exoc6b	1.51125e-06	0.150547	0.753	0.57	0.0487922
Prickle2	1.51315e-06	0.140663	0.931	0.771	0.0488537
Enox1	1.51337e-06	0.12005	0.963	0.855	0.0488607
Fam126a	1.51589e-06	0.0822021	0.177	0.093	0.0489419
Gm15155	1.518e-06	0.10087	0.138	0.069	0.0490103
Ubap1	1.52062e-06	0.0709428	0.176	0.091	0.0490949
Lims1	1.54345e-06	0.0881138	0.23	0.13	0.0498317
Hacd4	1.5466e-06	0.0549721	0.101	0.042	0.0499336
Arsb	1.57419e-06	0.156756	0.729	0.519	0.0508242
Spopl	1.58545e-06	0.10457	0.291	0.169	0.0511878
Olfr239	1.59233e-06	0.0477684	0.052	0.014	0.0514099
Stau1	1.60643e-06	0.0882329	0.203	0.111	0.0518652
Map2k5	1.61651e-06	0.139033	0.535	0.349	0.0521906
Herpud2	1.61721e-06	0.0733316	0.177	0.092	0.0522133
Ints10	1.62312e-06	0.116081	0.413	0.254	0.0524041
Pphln1	1.6301e-06	0.0751948	0.176	0.091	0.0526296
Gm2115	1.63728e-06	0.0127441	0.019	0	0.0528612
Gm16308	1.63728e-06	0.0262831	0.019	0	0.0528612
Emx2os	1.65404e-06	0.0884128	0.224	0.124	0.0534023
Ipmk	1.65646e-06	0.0784495	0.167	0.086	0.0534804
Sgcd	1.65746e-06	0.132852	0.436	0.3	0.0535127
B830012L14Rik	1.65837e-06	0.0725283	0.193	0.102	0.0535422
Elp4	1.66015e-06	0.152638	0.588	0.395	0.0535997
Wars2	1.71484e-06	0.0846278	0.196	0.106	0.0553652
Cyp46a1	1.72565e-06	-0.170642	0.108	0.176	0.0557143
Gm11146	1.73388e-06	0.0363134	0.035	0.006	0.0559802
Cdyl	1.78168e-06	0.0931045	0.212	0.116	0.0575234
Asxl3	1.80014e-06	0.134815	0.471	0.296	0.0581192
Gm3848	1.80652e-06	0.0361616	0.035	0.006	0.0583252
Foxj3	1.81249e-06	0.114062	0.368	0.223	0.058518
Tfrc	1.81457e-06	0.0704091	0.15	0.075	0.0585852
Slc7a8	1.82283e-06	0.110184	0.329	0.202	0.0588517
Atr	1.82305e-06	0.0881413	0.243	0.136	0.0588589
Ggact	1.83049e-06	0.0879007	0.25	0.146	0.059099
A230009B12Rik	1.84127e-06	0.0377016	0.03	0.004	0.0594472
Mapk10	1.86951e-06	0.106797	0.957	0.876	0.060359
Kalrn	1.88342e-06	0.035197	1	0.998	0.0608081
Rpn1	1.9384e-06	-0.168207	0.102	0.169	0.0625833
Dtx3	1.96786e-06	-0.174525	0.317	0.351	0.0635344
Tmem135	1.977e-06	0.155184	0.632	0.413	0.0638295
Galnt1	1.98817e-06	-0.159093	0.365	0.398	0.0641899
Fibcd1	1.9946e-06	-0.0425955	0.003	0.038	0.0643976
Ranbp2	2.00366e-06	0.116121	0.424	0.273	0.0646903
Unc80	2.00652e-06	0.12342	0.922	0.8	0.0647825
Slc35f1	2.0121e-06	0.102036	0.252	0.15	0.0649627
Esyt2	2.01331e-06	0.151172	0.612	0.426	0.0650017
C130071C03Rik	2.03764e-06	0.151692	0.77	0.59	0.0657872
Pip5k1a	2.04602e-06	0.15092	0.642	0.444	0.0660579
Pcdh19	2.04823e-06	0.156343	0.593	0.423	0.0661292
Iqsec2	2.05138e-06	0.156833	0.777	0.586	0.0662308
Cfap36	2.05343e-06	0.120228	0.391	0.248	0.0662969
Mb21d2	2.06276e-06	0.0750578	0.16	0.081	0.0665984
Rtl1	2.07437e-06	0.0404983	0.037	0.007	0.0669733
Gm4631	2.10412e-06	0.0676372	0.124	0.057	0.0679336
Crebrf	2.10466e-06	0.0937931	0.292	0.171	0.067951
E130308A19Rik	2.10824e-06	0.105522	0.324	0.194	0.0680668
Gm15489	2.10868e-06	0.060147	0.096	0.04	0.0680807
Zfp943	2.123e-06	0.0904553	0.237	0.133	0.068543
Irs1	2.12959e-06	0.0950736	0.214	0.12	0.0687561
Syt1	2.13316e-06	0.0359498	1	0.998	0.0688711
Gm47591	2.16179e-06	0.0902615	0.243	0.137	0.0697955
Gm16070	2.1963e-06	0.0316777	0.026	0.002	0.0709098
Rufy2	2.20632e-06	0.116105	0.41	0.251	0.0712332
Atg4c	2.21681e-06	0.109311	0.351	0.215	0.071572
Fbxo34	2.22353e-06	0.151424	0.597	0.414	0.071789
Hmgb1	2.242e-06	-0.160672	0.252	0.324	0.0723851
Gm48677	2.26274e-06	0.0522283	0.068	0.023	0.0730548
BC052040	2.28313e-06	0.101283	0.269	0.159	0.0737131
Rgs7bp	2.30499e-06	0.114092	0.942	0.849	0.0744188
Als2	2.32282e-06	0.0916884	0.252	0.144	0.0749944
Pcnp	2.36734e-06	0.0847903	0.243	0.141	0.0764319
Zc3h7b	2.37331e-06	0.0759888	0.219	0.12	0.0766248
Ndufb5	2.3799e-06	-0.138294	0.106	0.175	0.0768376
Gm20208	2.53777e-06	0.0643978	0.095	0.04	0.0819344
Carf	2.5409e-06	0.0995786	0.23	0.133	0.0820357
Gm13629	2.54401e-06	0.0342143	0.037	0.007	0.0821358
Ostc	2.56352e-06	-0.16494	0.138	0.204	0.0827658
Car2	2.60723e-06	-0.0462031	0.02	0.07	0.084177
Sdcbp	2.62224e-06	0.104965	0.292	0.184	0.0846617
Slc25a47	2.63814e-06	0.0361283	0.046	0.011	0.0851749
Dync1i1	2.64661e-06	0.155477	0.824	0.629	0.0854486
1810013L24Rik	2.66156e-06	0.0815442	0.21	0.118	0.0859311
Wapl	2.66884e-06	0.125017	0.494	0.319	0.0861663
Cpsf7	2.69664e-06	0.0983236	0.288	0.172	0.0870638
Zbtb38	2.69939e-06	-0.172636	0.331	0.366	0.0871525
Atxn2	2.71699e-06	0.124508	0.511	0.321	0.0877206
Sntg2	2.72041e-06	0.084259	0.158	0.082	0.0878313
Plcl2	2.72256e-06	0.109587	0.325	0.202	0.0879007
Ppp1cb	2.72331e-06	0.142004	0.555	0.364	0.0879249
Xrcc4	2.74499e-06	0.134743	0.458	0.301	0.0886248
Dph3	2.75143e-06	-0.036023	0.003	0.038	0.0888326
Ppcdc	2.79744e-06	0.0760142	0.188	0.101	0.0903183
Slc9a6	2.8229e-06	0.0636002	0.129	0.062	0.0911402
Nfia	2.83301e-06	0.104626	0.973	0.89	0.0914666
Nr3c1	2.84493e-06	0.123314	0.427	0.274	0.0918515
Akap10	2.92349e-06	0.127782	0.502	0.318	0.0943879
Plppr5	2.93983e-06	0.148792	0.612	0.417	0.0949155
Kdm5b	2.95224e-06	0.112533	0.403	0.253	0.0953161
Camkmt	2.97627e-06	0.122759	0.435	0.284	0.0960917
Hmbox1	2.99369e-06	0.153746	0.603	0.411	0.0966543
Rab26	3.01544e-06	-0.141102	0.082	0.147	0.0973565
Ssh2	3.04283e-06	0.14932	0.797	0.609	0.0982408
Shank2	3.09516e-06	0.148686	0.647	0.437	0.0999304
Ints6l	3.14224e-06	0.11088	0.393	0.249	0.10145
Cdc73	3.14675e-06	0.11742	0.45	0.28	0.101596
Tmem178b	3.17546e-06	0.0897408	0.396	0.26	0.102523
Jpx	3.18808e-06	0.117262	0.43	0.274	0.10293
Fryl	3.20334e-06	0.10737	0.347	0.215	0.103423
Slco5a1	3.23221e-06	0.0577927	0.082	0.032	0.104355
Sez6l2	3.24656e-06	-0.178584	0.399	0.41	0.104818
Zfp609	3.25045e-06	0.156742	0.666	0.446	0.104944
Api5	3.25652e-06	0.0698057	0.186	0.098	0.10514
Fancc	3.31241e-06	0.0670861	0.114	0.052	0.106944
Casp8ap2	3.37536e-06	0.0585709	0.111	0.05	0.108977
Gm16054	3.38334e-06	0.0354007	0.027	0.003	0.109235
Spire1	3.48661e-06	0.139307	0.553	0.373	0.112569
Pola1	3.50653e-06	0.100622	0.265	0.158	0.113212
Gm4117	3.5321e-06	0.0579751	0.073	0.027	0.114037
Gm10544	3.5412e-06	0.0561158	0.069	0.025	0.114331
Ctsb	3.55362e-06	-0.216086	0.176	0.233	0.114732
Rims2	3.5663e-06	0.153094	0.776	0.59	0.115142
Zeb1	3.57241e-06	0.150746	0.609	0.431	0.115339
AC149090.1	3.5876e-06	-0.0595937	0.944	0.916	0.115829
Cacnb1	3.59904e-06	0.0616527	0.124	0.059	0.116199
Hsf2	3.61258e-06	0.0858798	0.203	0.115	0.116636
Tmem203	3.61339e-06	-0.0515088	0	0.03	0.116662
Lrpap1	3.62205e-06	-0.2082	0.265	0.305	0.116941
Cd226	3.66472e-06	0.0476188	0.055	0.016	0.118319
Gas5	3.72768e-06	-0.176126	0.524	0.536	0.120352
Tmem167	3.72865e-06	0.113899	0.429	0.276	0.120383
Fam49b	3.74654e-06	0.114935	0.439	0.285	0.120961
Anks3	3.74769e-06	0.101685	0.34	0.207	0.120998
Fer	3.78274e-06	0.114961	0.399	0.253	0.122129
Ankhd1	3.78812e-06	0.147787	0.61	0.411	0.122303
Katnal1	3.79042e-06	0.0671452	0.144	0.072	0.122377
Kcnmb2	3.79602e-06	0.0391394	0.045	0.011	0.122558
Hecw2	3.84842e-06	0.104055	0.422	0.271	0.12425
Xpnpep3	3.85843e-06	0.0835806	0.223	0.125	0.124573
Adam23	3.86174e-06	0.101759	0.365	0.229	0.12468
Dennd1b	3.87032e-06	0.121928	0.472	0.304	0.124957
E130307A14Rik	3.87401e-06	0.145097	0.601	0.41	0.125076
Ttc39b	3.89788e-06	0.0612885	0.135	0.066	0.125847
Slc16a4	3.95087e-06	0.0677102	0.14	0.069	0.127558
Angpt2	3.96307e-06	0.0493651	0.069	0.025	0.127952
Ccser2	3.98762e-06	0.0900731	0.288	0.17	0.128744
Maged2	4.03388e-06	0.0151711	0.02	0.001	0.130238
6720427I07Rik	4.06767e-06	0.0846454	0.23	0.133	0.131329
Dok6	4.08347e-06	0.102624	0.968	0.889	0.131839
Casq1	4.09806e-06	0.0486079	0.059	0.019	0.13231
Nln	4.12754e-06	0.0744572	0.17	0.09	0.133262
Syt13	4.12903e-06	-0.180423	0.283	0.328	0.13331
Gm26979	4.13626e-06	0.0229728	0.017	0	0.133543
Ndufb7	4.13626e-06	0.0135756	0.017	0	0.133543
Oxr1	4.16172e-06	0.121213	0.879	0.774	0.134365
Pign	4.16198e-06	0.0825124	0.209	0.116	0.134374
Cpne1	4.16465e-06	0.0928513	0.259	0.153	0.13446
Magi3	4.19347e-06	0.0740758	0.177	0.096	0.13539
Actb	4.21348e-06	0.00298327	0.278	0.169	0.136036
Fat4	4.25422e-06	0.1328	0.466	0.305	0.137352
Mfhas1	4.32541e-06	0.093821	0.255	0.151	0.13965
H3f3b	4.34352e-06	-0.157598	0.312	0.378	0.140235
Cntn3	4.34688e-06	0.14347	0.597	0.428	0.140343
Gm37529	4.34885e-06	0.0728204	0.173	0.09	0.140407
Zhx3	4.37835e-06	0.101605	0.378	0.23	0.141359
Nim1k	4.40178e-06	0.0806307	0.184	0.101	0.142116
4930587E11Rik	4.44799e-06	0.0630748	0.095	0.041	0.143608
Cers6	4.50994e-06	0.14285	0.883	0.716	0.145608
Pde1a	4.53854e-06	0.133311	0.246	0.162	0.146531
Gm47827	4.54487e-06	0.0439604	0.043	0.011	0.146736
Ankrd17	4.5545e-06	0.152146	0.753	0.543	0.147047
Arhgap44	4.60444e-06	0.133705	0.525	0.346	0.148659
9530026P05Rik	4.6115e-06	0.060135	0.072	0.027	0.148887
Resf1	4.62595e-06	0.056427	0.124	0.059	0.149354
Ptprn2	4.63168e-06	0.144386	0.827	0.644	0.149538
Stxbp5	4.67688e-06	0.156421	0.837	0.632	0.150998
Ankrd11	4.68482e-06	0.153083	0.81	0.6	0.151254
Snx32	4.70254e-06	0.087823	0.265	0.156	0.151826
Pigp	4.70797e-06	-0.151757	0.088	0.15	0.152002
Prxl2a	4.79869e-06	-0.181457	0.236	0.283	0.154931
Taf1	4.81886e-06	0.089906	0.269	0.16	0.155582
Smpd1	4.8195e-06	-0.072569	0.012	0.052	0.155602
Sclt1	4.85795e-06	0.109549	0.41	0.26	0.156844
Rabgap1l	4.86648e-06	0.129877	0.919	0.774	0.157119
Ddx10	4.87355e-06	0.100979	0.364	0.221	0.157347
Leng9	4.87815e-06	0.0453199	0.071	0.026	0.157496
Taok1	4.89548e-06	0.137586	0.59	0.405	0.158055
Cald1	4.91481e-06	0.14908	0.601	0.413	0.15868
Thoc1	4.99364e-06	-0.143585	0.424	0.432	0.161225
Gm16572	5.11405e-06	0.0368141	0.029	0.004	0.165112
Ddx6	5.14856e-06	0.0982045	0.367	0.224	0.166226
Rpl7	5.1996e-06	-0.0322148	0.022	0.07	0.167874
Scmh1	5.25214e-06	0.146328	0.642	0.449	0.169571
Fbxl20	5.28668e-06	0.131718	0.489	0.317	0.170686
Mid1	5.29314e-06	0.0821679	0.242	0.139	0.170894
Nmd3	5.36418e-06	0.071298	0.183	0.1	0.173188
Zmym4	5.37717e-06	0.156762	0.701	0.5	0.173607
Phf2	5.39606e-06	0.0610638	0.102	0.046	0.174217
Srrm4os	5.45871e-06	0.0623957	0.094	0.04	0.17624
Kmo	5.46334e-06	0.028799	0.024	0.002	0.17639
Gm16093	5.52239e-06	0.0556211	0.101	0.044	0.178296
Cacul1	5.56674e-06	0.0931343	0.268	0.159	0.179728
Rpl18	5.61027e-06	-0.0490456	0.016	0.06	0.181133
Tbk1	5.62735e-06	0.0874013	0.262	0.154	0.181685
Map3k7	5.65052e-06	0.0876303	0.276	0.165	0.182433
Wdr20	5.65183e-06	0.0948091	0.288	0.174	0.182475
Suz12	5.66796e-06	0.0975208	0.319	0.196	0.182996
Tmem179	5.69664e-06	-0.128858	0.055	0.111	0.183922
Tbc1d12	5.71209e-06	0.111343	0.364	0.228	0.18442
Znhit3	5.76144e-06	-0.0549134	0.007	0.044	0.186014
Lrrk2	5.78241e-06	0.0630857	0.112	0.052	0.186691
Arid5b	5.82896e-06	0.13026	0.491	0.329	0.188194
Pskh1	5.8637e-06	0.061877	0.119	0.057	0.189315
Gm38604	6.01434e-06	0.0689336	0.147	0.075	0.194179
Ociad2	6.07966e-06	0.037835	0.065	0.024	0.196288
Nkain3	6.10359e-06	0.102194	0.935	0.858	0.197061
Atg10	6.11013e-06	0.0997806	0.376	0.233	0.197272
Ext1	6.11455e-06	0.112102	0.519	0.358	0.197414
Snap29	6.12704e-06	0.0501678	0.073	0.028	0.197817
Gm17750	6.1967e-06	0.0588639	0.115	0.054	0.200067
Csnk1g1	6.20888e-06	0.155664	0.724	0.512	0.20046
Gm2824	6.21059e-06	0.0735889	0.187	0.102	0.200515
Cep83	6.29814e-06	0.0855746	0.253	0.15	0.203342
Rplp2	6.38806e-06	-0.0544969	0.052	0.114	0.206245
3300002I08Rik	6.39201e-06	0.0591577	0.114	0.053	0.206372
Rcor1	6.40973e-06	0.106511	0.403	0.251	0.206944
Vgll4	6.50099e-06	0.108185	0.413	0.255	0.209891
Rps13	6.60014e-06	-0.140424	0.245	0.324	0.213092
Ranbp9	6.60408e-06	0.139997	0.594	0.391	0.213219
Rai2	6.62449e-06	0.0712738	0.14	0.07	0.213878
Phkb	6.66006e-06	0.0840089	0.217	0.125	0.215027
Gm27153	6.68394e-06	0.0535718	0.092	0.039	0.215798
Gadd45g	6.69545e-06	-0.0404388	0	0.029	0.216169
Ddb2	6.69727e-06	0.0822134	0.181	0.1	0.216228
C330007P06Rik	6.7279e-06	0.0640211	0.117	0.056	0.217217
Tgoln1	6.78346e-06	-0.143609	0.065	0.122	0.219011
Zfp934	6.79159e-06	0.065491	0.144	0.074	0.219273
Zmym5	6.81671e-06	0.094366	0.265	0.16	0.220084
Virma	6.87596e-06	0.0956437	0.384	0.232	0.221997
Ppp6r3	6.89842e-06	0.117363	0.482	0.308	0.222722
Mettl15	7.14113e-06	0.0813883	0.196	0.111	0.230558
Rsrc1	7.14961e-06	0.146562	0.624	0.429	0.230832
Uchl1	7.1904e-06	-0.0897353	0.091	0.159	0.232149
Ube2n	7.19431e-06	0.0840368	0.237	0.142	0.232276
Gm20045	7.29948e-06	0.0692788	0.134	0.067	0.235671
Scfd2	7.32145e-06	0.128184	0.468	0.301	0.23638
Ramp1	7.3337e-06	-0.182549	0.302	0.341	0.236776
Tomm6	7.3467e-06	-0.0693718	0.053	0.113	0.237195
Sppl2a	7.35684e-06	0.109601	0.357	0.222	0.237523
Nf2	7.53299e-06	0.0880481	0.249	0.148	0.24321
Gas2l1	7.5978e-06	0.0683864	0.14	0.071	0.245303
Msantd2	7.67276e-06	0.0826738	0.278	0.165	0.247723
Grip1	7.692e-06	0.132409	0.604	0.446	0.248344
Abi2	7.70063e-06	0.149177	0.781	0.575	0.248622
Hnrnpm	7.74573e-06	0.111405	0.482	0.317	0.250079
Mindy3	7.77248e-06	0.131538	0.532	0.359	0.250942
Prrt1	7.81191e-06	-0.177168	0.224	0.277	0.252215
Htra4	7.8262e-06	0.0385557	0.039	0.009	0.252677
Zfp248	7.93216e-06	0.057048	0.099	0.044	0.256098
Mansc4	7.94843e-06	0.0267447	0.022	0.002	0.256623
Gm27003	7.9738e-06	0.0726428	0.155	0.082	0.257442
Togaram1	8.01248e-06	0.0897304	0.319	0.192	0.258691
Pdap1	8.09843e-06	-0.124223	0.069	0.129	0.261466
Aprt	8.0998e-06	0.0188009	0.032	0.006	0.26151
Cemip2	8.10225e-06	0.0752636	0.183	0.101	0.261589
Rspo3	8.3507e-06	0.0779654	0.188	0.106	0.269611
Tle1	8.41601e-06	0.138716	0.555	0.378	0.271719
Ebp	8.42966e-06	-0.111213	0.033	0.083	0.27216
Zswim5	8.44006e-06	0.127247	0.458	0.305	0.272496
Cd63	8.46477e-06	-0.0440056	0.004	0.038	0.273294
Kif1c	8.48591e-06	0.0705938	0.165	0.088	0.273976
Gabra4	8.5189e-06	0.151051	0.783	0.597	0.275041
Sass6	8.54514e-06	0.0539487	0.085	0.035	0.275888
Dpy19l3	8.56537e-06	0.0606451	0.137	0.069	0.276541
Zfp592	8.5903e-06	0.0668752	0.186	0.102	0.277347
Zcwpw2	8.60421e-06	0.0614961	0.127	0.062	0.277796
Rps4x	8.62901e-06	-0.0368496	0.017	0.061	0.278596
Klf10	8.65375e-06	-0.0999226	0.033	0.084	0.279395
Prkaa2	8.68752e-06	0.0666159	0.161	0.086	0.280485
Micos10	8.69808e-06	0.0943066	0.232	0.154	0.280826
Sfmbt1	8.77006e-06	0.0981024	0.357	0.224	0.28315
Snd1	8.79792e-06	0.125779	0.512	0.34	0.28405
Tet3	8.81242e-06	0.10836	0.386	0.242	0.284518
Ppp4r4	8.81539e-06	0.092261	0.34	0.211	0.284614
C2cd2l	8.8271e-06	-0.162218	0.105	0.165	0.284992
Iqgap1	8.94672e-06	0.0699862	0.157	0.084	0.288854
1600020E01Rik	8.9856e-06	0.0970444	0.269	0.165	0.290109
Ube2e2	9.02939e-06	0.0695904	0.991	0.97	0.291523
Pou6f2	9.06686e-06	0.0806057	0.115	0.057	0.292733
Gm26827	9.25036e-06	0.0526333	0.079	0.032	0.298657
Rer1	9.44216e-06	-0.14457	0.063	0.12	0.30485
Lamtor4	9.4809e-06	-0.122011	0.088	0.149	0.3061
Atp5h	9.58172e-06	-0.0495758	0.009	0.046	0.309355
Shisa6	9.58824e-06	0.1099	0.945	0.843	0.309566
Dcun1d1	9.62771e-06	0.0902895	0.311	0.191	0.31084
Kcnb2	9.6958e-06	0.110912	0.957	0.857	0.313039
Cacng7	9.71486e-06	0.0913427	0.288	0.174	0.313654
Rapgef4os1	9.83158e-06	0.0798789	0.207	0.119	0.317422
Fam149b	9.87095e-06	0.079943	0.253	0.15	0.318694
Pde8b	9.89212e-06	0.148327	0.698	0.507	0.319377
Aldoc	9.97508e-06	-0.037818	0.01	0.048	0.322055
Gm19938	1.00531e-05	0.0861149	0.302	0.183	0.324573
Wasl	1.01027e-05	-0.149329	0.4	0.411	0.326177
Ube2e3	1.01063e-05	0.0944221	0.384	0.238	0.326293
Hras	1.01132e-05	-0.0349421	0.006	0.04	0.326516
Mapk14	1.01191e-05	0.114143	0.455	0.293	0.326704
Nab1	1.01277e-05	0.0653858	0.142	0.074	0.326984
Tmem30a	1.01874e-05	-0.17473	0.237	0.287	0.328911
Ip6k1	1.02547e-05	0.127649	0.537	0.356	0.331084
Shprh	1.035e-05	0.113364	0.439	0.282	0.33416
Akap17b	1.03861e-05	0.0729584	0.176	0.097	0.335326
Ndufs6	1.04366e-05	-0.0263152	0.012	0.051	0.336956
Gpr161	1.0471e-05	0.00925883	0.016	0	0.338065
Smim27	1.0471e-05	0.0142278	0.016	0	0.338065
Gm26881	1.0471e-05	0.0201481	0.016	0	0.338065
Dctpp1	1.0471e-05	0.0126464	0.016	0	0.338065
Gm45670	1.0471e-05	0.0223727	0.016	0	0.338065
Cntnap4	1.0471e-05	0.0113632	0.016	0	0.338065
Exoc5	1.04847e-05	0.0949137	0.378	0.235	0.33851
Ptch1	1.06391e-05	0.0685444	0.222	0.126	0.343495
Pex1	1.0688e-05	0.0643779	0.204	0.115	0.345073
Plppr2	1.06988e-05	-0.155274	0.433	0.428	0.345421
Lsm14a	1.07238e-05	0.0825677	0.249	0.148	0.346228
Setdb1	1.0778e-05	0.102438	0.361	0.224	0.347979
Gm14329	1.08353e-05	0.0334239	0.033	0.007	0.349828
Thoc2	1.086e-05	0.142743	0.624	0.426	0.350624
Mfap3	1.09456e-05	-0.146439	0.397	0.409	0.35339
Gm16068	1.09735e-05	0.0341573	0.033	0.007	0.35429
Rsf1os2	1.09902e-05	0.0510833	0.094	0.041	0.354831
Atp5o	1.10529e-05	-0.0271454	0.013	0.053	0.356853
Gm43462	1.10999e-05	0.0513404	0.099	0.045	0.35837
Gm35438.1	1.13465e-05	0.0736356	0.148	0.079	0.366333
Cnot2	1.15837e-05	0.140885	0.626	0.436	0.373991
Rps15	1.15917e-05	0.043996	0.167	0.097	0.374249
Srsf4	1.16804e-05	0.0860648	0.253	0.152	0.377112
Tmem63b	1.17836e-05	-0.167923	0.236	0.285	0.380444
Pcnx2	1.18339e-05	0.0527813	0.125	0.063	0.38207
Timm13	1.18726e-05	0.0129982	0.05	0.016	0.383318
Gm14061	1.19734e-05	0.0470008	0.047	0.014	0.386573
Olfr61	1.2052e-05	0.0356831	0.045	0.012	0.389111
Chpt1	1.21677e-05	0.0849594	0.325	0.199	0.392846
Inpp4b	1.22085e-05	0.148079	0.77	0.613	0.394165
Tbl1x	1.22577e-05	0.069071	0.151	0.081	0.395752
Ralgapb	1.22712e-05	0.0903652	0.374	0.232	0.396187
Lonrf2	1.23226e-05	0.0829343	0.268	0.161	0.397846
Gm15813	1.23867e-05	0.0359432	0.035	0.007	0.399916
Rufy1	1.24573e-05	0.0723794	0.226	0.132	0.402195
Olfr55	1.26708e-05	0.0368641	0.035	0.007	0.40909
Gbf1	1.26954e-05	0.12725	0.563	0.377	0.409885
Clvs1	1.27312e-05	0.149249	0.682	0.476	0.411038
Prmt8	1.27637e-05	0.136324	0.594	0.407	0.412087
Nme5	1.27784e-05	0.0581436	0.099	0.046	0.412564
Rsu1	1.28329e-05	0.0792746	0.233	0.138	0.414324
Tango6	1.28451e-05	0.0596782	0.144	0.075	0.414717
Rpl30	1.29788e-05	-0.123227	0.135	0.209	0.419034
Gm36992	1.32597e-05	0.0256255	0.023	0.002	0.428103
Slc41a2	1.32634e-05	0.07343	0.188	0.106	0.428221
1500011B03Rik	1.33188e-05	-0.138421	0.122	0.186	0.43001
Chn1	1.3355e-05	-0.0403999	0.944	0.88	0.43118
Dpy19l4	1.33722e-05	0.0726277	0.177	0.099	0.431733
Rack1	1.33823e-05	-0.0898807	0.049	0.103	0.432061
Ipo11	1.34866e-05	0.102411	0.394	0.247	0.435428
Uqcc3	1.37e-05	-0.0218488	0.001	0.03	0.442318
Ccdc148	1.37109e-05	0.105383	0.393	0.251	0.44267
Ssr2	1.37163e-05	-0.150127	0.065	0.12	0.442846
Snrnp48	1.37781e-05	-0.154658	0.361	0.377	0.44484
Hira	1.39598e-05	0.119381	0.442	0.289	0.450705
Tmem178	1.397e-05	-0.123075	0.537	0.535	0.451036
Rpl11	1.43779e-05	0.00889171	0.036	0.008	0.464204
Cnep1r1	1.46741e-05	0.0716515	0.148	0.079	0.473769
Alcam	1.48033e-05	0.127453	0.528	0.38	0.477938
Golga4	1.48316e-05	0.0838987	0.289	0.177	0.478853
Exoc4	1.48364e-05	0.101651	0.945	0.85	0.479008
Slc7a6	1.50038e-05	0.0895057	0.312	0.192	0.484412
Gm28403	1.50793e-05	0.0572371	0.073	0.029	0.486851
Acss2	1.51529e-05	0.0738779	0.245	0.144	0.489226
Cox6c	1.5332e-05	0.0107955	0.26	0.162	0.495009
4932443L11Rik	1.54766e-05	0.0503948	0.085	0.037	0.499677
Zmynd12	1.58278e-05	0.0539193	0.072	0.029	0.511017
Kmt5b	1.58717e-05	0.0998657	0.42	0.269	0.512435
Otud7a	1.61033e-05	0.123925	0.941	0.814	0.519912
Timm10b	1.62427e-05	0.0551697	0.119	0.064	0.524411
4930557K07Rik	1.62488e-05	0.0473879	0.083	0.035	0.524607
Bsdc1	1.62556e-05	0.0604706	0.134	0.069	0.52483
Zfp949	1.62856e-05	0.0659126	0.214	0.122	0.525796
Ppp2r3a	1.62988e-05	0.125109	0.475	0.32	0.526222
6330403K07Rik	1.63487e-05	0.049393	0.115	0.06	0.527834
Kdm6a	1.6357e-05	0.0997318	0.335	0.215	0.528103
4930565N06Rik	1.6433e-05	0.0378388	0.037	0.009	0.530555
Trmt13	1.6474e-05	0.0750332	0.229	0.134	0.531878
Fbn2	1.64832e-05	0.064742	0.132	0.069	0.532178
Arxes1	1.6618e-05	-0.135334	0.063	0.118	0.536529
Pcnx4	1.66407e-05	0.0576839	0.128	0.066	0.537261
Far2os1	1.6815e-05	0.0415912	0.039	0.01	0.542891
Stx16	1.68957e-05	-0.152605	0.342	0.376	0.545493
Eif2s3x	1.70522e-05	0.0621909	0.127	0.065	0.550548
Eri1	1.70678e-05	0.0432193	0.076	0.031	0.551053
Gm26660	1.70875e-05	0.0354823	0.037	0.009	0.551686
Uba6	1.70927e-05	0.0693367	0.23	0.134	0.551856
Rtl8a	1.70946e-05	-0.0416324	0.01	0.047	0.551916
1700012D14Rik	1.72465e-05	0.0686527	0.165	0.091	0.556821
Tcp11l1	1.72529e-05	0.074108	0.266	0.161	0.557026
Unc79	1.73053e-05	0.128657	0.911	0.764	0.558718
H13	1.75284e-05	0.0663077	0.25	0.147	0.565922
Mcu	1.75698e-05	0.151037	0.725	0.522	0.567259
Egr1	1.76804e-05	-0.0345302	0.001	0.029	0.570831
Relch	1.77029e-05	0.127156	0.56	0.382	0.571557
Gm11613	1.78283e-05	0.0696671	0.203	0.116	0.575604
Adamts9	1.80312e-05	0.0434506	0.043	0.012	0.582154
Ammecr1	1.82177e-05	0.0661786	0.184	0.102	0.588177
Atp5a1	1.82285e-05	-0.159512	0.321	0.378	0.588527
Usp54	1.85244e-05	0.0591616	0.153	0.081	0.598078
Nkrf	1.86679e-05	0.0363575	0.04	0.011	0.602711
Cnbp	1.87089e-05	0.0637589	0.2	0.117	0.604035
Nt5dc1	1.8739e-05	0.0785227	0.255	0.152	0.605008
Sys1	1.88016e-05	-0.162933	0.168	0.226	0.607027
Grb10	1.88035e-05	0.0687615	0.191	0.109	0.607089
Rwdd1	1.9121e-05	-0.147082	0.177	0.237	0.61734
Ston2	1.92839e-05	0.0985791	0.341	0.215	0.622598
Atp1a4	1.92882e-05	0.0318679	0.024	0.003	0.622738
Camkv	1.92896e-05	0.108262	0.469	0.324	0.622785
Sdf2l1	1.93469e-05	-0.0905532	0.022	0.064	0.624634
Rnf150	1.93713e-05	0.144119	0.655	0.469	0.625423
Gm16725	1.9537e-05	0.0269277	0.024	0.003	0.630771
Pcbd2	1.95484e-05	0.066578	0.125	0.066	0.631139
Satb1	1.95872e-05	0.0788356	0.239	0.144	0.632391
Gab2	1.96479e-05	0.0603095	0.15	0.081	0.634351
Zfp771	1.968e-05	0.0754343	0.197	0.117	0.635389
Inpp5f	1.98032e-05	0.0745548	0.183	0.105	0.639367
2700049A03Rik	1.98647e-05	0.0746858	0.247	0.147	0.641351
Crem	2.00378e-05	0.0666278	0.118	0.06	0.646941
Vps45	2.01916e-05	0.0748348	0.224	0.134	0.651906
Gm10373	2.05425e-05	0.0496044	0.062	0.023	0.663234
Myo5a	2.05627e-05	0.141419	0.668	0.469	0.663888
Lamp1	2.06438e-05	-0.190296	0.171	0.223	0.666507
Akap6	2.08319e-05	0.110512	0.95	0.836	0.672579
Fam219a	2.09661e-05	0.113324	0.473	0.31	0.676912
Clasp2	2.10256e-05	0.132619	0.76	0.573	0.678833
Kcnc3	2.1063e-05	-0.143072	0.42	0.422	0.680039
Zfp407	2.12467e-05	0.128431	0.532	0.368	0.685969
Pfdn1	2.14855e-05	-0.162532	0.235	0.287	0.693682
Tm9sf3	2.15098e-05	-0.155167	0.217	0.274	0.694465
Ppm1k	2.15399e-05	0.0557904	0.151	0.081	0.695436
Lrfn2	2.15671e-05	0.13787	0.655	0.48	0.696315
Meg3	2.16429e-05	0.104642	0.957	0.878	0.698763
0610009B22Rik	2.17316e-05	-0.052377	0.013	0.051	0.701626
4930428E07Rik	2.18832e-05	0.0373918	0.043	0.012	0.706521
Necab3	2.19055e-05	0.0378028	0.046	0.014	0.707241
Pgap1	2.21051e-05	0.0498148	0.078	0.033	0.713684
Specc1l	2.21539e-05	0.0922161	0.37	0.233	0.715262
Chga	2.2248e-05	-0.149751	0.085	0.14	0.718297
Klhl28	2.23117e-05	0.0600874	0.104	0.05	0.720354
Calcrl	2.23853e-05	0.0437927	0.047	0.015	0.72273
Ube4b	2.24281e-05	0.103076	0.416	0.266	0.724113
Kdm3b	2.24638e-05	0.0893567	0.301	0.187	0.725268
Ankrd45	2.25184e-05	0.0774542	0.243	0.147	0.727029
Upp2	2.26753e-05	0.132939	0.829	0.671	0.732095
Ctnnd2	2.26761e-05	0.0723242	0.99	0.955	0.732121
Znhit6	2.29415e-05	0.0586102	0.141	0.075	0.74069
Olfr538	2.30833e-05	0.0496844	0.06	0.022	0.745268
Atp5mpl	2.33429e-05	-0.0272879	0.023	0.068	0.753647
Fam118b	2.34405e-05	0.0729011	0.298	0.181	0.7568
Scai	2.34762e-05	0.139763	0.682	0.474	0.757954
Strbp	2.34883e-05	0.12018	0.942	0.794	0.758344
Nfkb1	2.39332e-05	0.101429	0.393	0.253	0.772706
Pom121	2.41123e-05	-0.124969	0.06	0.114	0.778491
Luc7l3	2.41694e-05	-0.0701029	0.836	0.779	0.780333
Esf1	2.42657e-05	-0.150006	0.309	0.346	0.783442
Ptprn	2.43353e-05	0.0806985	0.446	0.292	0.78569
Setd4	2.44111e-05	-0.151876	0.23	0.279	0.788137
Atp5d	2.4506e-05	-0.0343176	0.006	0.038	0.791202
Map4k5	2.46979e-05	0.103294	0.455	0.287	0.797397
Spata5	2.48759e-05	0.099966	0.371	0.234	0.803144
Dalrd3	2.49333e-05	-0.161755	0.318	0.353	0.804996
Elavl4	2.49917e-05	0.0169897	0.026	0.004	0.806882
Cfap69	2.50214e-05	0.0522247	0.098	0.046	0.807842
Hbb-bt	2.50747e-05	-0.019608	0.003	0.032	0.809562
Dhx57	2.51295e-05	0.0824517	0.331	0.206	0.811332
A730081D07Rik	2.51646e-05	0.0629416	0.131	0.068	0.812464
Tsc1	2.51748e-05	0.088315	0.306	0.191	0.812793
Mia3	2.52149e-05	-0.155619	0.229	0.276	0.814088
Tspan14	2.5234e-05	0.0469684	0.069	0.028	0.814704
Zmym2	2.53486e-05	0.123381	0.565	0.373	0.818406
Wdr35	2.57457e-05	0.062029	0.17	0.094	0.831225
Ap5m1	2.60809e-05	0.0572988	0.14	0.074	0.842048
Nexn	2.61111e-05	0.0404415	0.063	0.024	0.843024
Mrps9	2.61602e-05	0.0771876	0.276	0.17	0.844609
Ercc6	2.61646e-05	0.073839	0.235	0.14	0.844751
4930447A16Rik	2.64997e-05	0.034635	0.033	0.007	0.855571
Nxph2	2.6576e-05	0.0176246	0.014	0	0.858031
Igkc	2.6576e-05	0.00661367	0.014	0	0.858031
C030047K22Rik	2.6576e-05	0.0203365	0.014	0	0.858031
Ift27	2.6576e-05	0.0134928	0.014	0	0.858031
Gm5767	2.6576e-05	0.0229719	0.014	0	0.858031
Gm16046	2.6576e-05	0.0195424	0.014	0	0.858031
Mid1ip1	2.6576e-05	0.0111781	0.014	0	0.858031
Gpr82	2.6576e-05	0.0194842	0.014	0	0.858031
Nr6a1os	2.6801e-05	0.0578612	0.109	0.053	0.865299
Gm50270	2.68169e-05	0.0288816	0.026	0.004	0.865811
Ptp4a2	2.68639e-05	0.0833284	0.314	0.196	0.867328
Tet2	2.70585e-05	0.0765714	0.26	0.157	0.873609
Gcnt2	2.71235e-05	0.0693195	0.163	0.09	0.875711
Elovl5	2.72685e-05	0.0625263	0.128	0.066	0.880391
Alas2	2.73984e-05	0.0412077	0.055	0.019	0.884585
Sertad2	2.74916e-05	0.0766671	0.269	0.164	0.887593
Nek9	2.74926e-05	0.0738741	0.24	0.145	0.887627
Naxd	2.79466e-05	-0.16301	0.184	0.236	0.902284
Nsmce3	2.81165e-05	-0.127735	0.089	0.146	0.907769
Psmd8	2.81672e-05	-0.0559185	0.023	0.066	0.909406
Calb1	2.81795e-05	-0.123316	0.551	0.539	0.909804
Grb2	2.82258e-05	0.0879177	0.319	0.205	0.911297
Cyb5b	2.82443e-05	0.0735643	0.214	0.127	0.911896
Scaf4	2.82759e-05	0.0829854	0.325	0.2	0.912916
Ncoa6	2.8306e-05	0.0904682	0.38	0.237	0.913889
Eif4g3	2.83358e-05	0.1384	0.76	0.565	0.91485
Lzts3	2.8575e-05	0.0848203	0.315	0.198	0.922573
Rpgr	2.85853e-05	0.0709797	0.216	0.128	0.922906
Picalm	2.86403e-05	0.101216	0.435	0.283	0.924679
Gm44257	2.87104e-05	-0.130923	0.473	0.469	0.926946
Pnmal2	2.87194e-05	-0.129084	0.15	0.218	0.927233
Mydgf	2.87463e-05	-0.115913	0.042	0.09	0.928102
Sil1	2.89639e-05	0.108333	0.406	0.273	0.93513
B230217J21Rik	2.90658e-05	0.0370838	0.035	0.008	0.938417
Samd4	2.91916e-05	0.05569	0.089	0.041	0.942479
Eps15l1	2.92038e-05	0.10568	0.381	0.252	0.942874
Fam133b	2.93803e-05	-0.128775	0.452	0.451	0.948574
Lhx2	2.94566e-05	0.042477	0.086	0.038	0.951037
Wnk1	2.95306e-05	0.115841	0.508	0.342	0.953425
Sorcs1	2.96896e-05	0.0273165	0.022	0.002	0.958557
Dhx33	2.97394e-05	-0.152803	0.127	0.184	0.960167
Etfa	3.02776e-05	0.0664693	0.229	0.136	0.977544
Sh3pxd2a	3.07756e-05	0.0826523	0.246	0.151	0.99362
Pcsk2os2	3.08105e-05	0.042142	0.075	0.031	0.994746
Fam120c	3.08292e-05	0.110374	0.476	0.31	0.99535
Lpp	3.0895e-05	0.120108	0.476	0.328	0.997475
Atl2	3.09041e-05	0.064137	0.17	0.095	0.99777
Hspd1	3.10664e-05	-0.110095	0.075	0.132	1
Mgat3	3.1448e-05	0.0700613	0.229	0.138	1
Cenpc1	3.14922e-05	0.084637	0.278	0.173	1
Cnot6l	3.16508e-05	0.113516	0.475	0.317	1
Trappc9	3.20385e-05	0.114915	0.471	0.315	1
Mipol1	3.20887e-05	0.0675408	0.163	0.09	1
Smarcc1	3.20988e-05	0.099148	0.401	0.262	1
Slc30a6	3.22131e-05	-0.159857	0.229	0.274	1
Tceal8	3.22155e-05	-0.0416965	0.006	0.037	1
Pcdh11x	3.22578e-05	0.0662292	0.137	0.074	1
Gm26918	3.25108e-05	0.0292432	0.035	0.008	1
Csmd2	3.26578e-05	-0.0602917	0.853	0.794	1
Galk2	3.2766e-05	0.060727	0.127	0.066	1
Ago4	3.27826e-05	0.0618953	0.19	0.108	1
Iyd	3.29283e-05	0.04475	0.047	0.016	1
Cntn5	3.29333e-05	0.0849533	0.974	0.914	1
Ints6	3.34387e-05	0.119262	0.529	0.358	1
Vps35l	3.34871e-05	0.087906	0.332	0.209	1
Gm17167	3.37469e-05	0.0718744	0.247	0.147	1
Rngtt	3.4019e-05	0.11122	0.486	0.323	1
Gadd45gip1	3.40211e-05	-0.01645	0.001	0.028	1
Itga2	3.4119e-05	0.031061	0.027	0.005	1
Lhfpl3	3.4353e-05	0.0378042	0.079	0.034	1
Ercc6l2	3.45242e-05	0.0764931	0.256	0.155	1
Zfp287	3.45532e-05	0.0615794	0.118	0.061	1
Rmnd5a	3.45667e-05	0.100059	0.416	0.27	1
Gm45323	3.46171e-05	0.0384622	0.037	0.01	1
Med14	3.46921e-05	0.0831716	0.304	0.188	1
Ube2d3	3.47963e-05	0.0837971	0.383	0.245	1
Gm47283	3.51993e-05	-0.145886	0.678	0.653	1
Gfm1	3.53293e-05	0.0473539	0.111	0.055	1
Sike1	3.55207e-05	0.0520388	0.132	0.07	1
Myt1	3.56814e-05	0.0610478	0.197	0.112	1
Acp1	3.60336e-05	-0.153178	0.439	0.434	1
Gm3294	3.60739e-05	0.0385861	0.046	0.015	1
Gm42463	3.62104e-05	0.0450151	0.066	0.026	1
Epc2	3.65039e-05	0.0830362	0.322	0.2	1
Cenpp	3.65936e-05	0.112634	0.422	0.288	1
Ano2	3.68444e-05	0.0466495	0.043	0.013	1
Anapc13	3.69757e-05	0.0180517	0.029	0.006	1
Rcor3	3.70975e-05	0.0803247	0.302	0.188	1
Smarca1	3.71261e-05	0.0726071	0.206	0.122	1
Cdip1	3.7867e-05	0.110112	0.473	0.316	1
Bach2	3.79135e-05	0.0427565	0.129	0.069	1
Canx	3.83418e-05	-0.16467	0.279	0.317	1
Socs4	3.89851e-05	0.0502989	0.101	0.048	1
Plcxd3	3.91285e-05	0.0308486	0.029	0.006	1
Adk	3.91629e-05	0.142836	0.709	0.514	1
Zfp975	3.92005e-05	0.0653779	0.204	0.119	1
Pold3	3.92949e-05	0.0544369	0.147	0.079	1
Gm32618	3.95298e-05	0.0607067	0.127	0.066	1
Eya3	3.95493e-05	0.0824966	0.334	0.208	1
Kirrel3	3.98221e-05	0.0437312	0.996	0.992	1
Nova2	4.03481e-05	0.108377	0.445	0.291	1
Zfp946	4.04023e-05	0.0458504	0.05	0.017	1
Ogt	4.12379e-05	0.137134	0.717	0.497	1
Ubr3	4.12915e-05	0.136168	0.669	0.477	1
Spast	4.18678e-05	0.0824266	0.265	0.166	1
Tardbp	4.21227e-05	0.0908619	0.442	0.294	1
Camk2n1	4.23568e-05	-0.148706	0.249	0.301	1
Pogz	4.24061e-05	0.0713223	0.308	0.189	1
Zmat1	4.24331e-05	0.0514241	0.137	0.073	1
Aurkaip1	4.26661e-05	-0.0142272	0	0.024	1
Smap1	4.26665e-05	-0.129604	0.417	0.421	1
Miat	4.28504e-05	-0.109003	0.652	0.597	1
Csgalnact2	4.30057e-05	0.0439336	0.108	0.053	1
Gm15892	4.34573e-05	0.0406516	0.053	0.019	1
Gm15788	4.35507e-05	0.0311808	0.023	0.003	1
Fam78b	4.35688e-05	0.0621823	0.173	0.098	1
Gm49797	4.42482e-05	0.104925	0.437	0.287	1
Mipep	4.43756e-05	0.066907	0.213	0.125	1
Gm16124	4.46025e-05	0.0527166	0.144	0.077	1
Zdhhc23	4.4627e-05	-0.151516	0.096	0.151	1
Mtx2	4.46979e-05	0.0730126	0.252	0.154	1
Slf1	4.49178e-05	0.0662325	0.226	0.135	1
Ctdp1	4.49516e-05	0.0413742	0.091	0.042	1
Gm3510	4.49763e-05	0.0475122	0.088	0.04	1
Ift57	4.51736e-05	0.070372	0.265	0.161	1
Sorbs2	4.52111e-05	0.086892	0.98	0.915	1
Siva1	4.5326e-05	0.0152309	0.019	0.002	1
Cmtm4	4.54265e-05	0.061037	0.132	0.071	1
Taf3	4.5973e-05	0.0839529	0.289	0.18	1
Zranb3	4.64365e-05	0.0523366	0.109	0.055	1
Naa40	4.64558e-05	0.0826653	0.312	0.195	1
Eqtn	4.64797e-05	0.0337237	0.043	0.013	1
Mras	4.66786e-05	0.0859686	0.351	0.226	1
Hist1h2bc	4.68083e-05	-0.0712814	0.049	0.101	1
Abca8a	4.6889e-05	0.0255653	0.03	0.007	1
Fip1l1	4.71756e-05	0.0796983	0.328	0.211	1
Rundc3b	4.73421e-05	0.11627	0.476	0.319	1
Cavin4	4.73881e-05	0.0485217	0.071	0.029	1
Trim44	4.74626e-05	0.12586	0.636	0.451	1
Enpp5	4.75549e-05	-0.144642	0.094	0.147	1
Minar2	4.77509e-05	0.0646104	0.173	0.099	1
Gm48693	4.79288e-05	0.0503785	0.069	0.029	1
Elp5	4.79559e-05	0.0598523	0.122	0.065	1
Lrch2	4.81455e-05	0.0693639	0.196	0.115	1
Spidr	4.81656e-05	0.0652112	0.158	0.089	1
Gm17494	4.82985e-05	0.0656322	0.163	0.093	1
Rttn	4.8347e-05	0.0566059	0.124	0.065	1
Clpb	4.8488e-05	0.0616902	0.256	0.154	1
Gm20646	4.90021e-05	0.0516182	0.089	0.042	1
Dtnbos	4.91341e-05	-0.159264	0.272	0.305	1
Gm47423	4.93828e-05	0.0304689	0.055	0.02	1
Wdr26	4.94924e-05	0.0880874	0.396	0.26	1
Arcn1	4.97714e-05	0.0684442	0.207	0.124	1
Vps54	4.9889e-05	0.0952238	0.396	0.258	1
Ankfy1	4.99411e-05	0.0813166	0.324	0.203	1
Gm26944	5.03346e-05	0.045888	0.125	0.065	1
Vps13c	5.03993e-05	-0.0378906	0.866	0.772	1
Trim59	5.10342e-05	-0.0405551	0.004	0.033	1
Brdt	5.1036e-05	0.087803	0.295	0.188	1
Lcor	5.11818e-05	0.140658	0.678	0.479	1
Bmpr2	5.13003e-05	0.11825	0.571	0.392	1
Ablim1	5.14304e-05	0.140907	0.678	0.488	1
Ccdc57	5.15e-05	0.0753762	0.25	0.154	1
Cdc40	5.21857e-05	-0.111326	0.564	0.544	1
Gm13389	5.2361e-05	0.0364477	0.049	0.016	1
Nr1d2	5.24895e-05	0.0616967	0.173	0.1	1
Usp25	5.25519e-05	0.0880471	0.344	0.219	1
Necab1	5.25986e-05	0.0565632	0.124	0.066	1
Map6	5.27366e-05	0.0782064	0.351	0.222	1
Ryr2	5.27575e-05	0.0405477	0.997	0.993	1
C530008M17Rik	5.28538e-05	0.0717741	0.193	0.116	1
Vps53	5.33658e-05	0.0833731	0.308	0.196	1
Tango2	5.38803e-05	0.0871239	0.407	0.262	1
2700054A10Rik	5.40118e-05	0.0485331	0.085	0.039	1
Mylip	5.4113e-05	0.0494978	0.111	0.056	1
Arhgap12	5.41167e-05	0.099462	0.393	0.268	1
Ube2k	5.41392e-05	0.120607	0.609	0.428	1
Clvs2	5.41903e-05	0.13682	0.701	0.526	1
Spry2	5.43106e-05	0.0386223	0.085	0.039	1
Pik3cb	5.44933e-05	0.0859326	0.317	0.201	1
Styx	5.45435e-05	0.0850652	0.268	0.169	1
Rps15a	5.46908e-05	-0.12002	0.201	0.27	1
Cybc1	5.47569e-05	0.0246706	0.024	0.004	1
Cap1	5.52937e-05	-0.143599	0.37	0.382	1
Arel1	5.55425e-05	0.0618317	0.258	0.156	1
Gabarap	5.57032e-05	-0.024319	0.017	0.056	1
Inpp4a	5.58484e-05	0.102385	0.442	0.288	1
Nckap5l	5.58573e-05	0.0459834	0.088	0.041	1
Zfp811	5.66512e-05	0.0391764	0.072	0.03	1
Hspa14	5.66596e-05	0.0545632	0.163	0.092	1
Kctd1	5.67766e-05	0.0829111	0.325	0.21	1
Pkp4	5.74384e-05	0.135177	0.751	0.562	1
Dennd4a	5.7893e-05	0.124901	0.565	0.389	1
Mgat5	5.80298e-05	0.0717206	0.314	0.198	1
Timp2	5.81229e-05	-0.0264915	0	0.023	1
Ccdc73	5.8271e-05	0.0588212	0.115	0.06	1
Fabp5	5.86795e-05	-0.0212782	0.003	0.029	1
Mark2	5.87012e-05	0.133463	0.577	0.404	1
Ube3c	5.87156e-05	0.122321	0.578	0.391	1
Cadps2	5.93307e-05	0.0791098	0.306	0.2	1
Ncbp3	5.9401e-05	0.0683848	0.193	0.114	1
Jakmip2	5.94367e-05	0.134644	0.714	0.539	1
Ints2	5.96578e-05	0.0594	0.183	0.106	1
Edc3	5.97313e-05	0.0581213	0.183	0.106	1
Rab11a	5.99533e-05	0.0610103	0.158	0.09	1
Zfhx2	6.01449e-05	0.0827089	0.305	0.194	1
Pcbp3	6.01977e-05	0.0930111	0.345	0.224	1
Grin2a	6.02358e-05	0.0228758	1	1	1
Mzt1	6.0275e-05	0.0491351	0.124	0.066	1
Morc2b	6.03466e-05	0.0631448	0.184	0.107	1
Wdr17	6.0994e-05	0.0698169	0.34	0.22	1
5330439A09Rik	6.10442e-05	0.0258489	0.024	0.004	1
Ppip5k1	6.15214e-05	0.0807664	0.371	0.235	1
Agk	6.15837e-05	0.0740327	0.245	0.152	1
Flrt2	6.16926e-05	0.0665592	0.224	0.139	1
Herpud1	6.20261e-05	-0.102641	0.042	0.088	1
Plk5	6.21935e-05	0.0701474	0.196	0.116	1
Tab3	6.26295e-05	0.0459482	0.128	0.067	1
Junb	6.31552e-05	-0.0553662	0.012	0.045	1
Pard3bos1	6.32833e-05	0.0314478	0.033	0.008	1
Gm48479	6.34927e-05	0.022897	0.016	0.001	1
6030443J06Rik	6.35204e-05	0.0547386	0.145	0.08	1
Rtca	6.358e-05	0.053874	0.125	0.066	1
Agbl1	6.371e-05	0.044723	0.063	0.025	1
Mapkap1	6.37371e-05	0.112186	0.512	0.341	1
Vash1	6.42625e-05	-0.151472	0.147	0.198	1
Brwd1	6.43958e-05	0.119143	0.577	0.393	1
Fancl	6.44759e-05	0.0598984	0.201	0.119	1
Pdzd4	6.46508e-05	0.121221	0.538	0.382	1
Med26	6.50006e-05	0.073679	0.171	0.101	1
Strada	6.51269e-05	0.10738	0.432	0.283	1
Mob1a	6.55594e-05	0.0390341	0.062	0.025	1
Fars2	6.57544e-05	0.141904	0.708	0.516	1
Rpgrip1l	6.64471e-05	0.0599108	0.155	0.088	1
Gm5441	6.73537e-05	0.0496922	0.081	0.037	1
Mllt10	6.76123e-05	0.131046	0.814	0.64	1
Lxn	6.76726e-05	0.00649425	0.013	0	1
Gm43463	6.76726e-05	0.0190049	0.013	0	1
Gm10603	6.76726e-05	0.0167571	0.013	0	1
Hapln4	6.76726e-05	0.00955789	0.013	0	1
Apod	6.76726e-05	0.00618558	0.013	0	1
Lrig2	6.77501e-05	0.0783454	0.317	0.2	1
Pdpr	6.81433e-05	0.0615741	0.216	0.129	1
Lrp6	6.84309e-05	0.113815	0.473	0.312	1
Phactr3	6.89867e-05	0.0995812	0.44	0.292	1
Tipin	6.90726e-05	0.055461	0.142	0.078	1
Zfx	6.96757e-05	0.0709879	0.265	0.165	1
Aspn	6.96809e-05	0.0341451	0.035	0.009	1
Fam53b	6.97704e-05	-0.130518	0.092	0.145	1
Clcn5	6.98133e-05	0.0480847	0.092	0.044	1
Snx4	7.0329e-05	0.0583489	0.153	0.085	1
Vti1a	7.08533e-05	0.144202	0.778	0.572	1
Klhl32	7.09216e-05	0.132548	0.642	0.464	1
Eif3j1	7.16476e-05	0.0658363	0.227	0.138	1
Use1	7.17677e-05	-0.062052	0.032	0.075	1
Psmd14	7.19268e-05	0.117634	0.521	0.369	1
Slc2a13	7.1956e-05	0.110657	0.938	0.829	1
Ptgis	7.20238e-05	0.0328657	0.036	0.01	1
Trub1	7.21066e-05	0.0623593	0.158	0.092	1
Gm5136	7.23327e-05	0.0490217	0.083	0.038	1
Hmox2	7.24471e-05	0.0670094	0.203	0.124	1
Olfm2	7.33982e-05	0.0286998	0.045	0.015	1
Patj	7.35792e-05	0.0541901	0.102	0.052	1
Gria4	7.37074e-05	0.107519	0.502	0.358	1
Pnpt1	7.39401e-05	0.0662512	0.306	0.189	1
Doc2b	7.40511e-05	-0.152219	0.262	0.303	1
Slc30a7	7.41233e-05	0.0598506	0.199	0.117	1
Eef1a1	7.42866e-05	-0.1621	0.422	0.455	1
Sec24a	7.44184e-05	0.0861807	0.357	0.229	1
Gm47106	7.47836e-05	0.0237264	0.02	0.002	1
Bcl2l13	7.49206e-05	0.0689201	0.153	0.087	1
Prkce	7.61682e-05	0.0570244	1	0.982	1
B130055M24Rik	7.64264e-05	0.0533768	0.132	0.071	1
Arfgef2	7.65648e-05	0.0529649	0.223	0.133	1
Susd1	7.65736e-05	0.109631	0.409	0.272	1
Apex2	7.6576e-05	0.113144	0.469	0.316	1
Gopc	7.68997e-05	0.0589489	0.236	0.143	1
Gm46218	7.69883e-05	0.0797835	0.278	0.174	1
Hnrnpu	7.7815e-05	0.115083	0.702	0.533	1
Gm20319	7.80194e-05	0.0782151	0.301	0.19	1
Tbc1d19	7.83622e-05	0.0769433	0.302	0.192	1
Zfp410	7.85969e-05	0.0522553	0.131	0.07	1
Ddx20	7.86885e-05	0.0338613	0.052	0.019	1
Ppm1d	7.87111e-05	0.0615911	0.199	0.116	1
Srpk2	7.89148e-05	-0.0768267	0.711	0.639	1
Resp18	7.91965e-05	-0.0207658	0	0.022	1
Smg7	7.94336e-05	0.0960375	0.466	0.305	1
Gm26952	7.94412e-05	0.0291487	0.036	0.01	1
Speer4b	7.9476e-05	0.0245845	0.026	0.005	1
Phldb1	7.95608e-05	-0.0297778	0.003	0.029	1
Psma6	7.97817e-05	0.0618748	0.131	0.075	1
Mars2	8.06151e-05	0.0312206	0.042	0.013	1
Gpr162	8.09602e-05	-0.104596	0.052	0.1	1
Endog	8.12527e-05	-0.0313833	0.003	0.029	1
Itprid2	8.14265e-05	0.0493581	0.085	0.04	1
Gtdc1	8.20875e-05	0.137254	0.748	0.558	1
Zzef1	8.20951e-05	0.110954	0.472	0.312	1
Dstyk	8.217e-05	0.0852604	0.325	0.21	1
Kif3c	8.248e-05	0.0835835	0.301	0.194	1
Psd3	8.26282e-05	0.121593	0.665	0.471	1
Mamld1	8.31722e-05	0.0905348	0.363	0.235	1
Gas8	8.34309e-05	0.0506088	0.114	0.06	1
Sycp2	8.34372e-05	0.0494512	0.154	0.087	1
Gm8098	8.37958e-05	0.0460258	0.082	0.038	1
Lncpint	8.39231e-05	0.121083	0.894	0.74	1
Mid2	8.4172e-05	0.0668395	0.212	0.128	1
Tmeff1	8.47989e-05	0.0745641	0.342	0.221	1
Slc36a1	8.50309e-05	0.0318542	0.053	0.02	1
Lnpep	8.52085e-05	0.097608	0.437	0.292	1
Lrp12	8.61885e-05	0.0661735	0.222	0.134	1
Dmwd	8.6332e-05	0.0409399	0.071	0.031	1
Mark3	8.65891e-05	0.136221	0.671	0.467	1
Tpgs1	8.67068e-05	-0.0419643	0.01	0.042	1
Ighm	8.67446e-05	0.0099355	0.053	0.02	1
Ube2r2	8.70105e-05	0.0942716	0.429	0.28	1
Ap3b1	8.70226e-05	0.133857	0.679	0.497	1
Ybx3	8.75735e-05	0.0554645	0.161	0.092	1
Prkci	8.75787e-05	0.0566278	0.155	0.088	1
Ankrd28	8.7751e-05	0.0846036	0.353	0.231	1
Pbdc1	8.7781e-05	0.0571456	0.135	0.075	1
A430090L17Rik	8.84283e-05	0.0483392	0.075	0.034	1
Chd3	8.89919e-05	-0.125629	0.447	0.449	1
Exoc6	8.93069e-05	0.110375	0.495	0.327	1
Sfi1	8.94149e-05	0.0604596	0.223	0.134	1
Gm28379	9.04928e-05	0.0474585	0.108	0.055	1
Prelid3a	9.05294e-05	-0.130414	0.419	0.41	1
Bckdhb	9.10904e-05	0.0706864	0.301	0.191	1
Gm43813	9.11308e-05	0.03476	0.05	0.018	1
Sgta	9.1814e-05	-0.120757	0.098	0.151	1
B2m	9.18262e-05	-0.0416873	0.004	0.031	1
Cntln	9.24368e-05	0.077641	0.306	0.197	1
Nlk	9.28166e-05	0.127432	0.663	0.48	1
Faf1	9.28702e-05	0.131906	0.751	0.585	1
Hltf	9.30177e-05	0.0612086	0.19	0.112	1
Rpl35a	9.30689e-05	-0.111813	0.059	0.109	1
Chil5	9.31392e-05	0.0286822	0.027	0.006	1
Astn1	9.35047e-05	0.134423	0.786	0.6	1
Gm11457	9.39221e-05	0.0451121	0.065	0.027	1
Wipi1	9.47387e-05	0.0446716	0.106	0.054	1
Celsr2	9.5549e-05	-0.143329	0.101	0.152	1
Actn1	9.56181e-05	0.0680838	0.318	0.201	1
Tex2	9.59782e-05	0.0822493	0.329	0.213	1
Sorcs3	9.6485e-05	0.051768	0.073	0.034	1
Efcab5	9.75679e-05	0.0492228	0.086	0.041	1
Cpne4	9.77134e-05	0.123872	0.689	0.548	1
Rab3gap2	9.77471e-05	0.084377	0.295	0.191	1
Hs3st4	9.79074e-05	0.109493	0.401	0.305	1
Ddit3	9.82493e-05	0.0130138	0.022	0.003	1
Itgb8	9.83201e-05	0.07056	0.236	0.147	1
Mki67	9.83584e-05	0.050249	0.085	0.04	1
Dexi	9.96084e-05	0.0630906	0.214	0.13	1
Kcna4	9.99153e-05	0.0708899	0.239	0.148	1
6530401F13Rik	0.000100878	0.0614584	0.184	0.109	1
Pspc1	0.00010088	0.0889535	0.423	0.278	1
Trappc13	0.000102861	0.0511122	0.17	0.098	1
Mxd1	0.000103098	0.0419436	0.076	0.034	1
Tcaf1	0.000103333	0.11896	0.599	0.423	1
Fam222b	0.000105618	0.128747	0.564	0.391	1
Cdh12	0.000105821	0.12408	0.819	0.686	1
Anks6	0.000106174	0.0461566	0.099	0.05	1
Gm48860	0.000106468	0.0246451	0.022	0.003	1
2700097O09Rik	0.000106576	0.0556275	0.151	0.085	1
Mdm2	0.000107547	0.0558912	0.236	0.145	1
Csmd2os	0.000107915	0.0425429	0.063	0.026	1
Kantr	0.0001083	0.0756583	0.299	0.191	1
Gm49336	0.000108366	0.0669713	0.236	0.147	1
Cwc22	0.000108464	0.0580576	0.183	0.108	1
Gm48006	0.000108513	0.0253374	0.029	0.007	1
Sar1b	0.000109413	-0.152842	0.253	0.291	1
Rnf19b	0.000109438	0.0340018	0.06	0.025	1
Gabpa	0.000110423	0.0431215	0.108	0.056	1
Naa50	0.000111022	0.0592927	0.17	0.1	1
Ttc26	0.000111175	0.0722387	0.217	0.133	1
Slc25a23	0.000111522	0.0920463	0.406	0.269	1
Phf14	0.00011182	0.13013	0.744	0.546	1
Filip1l	0.000112341	0.0413241	0.053	0.02	1
Pias1	0.000112638	0.116759	0.56	0.4	1
BC005624	0.000113025	-0.126185	0.117	0.17	1
5031425E22Rik	0.000113276	0.121279	0.627	0.436	1
Stard9	0.000113428	0.0491909	0.128	0.07	1
[truncated: 11,262 more rows]

## Sheet: Cluster 4
	p_val	avg_log2FC	pct.1	pct.2	p_val_adj
Atp6v0c	5.98781e-103	-1.20076	0.422	0.966	1.93322e-98
Rtn1	2.51122e-93	-0.592491	0.876	0.992	8.10774e-89
Itm2b	4.02605e-90	-0.997904	0.531	0.95	1.29985e-85
Pcsk1n	3.37179e-82	-1.17079	0.215	0.846	1.08861e-77
C1qtnf4	1.49625e-79	-0.924798	0.545	0.913	4.83079e-75
Atp1a1	1.95662e-75	-0.915829	0.48	0.885	6.31714e-71
Atp1b1	4.69511e-72	-0.642063	0.775	0.956	1.51586e-67
Grina	3.10703e-67	-0.913135	0.451	0.846	1.00313e-62
Bsg	1.57871e-66	-1.05107	0.218	0.778	5.09703e-62
Olfm1	1.01842e-64	-0.617967	0.76	0.93	3.28806e-60
Caly	1.08075e-58	-0.838745	0.44	0.83	3.48931e-54
Hsp90b1	3.79697e-56	-0.861374	0.327	0.782	1.22589e-51
Aplp1	5.2695e-56	-0.744329	0.538	0.86	1.70131e-51
Kcnip4	6.48417e-55	0.0773377	0.985	1	2.09348e-50
C1ql3	1.99668e-53	-0.495596	0.764	0.947	6.44647e-49
C1ql2	2.74197e-52	-0.866614	0.305	0.754	8.85272e-48
Hspa5	1.40346e-49	-0.904226	0.222	0.681	4.53121e-45
Tecr	7.32208e-49	-0.76057	0.425	0.776	2.36401e-44
Atp6v0b	1.55405e-48	-0.685947	0.567	0.851	5.01741e-44
Serinc1	2.82336e-48	-0.736002	0.418	0.796	9.11549e-44
Psap	6.98254e-48	-0.753511	0.444	0.79	2.25438e-43
Rnasek	8.41731e-48	-0.898317	0.145	0.641	2.71761e-43
Ndfip1	3.66496e-47	-0.59041	0.636	0.88	1.18327e-42
Galntl6	1.72274e-44	0.569816	0.28	0	5.56203e-40
Ppib	6.68632e-44	-0.803869	0.24	0.669	2.15875e-39
Slc22a17	6.55687e-42	-0.702517	0.429	0.759	2.11695e-37
Atp2b1	4.77662e-39	-0.300208	0.913	0.975	1.54218e-34
Sgcz	2.13421e-38	0.752194	0.378	0.054	6.89051e-34
Ly6h	2.16529e-38	-0.77229	0.32	0.675	6.99087e-34
Itm2c	7.69624e-38	-0.710728	0.367	0.7	2.48481e-33
mt-Nd4l	1.36325e-37	-0.639232	0.444	0.734	4.40139e-33
Sparcl1	1.36788e-37	-0.684691	0.433	0.726	4.41632e-33
Slc17a7	1.85175e-37	-0.573417	0.538	0.793	5.97856e-33
Arl6ip1	5.4443e-37	-0.725936	0.298	0.647	1.75775e-32
Prnp	1.5733e-36	-0.718154	0.331	0.67	5.07954e-32
Dad1	9.93638e-36	-0.735513	0.091	0.516	3.20806e-31
Nptx1	1.01317e-34	-0.634859	0.36	0.695	3.2711e-30
Chgb	1.03095e-34	-0.727101	0.375	0.689	3.32851e-30
Pdia6	1.40641e-34	-0.786016	0.171	0.555	4.54073e-30
Tmed9	5.67334e-34	-0.679476	0.251	0.616	1.83169e-29
Ndufa4	5.83373e-34	-0.624634	0.24	0.656	1.88348e-29
Cck	6.53806e-34	-0.682506	0.109	0.533	2.11088e-29
Faim2	2.10511e-33	-0.641926	0.335	0.663	6.79656e-29
[truncated: 13,276 more rows]

## Sheet: Cluster 5
	p_val	avg_log2FC	pct.1	pct.2	p_val_adj
[truncated: 11,751 more rows]

[truncated: 23 more sheets: Cluster 6, Cluster 7, Cluster 8, Cluster 10, Cluster 11, Cluster 12, Cluster 13, Cluster 14, Cluster 15, Cluster 16, Cluster 17, Cluster 18, Cluster 19, Cluster 20, Cluster 21, Cluster 22, Cluster 23, Cluster 24, Cluster 25, Cluster 26 …]
