# Supplementary material for: Formation of memory assemblies through the DNA-sensing TLR9 pathway
Source: Nature. 2024 Mar 27;628(8006):145–53. doi: 10.1038/s41586-024-07220-7 (PMC10990941; doi:10.1038/s41586-024-07220-7)
Supplement: Supplementary file 5 — List of genes differentially regulated by TLR9 knockdown after CFC relative to the naive group (AAV-Cre CFC versus AAV-Cre naive). [file 41586_2024_7220_MOESM5_ESM.xlsx]

## Sheet: Cluster 0
	p_val	avg_log2FC	pct.1	pct.2	p_val_adj
A330015K06Rik	2.04399e-118	-0.498204	0.695	0.939	6.59924e-114
Cmss1	4.59446e-87	-0.479327	0.422	0.835	1.48337e-82
Ptprg	1.07052e-77	0.328898	0.951	0.894	3.45628e-73
Gm12296	8.14651e-77	-0.447634	0.555	0.87	2.63018e-72
4930419G24Rik	4.89283e-76	-0.301955	0.882	0.978	1.5797e-71
Ckb	1.93526e-74	-0.29552	0.072	0.439	6.24819e-70
Kcnip4	9.32442e-64	-0.0882558	0.999	0.998	3.01048e-59
Fgf14	7.88816e-59	0.132328	0.997	0.996	2.54677e-54
Rpl17	5.71412e-57	-0.165726	0	0.241	1.84486e-52
Gm37459	9.94438e-57	-0.375484	0.62	0.857	3.21064e-52
1700111E14Rik	1.277e-54	-0.398486	0.401	0.731	4.12294e-50
Ppia	5.16268e-53	-0.214165	0.032	0.293	1.66682e-48
Malat1	3.93392e-51	0.0386627	1	1	1.27011e-46
Gm28750	1.30787e-49	-0.358307	0.198	0.529	4.22259e-45
Pde11a	2.18287e-48	0.47637	0.437	0.172	7.04761e-44
Tmsb4x	3.36211e-48	-0.26336	0.011	0.231	1.08549e-43
4930509J09Rik	6.99103e-48	-0.335799	0.66	0.882	2.25713e-43
Kcnh7	1.78186e-47	-0.115249	0.996	0.996	5.75291e-43
Gm48091	1.78641e-45	-0.362129	0.429	0.726	5.76759e-41
Son	2.04787e-45	0.220056	0.947	0.908	6.61176e-41
Rpl37a	4.64103e-45	-0.140078	0	0.194	1.4984e-40
Cox7a2	1.24782e-44	-0.134768	0	0.192	4.02872e-40
1700109K24Rik	1.32682e-44	-0.347925	0.26	0.581	4.28378e-40
Rpl27a	4.0894e-44	-0.15706	0.019	0.233	1.3203e-39
4930547E14Rik	5.67837e-44	-0.348059	0.491	0.776	1.83332e-39
Nrg3os	3.20628e-43	-0.233035	0.867	0.965	1.03518e-38
9630028H03Rik	4.8987e-43	-0.356539	0.417	0.702	1.58159e-38
Ppm1e	1.23499e-41	-0.111676	0.989	0.998	3.98728e-37
Gpc5	1.54406e-41	0.311961	0.901	0.824	4.98514e-37
4933424G05Rik	1.5807e-41	-0.334819	0.331	0.645	5.10346e-37
Pigk	2.3387e-41	-0.17311	0.953	0.984	7.55073e-37
Atp5md	1.36289e-40	-0.117736	0.013	0.208	4.40024e-36
Tenm2	1.71334e-39	0.0653678	0.998	0.997	5.53169e-35
Tenm4	3.518e-39	0.170266	0.974	0.949	1.13582e-34
Rps15	1.71661e-38	-0.113062	0	0.167	5.54223e-34
1700007F19Rik	7.84622e-38	-0.388886	0.265	0.53	2.53323e-33
Prkca	2.17592e-37	-0.209666	0.913	0.984	7.02519e-33
Oaz1	3.3394e-37	-0.136709	0.034	0.234	1.07816e-32
EGFP-gn	5.14079e-37	-0.140234	0.004	0.172	1.65976e-32
Gm5441	7.51838e-37	-0.299795	0.191	0.457	2.42738e-32
Gm20275	8.09919e-37	-0.31191	0.484	0.754	2.61491e-32
Fgfr2	1.97677e-36	-0.270372	0.724	0.893	6.38218e-32
Lrrc4	7.90137e-36	-0.29855	0.581	0.809	2.55104e-31
Bsg	1.37743e-35	-0.105931	0	0.155	4.44716e-31
Ctsl	1.37743e-35	-0.130647	0	0.155	4.44716e-31
Sdk1	1.65883e-35	0.349608	0.303	0.101	5.35571e-31
Lsamp	2.092e-35	-0.0451879	0.999	0.999	6.75424e-31
Nrxn3	6.62235e-35	-0.0660181	0.999	0.999	2.13809e-30
Cck	9.16178e-35	-0.149249	0	0.152	2.95797e-30
Gabrb1	2.25079e-34	0.126587	0.993	0.983	7.26691e-30
Cadm2	3.17043e-33	-0.0608871	0.999	0.999	1.02361e-28
Cox4i1	3.96908e-33	-0.138953	0	0.145	1.28146e-28
Nenf	1.61937e-32	-0.0975117	0	0.142	5.2283e-28
Ndufb2	2.81728e-32	-0.104594	0.009	0.161	9.09586e-28
Sgcd	5.29421e-32	0.243275	0.862	0.808	1.70929e-27
Rpl36	6.58139e-32	-0.0924174	0	0.14	2.12487e-27
Rps7	1.04939e-31	-0.102776	0	0.139	3.38804e-27
Cntnap5c	2.0721e-31	-0.192679	0.898	0.953	6.68999e-27
Stmn1	2.12885e-31	-0.130054	0.034	0.207	6.87319e-27
Ubl5	9.89276e-31	-0.186004	0.074	0.268	3.19398e-26
Cd81	1.07458e-30	-0.096798	0	0.134	3.46938e-26
Gm15738	1.74153e-30	-0.283081	0.521	0.76	5.62271e-26
Sox5	2.58138e-30	0.361431	0.552	0.357	8.33426e-26
Gabra2	3.49111e-30	0.149709	0.968	0.948	1.12714e-25
Far1os	6.00378e-30	-0.28119	0.317	0.567	1.93838e-25
Rabac1	6.85733e-30	-0.0867516	0	0.131	2.21396e-25
AC171003.1	1.00485e-29	-0.259017	0.159	0.398	3.24425e-25
Ndufc2	1.72787e-29	-0.0830783	0	0.129	5.57862e-25
Rpl12	1.80539e-29	-0.0858672	0.013	0.159	5.82888e-25
Gm28376	2.65072e-29	-0.246996	0.73	0.883	8.55811e-25
Srrm2	3.83275e-29	-0.21049	0.814	0.951	1.23744e-24
Cadm1	4.92786e-29	0.216433	0.91	0.852	1.59101e-24
Rpl29	6.88935e-29	-0.0822888	0	0.127	2.2243e-24
Psmb5	1.09153e-28	-0.0811871	0	0.126	3.52412e-24
Gm41505	2.19164e-28	-0.251849	0.236	0.493	7.07593e-24
Snhg11	3.20908e-28	-0.0453885	1	1	1.03609e-23
Taf1d	3.4066e-28	0.286692	0.558	0.375	1.09985e-23
Rps17	6.84946e-28	-0.0833779	0	0.122	2.21142e-23
Uqcrb	6.84946e-28	-0.0700919	0	0.122	2.21142e-23
Gm47523	1.01422e-27	-0.235967	0.148	0.369	3.27452e-23
Tuba4a	1.08295e-27	-0.0705765	0	0.121	3.49643e-23
Uqcrq	1.08295e-27	-0.0815298	0	0.121	3.49643e-23
Khdrbs2	1.4455e-27	0.198306	0.925	0.878	4.66696e-23
Rpl10	2.12289e-27	-0.111414	0.043	0.205	6.85397e-23
Cfl1	2.14943e-27	-0.0964301	0.022	0.169	6.93965e-23
Cox6b1	2.70382e-27	-0.0716017	0	0.12	8.72957e-23
Rps29	6.73954e-27	-0.0823922	0	0.118	2.17593e-22
Gm48321	8.52623e-27	-0.238635	0.126	0.328	2.75278e-22
Gm41609	1.05388e-26	-0.264703	0.439	0.682	3.40256e-22
Rpl13	1.06338e-26	-0.104522	0	0.117	3.43322e-22
Rpl15	1.09102e-26	-0.0802426	0.004	0.128	3.52248e-22
Rpl38	2.64405e-26	-0.0771467	0	0.115	8.53658e-22
Gm37240	3.03654e-26	-0.255458	0.497	0.718	9.80377e-22
C630031E19Rik	3.18266e-26	-0.180625	0.041	0.199	1.02755e-21
AC163685.1	3.52101e-26	-0.254135	0.229	0.463	1.13679e-21
Gm49003	3.97997e-26	-0.243632	0.236	0.478	1.28497e-21
Gm16183	6.77603e-26	-0.249129	0.204	0.422	2.18771e-21
Vav3	6.86295e-26	0.276176	0.322	0.15	2.21577e-21
Cpne7	1.32922e-25	0.299991	0.593	0.413	4.29152e-21
Cox6c	2.55932e-25	-0.0857876	0	0.111	8.26302e-21
Uqcc2	6.32754e-25	-0.0710981	0	0.109	2.04291e-20
Ptprn2	6.82639e-25	-0.0934967	0.979	0.984	2.20397e-20
Rpl30	8.11341e-25	-0.0907905	0.026	0.166	2.61949e-20
4921511I17Rik	8.22146e-25	-0.203079	0.086	0.265	2.65438e-20
Actr3b	1.13039e-24	-0.236058	0.602	0.808	3.64957e-20
Rps12	1.25013e-24	-0.141318	0.097	0.276	4.03616e-20
Rps19	1.56187e-24	-0.0751601	0	0.107	5.04266e-20
Brinp3	1.93697e-24	0.307767	0.385	0.205	6.25371e-20
Rpl19	2.45239e-24	-0.0894858	0	0.107	7.91779e-20
Kirrel3	3.31847e-24	0.379509	0.536	0.341	1.0714e-19
Ncdn	3.57883e-24	-0.126241	0.087	0.265	1.15546e-19
Rps26	3.84911e-24	-0.0620667	0	0.106	1.24272e-19
Cnp	3.84911e-24	-0.0744957	0	0.106	1.24272e-19
H2afz	4.8289e-24	-0.0854559	0.023	0.156	1.55906e-19
Rps21	6.03889e-24	-0.0714885	0	0.105	1.94972e-19
Tpt1	6.03889e-24	-0.0864906	0	0.105	1.94972e-19
Nlgn1	6.11399e-24	0.0458247	1	0.999	1.97396e-19
Camk2a	6.28696e-24	-0.087537	0.991	0.998	2.02981e-19
Rpl35a	9.47069e-24	-0.0697229	0	0.104	3.05771e-19
Rps2	9.55719e-24	-0.108873	0.032	0.171	3.08563e-19
Gria1	1.17425e-23	-0.0434598	1	0.999	3.79118e-19
Ntm	1.26447e-23	0.0948054	0.987	0.984	4.08246e-19
Gm27153	1.54064e-23	-0.210169	0.127	0.322	4.9741e-19
Gm10848	2.0544e-23	-0.23912	0.599	0.794	6.63282e-19
Sec11c	2.24982e-23	-0.116134	0.055	0.206	7.26377e-19
Frmd4a	2.30572e-23	-0.113042	0.968	0.984	7.44426e-19
Rpl24	2.32655e-23	-0.0828911	0	0.102	7.51152e-19
Atp5g3	2.40957e-23	-0.095475	0.039	0.183	7.77955e-19
Gm42439	2.96792e-23	-0.243623	0.463	0.678	9.58223e-19
Ak5	3.48404e-23	0.300371	0.622	0.496	1.12486e-18
Atp5b	4.32864e-23	-0.15311	0.178	0.381	1.39754e-18
Rps3a1	5.70635e-23	-0.085579	0	0.101	1.84235e-18
5330438D12Rik	6.26921e-23	-0.236135	0.575	0.786	2.02408e-18
Opcml	6.53262e-23	0.0462557	0.999	0.997	2.10912e-18
Gm37679	7.66844e-23	-0.240599	0.344	0.576	2.47583e-18
A230004M16Rik	8.03159e-23	-0.234729	0.258	0.469	2.59308e-18
4921534H16Rik	1.06001e-22	-0.205273	0.162	0.357	3.42234e-18
Kcnd2	1.1846e-22	-0.0377801	1	0.999	3.8246e-18
Cspg5	1.65435e-22	-0.0914296	0.007	0.114	5.34124e-18
Tuba1b	1.68238e-22	-0.0603368	0.002	0.104	5.43174e-18
Gm12064	1.89305e-22	-0.21797	0.19	0.4	6.1119e-18
Timm13	2.18548e-22	-0.0498358	0	0.098	7.05606e-18
Atp5j2	2.92424e-22	-0.0992056	0.063	0.219	9.4412e-18
Hdac9	2.965e-22	-0.186883	0.884	0.976	9.57279e-18
Rps24	3.41668e-22	-0.0837163	0	0.097	1.10311e-17
Tfdp2	4.30633e-22	-0.219047	0.658	0.837	1.39034e-17
Lysmd4	5.08287e-22	-0.213251	0.245	0.461	1.64106e-17
Ndufa5	5.3394e-22	-0.0638522	0	0.096	1.72388e-17
Grin2a	7.67952e-22	-0.0350386	0.999	0.997	2.47941e-17
Syt17	9.58761e-22	0.266118	0.484	0.313	3.09546e-17
Macrod2os1	1.0801e-21	-0.243499	0.246	0.444	3.48721e-17
Gm26749	1.11826e-21	-0.204316	0.182	0.385	3.61041e-17
Atp5j	1.30246e-21	-0.0646107	0	0.094	4.20512e-17
Rps18	1.8142e-21	-0.108355	0.053	0.196	5.85733e-17
Frmpd4	1.88158e-21	-0.0753604	0.992	0.991	6.07487e-17
Dctn3	2.03305e-21	-0.0572695	0	0.094	6.56391e-17
Gm43376	2.4295e-21	-0.240139	0.491	0.703	7.84387e-17
Hsp90ab1	2.88579e-21	-0.202882	0.469	0.678	9.31706e-17
St6galnac3	2.93945e-21	0.249266	0.718	0.633	9.49031e-17
Rpl37	3.17224e-21	-0.0599095	0	0.093	1.02419e-16
Psmd8	3.19002e-21	-0.073483	0.002	0.098	1.02993e-16
Gm15813	4.36807e-21	-0.17148	0.069	0.222	1.41027e-16
Zfp46	5.22537e-21	-0.18403	0.109	0.278	1.68706e-16
Oxr1	7.01305e-21	0.124308	0.964	0.96	2.26423e-16
4930455C13Rik	8.23237e-21	-0.181722	0.112	0.286	2.6579e-16
Atp6v1g1	1.04232e-20	-0.0559464	0.003	0.099	3.36523e-16
Dock10	1.42011e-20	-0.0800907	0.015	0.125	4.58495e-16
Clmp	2.14481e-20	-0.190686	0.106	0.271	6.92472e-16
Necab1	2.50962e-20	0.237764	0.265	0.116	8.10257e-16
Lrrtm4	2.73606e-20	0.294333	0.11	0.016	8.83363e-16
Epha10	2.89e-20	-0.229318	0.291	0.516	9.33065e-16
Kansl1l	2.94801e-20	-0.217032	0.564	0.763	9.51795e-16
Gm44151	3.03311e-20	-0.193543	0.777	0.916	9.79269e-16
Slc8a3	3.04715e-20	-0.210457	0.184	0.38	9.83804e-16
Dgki	3.96366e-20	-0.0937478	0.974	0.99	1.27971e-15
Inhba	4.15023e-20	-0.199989	0.192	0.388	1.33994e-15
Rps27a	4.54143e-20	-0.070108	0	0.088	1.46625e-15
Rab3a	7.06734e-20	-0.0522571	0	0.087	2.28176e-15
Tuba1a	7.06734e-20	-0.073378	0	0.087	2.28176e-15
Gm11655	7.35876e-20	-0.145666	0.051	0.186	2.37585e-15
Dab1	1.08617e-19	-0.0402224	0.998	0.997	3.5068e-15
Cox8a	1.0994e-19	-0.0758938	0	0.086	3.54953e-15
Rpl7a	1.2438e-19	-0.0791938	0.027	0.142	4.01574e-15
Rpl31	1.67205e-19	-0.0842956	0.024	0.136	5.39838e-15
Akap8l	1.6897e-19	-0.192114	0.719	0.872	5.45536e-15
Gm42418	1.82463e-19	-0.178273	0.913	0.945	5.891e-15
Camk1d	2.03366e-19	-0.130985	0.939	0.986	6.56588e-15
Gm17171	2.20025e-19	-0.167759	0.09	0.245	7.10374e-15
Nme1	2.21209e-19	-0.0648136	0.007	0.101	7.14197e-15
Gm48678	2.29685e-19	-0.216714	0.551	0.748	7.4156e-15
H3f3b	2.35832e-19	-0.143965	0.219	0.407	7.61406e-15
Tmem132d	2.62908e-19	-0.247478	0.448	0.631	8.48826e-15
Gm20642	3.25166e-19	-0.182898	0.809	0.932	1.04983e-14
Eef1a2	4.61528e-19	-0.0927552	0.07	0.213	1.49009e-14
Angptl2	6.02312e-19	-0.193658	0.189	0.379	1.94463e-14
Mrfap1	6.33862e-19	-0.0522861	0.004	0.094	2.04649e-14
Ndufb6	7.46054e-19	-0.0551076	0.001	0.085	2.40871e-14
Gm6994	8.25348e-19	-0.215583	0.235	0.43	2.66472e-14
Rpl23	9.95958e-19	-0.0643509	0	0.081	3.21555e-14
Gm48747	1.06143e-18	-0.193293	0.237	0.432	3.42692e-14
Mbp	1.1756e-18	-0.101364	0.098	0.253	3.79556e-14
Nell1os	1.25463e-18	-0.216846	0.245	0.433	4.05069e-14
Pcdh15	1.5045e-18	0.185496	0.168	0.053	4.85744e-14
Snap25	1.72378e-18	0.125763	0.963	0.957	5.5654e-14
Tm2d2	1.83693e-18	-0.0692122	0.015	0.114	5.93072e-14
Ldhb	1.84953e-18	-0.122897	0.085	0.226	5.97138e-14
Gm15336	2.02949e-18	-0.152668	0.068	0.207	6.55241e-14
Gm36975	2.26366e-18	-0.205285	0.67	0.83	7.30845e-14
Kcnab1	2.37157e-18	-0.1253	0.933	0.974	7.65686e-14
Mrpl30	2.3986e-18	-0.0496414	0	0.08	7.74413e-14
Eif1	2.3986e-18	-0.0791488	0	0.08	7.74413e-14
Nav3	2.56045e-18	-0.053526	0.997	0.995	8.26665e-14
Gm13269	3.05644e-18	-0.204302	0.646	0.815	9.86801e-14
Gm47271	3.13124e-18	-0.186603	0.146	0.31	1.01095e-13
Rps11	3.72032e-18	-0.0594828	0	0.079	1.20114e-13
Lingo2	3.95529e-18	0.32786	0.58	0.434	1.277e-13
Egfl6	4.48763e-18	-0.172699	0.092	0.239	1.44888e-13
Wasl	4.56366e-18	-0.206819	0.515	0.708	1.47342e-13
Spata2	5.31223e-18	-0.159185	0.102	0.25	1.71511e-13
Kctd16	5.37918e-18	0.0690623	0.995	0.99	1.73672e-13
Grik4	5.59182e-18	0.241482	0.396	0.249	1.80538e-13
Ppp1r1a	5.61011e-18	-0.193753	0.297	0.494	1.81128e-13
Pcsk2os2	5.75119e-18	-0.146175	0.081	0.226	1.85683e-13
Sorcs1	6.28374e-18	0.255296	0.385	0.22	2.02877e-13
Scn3b	7.58682e-18	-0.201956	0.531	0.717	2.44948e-13
Itm2b	7.68163e-18	-0.183885	0.564	0.756	2.48009e-13
Ypel3	8.86301e-18	-0.0953643	0.069	0.201	2.86151e-13
Rpl34	8.94033e-18	-0.0497048	0	0.077	2.88648e-13
Rps6	8.94033e-18	-0.051565	0	0.077	2.88648e-13
Thsd7b	9.42059e-18	0.220479	0.765	0.685	3.04153e-13
Eef1a1	1.14372e-17	-0.151954	0.284	0.471	3.69261e-13
Gm15520	1.24895e-17	-0.198549	0.168	0.343	4.03237e-13
Ccdc88c	1.46828e-17	-0.207579	0.537	0.735	4.74047e-13
Btf3	1.50288e-17	-0.0760054	0.033	0.142	4.85221e-13
Gm20404	1.54385e-17	-0.173591	0.139	0.301	4.98446e-13
Enpp2	1.5439e-17	-0.145061	0.12	0.269	4.98465e-13
Ran	1.65678e-17	-0.0453509	0.001	0.079	5.34907e-13
Naca	1.82196e-17	-0.0977912	0.068	0.198	5.88237e-13
Gm15594	2.03055e-17	-0.205637	0.312	0.522	6.55583e-13
Mpped2	2.03344e-17	-0.189761	0.67	0.826	6.56517e-13
Strip2	2.07105e-17	-0.148216	0.058	0.183	6.68658e-13
Snrpd2	2.14539e-17	-0.0510221	0	0.075	6.9266e-13
Timp3	2.7021e-17	-0.156229	0.086	0.222	8.72401e-13
Gm48727	3.00687e-17	-0.182604	0.169	0.344	9.70797e-13
Prkg1	3.20511e-17	0.0700957	0.992	0.989	1.0348e-12
Adcy1	3.32969e-17	-0.198032	0.462	0.664	1.07502e-12
Pebp1	3.59891e-17	-0.137211	0.245	0.427	1.16194e-12
Gm21798	4.07773e-17	-0.215278	0.331	0.52	1.31654e-12
Zfhx4	4.43888e-17	-0.21233	0.442	0.625	1.43314e-12
Plp1	5.14094e-17	-0.0621284	0	0.074	1.6598e-12
Me3	5.54978e-17	0.162238	0.847	0.788	1.7918e-12
Grik2	6.70052e-17	0.0965859	0.986	0.979	2.16333e-12
Ldb2	7.42709e-17	0.228972	0.7	0.612	2.39791e-12
Rps25	7.95394e-17	-0.0494429	0	0.073	2.56801e-12
Rpl41	7.95394e-17	-0.0587453	0	0.073	2.56801e-12
Syt7	8.19115e-17	-0.196679	0.522	0.703	2.64459e-12
Atp2b1	8.59509e-17	-0.0546999	0.999	0.999	2.77501e-12
Calr	9.51055e-17	-0.108958	0.115	0.262	3.07058e-12
Selenow	9.7644e-17	-0.156094	0.345	0.533	3.15254e-12
Dagla	1.20245e-16	-0.194734	0.4	0.599	3.88222e-12
Ndufa1	1.23018e-16	-0.0462889	0	0.072	3.97177e-12
Diras2	1.28704e-16	-0.156541	0.14	0.297	4.15534e-12
Gm42609	1.40923e-16	-0.142304	0.091	0.232	4.54985e-12
Rpl36al	1.90199e-16	-0.0442585	0	0.071	6.14076e-12
Pam16	1.90199e-16	-0.0390988	0	0.071	6.14076e-12
Mgll	1.94714e-16	-0.187527	0.261	0.44	6.28653e-12
Gm14329	1.981e-16	-0.122742	0.04	0.152	6.39584e-12
Cops9	2.4814e-16	-0.0506209	0.002	0.076	8.01146e-12
Iqsec1	2.83233e-16	-0.163976	0.781	0.889	9.14445e-12
Rps3	2.93965e-16	-0.0464549	0	0.07	9.49095e-12
Kcnq5	3.34388e-16	-0.122263	0.952	0.984	1.07961e-11
Csmd2os	3.53513e-16	-0.109921	0.029	0.132	1.14135e-11
Tpi1	4.08768e-16	-0.121799	0.114	0.251	1.31975e-11
Hpca	5.3112e-16	-0.17785	0.368	0.554	1.71477e-11
D830024N08Rik	5.96944e-16	-0.164621	0.174	0.335	1.92729e-11
Eif2s3y	6.02708e-16	0.198587	0.676	0.543	1.9459e-11
Grin1	6.28611e-16	-0.121559	0.913	0.961	2.02953e-11
Gm10115	6.48415e-16	-0.19916	0.46	0.664	2.09347e-11
Gm48677	6.51209e-16	-0.143948	0.095	0.234	2.10249e-11
Chgb	7.19484e-16	-0.139329	0.275	0.451	2.32293e-11
Timp4	7.73789e-16	-0.154038	0.109	0.249	2.49825e-11
Gm14372	9.7837e-16	-0.139381	0.105	0.248	3.15877e-11
Rpl27	1.0831e-15	-0.0441357	0	0.068	3.49691e-11
Cacna1c	1.21363e-15	0.17042	0.842	0.808	3.91831e-11
Grm1	1.25322e-15	0.208859	0.748	0.671	4.04615e-11
Caly	1.48998e-15	-0.125603	0.206	0.373	4.81054e-11
Ndufab1	1.60821e-15	-0.102146	0.07	0.19	5.19228e-11
Filip1l	1.66765e-15	-0.160456	0.134	0.286	5.38418e-11
Rpl39	1.67174e-15	-0.0414219	0	0.067	5.39738e-11
Arhgap23	1.98368e-15	-0.185838	0.328	0.5	6.40451e-11
Gm11149	1.98768e-15	-0.186162	0.258	0.431	6.41742e-11
Gm21954	2.00551e-15	-0.126695	0.061	0.181	6.47499e-11
Tbc1d1	2.01157e-15	-0.166763	0.738	0.854	6.49454e-11
Rps15a	2.31644e-15	-0.101108	0.078	0.199	7.47886e-11
Galnt18	2.38888e-15	-0.165897	0.79	0.895	7.71273e-11
Gm12227	2.4065e-15	-0.135648	0.066	0.185	7.76962e-11
Rspo2	2.92059e-15	0.18363	0.191	0.079	9.42941e-11
Rps20	3.00425e-15	-0.0686869	0.031	0.128	9.69951e-11
Nrg3	3.04628e-15	0.0284861	1	0.998	9.83521e-11
Exoc6b	3.16588e-15	-0.105188	0.95	0.979	1.02214e-10
Cobl	3.41046e-15	0.119728	0.119	0.031	1.1011e-10
Gm13402	3.522e-15	-0.141981	0.088	0.218	1.13711e-10
Galntl6	3.71044e-15	0.0344916	0.998	1	1.19795e-10
Clu	3.97862e-15	-0.0425136	0	0.065	1.28454e-10
Pcdh7	4.35557e-15	0.284822	0.451	0.311	1.40624e-10
Gm26871	6.48123e-15	0.10973	0.949	0.94	2.09253e-10
Grip1	7.07978e-15	0.2021	0.738	0.665	2.28578e-10
Add2	7.31244e-15	-0.161666	0.765	0.883	2.36089e-10
Slc25a4	7.95914e-15	-0.119496	0.24	0.409	2.56969e-10
Chd5	8.32458e-15	-0.180133	0.273	0.45	2.68768e-10
AY036118	9.33462e-15	-0.154226	0.279	0.471	3.01378e-10
Atp5mpl	9.45638e-15	-0.0412576	0	0.063	3.05309e-10
Gm10544	1.02926e-14	-0.14544	0.099	0.231	3.32308e-10
Rap2b	1.0394e-14	-0.164095	0.215	0.384	3.35581e-10
Rps13	1.20793e-14	-0.111943	0.162	0.31	3.89993e-10
Tmem147	1.3641e-14	-0.0498556	0.024	0.114	4.40413e-10
Rpl23a	1.45538e-14	-0.0892046	0.056	0.164	4.69885e-10
Cycs	1.45717e-14	-0.0350261	0	0.062	4.70462e-10
Tnrc6c	1.59946e-14	-0.126616	0.904	0.973	5.16401e-10
Trim35	1.99534e-14	-0.180589	0.51	0.698	6.44216e-10
Trerf1	1.99609e-14	-0.143286	0.831	0.934	6.44458e-10
Ddx5	2.09454e-14	0.139616	0.896	0.869	6.76244e-10
Tagln3	2.22747e-14	-0.0427837	0.004	0.072	7.19162e-10
Map2	2.37911e-14	0.11034	0.929	0.921	7.68118e-10
Rsf1os1	2.82269e-14	-0.155184	0.184	0.344	9.11332e-10
Calm1	2.85737e-14	-0.177081	0.639	0.768	9.22529e-10
Arl15	2.87053e-14	0.0633908	0.993	0.992	9.26779e-10
4930512B01Rik	2.96146e-14	-0.139858	0.134	0.284	9.56139e-10
Traf3ip2	3.05566e-14	-0.154094	0.163	0.313	9.86549e-10
Homer2	3.18595e-14	-0.176896	0.627	0.777	1.02862e-09
Camkk2	3.20331e-14	-0.179242	0.307	0.472	1.03422e-09
Plekhg1	3.81279e-14	-0.180324	0.246	0.414	1.231e-09
Dgkz	4.26249e-14	-0.167304	0.734	0.884	1.37619e-09
Gm47134	4.47855e-14	-0.121177	0.055	0.162	1.44594e-09
Gm26917	4.68575e-14	-0.134175	0.215	0.373	1.51284e-09
Grina	4.72975e-14	-0.124091	0.275	0.44	1.52705e-09
Map1lc3b	5.0815e-14	-0.0730518	0.038	0.134	1.64061e-09
Atp5k	5.32152e-14	-0.0399594	0	0.06	1.71811e-09
Mrps34	5.32152e-14	-0.0359207	0	0.06	1.71811e-09
Tmem256	5.98497e-14	-0.0405066	0.001	0.062	1.93231e-09
Calm3	6.11366e-14	-0.0859728	0.11	0.241	1.97385e-09
Ptprt	6.1898e-14	0.160305	0.172	0.07	1.99844e-09
Lrfn5	7.3665e-14	0.0699746	0.995	0.984	2.37835e-09
Tifa	7.51164e-14	-0.136379	0.091	0.214	2.42521e-09
Ntng1	7.63962e-14	0.231988	0.357	0.228	2.46653e-09
Ggact	8.50675e-14	-0.176999	0.313	0.489	2.74649e-09
Sertad2	8.54897e-14	-0.187743	0.408	0.593	2.76012e-09
Angpt2	9.38664e-14	-0.128417	0.083	0.203	3.03057e-09
Cox20	9.46195e-14	-0.0523068	0.002	0.064	3.05489e-09
Doc2b	9.55874e-14	-0.159574	0.215	0.38	3.08614e-09
Kalrn	9.82067e-14	-0.0409106	0.999	1	3.1707e-09
Gm44026	1.04923e-13	-0.0985637	0.031	0.121	3.38754e-09
Rps27	1.05371e-13	-0.134721	0.174	0.308	3.40199e-09
Gm48749	1.16028e-13	-0.189794	0.331	0.508	3.74609e-09
Gm48006	1.22062e-13	-0.120201	0.066	0.178	3.94089e-09
Atp6v0b	1.22599e-13	-0.163123	0.706	0.834	3.95825e-09
Gsn	1.26001e-13	-0.0470562	0	0.058	4.06807e-09
Lrtm1	1.34636e-13	-0.181806	0.44	0.633	4.34686e-09
4930473A02Rik	1.59117e-13	-0.130174	0.098	0.222	5.13725e-09
Hacd4	1.63236e-13	-0.145507	0.142	0.281	5.27022e-09
Nckap5	1.92119e-13	0.195203	0.62	0.537	6.20275e-09
Ntsr2	2.12691e-13	-0.0519918	0.001	0.06	6.86695e-09
Fam135b	2.29314e-13	0.0992315	0.948	0.938	7.40363e-09
Slc24a2	2.61556e-13	-0.074206	0.993	0.995	8.4446e-09
4930567K12Rik	2.66596e-13	-0.155281	0.184	0.335	8.60733e-09
6530409C15Rik	2.7301e-13	-0.14537	0.141	0.276	8.81439e-09
Shisa6	2.85963e-13	-0.0981885	0.961	0.982	9.23259e-09
Scn1b	2.96903e-13	-0.115381	0.219	0.369	9.58582e-09
Rps23	2.97977e-13	-0.0414065	0	0.056	9.62049e-09
Ccdc85b	3.3234e-13	-0.0572614	0.045	0.142	1.07299e-08
Dalrd3	3.45863e-13	0.185575	0.463	0.336	1.11665e-08
Sorbs2os	3.69639e-13	-0.165299	0.332	0.51	1.19342e-08
Kif1c	3.90928e-13	-0.156748	0.215	0.367	1.26215e-08
Polr3h	4.0672e-13	-0.13991	0.146	0.287	1.31313e-08
Lrrc4c	4.29972e-13	0.0814296	0.986	0.983	1.38821e-08
Kit	4.39841e-13	0.17882	0.25	0.135	1.42007e-08
Wipf3	4.47179e-13	-0.13084	0.852	0.93	1.44376e-08
Rps10	4.58029e-13	-0.0403748	0	0.055	1.47879e-08
Dbn1	5.03952e-13	-0.162343	0.372	0.535	1.62706e-08
Gm32250	5.46044e-13	-0.173161	0.395	0.573	1.76296e-08
Crtac1	5.78543e-13	0.186224	0.401	0.269	1.86788e-08
Ndufa4	6.19455e-13	-0.0813722	0.099	0.219	1.99997e-08
A230006K03Rik	7.02143e-13	0.147625	0.819	0.776	2.26694e-08
Rpl3	7.03841e-13	-0.0451077	0	0.055	2.27242e-08
Prdx1	7.30525e-13	-0.0722494	0.031	0.114	2.35857e-08
Cdk8	7.4103e-13	-0.162877	0.642	0.795	2.39249e-08
P2ry12	7.43698e-13	-0.133517	0.118	0.244	2.4011e-08
Ndufa12	8.1517e-13	-0.0607289	0.066	0.172	2.63186e-08
Tmem108	8.17645e-13	-0.0477336	0.008	0.073	2.63985e-08
Sergef	8.48525e-13	-0.167862	0.303	0.471	2.73955e-08
Gm26936	8.87775e-13	-0.153382	0.177	0.317	2.86627e-08
Rraga	9.14359e-13	-0.0379152	0.004	0.065	2.9521e-08
Gabrd	9.17157e-13	-0.0696575	0.01	0.076	2.96113e-08
Ddx24	9.49178e-13	-0.163652	0.491	0.646	3.06451e-08
Gm48239	1.2095e-12	-0.134198	0.131	0.263	3.90501e-08
Kcnj6	1.39582e-12	-0.115143	0.882	0.939	4.50655e-08
Rsf1os2	1.49869e-12	-0.112239	0.075	0.186	4.83867e-08
Hba-a1	1.5032e-12	0.0294968	0.043	0	4.85324e-08
Smpd1	1.66059e-12	-0.0314606	0	0.053	5.36137e-08
Aldoa	1.66059e-12	-0.0514799	0	0.053	5.36137e-08
2810432F15Rik	1.67476e-12	-0.105132	0.063	0.168	5.40712e-08
Kcnk2	1.75692e-12	-0.175564	0.332	0.499	5.67238e-08
Atp5a1	1.80835e-12	-0.147795	0.393	0.544	5.83844e-08
4930525C09Rik	1.88775e-12	-0.134432	0.099	0.217	6.0948e-08
Man1a	2.11365e-12	0.115591	0.964	0.943	6.82413e-08
Gm36756	2.11533e-12	-0.126952	0.088	0.202	6.82954e-08
Ndufa8	2.15906e-12	-0.0361152	0.002	0.058	6.97075e-08
Hcfc1r1	2.16071e-12	-0.0353041	0.004	0.063	6.97606e-08
Slit2	2.21244e-12	0.18423	0.249	0.138	7.14309e-08
Ksr1	2.21636e-12	-0.165156	0.609	0.756	7.15573e-08
4930480K15Rik	2.24907e-12	-0.100589	0.055	0.153	7.26134e-08
Ablim3	2.32178e-12	-0.131327	0.139	0.272	7.49608e-08
Upp2	2.3494e-12	0.126319	0.853	0.85	7.58527e-08
Gabbr1	2.44825e-12	-0.164782	0.496	0.628	7.90441e-08
Sorbs2	2.49456e-12	0.123044	0.88	0.866	8.05395e-08
B2m	2.54959e-12	-0.0459872	0	0.052	8.23162e-08
Gm1673	2.54959e-12	-0.0343693	0	0.052	8.23162e-08
Rpl13a	2.54959e-12	-0.0312336	0	0.052	8.23162e-08
Ctsd	2.54959e-12	-0.0316776	0	0.052	8.23162e-08
Sdcbp	2.58219e-12	-0.148725	0.252	0.411	8.33685e-08
Ndufs5	2.97557e-12	-0.0863732	0.108	0.226	9.60691e-08
Dot1l	3.15985e-12	-0.146664	0.211	0.355	1.02019e-07
Gm12224	3.19482e-12	-0.076907	0.019	0.092	1.03148e-07
Pkm	3.25772e-12	-0.0664532	0.109	0.231	1.05179e-07
2900026A02Rik	3.45261e-12	-0.15707	0.303	0.466	1.11471e-07
Sec14l1	3.58601e-12	-0.167354	0.465	0.62	1.15778e-07
Snhg14	3.90657e-12	0.0554914	0.983	0.984	1.26128e-07
Qdpr	3.91345e-12	-0.0280058	0	0.051	1.2635e-07
Rplp0	3.91345e-12	-0.0337636	0	0.051	1.2635e-07
Slc48a1	3.95502e-12	-0.0539888	0.012	0.078	1.27692e-07
Ndufb10	4.07197e-12	-0.0489971	0.031	0.112	1.31468e-07
Thra	4.27849e-12	-0.16049	0.546	0.697	1.38135e-07
4430402I18Rik	4.3019e-12	-0.164223	0.484	0.66	1.38891e-07
mt-Co1	4.52235e-12	-0.0231129	0.016	0.088	1.46009e-07
Pcdh8	4.62276e-12	-0.041135	0.001	0.054	1.4925e-07
Tafa5	4.75769e-12	-0.157328	0.66	0.807	1.53607e-07
Mkx	6.00523e-12	-0.0477163	0	0.05	1.93885e-07
Ndufb4	6.05039e-12	-0.045808	0.029	0.11	1.95343e-07
Camk2b	6.66149e-12	-0.146379	0.738	0.852	2.15073e-07
Cntn3	7.24634e-12	0.12176	0.85	0.864	2.33955e-07
Dlgap2	7.52996e-12	-0.0434465	0.998	0.996	2.43112e-07
Olfr239	8.6006e-12	-0.101407	0.057	0.153	2.77679e-07
4930415C11Rik	8.67567e-12	-0.139581	0.17	0.309	2.80103e-07
Rpl35	9.21263e-12	-0.0320946	0	0.049	2.97439e-07
Gstm5	9.21263e-12	-0.0289242	0	0.049	2.97439e-07
Orai2	9.92229e-12	-0.122255	0.126	0.244	3.20351e-07
Atp5l	1.02821e-11	-0.103713	0.198	0.334	3.31969e-07
F2rl2	1.10088e-11	-0.109311	0.057	0.151	3.5543e-07
Apobec4	1.15176e-11	-0.131655	0.135	0.258	3.71859e-07
Gm47460	1.19388e-11	-0.0828288	0.028	0.107	3.85457e-07
Smdt1	1.41294e-11	-0.0304798	0	0.049	4.56181e-07
Eid1	1.45379e-11	-0.108016	0.16	0.285	4.6937e-07
Gm49226	1.5506e-11	-0.0928331	0.053	0.147	5.00626e-07
1700110K17Rik	1.72652e-11	-0.105659	0.07	0.171	5.57425e-07
Kcnj3	1.79742e-11	0.0829523	0.972	0.968	5.80315e-07
Anks1b	1.80454e-11	-0.030831	0.999	0.997	5.82614e-07
Selenok	1.83467e-11	-0.0885255	0.121	0.236	5.92343e-07
Gm2164	1.86458e-11	-0.0995406	0.945	0.979	6.01999e-07
Chst9	2.02745e-11	0.154792	0.183	0.088	6.54582e-07
Ptov1	2.04641e-11	-0.0736334	0.095	0.204	6.60705e-07
2010300C02Rik	2.09495e-11	-0.136982	0.808	0.905	6.76375e-07
Khdrbs3	2.16676e-11	-0.0886514	0.953	0.99	6.9956e-07
Grcc10	2.21104e-11	-0.0473084	0.028	0.105	7.13857e-07
5031415H12Rik	2.26527e-11	-0.138757	0.212	0.36	7.31365e-07
Kcnab2	2.41675e-11	-0.153286	0.413	0.582	7.80272e-07
Magi1	2.51486e-11	0.188064	0.492	0.389	8.11948e-07
Tomm5	2.59733e-11	-0.0281301	0.001	0.05	8.38574e-07
Ptma	2.69701e-11	-0.0680479	0.127	0.248	8.70755e-07
Eef2	3.21805e-11	-0.046765	0.026	0.1	1.03898e-06
Fam155a	3.41475e-11	0.0344156	1	0.999	1.10249e-06
H3f3a	3.42343e-11	-0.125246	0.247	0.379	1.10529e-06
Elavl2	3.63324e-11	0.180553	0.335	0.229	1.17303e-06
Gm32647	3.63618e-11	0.213685	0.29	0.178	1.17398e-06
Aplp1	3.76946e-11	-0.108923	0.358	0.521	1.21701e-06
Kdm4b	3.86131e-11	-0.148263	0.285	0.435	1.24666e-06
Fndc9	4.03435e-11	-0.156698	0.464	0.625	1.30253e-06
2410021H03Rik	4.12742e-11	-0.093706	0.043	0.127	1.33258e-06
Tgfbr3	4.36604e-11	-0.154592	0.356	0.52	1.40962e-06
Gm35166	4.59118e-11	-0.0943211	0.037	0.117	1.48231e-06
Usp50	4.76703e-11	-0.145258	0.227	0.367	1.53908e-06
Adra1a	4.8026e-11	0.0705685	0.064	0.011	1.55057e-06
Gm16599	5.02908e-11	-0.0994641	0.064	0.158	1.62369e-06
Glul	5.08957e-11	-0.0341267	0	0.046	1.64322e-06
Rpl11	5.08957e-11	-0.0334034	0	0.046	1.64322e-06
Unc5c	5.74854e-11	0.145535	0.818	0.799	1.85597e-06
Grin2b	5.77815e-11	0.0274721	1	0.999	1.86553e-06
Atcay	6.66602e-11	-0.142515	0.274	0.424	2.15219e-06
Dpm1	7.29486e-11	-0.146595	0.445	0.608	2.35522e-06
Gm48728	7.42308e-11	-0.0920216	0.048	0.135	2.39661e-06
Tecpr1	7.45712e-11	-0.138153	0.271	0.428	2.40761e-06
Hnrnpu	7.50211e-11	-0.143883	0.69	0.837	2.42213e-06
Kcnip2	7.63476e-11	-0.136449	0.3	0.464	2.46496e-06
Polr2f	7.79757e-11	-0.0494454	0.017	0.082	2.51752e-06
Lhfp	8.0375e-11	-0.156159	0.222	0.355	2.59499e-06
Thap3	8.34128e-11	-0.133629	0.234	0.376	2.69307e-06
Zfand5	8.90368e-11	-0.142645	0.326	0.477	2.87464e-06
Grm7	9.84849e-11	0.0429877	0.999	0.998	3.17968e-06
Dock9	1.06025e-10	-0.0988519	0.914	0.956	3.42311e-06
Ndfip1	1.08255e-10	-0.146376	0.7	0.822	3.49511e-06
Epha6	1.09251e-10	-0.031198	1	1	3.52727e-06
Epb41l4b	1.09934e-10	-0.145638	0.282	0.436	3.54932e-06
Dpp10	1.10282e-10	0.105427	0.038	0.001	3.56057e-06
Hcn1	1.16228e-10	0.0569414	0.976	0.987	3.75255e-06
Aldoc	1.19452e-10	-0.023408	0	0.044	3.85664e-06
Lin7a	1.22659e-10	0.183169	0.534	0.445	3.96016e-06
Slc6a6	1.26944e-10	-0.150306	0.487	0.655	4.09853e-06
Zdhhc14	1.41399e-10	-0.132834	0.812	0.91	4.56521e-06
Syt14	1.48479e-10	-0.150744	0.609	0.744	4.79381e-06
Gm15283	1.54489e-10	-0.121476	0.163	0.297	4.98784e-06
Nefl	1.56767e-10	-0.0929849	0.123	0.233	5.06139e-06
Prelid3a	1.57329e-10	-0.145882	0.389	0.555	5.07952e-06
Zcchc7	1.67972e-10	0.0722763	0.944	0.956	5.42314e-06
Gpr183	1.73108e-10	-0.0664383	0.01	0.066	5.58898e-06
Fbxl7	1.79389e-10	0.187679	0.275	0.169	5.79176e-06
Fat3	1.82911e-10	-0.11471	0.917	0.971	5.90547e-06
Micos13	1.82937e-10	-0.0280203	0	0.043	5.90631e-06
Prkcg	1.90401e-10	-0.128685	0.805	0.899	6.14728e-06
Pde2a	1.9259e-10	-0.155399	0.583	0.732	6.21795e-06
Trpm3	1.97936e-10	-0.0705832	0.012	0.07	6.39055e-06
Ccdc171	2.00442e-10	0.123935	0.168	0.081	6.47149e-06
Gm14330	2.19672e-10	-0.132533	0.226	0.372	7.09233e-06
Pitpnc1	2.24301e-10	-0.128037	0.106	0.202	7.24177e-06
Cpeb3	2.40647e-10	0.116463	0.842	0.809	7.76954e-06
Rph3a	2.40736e-10	-0.0275002	0.002	0.049	7.77241e-06
5530401A14Rik	2.79571e-10	-0.101791	0.067	0.158	9.02622e-06
Tafa2	2.85701e-10	0.0768545	0.118	0.043	9.22416e-06
Krt12	2.87935e-10	-0.0966893	0.071	0.165	9.29627e-06
Acp1	3.07272e-10	0.158671	0.644	0.585	9.92057e-06
Gm13963	3.48998e-10	-0.144854	0.234	0.367	1.12678e-05
Ddx46	3.49764e-10	-0.149129	0.465	0.616	1.12925e-05
Use1	3.51623e-10	-0.0379597	0.016	0.077	1.13525e-05
Dgkb	3.52542e-10	0.0582398	0.969	0.977	1.13822e-05
Lrmp	3.59054e-10	-0.0984572	0.069	0.162	1.15924e-05
Cacna1a	3.63943e-10	-0.0863789	0.949	0.984	1.17503e-05
E530011L22Rik	3.71506e-10	-0.0989341	0.084	0.183	1.19945e-05
Gm29587	3.9211e-10	-0.112622	0.13	0.244	1.26597e-05
Lca5	3.99006e-10	-0.118628	0.155	0.276	1.28823e-05
mt-Nd4l	4.23238e-10	0.0511095	0.051	0.007	1.36646e-05
Rpl4	4.50923e-10	-0.0448963	0.036	0.11	1.45585e-05
Epha5	4.88159e-10	-0.0632449	0.989	0.995	1.57607e-05
Cntn4	4.89553e-10	-0.164716	0.736	0.86	1.58057e-05
Gm1992	5.19948e-10	-0.153432	0.448	0.61	1.67871e-05
Sfpq	5.30891e-10	-0.145995	0.592	0.75	1.71404e-05
Il1rapl1	5.43015e-10	-0.0718887	0.981	0.988	1.75318e-05
Gm26827	5.56152e-10	-0.0919824	0.07	0.161	1.79559e-05
Gm15563	5.82077e-10	-0.134051	0.205	0.338	1.87929e-05
Zfp362	5.85269e-10	-0.105978	0.087	0.183	1.8896e-05
AC149090.1	6.10364e-10	0.099801	0.957	0.926	1.97062e-05
Nr4a1	6.2936e-10	-0.136756	0.237	0.378	2.03195e-05
Gm36992	6.50971e-10	-0.07342	0.026	0.094	2.10173e-05
Timp2	6.56246e-10	-0.0241816	0	0.041	2.11876e-05
Hist1h2bc	6.56246e-10	-0.0272683	0	0.041	2.11876e-05
Prelid1	6.56246e-10	-0.0250852	0	0.041	2.11876e-05
H2-D1	6.56246e-10	-0.0369765	0	0.041	2.11876e-05
Auts2	6.68186e-10	-0.0495695	0.997	0.997	2.1573e-05
Ndst3	6.94697e-10	0.104854	0.894	0.886	2.2429e-05
Gm48003	7.18624e-10	-0.114919	0.162	0.286	2.32015e-05
Map7	7.33264e-10	-0.150284	0.617	0.762	2.36742e-05
Tenm1	7.35157e-10	0.169005	0.712	0.66	2.37353e-05
Srsf7	7.43476e-10	-0.143118	0.665	0.813	2.40039e-05
Gria4	7.52638e-10	0.191762	0.549	0.489	2.42997e-05
Gm28379	7.63543e-10	-0.117429	0.15	0.268	2.46517e-05
Gabarapl2	8.92493e-10	-0.105323	0.162	0.27	2.8815e-05
Aff3	9.05842e-10	-0.096109	0.921	0.965	2.9246e-05
Jdp2	9.29819e-10	-0.121586	0.178	0.3	3.00201e-05
Runx2	9.30131e-10	-0.100943	0.9	0.956	3.00302e-05
Cx3cl1	9.40392e-10	-0.1348	0.311	0.445	3.03615e-05
Nt5dc3	9.44929e-10	-0.127393	0.269	0.411	3.0508e-05
Gm45645	9.50012e-10	-0.0950638	0.068	0.156	3.06721e-05
Prkce	9.70403e-10	-0.0693903	0.973	0.984	3.13304e-05
Pip5k1bos	9.79685e-10	-0.0772728	0.032	0.101	3.16301e-05
Usp30	1.00099e-09	-0.0951324	0.083	0.178	3.2318e-05
Pcbp1	1.00419e-09	-0.0244021	0	0.04	3.24211e-05
Gabrb3	1.02044e-09	-0.0415536	0.998	0.996	3.29458e-05
Zfpm1	1.02853e-09	-0.0908473	0.056	0.138	3.3207e-05
Asap1	1.04068e-09	-0.129818	0.814	0.92	3.35995e-05
Gm47423	1.05272e-09	-0.125929	0.139	0.248	3.39881e-05
Gm31224	1.10576e-09	-0.0786879	0.036	0.108	3.57007e-05
4930445B16Rik	1.1389e-09	-0.113529	0.067	0.152	3.67705e-05
Rgs11	1.14241e-09	-0.122538	0.191	0.315	3.68838e-05
Adap1	1.20422e-09	-0.129922	0.253	0.386	3.88795e-05
Wfs1	1.28705e-09	-0.0986397	0.085	0.178	4.15538e-05
Chrd	1.30722e-09	0.167307	0.443	0.345	4.22049e-05
Crebzf	1.31679e-09	-0.130261	0.331	0.472	4.25139e-05
Glp2r	1.3219e-09	-0.116471	0.184	0.312	4.2679e-05
Bex2	1.41138e-09	-0.0730428	0.131	0.238	4.55677e-05
Sec61b	1.53631e-09	-0.0263987	0	0.039	4.96014e-05
Plxna4	1.63646e-09	-0.0881023	0.943	0.968	5.28347e-05
Gm48383	1.64584e-09	-0.126197	0.223	0.348	5.31376e-05
Gga2	1.70053e-09	-0.118949	0.158	0.269	5.49032e-05
Ncam1	1.71049e-09	0.0861556	0.918	0.933	5.52249e-05
Arhgap12	1.75604e-09	-0.121923	0.845	0.931	5.66956e-05
Mrps24	1.87015e-09	-0.0408757	0.024	0.087	6.03795e-05
St8sia6	1.94858e-09	-0.0664884	0.021	0.081	6.2912e-05
Ciao2b	1.96283e-09	-0.0303012	0.002	0.044	6.33718e-05
Nrg1	1.99981e-09	0.131864	0.87	0.845	6.45659e-05
Tecr	2.05861e-09	-0.113668	0.355	0.484	6.64644e-05
Gm10135	2.13266e-09	-0.0827252	0.053	0.134	6.88551e-05
Rb1	2.17859e-09	-0.146824	0.593	0.742	7.0338e-05
Med29	2.35001e-09	-0.0259138	0	0.038	7.58724e-05
Cdh18	2.3962e-09	0.166597	0.508	0.412	7.73639e-05
2023-03-01	2.47515e-09	-0.0828035	0.963	0.995	7.99127e-05
Gm39214	2.55426e-09	-0.108767	0.123	0.227	8.24668e-05
Oxct1	2.55879e-09	-0.138818	0.633	0.759	8.26133e-05
Ttyh1	2.66669e-09	-0.120341	0.236	0.354	8.60967e-05
Ivd	2.69958e-09	-0.122906	0.229	0.359	8.71585e-05
1700007J10Rik	2.8346e-09	-0.0641782	0.019	0.077	9.1518e-05
Gm48512	2.85407e-09	-0.13963	0.342	0.488	9.21466e-05
Preb	2.94147e-09	-0.125253	0.239	0.367	9.49682e-05
Nbea	3.11572e-09	0.0381712	0.996	0.994	0.000100594
Cox7c	3.30918e-09	-0.102677	0.316	0.443	0.00010684
Trim2	3.34822e-09	-0.0763416	0.957	0.979	0.000108101
Gpd1l	3.36952e-09	-0.0906867	0.087	0.179	0.000108788
Nop10	3.59408e-09	-0.0198535	0	0.037	0.000116038
Krtcap2	3.59408e-09	-0.0257454	0	0.037	0.000116038
Rpl22	3.63591e-09	-0.0858709	0.092	0.179	0.000117389
Gm38604	3.7198e-09	-0.120012	0.157	0.268	0.000120097
Cotl1	3.95871e-09	-0.0891106	0.076	0.164	0.000127811
Thy1	4.03213e-09	-0.0932503	0.197	0.309	0.000130181
Plpp3	4.34516e-09	-0.0300546	0.003	0.045	0.000140288
Hpgds	4.38528e-09	-0.104294	0.097	0.191	0.000141583
4930565N06Rik	4.40456e-09	-0.0879836	0.05	0.125	0.000142206
4932443L11Rik	4.4225e-09	-0.115051	0.18	0.302	0.000142785
Fuom	4.43457e-09	-0.0292682	0.008	0.055	0.000143174
Nr6a1os	4.53719e-09	-0.108039	0.117	0.218	0.000146488
Kcnq3	4.70918e-09	-0.0845955	0.972	0.99	0.000152041
Gpr18	4.76258e-09	-0.0875291	0.061	0.142	0.000153765
Dlx1as	5.06778e-09	-0.0771516	0.039	0.107	0.000163618
Nhsl2	5.09082e-09	-0.134042	0.331	0.469	0.000164362
Dnaja2	5.09256e-09	-0.130714	0.449	0.608	0.000164418
A730090N16Rik	5.14934e-09	-0.0957408	0.108	0.21	0.000166251
A830036E02Rik	5.35735e-09	-0.0927693	0.095	0.192	0.000172967
Vsnl1	5.38847e-09	0.113196	0.803	0.807	0.000173972
Emc6	5.49588e-09	-0.0218705	0	0.036	0.00017744
Arxes1	5.49588e-09	-0.0259081	0	0.036	0.00017744
Psap	5.54418e-09	-0.0827239	0.257	0.387	0.000178999
Zdhhc8	5.61224e-09	-0.0978594	0.114	0.21	0.000181197
Pde4b	5.78208e-09	0.163286	0.704	0.646	0.00018668
Ociad2	5.99881e-09	-0.138655	0.534	0.686	0.000193678
Med22	6.07868e-09	-0.0381001	0.001	0.039	0.000196256
Acss1	6.19721e-09	-0.112749	0.194	0.317	0.000200083
Tmem246	6.20981e-09	-0.100575	0.102	0.191	0.00020049
Plxna4os2	6.25946e-09	-0.0493329	0.01	0.058	0.000202093
Slc4a4	6.27862e-09	-0.0271779	0.009	0.056	0.000202712
Atp1a1	6.28758e-09	-0.122387	0.274	0.383	0.000203001
Gm42556	6.3956e-09	-0.0723133	0.035	0.102	0.000206488
Itpr2	6.56077e-09	-0.122987	0.171	0.282	0.000211821
Dbndd2	6.56882e-09	-0.10296	0.127	0.221	0.000212081
Gins2	6.86922e-09	-0.0654316	0.024	0.084	0.00022178
Ttc19	6.99272e-09	-0.129224	0.692	0.821	0.000225767
Itm2c	7.06395e-09	-0.106691	0.247	0.363	0.000228067
Gm10558	7.12503e-09	-0.0761505	0.051	0.127	0.000230039
Grin3a	7.15824e-09	0.174015	0.259	0.168	0.000231111
Gm30332	7.17915e-09	-0.0714844	0.026	0.088	0.000231786
Hunk	7.27271e-09	-0.141888	0.653	0.787	0.000234807
Prkcb	7.55539e-09	-0.0575326	0.986	0.99	0.000243933
Epha7	7.61619e-09	-0.100801	0.932	0.984	0.000245896
Gm19951	7.65662e-09	-0.0554311	0.043	0.114	0.000247202
Edil3	7.93126e-09	0.156112	0.355	0.254	0.000256069
Setd7	7.95247e-09	-0.110494	0.26	0.395	0.000256754
Ncald	7.97943e-09	-0.0621197	0.13	0.233	0.000257624
Nme7	7.99511e-09	-0.131453	0.412	0.555	0.00025813
Htr1f	8.09569e-09	-0.144395	0.64	0.767	0.000261378
Olfr55	8.15032e-09	-0.0678065	0.032	0.096	0.000263141
Bcan	8.19999e-09	-0.0912714	0.1	0.19	0.000264745
R3hdm1	8.3022e-09	0.0466131	0.991	0.992	0.000268045
Chrm3	8.34393e-09	-0.0768749	0.977	0.994	0.000269392
Rassf8	8.35932e-09	-0.132051	0.32	0.461	0.000269889
Ptpn1	8.70751e-09	-0.137831	0.443	0.59	0.000281131
Gm26879	8.76872e-09	-0.0851704	0.063	0.143	0.000283107
Gm10563	8.79077e-09	-0.0998306	0.096	0.188	0.000283819
Lactb	8.79416e-09	-0.114745	0.176	0.287	0.000283928
Ccdc50	8.94125e-09	-0.127672	0.308	0.446	0.000288677
Gm16552	9.33663e-09	-0.0950262	0.14	0.251	0.000301442
Gnas	9.56062e-09	-0.113869	0.481	0.61	0.000308674
Exoc3	9.79139e-09	-0.12116	0.287	0.418	0.000316125
Gm11457	1.12533e-08	-0.0861992	0.068	0.149	0.000363325
Erc1	1.1762e-08	-0.131255	0.604	0.73	0.000379748
Tox	1.18549e-08	0.208317	0.288	0.198	0.000382746
Ptger4	1.19741e-08	-0.0799542	0.056	0.132	0.000386595
Gm44686	1.2671e-08	-0.0831093	0.068	0.148	0.000409096
Gm46367	1.27671e-08	-0.101134	0.136	0.241	0.0004122
Gad2	1.28456e-08	-0.0261721	0	0.035	0.000414734
Ubc	1.28456e-08	-0.0261758	0	0.035	0.000414734
Fth1	1.28456e-08	-0.0431514	0	0.035	0.000414734
Tmem258	1.28456e-08	-0.0224149	0	0.035	0.000414734
Gm20319	1.29897e-08	-0.0757614	0.064	0.145	0.000419386
Syt1	1.32336e-08	0.0234595	0.997	0.996	0.00042726
Magee1	1.38144e-08	-0.0354885	0.008	0.052	0.00044601
4930545L23Rik	1.40651e-08	-0.114678	0.193	0.309	0.000454105
4933411O13Rik	1.4178e-08	-0.11609	0.168	0.277	0.000457751
Grpel1	1.42895e-08	-0.0227721	0.004	0.045	0.000461349
Pcsk7	1.49161e-08	-0.126619	0.322	0.465	0.00048158
Arhgap39	1.50591e-08	-0.100665	0.871	0.938	0.000486198
Tent5d	1.50732e-08	-0.0819433	0.048	0.119	0.000486652
Saysd1	1.5556e-08	-0.0909153	0.093	0.18	0.000502241
Rad51ap2	1.55704e-08	-0.0949246	0.097	0.187	0.000502705
Olfm3	1.61423e-08	-0.142446	0.287	0.417	0.00052117
Ptprk	1.6346e-08	0.17816	0.453	0.351	0.000527746
Kbtbd11	1.88347e-08	-0.10901	0.199	0.314	0.000608098
Dad1	1.96352e-08	-0.0216376	0	0.034	0.000633941
Dapk1	1.98537e-08	-0.125608	0.775	0.889	0.000640997
Gm10649	2.00948e-08	0.157015	0.549	0.488	0.000648781
Lrrn2	2.06397e-08	-0.132999	0.646	0.783	0.000666373
Pnn	2.10853e-08	-0.129138	0.611	0.754	0.00068076
Cacna1h	2.24735e-08	-0.0939912	0.117	0.212	0.00072558
Grb14	2.33312e-08	-0.107556	0.139	0.235	0.000753272
Pantr1	2.38937e-08	-0.1337	0.558	0.696	0.000771431
Tspyl4	2.4002e-08	-0.115688	0.174	0.27	0.000774929
Tubb4a	2.54639e-08	-0.110911	0.222	0.328	0.000822128
6530403H02Rik	2.62087e-08	0.149493	0.238	0.147	0.000846176
D8Ertd738e	2.65722e-08	-0.030008	0.017	0.069	0.000857911
Pfdn6	2.73913e-08	-0.0431296	0.035	0.098	0.000884356
Ube4bos1	2.77715e-08	-0.0901696	0.1	0.192	0.000896631
Gm15243	2.80868e-08	-0.0664558	0.023	0.078	0.000906811
Alas2	2.8638e-08	-0.0690326	0.044	0.112	0.000924608
Acap2	2.91128e-08	-0.090692	0.917	0.963	0.000939937
Scamp5	2.96306e-08	-0.115719	0.284	0.409	0.000956654
Inf2	2.97284e-08	-0.0881737	0.112	0.205	0.00095981
Spcs1	3.00102e-08	-0.0209304	0	0.033	0.000968909
Parp1	3.17181e-08	-0.112863	0.259	0.387	0.00102405
Ppp1r14c	3.21897e-08	-0.1293	0.379	0.527	0.00103928
Atp1b1	3.24512e-08	-0.115138	0.811	0.899	0.00104772
4930595D18Rik	3.29291e-08	-0.0740525	0.043	0.109	0.00106315
Polr2e	3.48117e-08	-0.0356077	0.037	0.101	0.00112393
Atp5f1	3.48172e-08	-0.086427	0.223	0.335	0.00112411
Nalcn	3.73616e-08	0.107287	0.776	0.756	0.00120626
Gm11146	3.7989e-08	-0.0859508	0.076	0.158	0.00122651
Atxn1	3.86189e-08	-0.0555268	0.979	0.985	0.00124685
Rab27b	3.92728e-08	0.145546	0.584	0.527	0.00126796
Ano4	4.05968e-08	-0.108515	0.814	0.879	0.00131071
Plcl1	4.08053e-08	-0.0605057	0.142	0.244	0.00131744
Ddhd2	4.10179e-08	-0.131271	0.602	0.739	0.00132431
Kif1a	4.13173e-08	-0.118451	0.412	0.554	0.00133397
Itga8	4.16331e-08	0.0864298	0.84	0.857	0.00134417
Shisa9	4.20437e-08	0.176434	0.299	0.216	0.00135742
Negr1	4.24346e-08	0.103931	0.926	0.911	0.00137004
Zfp30	4.30732e-08	-0.0989098	0.127	0.224	0.00139066
Osbp2	4.34341e-08	-0.13076	0.512	0.659	0.00140231
Rnf115	4.42547e-08	-0.127588	0.377	0.523	0.00142881
Atp1a2	4.58632e-08	-0.0206996	0	0.032	0.00148074
Rpsa	4.58632e-08	-0.0227388	0	0.032	0.00148074
Rbfox3	4.63445e-08	-0.0910034	0.885	0.937	0.00149628
Ror1	4.72522e-08	-0.121883	0.762	0.873	0.00152559
Dpy19l2	4.87534e-08	0.0455185	0.037	0.004	0.00157405
Orc6	5.006e-08	-0.0955449	0.139	0.238	0.00161624
Hepacam	5.03153e-08	-0.0334297	0.004	0.042	0.00162448
Rad51	5.08498e-08	-0.0550802	0.021	0.074	0.00164174
Sipa1l3	5.15688e-08	-0.124626	0.753	0.876	0.00166495
Atp2b2	5.20479e-08	-0.12612	0.562	0.707	0.00168042
Gm28375	5.32373e-08	-0.124274	0.318	0.438	0.00171882
Gm26954	5.46384e-08	-0.096024	0.117	0.211	0.00176406
Mrpl11	5.71998e-08	-0.0236994	0.013	0.06	0.00184675
Adcy2	5.84571e-08	-0.0788236	0.939	0.965	0.00188734
Tmem150c	5.89474e-08	-0.124851	0.419	0.566	0.00190318
Hnrnpl	5.91292e-08	-0.125675	0.388	0.503	0.00190904
Dcun1d4	5.96472e-08	-0.122706	0.289	0.404	0.00192577
Polr2i	6.09233e-08	-0.0296047	0.009	0.051	0.00196697
Shank2	6.32529e-08	-0.115386	0.769	0.854	0.00204218
Celf2	6.38344e-08	0.0250348	1	0.997	0.00206096
Gm10785	6.48499e-08	-0.11336	0.247	0.367	0.00209374
Psma4	6.59937e-08	-0.0814567	0.076	0.152	0.00213067
Pkp2	6.69767e-08	-0.129257	0.651	0.793	0.00216241
Syn2	6.7146e-08	0.0768075	0.896	0.914	0.00216788
Srp14	6.73526e-08	-0.0983711	0.165	0.256	0.00217455
Rab34	6.82718e-08	-0.106366	0.203	0.314	0.00220422
Gm28370	6.93394e-08	-0.0800246	0.082	0.164	0.00223869
Cct5	6.94767e-08	-0.0672204	0.087	0.167	0.00224312
Egfem1	6.97536e-08	-0.0695484	0.979	0.99	0.00225207
Dtnbos	7.0293e-08	-0.116518	0.27	0.395	0.00226948
4930473D10Rik	7.30671e-08	-0.0833384	0.066	0.14	0.00235904
Akap13	7.33747e-08	0.144139	0.544	0.489	0.00236898
Dlst	7.36249e-08	-0.101317	0.233	0.353	0.00237706
Rnf8	7.41069e-08	-0.0988662	0.179	0.289	0.00239261
Tspan5	7.45829e-08	-0.0855787	0.936	0.977	0.00240798
D430041D05Rik	7.61139e-08	0.164266	0.496	0.432	0.00245741
Gm34466	7.67899e-08	0.137533	0.278	0.19	0.00247924
Camk2n1	7.69346e-08	-0.0773088	0.138	0.231	0.00248391
Gm37982	7.93226e-08	-0.0847672	0.087	0.172	0.00256101
Gm17227	8.05765e-08	-0.1059	0.222	0.339	0.00260149
Csgalnact1	8.0726e-08	0.103995	0.15	0.077	0.00260632
Tafa1	8.55394e-08	-0.0409869	0.999	0.996	0.00276172
Kcnd3	8.72916e-08	0.159418	0.3	0.213	0.0028183
Mecr	8.77465e-08	-0.126317	0.388	0.516	0.00283299
Myrip	8.93713e-08	-0.123596	0.401	0.544	0.00288544
Snhg3	8.94511e-08	0.0668047	0.159	0.082	0.00288802
Ppp1r11	8.95384e-08	-0.0796946	0.071	0.141	0.00289084
Ccdc73	9.25464e-08	-0.093967	0.163	0.269	0.00298795
9630013A20Rik	9.30741e-08	-0.0772363	0.044	0.107	0.00300499
Macrod2	9.3076e-08	0.0439643	0.998	0.992	0.00300505
Psenen	9.35593e-08	-0.0372105	0.026	0.081	0.00302065
Nkain3	9.68405e-08	0.093482	0.879	0.887	0.00312659
Zc3h7a	9.77506e-08	-0.120602	0.437	0.572	0.00315598
Efr3a	9.9872e-08	0.131036	0.622	0.567	0.00322447
Dscaml1	1.01245e-07	-0.0888206	0.898	0.935	0.00326879
Rtn4	1.02006e-07	-0.110762	0.775	0.867	0.00329335
Plpbp	1.03002e-07	-0.106648	0.258	0.386	0.00332554
Gm43915	1.05872e-07	-0.0724616	0.057	0.127	0.00341818
Atp6v1f	1.07095e-07	-0.0212194	0	0.03	0.00345767
Gm20149	1.09727e-07	-0.056106	0.025	0.08	0.00354263
Gm50250	1.10395e-07	-0.0953834	0.122	0.214	0.00356423
Selenot	1.1743e-07	-0.0991672	0.155	0.253	0.00379133
Hspa4	1.19547e-07	-0.118075	0.402	0.529	0.00385968
Cnih3	1.30203e-07	0.140006	0.303	0.218	0.00420373
Pcyt2	1.306e-07	-0.122255	0.297	0.408	0.00421656
Tspan9	1.31923e-07	0.0689072	0.076	0.027	0.00425928
Pnmal2	1.3368e-07	-0.048573	0.097	0.183	0.00431599
Vapa	1.37441e-07	-0.108782	0.37	0.507	0.00443743
Gm43713	1.41764e-07	-0.116987	0.26	0.376	0.00457699
Mdh1	1.45389e-07	-0.0945143	0.325	0.441	0.00469403
Rasal1	1.58477e-07	-0.112244	0.198	0.301	0.00511659
Dlg3	1.62187e-07	-0.0918515	0.188	0.296	0.00523637
Arhgap26	1.62824e-07	-0.125923	0.693	0.824	0.00525695
Creg1	1.63642e-07	-0.0168599	0	0.029	0.00528335
Anapc13	1.63642e-07	-0.0172387	0	0.029	0.00528335
mt-Cytb	1.63642e-07	-0.0352121	0	0.029	0.00528335
Traf6	1.65248e-07	-0.0952941	0.134	0.231	0.00533521
Caskin1	1.65275e-07	-0.101053	0.171	0.274	0.00533607
Fhod3	1.67105e-07	-0.08782	0.086	0.166	0.00539516
Gm49179	1.71323e-07	-0.105491	0.169	0.27	0.00553132
Sash1	1.75155e-07	-0.127165	0.453	0.587	0.00565505
Tmem243	1.75412e-07	-0.114224	0.341	0.473	0.00566335
Serp2	1.76397e-07	-0.096413	0.198	0.299	0.00569515
Apbb3	1.83873e-07	-0.0724644	0.055	0.119	0.00593654
Sf3b2	1.88031e-07	-0.0987371	0.259	0.38	0.00607076
Rbfox1	1.92994e-07	-0.0161758	1	1	0.00623101
Dusp3	1.95047e-07	-0.0939122	0.186	0.296	0.00629729
Wwox	1.97612e-07	0.157621	0.595	0.535	0.00638009
Rab8b	2.09342e-07	-0.127458	0.459	0.592	0.00675883
Arap2	2.11548e-07	-0.127765	0.419	0.549	0.00683003
Mpp6	2.20072e-07	0.101927	0.75	0.743	0.00710523
Ndufs7	2.20191e-07	-0.0203226	0.011	0.053	0.00710908
Dpyd	2.317e-07	0.154782	0.519	0.444	0.00748066
Asb3	2.31977e-07	-0.123261	0.426	0.563	0.0074896
Lct	2.33287e-07	-0.0702263	0.067	0.138	0.0075319
Map4k3	2.33372e-07	-0.117103	0.751	0.867	0.00753463
Kcnf1	2.36219e-07	0.0197594	0.023	0	0.00762656
4831440D22Rik	2.37097e-07	-0.0714378	0.064	0.137	0.00765491
Prr16	2.40651e-07	0.134376	0.198	0.121	0.00776965
Spon1	2.41386e-07	0.109651	0.737	0.717	0.00779338
Them6	2.50043e-07	-0.0187085	0	0.029	0.00807288
Rgl1	2.50602e-07	-0.120455	0.512	0.621	0.00809095
4930590L20Rik	2.53428e-07	-0.102807	0.179	0.279	0.00818218
Ppfia4	2.55037e-07	-0.0895479	0.131	0.218	0.00823413
Dzip1l	2.67111e-07	-0.0836164	0.126	0.218	0.00862395
Dcc	2.67118e-07	0.0691073	0.918	0.921	0.00862417
Pdgfb	2.69478e-07	-0.0711258	0.062	0.132	0.00870038
Tomm40	2.69785e-07	-0.0971821	0.228	0.341	0.00871028
Lncppara	2.71963e-07	-0.113472	0.374	0.508	0.00878059
Puf60	2.87662e-07	-0.0894134	0.122	0.205	0.00928745
1700080N15Rik	2.88261e-07	-0.0635045	0.058	0.127	0.00930681
Cdc37l1	2.89029e-07	-0.11963	0.413	0.547	0.00933158
2023-03-02	2.94087e-07	-0.103918	0.24	0.357	0.0094949
Gm13187	2.96035e-07	-0.0595663	0.037	0.094	0.00955778
Sez6l	2.96602e-07	-0.115167	0.718	0.828	0.00957608
Flrt2	3.04303e-07	0.100158	0.806	0.795	0.00982472
Dnajc25	3.11184e-07	-0.0754562	0.074	0.148	0.0100469
Capzb	3.1149e-07	-0.106044	0.272	0.389	0.0100568
Pura	3.13164e-07	-0.121024	0.437	0.579	0.0101108
Arhgap21	3.14218e-07	0.105906	0.738	0.741	0.0101448
Suds3	3.21421e-07	-0.0989605	0.238	0.348	0.0103774
Timm44	3.21503e-07	-0.106477	0.302	0.428	0.01038
Ptpn3	3.21704e-07	-0.12819	0.475	0.616	0.0103865
Paxbp1	3.21878e-07	-0.1203	0.478	0.6	0.0103922
Scaf4	3.22087e-07	-0.11922	0.353	0.471	0.0103989
4930405A21Rik	3.22497e-07	-0.0789204	0.07	0.142	0.0104121
Gm26979	3.22939e-07	-0.0502008	0.02	0.068	0.0104264
E330018M18Rik	3.38053e-07	-0.068769	0.053	0.12	0.0109144
Gm26807	3.39752e-07	-0.0461258	0.012	0.054	0.0109692
Zfp580	3.42725e-07	-0.026945	0.005	0.041	0.0110652
Gm6588	3.51823e-07	-0.0546461	0.019	0.065	0.011359
Gm16168	3.53942e-07	-0.0973401	0.163	0.256	0.0114274
Npas3	3.56397e-07	-0.0372632	0.016	0.062	0.0115066
Gpc6	3.65091e-07	0.146632	0.202	0.124	0.0117873
Fam131a	3.70707e-07	-0.12031	0.535	0.675	0.0119686
Selenom	3.82065e-07	-0.0210694	0	0.028	0.0123353
Sec61a1	3.91524e-07	-0.0908125	0.143	0.232	0.0126408
2600014E21Rik	4.10977e-07	0.0729786	0.064	0.021	0.0132688
4933407E24Rik	4.11946e-07	-0.0862473	0.093	0.171	0.0133001
1700085D07Rik	4.16044e-07	-0.0862209	0.155	0.256	0.0134324
Syn3	4.17829e-07	-0.129986	0.456	0.569	0.01349
Cox5a	4.19634e-07	-0.0710645	0.112	0.193	0.0135483
Rufy1	4.28677e-07	-0.104811	0.264	0.385	0.0138403
Gm47350	4.32521e-07	-0.0745876	0.08	0.155	0.0139644
Gm9925	4.34299e-07	-0.0785568	0.071	0.142	0.0140218
Cttn	4.43343e-07	-0.100312	0.284	0.403	0.0143138
Lrrn1	4.48861e-07	-0.115408	0.294	0.407	0.0144919
Gab2	4.66692e-07	0.139828	0.379	0.293	0.0150676
Gm15614	4.70601e-07	-0.0750985	0.079	0.153	0.0151938
Prmt8	4.73242e-07	-0.118541	0.472	0.606	0.0152791
Atxn7l1os1	4.73251e-07	-0.0563461	0.028	0.081	0.0152794
Cdh13	4.84371e-07	-0.0402136	0.022	0.07	0.0156384
Olfm2	4.89182e-07	-0.0411465	0.008	0.044	0.0157937
Gm48765	4.93076e-07	-0.0958197	0.159	0.257	0.0159195
Gm45345	4.94604e-07	-0.0797682	0.091	0.168	0.0159688
Gm50152	5.10004e-07	-0.0713889	0.08	0.155	0.016466
Alcam	5.1101e-07	0.133501	0.706	0.692	0.0164985
Abcc8	5.16964e-07	-0.0841916	0.141	0.234	0.0166907
Jund	5.27213e-07	-0.0447491	0.038	0.094	0.0170216
Ccser1	5.3642e-07	0.0401581	0.986	0.986	0.0173189
Wscd2	5.40067e-07	-0.121966	0.558	0.682	0.0174366
Ephb2	5.73678e-07	-0.102519	0.285	0.418	0.0185218
Hint1	5.83813e-07	-0.0206602	0	0.027	0.018849
Wdr95	5.85075e-07	-0.100215	0.126	0.211	0.0188897
Arhgef10l	5.90626e-07	-0.0681772	0.057	0.121	0.019069
Pdxp	5.99821e-07	-0.0151411	0.004	0.037	0.0193658
Selenof	6.25378e-07	-0.069989	0.135	0.219	0.020191
Chl1	6.35087e-07	0.0942206	0.812	0.807	0.0205044
Cfap157	6.42327e-07	-0.0510971	0.021	0.068	0.0207382
Ptn	6.46444e-07	-0.12418	0.56	0.685	0.0208711
C1qtnf4	6.49224e-07	-0.0748875	0.373	0.496	0.0209608
Gm11099	6.59485e-07	-0.108073	0.284	0.405	0.0212921
Ctsb	6.67836e-07	-0.104879	0.166	0.243	0.0215618
Mir9-3hg	6.72615e-07	-0.110813	0.38	0.51	0.021716
Klhl32	6.74643e-07	-0.122916	0.434	0.564	0.0217815
Gm15965	7.12906e-07	-0.0686356	0.085	0.163	0.0230169
Arpc2	7.29307e-07	-0.113412	0.691	0.815	0.0235464
Slc8a1	7.317e-07	0.0266049	0.998	0.993	0.0236237
Pgam1	7.34022e-07	-0.0539286	0.079	0.149	0.0236986
Jakmip3	7.45754e-07	-0.106731	0.405	0.55	0.0240774
Cltb	7.53349e-07	-0.0863612	0.174	0.269	0.0243226
Fam160a2	7.69359e-07	-0.0907393	0.176	0.275	0.0248395
Satb2	7.70645e-07	0.110233	0.705	0.679	0.0248811
Acvr1c	8.12129e-07	0.0648543	0.076	0.029	0.0262204
Rtn1	8.19459e-07	-0.0992537	0.852	0.923	0.026457
Arid1b	8.22024e-07	-0.0863127	0.862	0.918	0.0265399
Arpp19	8.30238e-07	-0.09009	0.16	0.248	0.0268051
Xrcc6	8.30832e-07	-0.115727	0.36	0.495	0.0268243
Flrt3	8.31989e-07	-0.0910346	0.238	0.353	0.0268616
Ubxn11	8.34929e-07	-0.10521	0.233	0.339	0.0269565
Gm15489	8.35334e-07	-0.0707499	0.087	0.165	0.0269696
mt-Nd1	8.40166e-07	0.0431746	0.041	0.102	0.0271256
Adam23	8.46561e-07	-0.115926	0.763	0.88	0.0273321
Luc7l2	8.68075e-07	-0.0663429	0.962	0.984	0.0280267
Pdcd7	8.68981e-07	-0.0747744	0.081	0.152	0.0280559
Cyld	8.77737e-07	-0.115933	0.496	0.632	0.0283386
Unc13a	8.83173e-07	-0.115341	0.462	0.59	0.0285141
Rftn1	8.83756e-07	0.0636003	0.084	0.035	0.0285329
Tmem165	8.89306e-07	-0.0974616	0.238	0.345	0.0287121
Wdr54	8.92148e-07	-0.0221427	0	0.026	0.0288039
Pelo	8.92148e-07	-0.0238543	0	0.026	0.0288039
Hba-a2	8.94003e-07	0.0181114	0.021	0	0.0288638
Map3k3	9.12532e-07	-0.115339	0.525	0.667	0.029462
Gm16068	9.15214e-07	-0.0677553	0.044	0.101	0.0295486
Rsph14	9.20835e-07	-0.0573639	0.049	0.111	0.0297301
Med7	9.31875e-07	-0.0601997	0.032	0.082	0.0300865
Gm28175	9.3899e-07	-0.116079	0.36	0.481	0.0303162
Cdkn2d	9.39517e-07	-0.0224081	0.003	0.034	0.0303332
Car2	9.4535e-07	-0.103785	0.163	0.245	0.0305216
Wnk2	9.45543e-07	-0.118694	0.503	0.647	0.0305278
Psmd7	9.67976e-07	-0.0987442	0.301	0.422	0.0312521
Rer1	1.01944e-06	-0.0559922	0.061	0.124	0.0329138
Specc1	1.03193e-06	-0.118285	0.669	0.79	0.033317
Dusp12	1.06036e-06	-0.0964109	0.189	0.282	0.0342349
Cdh10	1.08115e-06	0.0734756	0.926	0.925	0.0349061
Gm49961	1.08257e-06	-0.10559	0.266	0.379	0.034952
Hs3st2	1.10161e-06	0.047358	0.046	0.011	0.0355664
Hdac5	1.10916e-06	-0.0821908	0.141	0.231	0.0358102
Uqcrfs1	1.12188e-06	-0.0355987	0.037	0.091	0.036221
Zdhhc24	1.12201e-06	-0.0752567	0.116	0.2	0.0362251
Gclc	1.12378e-06	-0.0888386	0.193	0.3	0.0362825
Lrfn2	1.12704e-06	-0.118025	0.622	0.745	0.0363878
Sqstm1	1.14527e-06	-0.096689	0.275	0.392	0.0369762
Scrn1	1.16744e-06	-0.0777779	0.162	0.258	0.0376919
Frmd4b	1.17451e-06	0.136821	0.457	0.385	0.0379202
Ssr4	1.20677e-06	-0.0724266	0.151	0.235	0.0389618
Foxn2	1.26001e-06	-0.0923162	0.2	0.303	0.0406806
Tceal9	1.28232e-06	-0.0482034	0.031	0.08	0.0414009
Gm15886	1.28388e-06	-0.0695937	0.075	0.146	0.0414512
Kcnc3	1.32254e-06	-0.0900434	0.233	0.336	0.0426997
Hnrnpa2b1	1.323e-06	-0.106087	0.594	0.705	0.0427144
Srpk1	1.33915e-06	-0.100381	0.373	0.507	0.0432357
F3	1.36345e-06	-0.0256106	0	0.025	0.0440203
Gprc5b	1.36345e-06	-0.0138208	0	0.025	0.0440203
Tusc2	1.36345e-06	-0.0156011	0	0.025	0.0440203
Csnk2b	1.36345e-06	-0.019263	0	0.025	0.0440203
Cpne5	1.37181e-06	-0.0784943	0.067	0.132	0.0442902
Star	1.39233e-06	-0.0583381	0.027	0.075	0.0449528
Gm16054	1.4135e-06	-0.0816345	0.116	0.198	0.0456361
Syngr3	1.4137e-06	-0.0929078	0.151	0.232	0.0456429
B4galt4	1.43632e-06	-0.0727924	0.09	0.163	0.0463731
Gm1604a	1.43759e-06	0.0834718	0.124	0.065	0.0464139
Cabin1	1.45711e-06	-0.109017	0.357	0.481	0.0470443
Tmem131l	1.45955e-06	-0.102088	0.314	0.438	0.047123
Gm2115	1.54709e-06	-0.113505	0.659	0.769	0.0499492
Atxn7l1os2	1.55201e-06	-0.0420302	0.011	0.049	0.0501083
Rasgef1b	1.56128e-06	0.134001	0.441	0.357	0.0504074
Itpka	1.56902e-06	-0.10335	0.568	0.687	0.0506573
Gm49189	1.59641e-06	-0.0556108	0.038	0.093	0.0515417
Ppp2r2b	1.61308e-06	0.043805	0.963	0.971	0.0520797
Pet100	1.6269e-06	0.0886153	0.228	0.148	0.0525261
Inha	1.64262e-06	-0.0242147	0.002	0.03	0.0530336
Hsp90aa1	1.65643e-06	-0.0994575	0.418	0.525	0.0534795
Fndc4	1.6719e-06	-0.0736483	0.117	0.197	0.0539789
Meis2	1.71754e-06	0.128475	0.626	0.588	0.0554525
Gm45051	1.74064e-06	0.0215502	0.02	0	0.0561984
Evi2a	1.74064e-06	0.0163009	0.02	0	0.0561984
Fdps	1.77402e-06	-0.0386985	0.028	0.076	0.0572761
Gpt2	1.7919e-06	-0.0942319	0.223	0.33	0.0578533
Pla2g3	1.80573e-06	-0.0697575	0.131	0.219	0.0582997
3110021N24Rik	1.84366e-06	-0.109225	0.342	0.468	0.0595244
Ei24	1.8707e-06	-0.0860334	0.217	0.32	0.0603973
Rpl5	1.89725e-06	-0.0681291	0.184	0.274	0.0612547
Gm47591	1.91448e-06	-0.115787	0.475	0.591	0.0618109
Vps35l	1.93184e-06	-0.0963555	0.273	0.388	0.0623713
Hcn2	2.00869e-06	-0.0800048	0.15	0.239	0.0648525
2700069I18Rik	2.02064e-06	-0.0802908	0.09	0.162	0.0652383
Slc17a7	2.07575e-06	-0.102445	0.714	0.796	0.0670177
Gm16725	2.07656e-06	-0.0505111	0.028	0.077	0.0670439
Tubb4b	2.08398e-06	-0.0175653	0	0.024	0.0672832
Coa3	2.08398e-06	-0.0115339	0	0.024	0.0672832
Susd1	2.08888e-06	-0.10293	0.293	0.411	0.0674417
Gm19667	2.09849e-06	-0.0454191	0.023	0.068	0.0677519
Rps14	2.12814e-06	-0.0320213	0.076	0.145	0.0687093
Brms1	2.14748e-06	-0.069846	0.111	0.192	0.0693336
Gps2	2.1553e-06	-0.0971521	0.25	0.359	0.0695859
Zfr2	2.15534e-06	-0.0914599	0.228	0.338	0.0695871
Gm14858	2.16826e-06	-0.0780649	0.095	0.166	0.0700044
Wwc1	2.1694e-06	-0.112855	0.455	0.589	0.0700412
Peg3	2.1936e-06	-0.101105	0.353	0.474	0.0708225
Gm12940	2.20346e-06	0.111679	0.311	0.23	0.0711409
Arpc1a	2.23275e-06	-0.0971767	0.454	0.586	0.0720866
Nxpe2	2.2329e-06	-0.0692461	0.059	0.12	0.0720915
P4hb	2.26122e-06	-0.0483076	0.024	0.068	0.0730057
Gpr171	2.31886e-06	-0.0409516	0.012	0.049	0.0748667
Igsf11	2.33982e-06	-0.10177	0.346	0.469	0.0755435
Sorcs2	2.34727e-06	0.106464	0.172	0.107	0.075784
Osbpl3	2.38212e-06	-0.0905981	0.211	0.316	0.076909
Ank	2.408e-06	0.129176	0.459	0.399	0.0777448
Pacrg	2.45621e-06	0.125176	0.575	0.529	0.0793011
Pin1	2.49217e-06	-0.0400225	0.043	0.096	0.0804623
A230057D06Rik	2.54249e-06	0.0899055	0.835	0.833	0.0820869
Tcf25	2.55849e-06	-0.111527	0.535	0.655	0.0826035
Tspoap1	2.58292e-06	-0.0942052	0.251	0.355	0.0833921
Immp1l	2.58793e-06	-0.111652	0.439	0.563	0.0835539
Ina	2.68768e-06	-0.09401	0.239	0.346	0.0867745
Galnt16	2.69372e-06	-0.111529	0.548	0.654	0.0869693
Arglu1	2.69789e-06	0.069374	0.881	0.898	0.0871041
Tmem178b	2.70302e-06	-0.0550262	0.967	0.979	0.0872696
Dync1li2	2.75519e-06	-0.103515	0.366	0.491	0.0889542
Mat2a	2.77697e-06	-0.100531	0.415	0.524	0.0896573
Rpl6	2.785e-06	-0.0909197	0.379	0.488	0.0899166
Eif4h	2.79709e-06	-0.0847197	0.19	0.279	0.0903067
Setd4	2.80464e-06	-0.102935	0.35	0.472	0.0905506
Ptpro	2.81073e-06	-0.0722066	0.1	0.173	0.0907471
Ckmt2	2.81199e-06	-0.0505521	0.043	0.098	0.0907878
Clstn2	2.83591e-06	0.0843671	0.895	0.913	0.0915602
Ftx	2.89396e-06	0.0703206	0.846	0.862	0.0934343
Tex2	2.94207e-06	-0.100548	0.344	0.471	0.0949878
Tmed2	2.95828e-06	-0.0887191	0.151	0.231	0.095511
Ptk2	3.03672e-06	0.0742416	0.859	0.879	0.0980435
Smurf1	3.04355e-06	-0.106207	0.371	0.495	0.098264
Brip1os	3.05914e-06	-0.096323	0.238	0.338	0.0987674
Sntg1	3.07984e-06	0.0264387	0.983	0.99	0.0994357
Txn1	3.10536e-06	-0.0498577	0.046	0.1	0.10026
Gm41764	3.1665e-06	-0.073248	0.106	0.183	0.102234
Igfbp5	3.18577e-06	-0.0137563	0	0.023	0.102856
Hras	3.18577e-06	-0.0212808	0	0.023	0.102856
Id2	3.18577e-06	-0.0135409	0	0.023	0.102856
Gm42161	3.19632e-06	-0.0407616	0.012	0.049	0.103196
Sod1	3.22045e-06	-0.0357647	0.073	0.139	0.103976
Vmp1	3.25172e-06	-0.106459	0.523	0.633	0.104985
Atp6v0a2	3.27546e-06	-0.0827386	0.128	0.206	0.105752
Fntb	3.29394e-06	-0.0977181	0.269	0.374	0.106348
Pde3b	3.36147e-06	-0.108297	0.362	0.481	0.108529
Ptprn	3.36844e-06	0.115618	0.68	0.646	0.108753
Mapk8ip3	3.37161e-06	-0.0992663	0.379	0.497	0.108856
Gm31763	3.38229e-06	-0.0767917	0.116	0.193	0.1092
Gng7	3.44076e-06	-0.0837057	0.221	0.323	0.111088
Arhgef26	3.44273e-06	0.138972	0.259	0.19	0.111152
Gm26854	3.4577e-06	-0.0924437	0.156	0.244	0.111635
9530034E10Rik	3.47325e-06	-0.0347711	0.007	0.038	0.112137
Alas1	3.47601e-06	-0.0766191	0.102	0.173	0.112226
Uchl1	3.49133e-06	-0.0556514	0.203	0.295	0.112721
Prxl2b	3.53199e-06	-0.015534	0.001	0.026	0.114034
Psmb1	3.54776e-06	-0.0668658	0.141	0.219	0.114543
Hexim1	3.56599e-06	-0.0492204	0.024	0.068	0.115132
2023-09-04	3.58823e-06	-0.06756	0.103	0.172	0.11585
Mal	3.60377e-06	-0.0403496	0.066	0.128	0.116351
Igip	3.78806e-06	0.0903029	0.174	0.107	0.122301
Tmbim6	3.84226e-06	-0.0833782	0.18	0.267	0.124051
Asap2	3.8674e-06	-0.10757	0.684	0.789	0.124863
Otud3	3.92397e-06	-0.0638869	0.068	0.132	0.126689
Col19a1	3.93897e-06	-0.0328932	0.011	0.046	0.127174
Ncapd3	3.96872e-06	-0.0964995	0.326	0.455	0.128134
Itga7	3.99569e-06	-0.0591271	0.052	0.11	0.129005
Ttyh3	4.03371e-06	-0.0736579	0.098	0.168	0.130232
Imp3	4.05333e-06	-0.0323202	0.034	0.083	0.130866
Sel1l3	4.06578e-06	0.123941	0.516	0.467	0.131268
Prrx1	4.18817e-06	-0.0600729	0.032	0.08	0.135219
Ankrd13b	4.20516e-06	-0.0773311	0.178	0.274	0.135768
Gm16152	4.26349e-06	-0.0651188	0.062	0.122	0.137651
Srgap1	4.28589e-06	-0.0976294	0.305	0.432	0.138374
Sh3glb2	4.31776e-06	-0.0953042	0.205	0.289	0.139403
Wipi2	4.41673e-06	-0.0893796	0.15	0.23	0.142599
Gm26724	4.44562e-06	-0.0797259	0.2	0.297	0.143531
Prkd1	4.4525e-06	0.12512	0.312	0.233	0.143753
Sart1	4.49635e-06	-0.0579985	0.064	0.126	0.145169
Ptprz1	4.5017e-06	-0.0807948	0.127	0.198	0.145342
Washc2	4.55478e-06	-0.0868976	0.246	0.352	0.147056
4930447N08Rik	4.58595e-06	-0.0591474	0.038	0.089	0.148062
Rab2a	4.62382e-06	-0.110061	0.587	0.726	0.149285
Akain1	4.65227e-06	0.0531548	0.064	0.024	0.150203
Uvrag	4.67189e-06	-0.107182	0.532	0.662	0.150837
Nedd8	4.71898e-06	-0.0325913	0.112	0.19	0.152357
Coa7	4.75331e-06	-0.0596313	0.053	0.111	0.153465
Anln	4.80165e-06	0.0656469	0.108	0.055	0.155026
Zbtb16	4.81365e-06	-0.098013	0.761	0.852	0.155414
Sh3pxd2a	4.82932e-06	-0.0857547	0.176	0.266	0.155919
Mcmdc2	4.85967e-06	-0.0749217	0.106	0.18	0.156899
Sox11	4.89332e-06	0.0762194	0.132	0.073	0.157986
Dync1i1	4.91915e-06	0.061373	0.904	0.909	0.15882
Leprotl1	4.92007e-06	-0.0603244	0.063	0.123	0.158849
Rtl1	4.93069e-06	-0.0707375	0.127	0.209	0.159192
Vps72	4.93442e-06	-0.0716464	0.095	0.166	0.159313
Cr2	4.94896e-06	-0.0304937	0.004	0.033	0.159782
Gm13619	4.95019e-06	-0.0645981	0.063	0.125	0.159822
Gm42303	5.06555e-06	-0.0706053	0.074	0.138	0.163546
Gls2	5.07879e-06	-0.0777595	0.1	0.172	0.163974
Mgat4b	5.1211e-06	-0.0660131	0.121	0.202	0.16534
Pip5k1b	5.16148e-06	-0.095439	0.842	0.916	0.166644
Eif5a	5.19917e-06	0.0229966	0.033	0.006	0.16786
Gm29994	5.28361e-06	-0.0492886	0.032	0.08	0.170587
Rnf213	5.28717e-06	-0.0375582	0.005	0.035	0.170702
Exoc4	5.34568e-06	0.0548554	0.936	0.946	0.172591
Pycr2	5.36981e-06	-0.0632891	0.092	0.161	0.17337
Ahi1	5.37044e-06	-0.0403893	0.991	0.997	0.17339
Krt20	5.4048e-06	-0.0285255	0.003	0.03	0.174499
Gm2a	5.40701e-06	-0.018685	0.001	0.025	0.174571
Pcif1	5.4106e-06	-0.0639713	0.055	0.109	0.174687
Rnf2	5.506e-06	-0.0863002	0.241	0.351	0.177767
A330076H08Rik	5.54385e-06	0.129722	0.507	0.467	0.178989
Ccsap	5.55843e-06	-0.0813743	0.156	0.241	0.17946
Shank1	5.59334e-06	-0.110425	0.622	0.748	0.180587
Iqgap2	5.63901e-06	-0.0530544	0.978	0.986	0.182061
Mia3	5.64468e-06	-0.0821847	0.275	0.386	0.182244
Slc10a1	5.66458e-06	-0.0375463	0.01	0.043	0.182887
Gm4128	5.70619e-06	-0.083327	0.174	0.268	0.18423
Plppr2	5.87245e-06	-0.097314	0.379	0.487	0.189598
Arhgef4	6.04685e-06	-0.078914	0.133	0.208	0.195229
Angptl1	6.04981e-06	-0.0628232	0.069	0.131	0.195324
Tmeff2	6.06121e-06	0.114777	0.803	0.779	0.195692
Pcdh9	6.12018e-06	0.0409906	0.99	0.989	0.197596
Gpatch8	6.14158e-06	0.0636868	0.879	0.894	0.198287
Cep164	6.25594e-06	-0.0862971	0.203	0.301	0.201979
Foxk1	6.3329e-06	-0.0858269	0.235	0.339	0.204464
Myh9	6.36704e-06	-0.0977437	0.307	0.421	0.205566
Gm11290	6.44333e-06	0.0686418	0.095	0.046	0.208029
Anapc4	6.484e-06	-0.090792	0.225	0.322	0.209342
Ago2	6.48522e-06	-0.0972197	0.331	0.444	0.209382
Macrod1	6.50018e-06	-0.0820188	0.147	0.226	0.209865
Asb13	6.55019e-06	-0.0727801	0.105	0.177	0.211479
Dynll2	6.56969e-06	-0.0601966	0.081	0.141	0.212109
Rmdn1	6.59751e-06	-0.106726	0.655	0.778	0.213007
Slc35b2	6.61382e-06	0.00973883	0.017	0	0.213534
Gm36198	6.63875e-06	-0.0778691	0.171	0.262	0.214339
Srrt	6.63984e-06	-0.0933148	0.211	0.297	0.214374
Zfp644	6.67617e-06	-0.106559	0.502	0.636	0.215547
Smyd3	6.74934e-06	0.111841	0.676	0.64	0.217909
Nsg1	6.78746e-06	-0.0605285	0.123	0.197	0.21914
9530026P05Rik	6.84485e-06	0.05658	0.062	0.023	0.220993
Pygo1	6.89461e-06	-0.0834135	0.231	0.337	0.222599
Cdk10	7.00141e-06	-0.0818026	0.136	0.212	0.226048
Galnt14	7.03345e-06	0.0377395	0.056	0.019	0.227082
Xpa	7.05836e-06	-0.0758802	0.167	0.256	0.227886
Mgat4c	7.17212e-06	0.1593	0.62	0.582	0.231559
Gm15461	7.17283e-06	-0.0399286	0.019	0.058	0.231582
Mrps16	7.18353e-06	-0.0373649	0.025	0.068	0.231928
Diaph2	7.18703e-06	-0.0976389	0.838	0.921	0.232041
Dpp8	7.39221e-06	-0.0906727	0.32	0.446	0.238665
Sv2c	7.44961e-06	-0.0187034	0	0.022	0.240518
Atp6v0c	7.44961e-06	-0.0279121	0	0.022	0.240518
Nfkb1	7.59064e-06	-0.101018	0.343	0.452	0.245072
Ptpru	7.62504e-06	-0.0825283	0.212	0.31	0.246182
Gm19710	7.66391e-06	-0.0921243	0.271	0.38	0.247437
Cacna1i	7.69882e-06	-0.0943675	0.242	0.341	0.248564
Elk3	7.7781e-06	-0.0668744	0.073	0.135	0.251124
Gm11659	7.80403e-06	-0.0726264	0.142	0.227	0.251961
Selenoi	7.84877e-06	-0.0779922	0.18	0.273	0.253405
1600010M07Rik	7.84891e-06	-0.0964962	0.272	0.368	0.25341
Gm50368	7.92026e-06	-0.054211	0.049	0.104	0.255713
Gm31698	7.98924e-06	0.0546853	0.063	0.024	0.257941
N4bp1	8.28226e-06	-0.089463	0.229	0.327	0.267401
Dazap1	8.324e-06	-0.0883043	0.231	0.323	0.268749
Rchy1	8.59005e-06	-0.102883	0.336	0.437	0.277338
Gm16093	8.59993e-06	-0.057665	0.073	0.137	0.277657
Gm34868	8.61405e-06	-0.0542083	0.045	0.097	0.278113
Gm17108	8.6304e-06	-0.0479256	0.026	0.069	0.278641
Dnttip2	8.65146e-06	-0.0570347	0.069	0.13	0.279321
Mir133a-1hg	8.67103e-06	-0.0645202	0.094	0.164	0.279953
Csrnp2	8.69673e-06	-0.0599952	0.083	0.149	0.280783
Rims1	8.75748e-06	0.0479813	0.964	0.973	0.282744
Csnk2a1	8.90414e-06	-0.0944951	0.352	0.468	0.287479
Dynll1	8.95153e-06	-0.0580901	0.227	0.322	0.289009
Gm43000	9.1358e-06	-0.0320033	0.008	0.038	0.294959
Arhgef2	9.13904e-06	-0.0887824	0.33	0.445	0.295063
Tmem150cos	9.16517e-06	-0.0438228	0.017	0.055	0.295907
Prox1	9.1853e-06	-0.018069	0.005	0.034	0.296557
Serf2	9.19508e-06	-0.0439161	0.1	0.169	0.296872
Fam76b	9.41608e-06	-0.0811796	0.221	0.318	0.304007
Mrps36	9.4485e-06	-0.0399113	0.044	0.094	0.305054
Glod4	9.45158e-06	-0.0936828	0.2	0.286	0.305154
4930532I03Rik	9.48093e-06	-0.066839	0.107	0.18	0.306101
Vstm2b	9.60727e-06	0.0954117	0.218	0.149	0.31018
Stx16	9.61593e-06	-0.0937931	0.372	0.486	0.31046
Zfp608	9.62293e-06	0.0827896	0.805	0.811	0.310686
D130043K22Rik	9.63324e-06	-0.0869413	0.303	0.419	0.311019
Gm11817	9.64847e-06	-0.087266	0.177	0.266	0.31151
Btbd1	9.69279e-06	-0.100374	0.368	0.492	0.312941
Camkk1	9.71918e-06	-0.0735563	0.13	0.205	0.313794
Cnot3	9.75975e-06	0.113371	0.364	0.291	0.315103
Sptb	9.79502e-06	-0.100924	0.427	0.551	0.316242
Smim13	9.88281e-06	-0.0919801	0.324	0.436	0.319076
Glis2	9.96884e-06	-0.0634765	0.064	0.123	0.321854
Glo1	1.01156e-05	-0.0480181	0.05	0.102	0.326594
Dcn	1.02485e-05	0.0293116	0.041	0.011	0.330883
Vps28	1.03082e-05	-0.0212327	0.023	0.064	0.33281
1700037C18Rik	1.03263e-05	-0.0599422	0.061	0.12	0.333394
Zfp335os	1.03891e-05	-0.0802596	0.133	0.211	0.335424
Gm26531	1.04914e-05	-0.0333733	0.012	0.046	0.338725
Ywhag	1.06699e-05	-0.103328	0.477	0.581	0.344489
Lamp1	1.08753e-05	-0.0869945	0.166	0.236	0.351119
Mkln1	1.09013e-05	-0.103502	0.528	0.657	0.35196
Gm11418	1.09477e-05	-0.0605406	0.078	0.141	0.353456
Ppp2r2c	1.10981e-05	-0.096115	0.431	0.56	0.358313
Myl12b	1.11584e-05	-0.0799959	0.242	0.332	0.36026
Copa	1.11683e-05	-0.0894227	0.32	0.436	0.36058
Elof1	1.11704e-05	-0.0212896	0.014	0.049	0.360649
Rcan1	1.12348e-05	-0.0815407	0.193	0.283	0.362727
Erp44	1.12473e-05	-0.0903676	0.29	0.392	0.363131
Msi1	1.13048e-05	-0.0283729	0.003	0.029	0.364988
Dpm3	1.13965e-05	-0.0144442	0	0.021	0.367946
Rps16	1.13965e-05	-0.0187659	0	0.021	0.367946
Sephs2	1.13965e-05	-0.0152065	0	0.021	0.367946
Scn4b	1.13965e-05	-0.0230413	0	0.021	0.367946
Frat2	1.13965e-05	-0.0189819	0	0.021	0.367946
Shisa7	1.14605e-05	-0.090555	0.353	0.469	0.370012
Gm34237	1.14664e-05	-0.0504972	0.027	0.07	0.370206
Dlgap1	1.16143e-05	-0.0156591	0.997	0.999	0.37498
Mfsd4a	1.187e-05	-0.096422	0.386	0.51	0.383234
Purb	1.18738e-05	-0.0798314	0.231	0.328	0.383359
Slc30a3	1.25196e-05	-0.0688127	0.11	0.179	0.404209
Atp6v0e2	1.25476e-05	-0.0373776	0.053	0.107	0.405112
Iqcm	1.25655e-05	-0.0658439	0.102	0.172	0.405691
Papss1	1.26703e-05	-0.082417	0.182	0.266	0.409073
Gm17218	1.2765e-05	-0.0267761	0.003	0.029	0.41213
Gap43	1.28373e-05	0.115096	0.377	0.303	0.414466
Exosc4	1.29112e-05	0.0102874	0.016	0	0.416852
Gm49417	1.29461e-05	-0.0642337	0.086	0.151	0.417979
Gstm7	1.30011e-05	-0.0161936	0.001	0.023	0.419752
Rab6b	1.30076e-05	-0.0939992	0.397	0.504	0.419964
Psmc6	1.31183e-05	-0.0886101	0.319	0.432	0.423538
F730043M19Rik	1.31271e-05	-0.089066	0.202	0.291	0.42382
Gemin7	1.31841e-05	-0.0139308	0.002	0.026	0.425662
Ajap1	1.33721e-05	-0.0920677	0.263	0.364	0.431732
Dpy19l3	1.3555e-05	0.122197	0.317	0.252	0.437638
Eif3i	1.40059e-05	-0.0505886	0.053	0.106	0.452195
Agtpbp1	1.40092e-05	-0.0994244	0.559	0.668	0.452302
Khsrp	1.40168e-05	-0.0727914	0.172	0.26	0.452548
Lancl3	1.40302e-05	-0.0415281	0.012	0.045	0.45298
Hdgfl2	1.40438e-05	-0.0569182	0.111	0.184	0.453417
Gm5089	1.41349e-05	-0.0789849	0.078	0.135	0.456358
Kmt2a	1.42669e-05	-0.101492	0.66	0.787	0.460622
Cuedc2	1.44794e-05	-0.0503321	0.1	0.167	0.467482
P2ry14	1.46336e-05	-0.105943	0.503	0.618	0.472461
Pebp4	1.4873e-05	-0.0476383	0.032	0.076	0.480189
2510009E07Rik	1.51622e-05	-0.074013	0.203	0.304	0.489526
Nexn	1.51746e-05	-0.047843	0.036	0.082	0.489927
Gm36988	1.51765e-05	-0.0525677	0.046	0.097	0.489989
Arpc3	1.53438e-05	-0.0791848	0.282	0.378	0.49539
Fbln2	1.54163e-05	0.0659131	0.074	0.033	0.497729
A930015D03Rik	1.54806e-05	-0.0989344	0.427	0.541	0.499807
Nyap2	1.57003e-05	-0.0984542	0.702	0.804	0.506901
Anxa11	1.57693e-05	-0.0647888	0.169	0.257	0.509128
Atp6ap2	1.58922e-05	-0.0937633	0.245	0.326	0.513095
Cdc40	1.59591e-05	-0.100507	0.748	0.853	0.515257
Lor	1.60408e-05	-0.0202662	0.007	0.035	0.517894
Calcoco1	1.62981e-05	-0.06961	0.141	0.219	0.5262
Dctn2	1.63045e-05	-0.0699418	0.174	0.254	0.526408
St18	1.63444e-05	-0.0350295	0.037	0.084	0.527695
Gm15747	1.63789e-05	-0.0287051	0.004	0.03	0.528809
Clgn	1.64039e-05	-0.0626713	0.081	0.143	0.529618
Uty	1.64403e-05	0.110948	0.535	0.476	0.530791
Bnip3	1.64948e-05	-0.0435189	0.032	0.075	0.532552
Psmd6	1.65769e-05	-0.0706693	0.078	0.133	0.535201
Acvr1b	1.66131e-05	-0.0683579	0.115	0.184	0.536372
Mast1	1.66551e-05	-0.0722358	0.151	0.233	0.537727
Errfi1	1.66743e-05	-0.0733708	0.135	0.212	0.538346
Ptprr	1.67076e-05	-0.107815	0.595	0.698	0.53942
Ncl	1.67779e-05	-0.0635529	0.24	0.343	0.54169
Slc25a23	1.68859e-05	-0.0992634	0.478	0.601	0.545178
Adamtsl1	1.73415e-05	0.17758	0.295	0.23	0.559887
Supt5	1.73763e-05	-0.0692168	0.186	0.276	0.561012
Aprt	1.74403e-05	-0.0131762	0	0.02	0.563078
Gm11100	1.74403e-05	-0.02391	0	0.02	0.563078
Bin1	1.74419e-05	-0.0889379	0.427	0.529	0.563129
Gm16185	1.7465e-05	-0.0413046	0.017	0.054	0.563874
Smim4	1.75062e-05	-0.0800267	0.166	0.244	0.565204
2610020C07Rik	1.75321e-05	-0.0901001	0.352	0.473	0.566041
A330008L17Rik	1.7659e-05	0.133612	0.546	0.513	0.570138
Slc7a6os	1.77451e-05	-0.0898805	0.248	0.34	0.57292
Psd3	1.78418e-05	0.0594908	0.866	0.878	0.576041
Glt8d1	1.80036e-05	-0.0929208	0.373	0.484	0.581265
Gm50163	1.80724e-05	-0.0504804	0.045	0.095	0.583487
Sntb1	1.80856e-05	-0.0531812	0.031	0.074	0.58391
Ak2	1.84405e-05	-0.0653221	0.105	0.172	0.595371
Gm42372	1.87627e-05	-0.0567012	0.085	0.15	0.605773
Rilpl1	1.87639e-05	-0.0736563	0.163	0.243	0.605813
Zfp266	1.88865e-05	-0.0910959	0.367	0.491	0.609771
Psmb3	1.90864e-05	-0.0365581	0.073	0.132	0.616223
Taf10	1.90873e-05	-0.0204094	0.022	0.061	0.616252
Mdp1	1.91298e-05	-0.0387133	0.024	0.063	0.617624
Brinp2	1.91609e-05	-0.104155	0.511	0.627	0.618629
Rrp15	1.91815e-05	-0.0615552	0.091	0.155	0.619294
Pak6	1.91913e-05	-0.0765528	0.124	0.194	0.61961
Cep112	1.91977e-05	-0.102728	0.317	0.419	0.619816
B4galnt4	1.92109e-05	-0.061596	0.096	0.161	0.620242
Fam205c	1.92893e-05	-0.0333901	0.011	0.042	0.622776
Irf2bp1	1.92919e-05	-0.0169785	0.002	0.025	0.622858
Lamc1	1.93541e-05	-0.0924581	0.302	0.402	0.624867
Csmd1	1.94355e-05	0.0120186	0.999	0.997	0.627493
Lap3	1.94766e-05	-0.0112133	0.001	0.023	0.628821
C230038L03Rik	1.96428e-05	-0.0436599	0.027	0.069	0.634187
Mrps9	1.97941e-05	-0.0859983	0.297	0.408	0.639073
Crtc1	1.9884e-05	-0.0871211	0.3	0.402	0.641974
Polr3f	2.0012e-05	-0.0578897	0.109	0.18	0.646108
Dnaja1	2.00779e-05	-0.0800136	0.333	0.443	0.648234
Gm43434	2.01518e-05	0.0449546	0.046	0.015	0.650622
Bend4	2.01798e-05	-0.0458782	0.037	0.083	0.651524
Rnft1	2.02493e-05	-0.0710387	0.194	0.287	0.65377
Cfap100	2.03109e-05	-0.06993	0.162	0.248	0.655757
Pdgfc	2.03401e-05	0.119295	0.249	0.183	0.656701
Itga10	2.0544e-05	0.0474412	0.056	0.021	0.663283
Rundc1	2.06025e-05	-0.059869	0.092	0.158	0.665172
Rad51d	2.07333e-05	-0.0467205	0.024	0.063	0.669396
Gm10754	2.0757e-05	0.0627337	0.88	0.892	0.670159
Csmd2	2.07581e-05	-0.0972238	0.751	0.845	0.670195
Rasgrp1	2.09581e-05	-0.0955636	0.734	0.821	0.676652
Asxl3	2.09914e-05	-0.0999903	0.404	0.523	0.677728
Rnf187	2.11773e-05	-0.0475545	0.092	0.154	0.683731
Dlgap4	2.11841e-05	-0.103532	0.631	0.749	0.68395
Pou3f1	2.1333e-05	-0.0744057	0.15	0.231	0.688757
Eif3d	2.13566e-05	-0.0288905	0.017	0.053	0.689519
Dclk2	2.17293e-05	-0.101334	0.598	0.711	0.701552
Cdv3	2.22026e-05	-0.0604506	0.068	0.123	0.716835
Pcdh19	2.22335e-05	0.127521	0.508	0.466	0.717831
Smim1	2.22502e-05	-0.051037	0.024	0.062	0.718368
Cox6a1	2.26164e-05	-0.073529	0.16	0.23	0.730192
Smg5	2.28304e-05	-0.0797003	0.218	0.31	0.737101
Zmynd8	2.28447e-05	0.0887682	0.752	0.728	0.737562
Celf4	2.30739e-05	0.0813398	0.786	0.807	0.744964
4933433G19Rik	2.31688e-05	-0.0551876	0.087	0.152	0.748029
9230117E06Rik	2.34244e-05	-0.0361896	0.015	0.049	0.756281
Slc23a2	2.38053e-05	-0.10193	0.483	0.611	0.768576
Poldip2	2.41342e-05	-0.054756	0.059	0.112	0.779197
Cdc5l	2.4162e-05	-0.0721392	0.153	0.233	0.780094
Cacna1d	2.43088e-05	0.0527677	0.893	0.92	0.784835
Pradc1	2.43195e-05	-0.0562828	0.052	0.103	0.785181
Phactr1	2.43412e-05	-0.024293	0.999	0.995	0.785879
Mapt	2.44019e-05	-0.0907911	0.818	0.908	0.787839
BC005561	2.44975e-05	-0.0984581	0.431	0.567	0.790925
Gm49521	2.47433e-05	-0.0582605	0.06	0.114	0.798862
Amt	2.47646e-05	0.0711756	0.119	0.068	0.79955
Kcnh5	2.51357e-05	-0.0625187	0.126	0.203	0.811531
Gm26953	2.52103e-05	-0.043401	0.035	0.08	0.813939
Siah2	2.52642e-05	-0.0434459	0.031	0.073	0.81568
Fhl2	2.54476e-05	-0.10118	0.398	0.506	0.821601
Daglb	2.55014e-05	-0.0829515	0.163	0.237	0.823337
Cct7	2.56925e-05	-0.0549918	0.092	0.151	0.829509
Pelp1	2.60024e-05	-0.0591908	0.08	0.14	0.839512
Pdcd5	2.60132e-05	-0.0665124	0.118	0.183	0.839863
Acbd5	2.61537e-05	-0.0875	0.321	0.432	0.844399
Gm26542	2.62126e-05	-0.0675123	0.14	0.216	0.8463
Erp29	2.62161e-05	-0.0688722	0.162	0.235	0.846414
Flnb	2.64759e-05	-0.101227	0.606	0.723	0.8548
Nom1	2.66528e-05	-0.0642399	0.146	0.228	0.860514
Gad1	2.67002e-05	-0.0110551	0	0.019	0.862043
Rpl9	2.67002e-05	-0.0197865	0	0.019	0.862043
Cd9	2.67002e-05	-0.0112038	0	0.019	0.862043
Rplp2	2.67002e-05	-0.0191034	0	0.019	0.862043
Aga	2.67002e-05	-0.0142064	0	0.019	0.862043
Nhp2	2.67002e-05	-0.00926287	0	0.019	0.862043
Ndufaf8	2.67002e-05	-0.00979789	0	0.019	0.862043
Grp	2.67002e-05	-0.0129081	0	0.019	0.862043
Tmem158	2.70396e-05	-0.0607029	0.085	0.145	0.873002
Ablim2	2.72569e-05	-0.10299	0.612	0.744	0.880015
Mllt11	2.74211e-05	-0.0768655	0.273	0.368	0.885318
1700024B18Rik	2.77393e-05	-0.0668382	0.127	0.201	0.895591
Ythdc1	2.77611e-05	-0.0881853	0.371	0.491	0.896296
Dner	2.77924e-05	-0.0979063	0.408	0.519	0.897306
B4gat1	2.86187e-05	-0.0392676	0.072	0.129	0.923983
Ppp4r2	2.86937e-05	-0.0848412	0.335	0.441	0.926405
Cenpv	2.90055e-05	-0.0855984	0.331	0.442	0.936472
Ssu72	2.9053e-05	-0.0757986	0.215	0.301	0.938004
Gm6525	2.91045e-05	-0.0300341	0.005	0.031	0.939669
Pram1	2.92487e-05	-0.0684442	0.103	0.166	0.944323
Plxna4os3	2.94222e-05	-0.0847903	0.237	0.334	0.949926
Slc7a1	2.94742e-05	-0.0675706	0.096	0.16	0.951603
Nob1	2.95117e-05	-0.0738375	0.183	0.271	0.952814
Ptdss2	2.95267e-05	-0.0704334	0.139	0.211	0.953298
Slc9a4	2.97738e-05	0.0679636	0.112	0.062	0.961276
Maged2	2.98759e-05	-0.0209962	0.002	0.024	0.964572
Gm44257	3.00052e-05	0.108208	0.671	0.659	0.968747
Gm27017	3.0117e-05	-0.0465784	0.035	0.079	0.972356
Gm20641	3.03515e-05	-0.0524865	0.073	0.133	0.979928
Gm27016	3.05923e-05	-0.0290897	0.005	0.031	0.987703
Nfyb	3.07313e-05	-0.0709252	0.11	0.177	0.99219
Lhfpl2	3.08403e-05	-0.0252967	0.005	0.031	0.995709
Eml6	3.08966e-05	-0.0498129	0.963	0.977	0.997527
Gdpd1	3.09712e-05	-0.0923377	0.338	0.442	0.999937
4930447C04Rik	3.10334e-05	-0.0948219	0.203	0.29	1
Uqcrh	3.11569e-05	-0.0334695	0.132	0.205	1
4930428E07Rik	3.13255e-05	-0.0820938	0.134	0.206	1
Gcn1	3.1599e-05	-0.0843493	0.222	0.308	1
Gm17202	3.1687e-05	-0.063969	0.142	0.224	1
Sorcs3	3.27132e-05	0.0574023	0.96	0.947	1
Tsnax	3.27258e-05	-0.0853957	0.233	0.317	1
mt-Nd2	3.31967e-05	0.00540649	0.011	0.042	1
Rasd1	3.33164e-05	-0.0419576	0.031	0.072	1
Pitpna	3.33628e-05	-0.0949051	0.529	0.64	1
Marcks	3.34848e-05	-0.0489165	0.047	0.094	1
Apc2	3.35276e-05	-0.0576548	0.084	0.145	1
Ube2m	3.36089e-05	-0.0460985	0.097	0.159	1
4930484I04Rik	3.36355e-05	-0.0505073	0.055	0.107	1
Ctxn1	3.37837e-05	-0.0613213	0.139	0.208	1
Fam210a	3.395e-05	-0.0677592	0.131	0.202	1
Map3k14	3.41177e-05	-0.0472049	0.039	0.085	1
Tiparp	3.41284e-05	-0.0739674	0.127	0.198	1
Dnajc19	3.42523e-05	-0.0738546	0.231	0.323	1
Thap12	3.42611e-05	-0.0650054	0.122	0.194	1
Gm15680	3.46794e-05	-0.100185	0.334	0.433	1
Stx7	3.46829e-05	-0.0654956	0.217	0.312	1
Fstl1	3.47887e-05	0.0907751	0.213	0.147	1
Dcun1d2	3.49763e-05	-0.0766349	0.273	0.38	1
Srcin1	3.49878e-05	-0.0872594	0.441	0.552	1
Nrg2	3.50153e-05	-0.0794697	0.285	0.393	1
Marcksl1	3.53306e-05	-0.0189113	0.007	0.033	1
Fbxl2	3.55629e-05	-0.0993804	0.447	0.569	1
Fam104a	3.59239e-05	-0.0698583	0.136	0.205	1
Gm39326	3.61088e-05	-0.0667041	0.119	0.19	1
Dstyk	3.64646e-05	-0.0894054	0.342	0.445	1
Ddx55	3.64745e-05	-0.078729	0.262	0.359	1
Npas2	3.65294e-05	-0.100671	0.502	0.64	1
Itpr1	3.65653e-05	0.0504911	0.917	0.928	1
Cdc42se2	3.65952e-05	-0.097959	0.516	0.622	1
Prkaa2	3.68331e-05	-0.0689105	0.219	0.316	1
Ube2q2	3.72528e-05	-0.0791472	0.266	0.367	1
Prdx2	3.74787e-05	-0.0446476	0.14	0.211	1
Fbxl16	3.75681e-05	-0.0778945	0.216	0.302	1
Npr3	3.78077e-05	-0.0946299	0.287	0.387	1
Gm26918	3.78315e-05	-0.0464309	0.032	0.074	1
Sem1	3.80753e-05	-0.0726248	0.163	0.232	1
Hnrnpa0	3.81142e-05	-0.0489318	0.071	0.127	1
Mbnl1	3.83836e-05	-0.096631	0.516	0.64	1
Cntnap2	3.90508e-05	-0.0211818	0.998	0.999	1
Bdh1	3.93339e-05	-0.0742349	0.16	0.24	1
4933412O06Rik	3.93353e-05	0.110935	0.355	0.293	1
Mdh2	3.9388e-05	-0.0523703	0.183	0.263	1
Pgrmc1	3.94293e-05	-0.0633814	0.16	0.231	1
Brf1	3.95487e-05	-0.0733193	0.152	0.225	1
Ube2e2	4.04133e-05	-0.0422021	0.992	0.993	1
Prepl	4.06502e-05	-0.0872649	0.34	0.457	1
Mrpl12	4.08959e-05	-0.0113487	0	0.018	1
Gpank1	4.08959e-05	-0.0159024	0	0.018	1
Glis3	4.08959e-05	-0.0107083	0	0.018	1
Hs3st1	4.09624e-05	-0.0668517	0.128	0.198	1
2610203C22Rik	4.15534e-05	-0.0538765	0.082	0.143	1
Gabarap	4.15714e-05	-0.0240248	0.026	0.065	1
Bhlhb9	4.20203e-05	0.0976924	0.285	0.22	1
Atad2	4.205e-05	0.0614479	0.098	0.052	1
Etfb	4.20966e-05	-0.0100798	0.003	0.026	1
Paqr9	4.36747e-05	-0.0619563	0.099	0.16	1
Hspe1	4.42772e-05	-0.0235762	0.091	0.153	1
AI593442	4.42872e-05	-0.0668033	0.16	0.235	1
Vti1b	4.45951e-05	-0.0948094	0.341	0.438	1
Fkbp5	4.46371e-05	-0.0764192	0.245	0.347	1
Sf3b6	4.46707e-05	-0.0761439	0.226	0.315	1
St8sia1	4.46769e-05	-0.0886172	0.391	0.511	1
Dcaf11	4.47745e-05	-0.0552033	0.087	0.147	1
Inpp5j	4.48555e-05	-0.0494402	0.057	0.107	1
Resf1	4.50099e-05	-0.068165	0.131	0.2	1
Naa30	4.51105e-05	-0.0620172	0.094	0.156	1
Nptn	4.51194e-05	-0.0656375	0.93	0.969	1
Tubb2b	4.51529e-05	-0.0187862	0.014	0.046	1
Serpina10	4.54177e-05	-0.0265186	0.005	0.03	1
Chst11	4.55921e-05	-0.0968585	0.473	0.577	1
Gls	4.56016e-05	0.0502359	0.91	0.925	1
A230009B12Rik	4.58092e-05	-0.0615315	0.071	0.127	1
Dnajc3	4.58546e-05	-0.0654179	0.181	0.265	1
1700084C06Rik	4.62323e-05	-0.0726217	0.216	0.305	1
Rab43	4.64655e-05	-0.0746472	0.146	0.221	1
Lrrc8d	4.65003e-05	-0.0852778	0.321	0.419	1
Aplp2	4.67564e-05	-0.0743384	0.368	0.483	1
Hsbp1	4.71264e-05	-0.033304	0.091	0.151	1
Car12	4.81457e-05	0.0999371	0.205	0.144	1
Tent4a	4.82519e-05	-0.065144	0.13	0.201	1
Gm20700	4.92147e-05	-0.0363609	0.024	0.062	1
Zswim8	4.95545e-05	-0.0687684	0.222	0.317	1
Gm2824	4.96818e-05	0.114449	0.305	0.242	1
Igf2bp3	5.01458e-05	-0.073886	0.271	0.379	1
Clk1	5.05907e-05	0.100288	0.65	0.613	1
Ywhaz	5.08938e-05	-0.0955622	0.547	0.667	1
Grm8	5.09476e-05	0.0822342	0.13	0.077	1
Rnf19a	5.11325e-05	-0.0894634	0.318	0.419	1
Gm16347	5.19003e-05	-0.0395573	0.021	0.056	1
Maea	5.2015e-05	-0.0702801	0.139	0.209	1
Astn2	5.25368e-05	-0.108014	0.729	0.825	1
Rapgef4	5.28202e-05	0.0640891	0.849	0.865	1
Srsf2	5.38102e-05	0.0976879	0.37	0.304	1
9630015K15Rik	5.38415e-05	-0.0582482	0.071	0.126	1
Eif4ebp2	5.46083e-05	-0.0626219	0.106	0.17	1
Clta	5.47778e-05	-0.0840644	0.287	0.371	1
Gm13703	5.4997e-05	-0.0448124	0.026	0.064	1
Gm35040	5.51362e-05	-0.0344928	0.017	0.051	1
Chmp4c	5.51899e-05	-0.0365547	0.017	0.051	1
1500035N22Rik	5.53705e-05	-0.0917164	0.264	0.354	1
Klc1	5.56456e-05	-0.0947848	0.439	0.542	1
Nudt3	5.59561e-05	-0.0782578	0.269	0.366	1
Polr3d	5.6137e-05	-0.0476357	0.055	0.105	1
Cpsf4	5.62202e-05	-0.0470128	0.033	0.074	1
Insyn2b	5.64278e-05	0.0214749	0.023	0.003	1
Eno2	5.65415e-05	-0.0670641	0.249	0.338	1
Cachd1	5.68503e-05	-0.0925789	0.438	0.541	1
Rnaseh2c	5.68579e-05	-0.0247918	0.025	0.062	1
A430090L17Rik	5.69561e-05	-0.0929477	0.302	0.403	1
Mat2b	5.71467e-05	-0.0628607	0.111	0.175	1
Lrig1	5.72329e-05	-0.0569451	0.069	0.123	1
Gm37571	5.95226e-05	-0.0425902	0.022	0.057	1
Gm27200	5.98915e-05	-0.0471939	0.044	0.089	1
Appl2	5.9932e-05	-0.0582606	0.053	0.1	1
Rassf1	6.02302e-05	-0.0623172	0.097	0.159	1
Ski	6.04274e-05	-0.0787723	0.306	0.408	1
Got2	6.05706e-05	-0.0805455	0.263	0.354	1
Cpq	6.06568e-05	-0.0479199	0.025	0.062	1
9430091E24Rik	6.09214e-05	-0.050506	0.079	0.136	1
Ptges3	6.148e-05	-0.0703425	0.189	0.268	1
Usp46os1	6.22478e-05	-0.0591977	0.072	0.127	1
Ubxn4	6.22514e-05	-0.0911248	0.51	0.628	1
Echdc1	6.2454e-05	-0.0769939	0.251	0.35	1
Dapp1	6.26735e-05	-0.0184268	0	0.017	1
Gfap	6.26735e-05	-0.0140473	0	0.017	1
Tubb5	6.26735e-05	-0.0096231	0	0.017	1
Acaa2	6.26735e-05	-0.0176787	0	0.017	1
Uqcc3	6.26735e-05	-0.00784082	0	0.017	1
Ntrk2	6.28027e-05	-0.0844457	0.864	0.934	1
Colgalt2	6.29268e-05	-0.0633507	0.08	0.136	1
Rps27l	6.30245e-05	-0.0154154	0.005	0.029	1
Gm26713	6.3242e-05	-0.0755455	0.08	0.135	1
Sec61g	6.33573e-05	-0.0569421	0.07	0.12	1
Nudc	6.37252e-05	-0.0345101	0.097	0.159	1
Arl6ip4	6.40043e-05	-0.056954	0.104	0.166	1
Tomm20	6.48807e-05	-0.0439236	0.136	0.205	1
Gm4117	6.58508e-05	-0.0532313	0.055	0.104	1
Bmp3	6.6239e-05	0.020321	0.019	0.002	1
Elmod1	6.62634e-05	-0.0774784	0.846	0.904	1
Gm12027	6.65984e-05	-0.0597797	0.155	0.236	1
Zfp850	6.83334e-05	0.0717185	0.105	0.059	1
Manf	6.88494e-05	-0.0943593	0.277	0.35	1
Cdh6	6.89013e-05	-0.0855446	0.262	0.362	1
Coprs	6.93362e-05	-0.0164137	0.001	0.02	1
Pink1	6.98705e-05	-0.0490552	0.071	0.123	1
Tmem38a	7.01991e-05	-0.0654726	0.222	0.308	1
Lars2	7.0265e-05	-0.0638837	0.308	0.416	1
Mras	7.08387e-05	-0.0850593	0.36	0.476	1
Sharpin	7.17179e-05	-0.0533791	0.052	0.099	1
Xkr6	7.17953e-05	-0.0986702	0.519	0.631	1
Naxd	7.18381e-05	-0.078341	0.253	0.341	1
Gm17545	7.24533e-05	-0.0408894	0.033	0.074	1
Phldb1	7.3425e-05	-0.0315498	0.021	0.055	1
Cers1	7.35924e-05	-0.057744	0.09	0.148	1
Gm28085	7.40328e-05	-0.0276079	0.009	0.036	1
Il1r2	7.40649e-05	-0.0355706	0.023	0.059	1
Slc4a7	7.41332e-05	0.102912	0.512	0.477	1
Gm26861	7.42544e-05	-0.0453776	0.046	0.093	1
Ppp1r13b	7.4391e-05	-0.0976341	0.52	0.634	1
Chd9	7.55488e-05	0.0667443	0.812	0.81	1
Sys1	7.58116e-05	-0.0703569	0.172	0.243	1
Efcab6	7.62372e-05	0.0840296	0.158	0.104	1
Cd34	7.63255e-05	-0.0628697	0.103	0.165	1
Cdc37	7.69362e-05	-0.0520101	0.092	0.149	1
Usp46os2	7.77604e-05	-0.0315978	0.01	0.037	1
Lrrc8b	7.8169e-05	-0.077085	0.309	0.414	1
Luc7l3	7.82972e-05	0.0760854	0.825	0.816	1
Ube2j1	7.8372e-05	-0.066959	0.146	0.217	1
Yipf4	7.84055e-05	-0.0586839	0.169	0.246	1
Cdc25b	7.86587e-05	-0.0721762	0.13	0.196	1
Bag6	8.02583e-05	-0.0395015	0.051	0.098	1
Catspere2	8.03867e-05	0.100315	0.572	0.546	1
Ccnl2	8.05228e-05	-0.0851366	0.388	0.486	1
Larp1	8.0784e-05	-0.088082	0.379	0.487	1
4930453N24Rik	8.08957e-05	-0.0586629	0.12	0.188	1
Gm47658	8.15676e-05	-0.0320308	0.011	0.039	1
Dusp4	8.19865e-05	-0.0365231	0.016	0.048	1
Emc10	8.2648e-05	-0.0791243	0.243	0.316	1
Creg2	8.27569e-05	-0.0827645	0.347	0.458	1
Magi2	8.33369e-05	0.0119328	0.999	0.998	1
Skiv2l	8.37309e-05	-0.0544356	0.051	0.097	1
Pcsk2	8.37859e-05	0.0395266	0.939	0.957	1
Gm43951	8.38563e-05	-0.027923	0.011	0.039	1
Slc16a4	8.39009e-05	-0.0606816	0.108	0.172	1
D930015M05Rik	8.41511e-05	-0.0361234	0.027	0.065	1
Plcb1	8.43961e-05	0.03231	0.993	0.991	1
Tmem184b	8.45357e-05	-0.0660149	0.112	0.175	1
Ssbp4	8.54586e-05	-0.0792191	0.361	0.455	1
Gm9856	8.59573e-05	-0.0617255	0.114	0.178	1
Chn1	8.73948e-05	-0.0698799	0.904	0.953	1
Ppp3r1	8.87298e-05	-0.0825321	0.334	0.425	1
Abhd6	8.95988e-05	-0.0851605	0.401	0.509	1
Mapk14	8.96924e-05	-0.0887579	0.421	0.517	1
Prss52	9.02671e-05	-0.0417	0.022	0.056	1
Arpc5	9.11503e-05	-0.0795181	0.31	0.407	1
Xk	9.14731e-05	-0.0446352	0.039	0.081	1
Rwdd2a	9.20437e-05	-0.0247036	0.005	0.029	1
Parp6	9.20524e-05	-0.0734305	0.309	0.411	1
Gbe1	9.28637e-05	-0.0477972	0.046	0.09	1
Slc24a4	9.2945e-05	-0.0835684	0.32	0.421	1
Atg4d	9.29835e-05	-0.0534107	0.087	0.145	1
Immp2l	9.40066e-05	-0.0950685	0.726	0.823	1
Fbl	9.40082e-05	-0.0582612	0.098	0.157	1
Ptpn14	9.41073e-05	0.0333069	0.038	0.012	1
Galnt1	9.50617e-05	-0.0891098	0.406	0.512	1
Ppp4c	9.51047e-05	-0.0506929	0.047	0.091	1
Ankrd52	9.53754e-05	-0.0596225	0.122	0.188	1
Gm36146	9.59506e-05	-0.0310967	0.013	0.042	1
Gm15581	9.59901e-05	-0.0333163	0.009	0.035	1
A630072L19Rik	9.61094e-05	-0.0211138	0	0.016	1
Tm9sf3	9.61746e-05	-0.0742264	0.252	0.338	1
Msrb3	9.70298e-05	0.0821763	0.148	0.095	1
Brd9	9.73984e-05	0.0518397	0.937	0.935	1
Dhx33	9.75203e-05	-0.0680932	0.139	0.205	1
Slc25a25	9.88761e-05	-0.0747511	0.219	0.307	1
Gm48696	9.89934e-05	-0.0408734	0.038	0.081	1
Actb	9.90579e-05	0.0740101	0.334	0.256	1
Reck	0.000100103	-0.0828477	0.282	0.379	1
Zranb3	0.000100287	0.085051	0.219	0.159	1
Tmem64	0.000101401	-0.0516707	0.057	0.104	1
Pdpr	0.000102032	-0.0735157	0.213	0.296	1
Erbin	0.000102156	-0.0129427	0.002	0.022	1
Dusp5	0.000102845	-0.048826	0.034	0.073	1
mt-Nd4	0.000103638	-0.00110844	0.012	0.041	1
Dixdc1	0.000103678	-0.0766209	0.299	0.404	1
4930567K20Rik	0.000104284	0.0942371	0.214	0.155	1
Tbl3	0.000104294	-0.0657632	0.131	0.198	1
Sphkap	0.000104675	-0.0491242	0.965	0.973	1
Srsf4	0.000105266	-0.0758101	0.245	0.337	1
Gm35501	0.000105963	-0.039464	0.049	0.096	1
Mapk4	0.00010689	-0.0910087	0.595	0.7	1
Aste1	0.000106937	-0.0749842	0.21	0.289	1
Gemin2	0.00010811	-0.0482998	0.052	0.099	1
Smarcd1	0.000108217	-0.0629094	0.157	0.232	1
Trappc2l	0.000108422	-0.0218413	0.043	0.086	1
Gabra3	0.000109164	0.106414	0.265	0.206	1
Tmcc3	0.000109538	-0.0825993	0.379	0.477	1
Sybu	0.000109777	-0.0973594	0.724	0.855	1
Pgk1	0.000110924	-0.0430618	0.111	0.17	1
Kcnb1	0.000111173	-0.091089	0.465	0.564	1
Ikzf2	0.000111178	0.060021	0.083	0.043	1
Sv2b	0.000111671	0.0676688	0.833	0.829	1
Itgav	0.000112244	0.0765861	0.132	0.082	1
Ap2a1	0.000113238	-0.0753562	0.16	0.225	1
Gm11201	0.0001135	-0.0315958	0.02	0.053	1
Nrp2	0.00011382	-0.0545008	0.165	0.243	1
Rpl10a	0.000115122	0.0323283	0.074	0.036	1
Nuak1	0.000115524	-0.0685655	0.215	0.302	1
Ntng2	0.000116227	0.107852	0.255	0.198	1
Dynlrb1	0.000116263	0.0227034	0.07	0.033	1
Eef1b2	0.000116379	-0.0202739	0.041	0.084	1
Dlg4	0.000116838	-0.0862206	0.436	0.545	1
Socs2	0.000117038	0.0587111	0.076	0.038	1
Ccdc186	0.000118569	-0.0665872	0.177	0.254	1
Gm3448	0.000118679	-0.058454	0.123	0.189	1
Mrps18a	0.000118696	-0.0566356	0.141	0.211	1
Armh3	0.000119049	-0.0881041	0.422	0.53	1
Endog	0.000119228	0.0111699	0.02	0.003	1
AV356131	0.00012027	0.0128985	0.02	0.003	1
1810037I17Rik	0.000120307	-0.0268463	0.043	0.085	1
Cab39l	0.000120934	-0.0727606	0.225	0.309	1
Snx30	0.000121518	-0.074968	0.312	0.414	1
A530046M15Rik	0.000122683	-0.0812057	0.219	0.303	1
Golga7b	0.000123065	-0.0431083	0.045	0.088	1
Gm47272	0.000123414	-0.0337796	0.026	0.062	1
Tbc1d30	0.000123676	-0.0585609	0.118	0.181	1
Slc2a8	0.000123818	-0.0467528	0.075	0.129	1
0610040B10Rik	0.000124385	0.0404666	0.051	0.021	1
Scamp3	0.000125101	-0.053636	0.033	0.069	1
Dnm3	0.000125154	0.105579	0.385	0.328	1
Fbrsl1	0.000127226	-0.0788953	0.322	0.419	1
Dtx1	0.00012747	-0.0514821	0.086	0.143	1
Trhde	0.000128305	-0.0887704	0.492	0.603	1
Mir100hg	0.00012833	0.0640649	0.858	0.862	1
Ldb1	0.000128654	-0.0563222	0.075	0.127	1
Fdxr	0.000129376	-0.0451475	0.044	0.087	1
Ap2b1	0.000130147	-0.0844232	0.752	0.841	1
Anxa11os	0.000130809	-0.0248613	0.011	0.038	1
Fbxo10	0.000130961	-0.072092	0.223	0.309	1
Eif3b	0.000131414	-0.0503388	0.057	0.102	1
Rab30	0.00013233	-0.0899645	0.403	0.516	1
Synpo	0.000133706	-0.0748794	0.289	0.386	1
Robo3	0.000133837	-0.0504161	0.073	0.126	1
Lamtor1	0.000134395	-0.0528663	0.071	0.12	1
Snx17	0.000134585	-0.042271	0.044	0.086	1
Gm47448	0.000134961	-0.0692848	0.13	0.197	1
Sar1b	0.000135194	-0.0643404	0.214	0.292	1
Auh	0.000135772	-0.0797048	0.313	0.406	1
Uchl4	0.000136363	-0.0479551	0.061	0.11	1
Mettl2	0.000136485	-0.0653254	0.138	0.205	1
Arl6ip5	0.000136638	-0.0708033	0.206	0.28	1
Sgcb	0.000139105	-0.0624262	0.129	0.192	1
Dnajc7	0.000139505	-0.0771157	0.385	0.495	1
Usp46	0.000140617	-0.0946857	0.543	0.67	1
Ndufv2	0.00014115	-0.0741575	0.283	0.367	1
Mrpl28	0.000142085	-0.0121944	0.017	0.049	1
Tceal8	0.000142141	-0.010365	0.003	0.023	1
Rnf39	0.000143147	-0.0268565	0.005	0.028	1
Gm42067	0.000143334	-0.0199206	0.005	0.028	1
Ksr2	0.000143636	-0.0787344	0.77	0.846	1
Gm11750	0.000145253	-0.0227165	0.003	0.023	1
Safb	0.000146561	-0.0739746	0.283	0.378	1
Ube2e1	0.000146778	-0.0706889	0.222	0.301	1
Gm10791	0.000147164	-0.0438737	0.031	0.068	1
4930557K07Rik	0.000147451	-0.0524874	0.109	0.172	1
Cox5b	0.000147493	-0.0138105	0	0.016	1
Mkks	0.000147493	-0.0144938	0	0.016	1
Slc6a1	0.000147493	-0.00925103	0	0.016	1
Dctpp1	0.000147493	-0.0111862	0	0.016	1
H2afx	0.000147493	-0.00863771	0	0.016	1
Ddt	0.000147493	-0.0090408	0	0.016	1
Uxs1	0.000148243	-0.0851231	0.319	0.402	1
A830018L16Rik	0.000148908	0.124811	0.43	0.386	1
Mylip	0.000151178	-0.0856574	0.329	0.426	1
8030451O07Rik	0.000152193	-0.0472971	0.049	0.094	1
Cntn1	0.00015246	0.0405614	0.939	0.953	1
Kdm1a	0.00015331	-0.0813819	0.372	0.49	1
Dnaja3	0.000153334	-0.0576108	0.144	0.212	1
Gm15414	0.000154483	-0.0689783	0.182	0.262	1
Mboat2	0.000155884	-0.0942801	0.635	0.751	1
Dhrs7	0.000156524	-0.0346723	0.026	0.061	1
Hopx	0.000156833	-0.0142915	0.002	0.021	1
Arsj	0.000159529	0.025615	0.033	0.01	1
B4galnt3	0.000159846	-0.0441602	0.063	0.114	1
Pcdh17	0.000159964	0.130597	0.508	0.473	1
Gm47405	0.000160924	-0.0630584	0.148	0.22	1
4933406C10Rik	0.000160957	0.0606795	0.11	0.065	1
Gpr107	0.000161156	-0.0774548	0.285	0.375	1
Gm4450	0.000161382	-0.0195699	0.001	0.018	1
Srpr	0.000161565	-0.0644349	0.228	0.315	1
Ndufs2	0.000162195	-0.0415028	0.078	0.128	1
Ttyh2	0.00016328	-0.0136066	0.001	0.018	1
Erc2	0.000163429	0.0379406	0.983	0.985	1
Ntf3	0.000164245	-0.00955571	0.002	0.021	1
Fam149b	0.000164492	-0.0730772	0.248	0.337	1
4833422C13Rik	0.000164947	-0.0573309	0.061	0.107	1
2310075C17Rik	0.000164982	-0.0281188	0.011	0.037	1
Frrs1l	0.000165282	-0.080628	0.524	0.63	1
2900052L18Rik	0.000165491	-0.0451016	0.046	0.088	1
Aopep	0.000165597	-0.0799576	0.822	0.898	1
Xist	0.000166029	-0.0207445	0.001	0.018	1
Ssr2	0.000166159	-0.0331821	0.04	0.081	1
Gm13833	0.000166862	-0.0188968	0.001	0.018	1
Gm43298	0.000167141	-0.0208188	0.001	0.018	1
Dipk2a	0.000167811	-0.0613127	0.111	0.172	1
Mfap3	0.000168137	-0.0701801	0.253	0.339	1
Ubr2	0.000168575	-0.0902237	0.388	0.476	1
Sh3gl2	0.000169063	0.0545003	0.834	0.865	1
Gm33206	0.0001693	-0.0386574	0.025	0.06	1
Nanos1	0.000169861	-0.0296867	0.012	0.039	1
Cox17	0.000170506	-0.0386683	0.06	0.106	1
B4galt5	0.000171229	-0.0510002	0.095	0.153	1
Mydgf	0.000171665	-0.020433	0.035	0.074	1
Rbm20	0.000171866	-0.0250566	0.007	0.029	1
Frmpd1	0.000172391	-0.0483306	0.041	0.082	1
Usp10	0.000172397	-0.0608092	0.156	0.228	1
Hist3h2a	0.000173541	-0.0351716	0.037	0.075	1
Degs2	0.000173871	-0.0302582	0.019	0.049	1
Gm13617	0.00017473	-0.034781	0.014	0.042	1
Rexo1	0.000175438	-0.0517677	0.109	0.171	1
Anapc1	0.000175949	-0.070628	0.283	0.38	1
Gorab	0.000176478	-0.0438449	0.052	0.098	1
Focad	0.000176584	-0.0786453	0.774	0.854	1
Rab42	0.000176677	-0.0366707	0.028	0.064	1
Kmt5a	0.000176882	-0.0621861	0.156	0.227	1
Shoc1	0.000177332	0.124319	0.186	0.136	1
Gng2	0.000177623	-0.0919315	0.528	0.653	1
Mov10l1	0.000178144	-0.0268243	0.011	0.037	1
Cox7a2l	0.000178313	-0.051399	0.124	0.183	1
Man2a2	0.000180388	-0.063907	0.246	0.335	1
Gm31305	0.000180756	-0.0397166	0.029	0.066	1
Zeb2	0.00018099	0.028308	0.997	0.995	1
Gm26672	0.000181306	-0.0689543	0.2	0.277	1
Nfasc	0.000181842	-0.0879027	0.665	0.772	1
Hes1	0.000182394	0.0542101	0.07	0.035	1
Maml3	0.000185463	0.0896755	0.147	0.097	1
Gm16036	0.000185541	0.0251286	0.021	0.003	1
Neto1	0.000185961	0.121671	0.41	0.364	1
Rpp21	0.000186974	-0.0610069	0.118	0.177	1
Rnf25	0.000187223	-0.0670543	0.202	0.282	1
Phtf2	0.000188617	-0.0747867	0.258	0.341	1
Pnpla3	0.000189392	-0.0441942	0.053	0.099	1
Clock	0.000189879	-0.0935394	0.569	0.688	1
Adgrl3	0.000190195	0.0128875	0.997	0.997	1
Lsm11	0.000190765	-0.0232282	0.008	0.031	1
Dip2a	0.000191067	-0.0592083	0.169	0.244	1
Xpr1	0.000192404	0.101247	0.325	0.268	1
Gm16043	0.000194332	-0.0399666	0.044	0.086	1
Zfp704	0.000196617	-0.0870463	0.436	0.539	1
Rnf217	0.000197637	0.0712258	0.158	0.107	1
Dera	0.000198831	0.0434276	0.058	0.026	1
Slc25a17	0.000199638	-0.0631112	0.132	0.195	1
Zfp189	0.000200223	-0.0440744	0.078	0.131	1
Gm10658	0.000200454	-0.0367163	0.072	0.126	1
Bub3	0.00020051	-0.0544203	0.112	0.173	1
Nif3l1	0.000202171	-0.0519411	0.095	0.152	1
Rab5b	0.000203323	-0.0640887	0.252	0.345	1
Mlf2	0.000203347	-0.0670375	0.229	0.304	1
Pcdh1	0.000203661	-0.0541188	0.18	0.257	1
1700001D01Rik	0.000204122	-0.0232322	0.008	0.031	1
Nkapd1	0.000208431	-0.0541742	0.081	0.133	1
Gm48479	0.000209729	-0.0290233	0.009	0.033	1
Emc4	0.000209933	-0.0682172	0.127	0.181	1
Tspan3	0.000210639	-0.0727668	0.301	0.38	1
Rack1	0.000210963	-0.0251912	0.062	0.109	1
Actr3	0.000212395	-0.0851547	0.529	0.642	1
Adprhl2	0.000212402	-0.0521761	0.083	0.136	1
Arid5b	0.000213095	0.0951784	0.597	0.563	1
Sfxn5	0.000213463	-0.0629734	0.169	0.24	1
Gng4	0.000213745	-0.0383284	0.024	0.057	1
Map1a	0.000216067	-0.0532321	0.14	0.206	1
Gm28578	0.000217541	0.0532888	0.073	0.037	1
4930556J24Rik	0.000218844	-0.045251	0.08	0.133	1
Mgrn1	0.000220912	-0.0749487	0.305	0.398	1
Babam1	0.000221325	-0.0517388	0.126	0.19	1
Iscu	0.000221882	-0.0534939	0.097	0.15	1
B3gat2	0.000224916	-0.0442048	0.052	0.096	1
Vps37d	0.000226499	-0.0613099	0.158	0.228	1
Pltp	0.000226542	-0.0152797	0	0.015	1
S100a10	0.000226542	-0.0117105	0	0.015	1
Yif1b	0.000226542	-0.00814081	0	0.015	1
Psmb10	0.000226542	-0.00768713	0	0.015	1
Trf	0.000226542	-0.0118337	0	0.015	1
Taf7l2	0.000226542	-0.0181409	0	0.015	1
B3galt4	0.000226542	-0.0121852	0	0.015	1
Mcc	0.000226542	-0.00927734	0	0.015	1
Tmem164	0.000226542	-0.0132209	0	0.015	1
Ptk2b	0.00022664	-0.0766917	0.806	0.876	1
9530059O14Rik	0.000226893	-0.0657608	0.902	0.95	1
BC031181	0.000228209	-0.0655727	0.219	0.294	1
Cebpb	0.000228354	-0.024242	0.029	0.065	1
Hip1r	0.000230293	-0.0389249	0.043	0.083	1
Far2os2	0.000230949	0.0486676	0.071	0.036	1
Dbp	0.000232554	-0.0357487	0.025	0.058	1
Ppfia3	0.000233395	-0.0751097	0.277	0.365	1
Nos1ap	0.00023344	-0.0598755	0.922	0.955	1
Gm11906	0.000234188	-0.0894917	0.416	0.528	1
Atp5c1	0.000234714	-0.0739418	0.281	0.356	1
Gm48228	0.000235099	-0.0374224	0.031	0.067	1
Onecut2	0.000236189	-0.0713524	0.284	0.393	1
Slc1a4	0.00023699	-0.0435771	0.048	0.09	1
1700120C14Rik	0.000238823	-0.0326825	0.021	0.052	1
Pygo2	0.000239253	-0.0389104	0.037	0.075	1
Unc45a	0.000239584	-0.0563369	0.115	0.175	1
Sde2	0.000240172	-0.0412164	0.066	0.114	1
Sms	0.000240581	-0.0735998	0.281	0.373	1
Gpcpd1	0.000241127	0.0977051	0.574	0.546	1
Tppp	0.000241345	-0.0576286	0.136	0.199	1
Pspc1	0.000241984	-0.0866243	0.441	0.551	1
Foxp4	0.000242581	-0.0437807	0.056	0.101	1
Ppib	0.000243091	-0.0755243	0.313	0.39	1
Snx3	0.000246012	-0.0687489	0.312	0.407	1
A030001D20Rik	0.000246443	-0.0259864	0.011	0.036	1
Lpl	0.000246834	-0.0492096	0.107	0.167	1
Gm46123	0.000246968	-0.0536801	0.162	0.239	1
Gm15651	0.0002472	-0.0180001	0.001	0.017	1
Enox1	0.000248437	-0.0496152	0.967	0.984	1
Mtmr10	0.000249115	-0.0520924	0.055	0.098	1
Fzr1	0.000249511	-0.0277588	0.04	0.081	1
Mir99ahg	0.000249609	0.0252208	0.985	0.989	1
Tmem250-ps	0.000249683	-0.0152565	0.001	0.017	1
Cacna2d1	0.000250222	0.0225147	0.981	0.989	1
Miat	0.000253662	-0.0752473	0.814	0.884	1
Rps8	0.000254751	-0.0462056	0.057	0.101	1
Napsa	0.00025557	-0.0186436	0.001	0.017	1
Gm47136	0.000255867	-0.0316398	0.016	0.045	1
Ptbp3	0.00025661	-0.0853096	0.365	0.464	1
Col5a2	0.000257136	0.0451645	0.036	0.012	1
Gm44040	0.000257479	-0.0623463	0.133	0.198	1
Atp1a3	0.000259462	-0.0790042	0.646	0.724	1
Gm15478	0.000260471	-0.0666537	0.195	0.268	1
Ncan	0.000260616	-0.0682605	0.214	0.289	1
Htr2a	0.000261457	-0.0595117	0.12	0.183	1
Tesc	0.000262352	-0.0484812	0.13	0.193	1
Arl5b	0.000263327	-0.0596408	0.15	0.218	1
Pknox2	0.000265096	-0.0758491	0.337	0.437	1
Mrps7	0.000268683	-0.0547505	0.063	0.107	1
Ppp1r37	0.000269127	-0.0681103	0.175	0.24	1
Gm9968	0.000269335	-0.0480351	0.057	0.101	1
Slc8a2	0.000269786	-0.0677357	0.31	0.398	1
Gm47827	0.000272625	-0.0396476	0.035	0.072	1
P4htm	0.000273638	-0.0595729	0.242	0.322	1
Gm46124	0.000274553	-0.0486527	0.056	0.1	1
Abraxas2	0.000274763	-0.0528364	0.121	0.185	1
Nefm	0.000277965	-0.0414663	0.075	0.126	1
Zbtb1	0.000278491	-0.0583456	0.11	0.168	1
Gm3294	0.000280387	-0.0676854	0.238	0.328	1
Twf2	0.000280889	-0.0642679	0.159	0.225	1
Socs4	0.000281701	-0.040489	0.053	0.097	1
Mms19	0.000282092	-0.0663961	0.218	0.296	1
Zfp651	0.000283061	-0.0456869	0.072	0.121	1
Klhl11	0.000283204	-0.0402888	0.057	0.102	1
Bcas2	0.000284139	-0.0573854	0.153	0.217	1
Gm12925	0.000284326	-0.0390236	0.031	0.066	1
Rit2	0.000287417	0.0952305	0.581	0.55	1
4933413L06Rik	0.000287579	-0.0895189	0.436	0.539	1
Ttc39c	0.000288195	0.0833186	0.217	0.161	1
Gm42722	0.000288968	0.0459672	0.076	0.04	1
Pi4k2a	0.000289096	-0.0647513	0.177	0.25	1
Becn1	0.000289954	-0.0639087	0.175	0.244	1
Nebl	0.000290268	-0.0493404	0.962	0.977	1
Col23a1	0.000290283	0.021656	0.022	0.004	1
Gm47661	0.000290789	-0.0414229	0.049	0.092	1
Tbcel	0.000291269	-0.070744	0.247	0.328	1
Rimbp2	0.000291368	-0.0700924	0.761	0.828	1
Cct3	0.000291433	-0.059603	0.133	0.192	1
Trappc10	0.000294578	-0.0623752	0.216	0.295	1
Eif3c	0.000295142	-0.0598136	0.224	0.305	1
Cacnb1	0.000296143	-0.061366	0.174	0.244	1
Nolc1	0.000296583	-0.043898	0.066	0.113	1
Hsd17b4	0.000297335	-0.0487168	0.151	0.222	1
Fgf1	0.000297459	-0.0596666	0.093	0.146	1
Taf9b	0.000299174	-0.0327288	0.024	0.056	1
St8sia3os	0.000300729	-0.0444905	0.079	0.131	1
Lrrc29	0.000301938	-0.0636479	0.184	0.261	1
Pfn2	0.00030403	-0.0679356	0.286	0.362	1
Ocel1	0.000307609	-0.0500348	0.072	0.121	1
Rora	0.000307931	-0.0763078	0.852	0.899	1
Pptc7	0.000309432	-0.0608221	0.168	0.238	1
Klhl10	0.000310557	-0.0514551	0.098	0.154	1
Lsm7	0.000311027	-0.071874	0.318	0.415	1
Kirrel	0.000312135	-0.0268732	0.01	0.034	1
Junb	0.000312243	-0.0611978	0.114	0.17	1
Rab14	0.000312704	-0.0749252	0.357	0.448	1
Cacng2	0.000312758	-0.0618969	0.16	0.228	1
Htr2b	0.000313116	-0.0370295	0.056	0.101	1
Stk39	0.000315563	-0.0829667	0.619	0.708	1
Phf8	0.000317381	-0.0751189	0.282	0.369	1
6530401F13Rik	0.000317531	0.0717257	0.151	0.102	1
Mpp3	0.000317549	-0.0317769	0.027	0.061	1
Mfsd13a	0.000319939	-0.0582743	0.111	0.167	1
Strn	0.000320521	-0.0668669	0.329	0.431	1
Slc35a4	0.000322405	-0.0173798	0.005	0.026	1
Cyth1	0.000323764	-0.0720808	0.269	0.35	1
Pkn2	0.000324881	-0.0836002	0.492	0.62	1
Gm3693	0.00032564	-0.0329879	0.013	0.039	1
Rnf185	0.000325842	-0.0528686	0.155	0.225	1
Nip7	0.000327938	-0.0480664	0.05	0.091	1
Gpatch4	0.000329965	-0.0416269	0.059	0.104	1
Ak9	0.00033015	0.030729	0.037	0.013	1
Endod1	0.000331701	-0.0535259	0.063	0.107	1
Fgf5	0.000333567	-0.0313055	0.013	0.039	1
Lhfpl4	0.000336769	-0.055458	0.164	0.235	1
Arfgef2	0.000337617	-0.0728133	0.355	0.462	1
Gapdhs	0.000344461	-0.042491	0.045	0.085	1
Gtf3c1	0.000348993	-0.069106	0.279	0.367	1
Dusp23	0.000350729	-0.0372843	0.024	0.055	1
Topors	0.000355854	-0.0382086	0.053	0.097	1
Sh3gl1	0.000356284	-0.0654493	0.206	0.281	1
Pnmal1	0.000357006	-0.0583968	0.098	0.149	1
C030014I23Rik	0.000357389	-0.0383243	0.024	0.055	1
Eid2	0.000358034	-0.0259628	0.028	0.062	1
Gm13528	0.00035821	-0.0354173	0.027	0.061	1
Nfu1	0.00036019	-0.0660675	0.138	0.196	1
Rbl2	0.000361288	-0.0626365	0.172	0.242	1
Usp14	0.000366549	-0.0730543	0.35	0.447	1
Mrtfa	0.000367363	-0.089476	0.66	0.756	1
Slc29a4	0.000367635	-0.0115475	0.002	0.019	1
Sema6a	0.000368655	0.0405174	0.072	0.037	1
Angpt1	0.00037017	0.0135652	0.02	0.003	1
Ssna1	0.000371565	-0.0177848	0.049	0.091	1
Dgcr2	0.000372617	-0.0603315	0.181	0.252	1
Tubb3	0.000372928	-0.0630921	0.234	0.309	1
Gm12353	0.000374245	-0.0695085	0.235	0.311	1
Cnpy2	0.000374555	-0.0116352	0.019	0.048	1
Nat8f1	0.000375364	0.00664979	0.011	0	1
Tufm	0.000375364	0.00830335	0.011	0	1
Slco2a1	0.000375364	0.0131262	0.011	0	1
Igsf1	0.000375364	0.0116791	0.011	0	1
Lrrtm1	0.00037951	-0.0626164	0.184	0.254	1
Polg	0.000381947	-0.0523334	0.134	0.197	1
Nup214	0.000382566	-0.0665406	0.29	0.383	1
Cbfa2t3	0.000383935	0.0791479	0.169	0.12	1
Gm13427	0.000384902	-0.0384843	0.04	0.079	1
Nup50	0.000385158	-0.0569543	0.121	0.179	1
Resp18	0.000385202	-0.00777266	0.001	0.016	1
Ankrd46	0.000385833	-0.056757	0.102	0.153	1
Coq10a	0.000387175	-0.0505037	0.092	0.144	1
Akap9	0.000387932	-0.0685619	0.356	0.459	1
Agk	0.000389344	-0.0762704	0.349	0.451	1
Npas4	0.000390902	-0.0549588	0.058	0.101	1
Tmbim1	0.000391354	-0.0481735	0.053	0.094	1
4921539H07Rik	0.000394207	-0.102844	0.593	0.675	1
[truncated: 12,182 more rows]

## Sheet: Cluster 1
	p_val	avg_log2FC	pct.1	pct.2	p_val_adj
Galntl6	2.96481e-150	1.02562	0.567	0	9.57219e-146
Dgkb	3.20736e-108	0.341352	0.971	0.939	1.03553e-103
Gm28376	2.80382e-91	-0.498603	0.697	0.947	9.05242e-87
Sgcz	1.42373e-82	0.853948	0.666	0.303	4.59664e-78
Cmss1	1.64543e-82	-0.555976	0.326	0.775	5.31244e-78
Gria1	1.80527e-79	-0.19293	0.985	0.999	5.8285e-75
Rgs6	1.00898e-77	0.644119	0.697	0.348	3.25759e-73
Lrrtm4	1.26141e-76	-0.0923972	1	1	4.07258e-72
Ahcyl2	1.30951e-75	-0.367546	0.802	0.966	4.22789e-71
4930509J09Rik	1.36783e-75	-0.545233	0.453	0.82	4.41618e-71
Cntn4	3.73402e-73	0.729287	0.528	0.162	1.20557e-68
Meg3	6.94238e-68	0.210604	0.988	0.974	2.24142e-63
Tmsb4x	1.58644e-65	-0.431888	0.164	0.537	5.12197e-61
Edil3	7.68784e-65	0.428651	0.856	0.687	2.4821e-60
Kalrn	8.13091e-62	-0.129518	0.997	1	2.62515e-57
Zbtb16	8.67607e-60	-0.494123	0.302	0.684	2.80116e-55
Sorcs1	8.1809e-59	0.608016	0.395	0.086	2.64129e-54
Cdh13	7.70287e-58	0.386454	0.862	0.694	2.48695e-53
Csmd3	1.61374e-55	-0.234282	0.929	0.991	5.21012e-51
Egfem1	1.90411e-54	-0.316968	0.821	0.949	6.14761e-50
Tmeff2	2.47085e-52	0.18656	0.981	0.976	7.97739e-48
Malat1	7.13275e-52	0.0341803	1	1	2.30288e-47
Pigk	4.09052e-51	-0.366635	0.675	0.894	1.32066e-46
Rapgef4	5.30054e-51	0.278329	0.892	0.841	1.71133e-46
Sema3e	1.84438e-49	0.482704	0.351	0.083	5.95475e-45
Chsy3	2.0483e-48	0.328084	0.857	0.762	6.61315e-44
EGFP-gn	4.09045e-48	-0.19925	0.029	0.262	1.32064e-43
Pcdh7	1.13843e-47	0.415189	0.821	0.602	3.67553e-43
Gm15738	1.92668e-46	-0.39579	0.516	0.803	6.22049e-42
Cdh9	2.72162e-45	0.191511	0.968	0.954	8.78702e-41
Ubb	6.74021e-45	-0.285967	0.082	0.346	2.17614e-40
Gm20754	1.0135e-44	-0.232434	0.901	0.979	3.27219e-40
Gm41505	2.75089e-44	-0.396323	0.15	0.451	8.88151e-40
Ralgapa2	6.47583e-44	-0.407441	0.449	0.764	2.09079e-39
Cntnap5a	9.76637e-44	0.155252	0.985	0.979	3.15317e-39
Dscaml1	2.24301e-43	-0.358339	0.599	0.841	7.24177e-39
Gapdh	1.15778e-42	-0.225092	0.054	0.286	3.738e-38
4921534H16Rik	1.33362e-42	-0.396928	0.181	0.487	4.30573e-38
Adcy1	2.15839e-42	-0.400789	0.4	0.736	6.96856e-38
Ncam2	8.3545e-42	0.124544	0.996	0.994	2.69733e-37
Cck	1.31631e-41	-0.221391	0.052	0.282	4.24985e-37
Plpp4	3.65427e-40	0.457511	0.442	0.183	1.17982e-35
Rbfox1	2.14456e-39	-0.0778195	1	1	6.92393e-35
Cst3	2.7957e-39	-0.209903	0.031	0.231	9.02619e-35
mt-Co2	3.53115e-39	-0.19877	0.067	0.307	1.14007e-34
Maml2	4.27062e-38	-0.240245	0.866	0.964	1.37881e-33
Nrg3os	1.71711e-37	-0.325677	0.639	0.847	5.54387e-33
Lhfpl3	4.094e-36	0.465002	0.391	0.147	1.32179e-31
Rasgrf1	1.73169e-35	-0.265289	0.781	0.931	5.59093e-31
Fat3	1.80867e-35	-0.379328	0.387	0.684	5.83947e-31
Hspa8	1.05579e-32	-0.213067	0.106	0.333	3.40873e-28
Zfpm2	1.06006e-32	0.0965977	0.992	0.998	3.42251e-28
Adamts17	4.45186e-32	-0.371033	0.283	0.559	1.43733e-27
Cdh8	7.01618e-32	-0.263887	0.752	0.906	2.26524e-27
Eif1	2.40525e-31	-0.178784	0.106	0.33	7.76559e-27
Asic2	5.6189e-31	-0.32991	0.523	0.774	1.81412e-26
Slit1	5.92115e-31	-0.345055	0.421	0.689	1.9117e-26
mt-Atp6	1.01189e-30	-0.17787	0.078	0.293	3.26698e-26
Tenm4	6.51076e-30	0.402923	0.401	0.205	2.10206e-25
Kcnq5	7.73624e-30	0.172784	0.151	0.006	2.49772e-25
Kcnd2	8.74827e-30	-0.0817286	0.999	1	2.82447e-25
Nectin3	9.91294e-30	0.329257	0.245	0.064	3.20049e-25
Tle4	1.42255e-29	0.30411	0.712	0.564	4.59285e-25
Dpp10	1.60461e-29	0.17544	0.152	0.007	5.18064e-25
Gm20319	1.80554e-29	-0.291748	0.119	0.347	5.82938e-25
Inhba	3.5717e-29	-0.2994	0.141	0.372	1.15316e-24
Grin2a	5.29324e-29	-0.0816498	0.998	0.999	1.70898e-24
Fgfr2	5.51615e-29	-0.287008	0.6	0.802	1.78095e-24
Galnt17	3.90265e-28	-0.169533	0.923	0.982	1.26001e-23
Gm43376	8.36389e-28	-0.332396	0.285	0.555	2.70036e-23
1700111E14Rik	9.89532e-28	-0.326992	0.427	0.686	3.1948e-23
Gm20275	2.4192e-27	-0.32067	0.298	0.566	7.81063e-23
Gm16183	3.14237e-27	-0.247717	0.069	0.252	1.01454e-22
Rprml	5.14721e-27	-0.0952842	0.004	0.117	1.66183e-22
Ddx5	6.98572e-27	0.212604	0.874	0.822	2.25541e-22
Clmp	7.78072e-27	-0.323711	0.227	0.485	2.51208e-22
Phactr1	9.69906e-27	-0.262653	0.75	0.913	3.13144e-22
Pex5l	1.08866e-26	0.32275	0.684	0.562	3.51484e-22
Slit3	1.14629e-26	-0.104134	0.983	0.998	3.70092e-22
Dgkh	1.58196e-26	-0.192906	0.85	0.936	5.10752e-22
Gm12296	2.09268e-26	-0.327996	0.34	0.601	6.75643e-22
Rpl13	2.68343e-26	-0.227223	0.169	0.38	8.66371e-22
Lrrc4c	3.82187e-26	0.178514	0.951	0.921	1.23393e-21
Jph1	7.16102e-26	-0.279583	0.652	0.874	2.31201e-21
Ttr	1.13425e-25	-0.131203	0.095	0.3	3.66205e-21
Pappa	1.18526e-25	0.328384	0.258	0.076	3.82672e-21
Syt7	2.0244e-25	-0.271984	0.614	0.828	6.53599e-21
Wipf3	2.41405e-25	-0.292479	0.519	0.747	7.79401e-21
Gabrb2	2.48862e-25	0.169891	0.92	0.883	8.03475e-21
Atp6v0c	2.89194e-25	-0.236151	0.233	0.464	9.33692e-21
Ndufa13	3.76816e-25	-0.129926	0.039	0.187	1.21659e-20
mt-Co3	3.97935e-25	-0.180095	0.067	0.241	1.28477e-20
Gm15594	4.77229e-25	-0.280683	0.145	0.362	1.54078e-20
A330015K06Rik	1.27693e-24	-0.311126	0.436	0.683	4.1227e-20
Fam135b	1.37555e-24	0.107717	0.978	0.974	4.4411e-20
Cttnbp2	2.14271e-24	-0.109378	0.99	0.998	6.91797e-20
Far2os1	2.44519e-24	0.304448	0.252	0.083	7.89454e-20
Ckb	3.36122e-24	-0.208486	0.206	0.418	1.0852e-19
Fam163b	4.10456e-24	-0.267522	0.165	0.383	1.3252e-19
Gm11149	6.56364e-24	-0.280927	0.189	0.408	2.11914e-19
Mdga2	6.9244e-24	-0.146413	0.952	0.986	2.23561e-19
Gria2	7.11626e-24	-0.0822418	0.998	0.999	2.29756e-19
5330438D12Rik	9.24625e-24	-0.279736	0.548	0.778	2.98524e-19
Mctp1	1.0586e-23	-0.134035	0.96	0.993	3.4178e-19
Rpl14	1.18294e-23	-0.127082	0.044	0.189	3.81925e-19
Gm42418	1.60209e-23	-0.163854	0.945	0.979	5.17251e-19
Mast3	1.6813e-23	-0.290913	0.446	0.691	5.42825e-19
Cox4i1	1.75805e-23	-0.197365	0.166	0.374	5.67604e-19
Spata2	2.94389e-23	-0.246667	0.097	0.277	9.50465e-19
Rpl28	6.76643e-23	-0.122293	0.041	0.182	2.18461e-18
Hpca	7.76772e-23	-0.179928	0.076	0.233	2.50789e-18
Ptchd4	9.24046e-23	-0.257696	0.673	0.854	2.98337e-18
Il16	1.27206e-22	-0.196887	0.037	0.174	4.10698e-18
Gabra2	1.77055e-22	0.110768	0.946	0.961	5.71641e-18
Son	1.84457e-22	0.196104	0.852	0.801	5.95537e-18
Fut8	1.92811e-22	-0.252218	0.659	0.855	6.22511e-18
Me3	2.21228e-22	-0.28726	0.433	0.664	7.14257e-18
Dab1	2.35114e-22	-0.056579	1	1	7.5909e-18
Thsd7b	2.4738e-22	0.336914	0.396	0.224	7.98692e-18
6530403H02Rik	2.60037e-22	0.339579	0.521	0.368	8.39557e-18
Spock3	3.76059e-22	0.167187	0.919	0.882	1.21414e-17
St6galnac5	8.30067e-22	-0.192696	0.826	0.92	2.67996e-17
Rasgrf2	8.35279e-22	-0.27173	0.201	0.416	2.69678e-17
Foxp2	8.51412e-22	0.232187	0.142	0.02	2.74887e-17
Ccdc85a	1.20463e-21	-0.168019	0.888	0.96	3.88927e-17
Arpp21	1.24118e-21	0.132599	0.936	0.931	4.00727e-17
Zfp804a	1.55959e-21	0.196604	0.884	0.829	5.03528e-17
Fndc3a	1.73269e-21	0.281974	0.565	0.418	5.59415e-17
Rps16	1.77365e-21	-0.137926	0.058	0.201	5.7264e-17
Calm1	2.40808e-21	-0.251808	0.562	0.778	7.77471e-17
Far1os	3.2097e-21	-0.257239	0.16	0.357	1.03628e-16
Gm32014	4.50187e-21	-0.266778	0.177	0.378	1.45347e-16
Kcnt2	4.7823e-21	-0.223622	0.737	0.889	1.54401e-16
Igkc	4.91025e-21	0.091969	0.1	0.001	1.58532e-16
Spock1	6.17006e-21	0.15548	0.11	0.006	1.99207e-16
A230004M16Rik	6.30055e-21	-0.282245	0.336	0.569	2.03419e-16
Fgf14	7.62338e-21	0.0480145	1	0.999	2.46128e-16
Rad51ap2	1.02859e-20	-0.227705	0.088	0.248	3.32091e-16
Nr3c2	1.03632e-20	-0.186562	0.864	0.963	3.34585e-16
Atp5h	1.13837e-20	-0.127875	0.078	0.238	3.67535e-16
Ahi1	1.27947e-20	-0.142568	0.93	0.991	4.1309e-16
Kansl1l	1.44737e-20	-0.27738	0.373	0.607	4.67297e-16
Pcdh15	1.75278e-20	0.333837	0.329	0.159	5.65903e-16
Itpr1	2.44054e-20	-0.267611	0.283	0.492	7.87952e-16
Kcnip4	3.57314e-20	0.0281457	1	1	1.15362e-15
Gabrb1	3.9553e-20	0.0823367	0.989	0.992	1.27701e-15
9630028H03Rik	4.94481e-20	-0.276255	0.306	0.531	1.59648e-15
Gm15680	7.59166e-20	-0.214357	0.072	0.22	2.45104e-15
Mt1	8.47697e-20	-0.0704873	0.017	0.122	2.73688e-15
Robo2	8.61499e-20	-0.120736	0.963	0.985	2.78144e-15
1700037C18Rik	9.33598e-20	-0.195584	0.062	0.206	3.01422e-15
Cblb	1.10548e-19	-0.27307	0.362	0.587	3.56916e-15
Sphkap	1.26605e-19	-0.175535	0.847	0.937	4.08756e-15
Chgb	1.28607e-19	-0.23622	0.279	0.461	4.15221e-15
Hdac9	1.43474e-19	-0.249435	0.626	0.815	4.6322e-15
Efemp1	1.49159e-19	0.212018	0.145	0.028	4.81575e-15
Rpl19	2.18249e-19	-0.151621	0.145	0.321	7.04639e-15
Pip5k1b	2.19456e-19	-0.233873	0.659	0.844	7.08537e-15
Gm47523	2.48962e-19	-0.224529	0.102	0.263	8.03799e-15
Fau	3.29149e-19	-0.122299	0.063	0.201	1.06269e-14
Rerg	3.94419e-19	-0.216591	0.076	0.224	1.27342e-14
Fry	4.06038e-19	-0.187793	0.796	0.916	1.31093e-14
A330102I10Rik	4.51788e-19	0.302783	0.482	0.339	1.45864e-14
Slc35f3	5.43959e-19	-0.204084	0.775	0.928	1.75623e-14
Camk1d	5.60994e-19	-0.201602	0.773	0.921	1.81123e-14
Gm28750	6.71056e-19	-0.22723	0.116	0.284	2.16657e-14
Pcsk1n	7.23094e-19	-0.125825	0.108	0.27	2.33458e-14
Arid5b	1.04112e-18	0.281345	0.525	0.386	3.36136e-14
Rpl18a	1.35691e-18	-0.0906602	0.054	0.187	4.3809e-14
Dad1	2.31327e-18	-0.11661	0.045	0.167	7.46863e-14
Miat	2.47039e-18	-0.240168	0.347	0.557	7.97589e-14
Csgalnact1	2.6391e-18	-0.266851	0.35	0.564	8.5206e-14
AY036118	2.84545e-18	-0.207367	0.186	0.386	9.18683e-14
Rasal2	2.85431e-18	-0.120191	0.954	0.993	9.21544e-14
Kcnj6	3.84179e-18	-0.180738	0.828	0.947	1.24036e-13
Ccbe1	3.84774e-18	-0.227252	0.12	0.285	1.24228e-13
Rnasek	4.11733e-18	-0.12336	0.066	0.198	1.32932e-13
Gabrb3	4.31063e-18	-0.100655	0.978	0.995	1.39173e-13
Mkx	4.68961e-18	-0.263045	0.288	0.5	1.51409e-13
Gm20642	5.44259e-18	-0.242413	0.563	0.752	1.75719e-13
Fth1	5.47038e-18	-0.183598	0.211	0.401	1.76617e-13
Rplp1	5.90753e-18	-0.144417	0.159	0.337	1.9073e-13
Pde4d	6.62606e-18	-0.245937	0.617	0.814	2.13929e-13
Gm26749	7.29235e-18	-0.213563	0.112	0.274	2.35441e-13
Timp3	7.4491e-18	-0.24328	0.217	0.408	2.40502e-13
Sorbs2	7.71549e-18	0.102693	0.966	0.959	2.49102e-13
Frmd4b	8.9592e-18	-0.237212	0.604	0.79	2.89257e-13
mt-Co1	1.51481e-17	-0.13774	0.125	0.291	4.89072e-13
Snhg11	2.35835e-17	0.182103	0.928	0.863	7.61417e-13
Sorcs3	2.57555e-17	0.270363	0.531	0.362	8.31543e-13
Olfm1	2.64156e-17	-0.215062	0.588	0.801	8.52854e-13
Calb1	2.77409e-17	-0.219137	0.143	0.31	8.95643e-13
Lca5	3.04772e-17	-0.23107	0.182	0.364	9.83988e-13
Kcnq3	3.2048e-17	-0.168842	0.858	0.955	1.0347e-12
Gm15577	3.23466e-17	-0.210803	0.131	0.298	1.04434e-12
Pde4b	3.28197e-17	0.0789355	0.078	0	1.05962e-12
Ptpn5	3.54914e-17	0.238247	0.27	0.126	1.14588e-12
Cops9	3.62841e-17	-0.0450718	0	0.067	1.17147e-12
Rian	4.14392e-17	0.250115	0.605	0.489	1.33791e-12
Gm9968	4.36359e-17	-0.184969	0.072	0.206	1.40883e-12
Ctnna2	5.08162e-17	0.0713615	0.99	0.992	1.64065e-12
Macrod2os1	8.06639e-17	-0.221006	0.133	0.295	2.60432e-12
Rpl7	8.50227e-17	-0.122446	0.064	0.189	2.74504e-12
Gm1992	9.57149e-17	-0.221099	0.167	0.343	3.09025e-12
Trpc5	1.00215e-16	-0.227518	0.18	0.361	3.23555e-12
Gm48678	1.00978e-16	-0.246178	0.362	0.585	3.26019e-12
Iqgap2	1.01098e-16	-0.188989	0.764	0.892	3.26406e-12
P2ry12	1.03821e-16	-0.190436	0.091	0.232	3.35196e-12
Unc5c	1.17212e-16	0.166763	0.899	0.856	3.78429e-12
Kcng2	1.2994e-16	-0.17979	0.081	0.222	4.19525e-12
Dapk1	1.34183e-16	-0.228576	0.581	0.762	4.33224e-12
Pcsk2os2	1.43969e-16	-0.168865	0.055	0.177	4.64818e-12
Sntg2	1.53488e-16	-0.176057	0.057	0.179	4.95553e-12
Ubc	1.74696e-16	-0.0907194	0.045	0.16	5.64024e-12
Dsp	1.94424e-16	-0.164565	0.053	0.175	6.27718e-12
Mycbp2	2.25107e-16	0.0675411	0.984	0.99	7.2678e-12
Rpl9	2.28908e-16	-0.157892	0.192	0.357	7.39052e-12
Zfp46	2.29211e-16	-0.199427	0.112	0.263	7.40029e-12
Rpl26	2.84295e-16	-0.120644	0.075	0.203	9.17876e-12
Slc4a4	2.87439e-16	-0.202155	0.707	0.86	9.28025e-12
Gm37240	3.32496e-16	-0.23885	0.399	0.594	1.0735e-11
Gm44151	4.04459e-16	-0.236558	0.373	0.586	1.30584e-11
Slc44a5	4.95689e-16	-0.231701	0.552	0.741	1.60038e-11
Rtl4	6.42361e-16	-0.259776	0.355	0.552	2.07393e-11
Arhgef25	8.94558e-16	-0.209037	0.221	0.405	2.88817e-11
AC171003.1	1.15428e-15	-0.147256	0.031	0.13	3.7267e-11
Rpl8	1.16315e-15	-0.123847	0.088	0.218	3.75534e-11
Add2	1.30573e-15	-0.211549	0.66	0.836	4.21568e-11
A830012C17Rik	1.33627e-15	0.200812	0.162	0.049	4.31429e-11
Lrrtm3	1.37815e-15	0.225936	0.653	0.561	4.44948e-11
Chchd2	1.48999e-15	-0.0854943	0.042	0.148	4.81057e-11
Atp6v0b	1.50374e-15	-0.210996	0.53	0.709	4.85498e-11
Cntnap5b	1.51496e-15	-0.251591	0.542	0.722	4.89121e-11
Fkbp5	1.51628e-15	-0.230319	0.237	0.424	4.89546e-11
Eef1a1	1.59873e-15	-0.2192	0.32	0.48	5.16165e-11
Otulin	1.899e-15	-0.2084	0.195	0.371	6.13112e-11
Gm13269	2.20772e-15	-0.228919	0.309	0.514	7.12786e-11
Ppp1r16b	2.49353e-15	-0.230399	0.304	0.498	8.05061e-11
Nrg2	2.66089e-15	-0.196044	0.709	0.867	8.59095e-11
Tspan18	3.27826e-15	-0.142402	0.028	0.122	1.05842e-10
Apoe	3.32311e-15	-0.0706133	0.051	0.166	1.0729e-10
Cdh18	3.3701e-15	0.267676	0.5	0.384	1.08807e-10
4930471G03Rik	3.47231e-15	-0.113071	0.01	0.084	1.12107e-10
Rpl18	3.66707e-15	-0.102146	0.045	0.149	1.18395e-10
Stxbp5l	3.98422e-15	0.0951224	0.972	0.969	1.28635e-10
Rpl41	4.13619e-15	-0.117335	0.134	0.284	1.33541e-10
Dscam	4.30186e-15	-0.163637	0.815	0.918	1.3889e-10
Gm48747	4.72346e-15	-0.198914	0.144	0.301	1.52501e-10
Gm5441	5.10368e-15	-0.151454	0.045	0.151	1.64777e-10
9530026P05Rik	5.24809e-15	0.268758	0.2	0.08	1.6944e-10
Gm42303	5.46733e-15	-0.191405	0.11	0.254	1.76518e-10
4932443L11Rik	5.5333e-15	-0.158384	0.072	0.195	1.78648e-10
Arhgef28	6.9103e-15	-0.192428	0.131	0.279	2.23106e-10
Hs3st4	7.15261e-15	-0.154728	0.133	0.284	2.30929e-10
Dctn3	8.04156e-15	-0.0735612	0.013	0.089	2.5963e-10
4930532I03Rik	8.86204e-15	-0.234609	0.321	0.518	2.8612e-10
Adamts18	9.42082e-15	0.137319	0.085	0.008	3.04161e-10
Gm32250	1.02752e-14	-0.219856	0.275	0.466	3.31745e-10
2010300C02Rik	1.06895e-14	-0.181565	0.728	0.859	3.45121e-10
Igfbp5	1.34831e-14	-0.146036	0.055	0.167	4.35316e-10
Cadm2	1.92479e-14	-0.0352554	0.999	1	6.21436e-10
Rtn1	1.95903e-14	-0.159651	0.853	0.949	6.32492e-10
Plekhh2	2.23263e-14	-0.15162	0.053	0.161	7.20828e-10
Arhgap39	2.84747e-14	-0.218334	0.524	0.724	9.19335e-10
Bsg	2.98868e-14	-0.149774	0.164	0.305	9.64925e-10
Grm5	3.2705e-14	0.0499821	1	1	1.05591e-09
Gm34237	4.18916e-14	-0.12361	0.026	0.114	1.35251e-09
Nkain3	4.44858e-14	0.194352	0.737	0.684	1.43627e-09
Tgfb2	5.3851e-14	-0.178685	0.097	0.226	1.73863e-09
P2ry14	5.73671e-14	-0.222169	0.392	0.594	1.85215e-09
Hras	5.95067e-14	-0.0661122	0.018	0.098	1.92123e-09
4930545L23Rik	6.15253e-14	-0.16804	0.102	0.236	1.9864e-09
Gm16267	6.50613e-14	-0.167788	0.081	0.205	2.10057e-09
Dynll1	6.59695e-14	-0.157118	0.211	0.364	2.12989e-09
Spink8	6.857e-14	-0.0689416	0.006	0.069	2.21385e-09
Gm17227	7.36693e-14	-0.180169	0.132	0.278	2.37849e-09
Cap2	8.42758e-14	-0.175164	0.742	0.878	2.72093e-09
2023-03-01	8.76291e-14	-0.198864	0.696	0.837	2.82919e-09
Sh3d19	1.0151e-13	-0.205684	0.211	0.374	3.27736e-09
Rpsa	1.01757e-13	-0.136931	0.096	0.214	3.28532e-09
4930590L20Rik	1.07618e-13	-0.185659	0.143	0.295	3.47457e-09
4932413F04Rik	1.09947e-13	-0.145781	0.054	0.161	3.54974e-09
Col6a1	1.13806e-13	0.128063	0.08	0.008	3.67434e-09
Immp2l	1.20937e-13	-0.222524	0.524	0.718	3.90456e-09
Slc4a3	1.32297e-13	-0.170149	0.119	0.257	4.27134e-09
Rbfox3	1.35096e-13	-0.148568	0.835	0.931	4.36172e-09
Uqcr11	1.35595e-13	-0.0710204	0.022	0.102	4.37781e-09
Taf1d	1.44702e-13	0.22629	0.43	0.29	4.67184e-09
Abcc8	1.46945e-13	-0.174297	0.103	0.231	4.74428e-09
Hsp90ab1	1.5205e-13	-0.191705	0.39	0.582	4.90909e-09
Gabbr2	1.60722e-13	-0.181069	0.703	0.849	5.18906e-09
Efr3a	1.68252e-13	0.242892	0.434	0.311	5.43217e-09
Rpl38	1.97649e-13	-0.0958736	0.078	0.195	6.38129e-09
Adgrl3	1.9891e-13	0.0625449	0.985	0.987	6.422e-09
Srrm4	2.30929e-13	-0.216577	0.316	0.506	7.45577e-09
Gm27153	2.40035e-13	-0.137657	0.042	0.137	7.74976e-09
Camk2b	2.5625e-13	-0.192043	0.629	0.79	8.27328e-09
Nrgn	2.67076e-13	-0.205538	0.555	0.684	8.62281e-09
Prkce	2.8159e-13	-0.0753063	0.985	0.994	9.09141e-09
Car10	3.1073e-13	0.181902	0.747	0.69	1.00322e-08
4833422C13Rik	3.18451e-13	-0.170386	0.104	0.232	1.02815e-08
F730043M19Rik	3.2168e-13	-0.212479	0.265	0.441	1.03858e-08
Atp5a1	3.3954e-13	-0.175172	0.263	0.432	1.09624e-08
Osbp2	3.73867e-13	-0.205109	0.547	0.746	1.20707e-08
Atp5j	4.29883e-13	-0.0985535	0.072	0.18	1.38792e-08
Atp5g1	4.91905e-13	-0.0803043	0.046	0.143	1.58816e-08
Slc24a4	5.09446e-13	-0.212504	0.314	0.507	1.6448e-08
Mgat4c	5.19374e-13	0.0539946	0.058	0	1.67685e-08
Ano4	5.22393e-13	0.116458	0.086	0.013	1.6866e-08
Aldoa	5.76566e-13	-0.0960296	0.186	0.339	1.8615e-08
Tubb5	6.25226e-13	-0.0691826	0.027	0.109	2.01861e-08
Ndufb7	7.19696e-13	-0.0726994	0.019	0.094	2.32361e-08
Shisa6	7.66894e-13	-0.150075	0.837	0.943	2.47599e-08
Atp5k	8.14885e-13	-0.0817208	0.036	0.124	2.63094e-08
Ntf3	9.0962e-13	-0.174477	0.144	0.294	2.9368e-08
Ror1	9.22978e-13	-0.146774	0.058	0.162	2.97993e-08
Kcnb2	9.30339e-13	-0.130856	0.887	0.943	3.00369e-08
Bdnf	1.02585e-12	0.209944	0.55	0.443	3.31207e-08
Hacd4	1.15519e-12	-0.126036	0.04	0.131	3.72966e-08
Syne1	1.18789e-12	0.0783634	0.982	0.98	3.83523e-08
4930587E11Rik	1.2015e-12	-0.153715	0.077	0.192	3.87917e-08
Gm12227	1.23724e-12	-0.144326	0.052	0.151	3.99456e-08
Kcnc2	1.29348e-12	0.0537609	0.056	0	4.17614e-08
Fam189a1	1.30266e-12	-0.215733	0.448	0.636	4.20577e-08
Gm48765	1.31052e-12	-0.175859	0.119	0.247	4.23116e-08
Gm28578	1.32184e-12	0.165346	0.135	0.043	4.26769e-08
Srrm2	1.3669e-12	-0.185706	0.661	0.828	4.41316e-08
Rps23	1.38283e-12	-0.13006	0.132	0.26	4.46462e-08
Mir100hg	1.43703e-12	0.0888121	0.073	0.007	4.6396e-08
Ctif	1.56854e-12	-0.209072	0.347	0.539	5.06419e-08
D830024N08Rik	1.6136e-12	-0.16615	0.144	0.29	5.20968e-08
Adcy2	1.61615e-12	-0.145008	0.855	0.949	5.21792e-08
Ksr1	1.66939e-12	-0.192981	0.267	0.447	5.3898e-08
Cox8a	1.83867e-12	-0.128965	0.165	0.301	5.93634e-08
Gm15283	2.12487e-12	-0.143487	0.083	0.202	6.86035e-08
Kcnc3	2.36472e-12	-0.205981	0.322	0.498	7.63472e-08
Gm20404	2.39605e-12	-0.141917	0.079	0.195	7.73589e-08
Ppp1r14c	2.40031e-12	-0.170483	0.135	0.272	7.74964e-08
Il1rap	2.77625e-12	-0.163316	0.763	0.88	8.96339e-08
Klhl2	2.91308e-12	-0.175409	0.67	0.798	9.40518e-08
Far2os2	3.39809e-12	0.156573	0.129	0.04	1.09711e-07
Nme2	3.46009e-12	-0.0644809	0.023	0.098	1.11713e-07
Caln1	3.67303e-12	0.146917	0.779	0.756	1.18588e-07
Galnt16	3.68834e-12	-0.192007	0.259	0.434	1.19082e-07
Klf13	4.07646e-12	-0.194273	0.25	0.417	1.31613e-07
Dgkz	4.28543e-12	-0.155977	0.115	0.238	1.38359e-07
Rps15	4.35839e-12	-0.137429	0.14	0.263	1.40715e-07
Trpm3	4.40933e-12	0.081039	0.984	0.967	1.4236e-07
Gm26871	4.50931e-12	0.081043	0.978	0.971	1.45588e-07
Akap13	4.69572e-12	0.195382	0.21	0.103	1.51606e-07
mt-Cytb	4.71928e-12	-0.117962	0.1	0.217	1.52367e-07
Gm21954	5.37844e-12	-0.104833	0.026	0.103	1.73648e-07
Pak7	5.45894e-12	0.157227	0.713	0.679	1.76247e-07
E530011L22Rik	6.07345e-12	-0.121305	0.039	0.124	1.96087e-07
Adcy8	6.2278e-12	0.228131	0.398	0.277	2.01071e-07
Gm45345	6.29467e-12	-0.131925	0.057	0.154	2.0323e-07
Grm7	6.33938e-12	0.0457843	0.997	1	2.04673e-07
Snhg14	6.36902e-12	0.0747549	0.946	0.963	2.0563e-07
A330008L17Rik	6.60659e-12	-0.188107	0.159	0.295	2.133e-07
Rap2b	8.001e-12	-0.150847	0.099	0.216	2.5832e-07
Chrna7	8.45603e-12	-0.194664	0.252	0.424	2.73012e-07
Ppp1r13b	8.60731e-12	-0.203055	0.468	0.643	2.77896e-07
Gm13402	1.0282e-11	-0.149883	0.092	0.206	3.31964e-07
Gabrd	1.12314e-11	-0.155068	0.109	0.229	3.62617e-07
Orai2	1.1474e-11	-0.176706	0.176	0.324	3.70449e-07
Foxk1	1.14828e-11	-0.168331	0.151	0.291	3.70732e-07
Pebp1	1.16466e-11	-0.136659	0.177	0.31	3.76024e-07
Grip1	1.21016e-11	0.207676	0.584	0.492	3.90712e-07
Golm1	1.42229e-11	-0.130778	0.05	0.14	4.59199e-07
Dagla	1.47154e-11	-0.198239	0.316	0.495	4.75101e-07
Ptgds	1.50769e-11	-0.0837836	0.048	0.14	4.86771e-07
Psmb4	1.54078e-11	-0.0642797	0.025	0.099	4.97455e-07
Kctd16	1.57299e-11	0.059701	0.995	0.993	5.07855e-07
Aurkaip1	1.60227e-11	-0.0498443	0.006	0.059	5.17309e-07
Pitpnm2	1.822e-11	-0.193028	0.577	0.761	5.8825e-07
Immp1l	1.82438e-11	-0.195458	0.397	0.569	5.89019e-07
Tiam1	1.84197e-11	-0.134054	0.828	0.91	5.94699e-07
Eid1	1.91406e-11	-0.144255	0.126	0.246	6.17973e-07
Cdh20	1.97563e-11	0.167477	0.124	0.04	6.37851e-07
Sorbs2os	2.21899e-11	-0.198714	0.385	0.574	7.16422e-07
Gm14858	2.29445e-11	-0.155111	0.116	0.237	7.40785e-07
Rpl17	2.58939e-11	-0.154414	0.165	0.279	8.36009e-07
Itm2b	3.24452e-11	-0.169224	0.488	0.61	1.04752e-06
Carmil1	3.52864e-11	-0.193575	0.351	0.524	1.13926e-06
Mgll	3.71487e-11	-0.189238	0.282	0.448	1.19938e-06
Fras1	3.71883e-11	0.230326	0.441	0.339	1.20066e-06
Srsf7	3.8774e-11	-0.191835	0.476	0.649	1.25186e-06
4930547E14Rik	4.18093e-11	-0.138346	0.103	0.221	1.34985e-06
Grina	4.23509e-11	-0.159738	0.257	0.394	1.36734e-06
Slc16a4	4.23886e-11	-0.154372	0.11	0.229	1.36856e-06
Gm28379	4.30237e-11	-0.13003	0.085	0.197	1.38906e-06
2900026A02Rik	4.50487e-11	-0.108743	0.031	0.106	1.45444e-06
Gucy1a2	4.53818e-11	-0.202766	0.409	0.591	1.4652e-06
Fam131a	4.57078e-11	-0.183552	0.313	0.475	1.47572e-06
4933424G05Rik	4.60434e-11	-0.159067	0.161	0.303	1.48656e-06
Arpc2	4.85621e-11	-0.177849	0.349	0.53	1.56788e-06
Gm50250	5.02799e-11	-0.172877	0.145	0.274	1.62334e-06
Onecut1	5.06265e-11	-0.130094	0.053	0.144	1.63453e-06
Ptprj	5.12827e-11	-0.173116	0.682	0.831	1.65571e-06
Tuba1a	5.17911e-11	-0.110481	0.157	0.28	1.67213e-06
Mrps16	5.19498e-11	-0.0567216	0.006	0.056	1.67725e-06
AC149090.1	5.19831e-11	0.0926536	0.894	0.908	1.67833e-06
B3galnt2	5.27221e-11	-0.176051	0.181	0.317	1.70219e-06
Rps14	5.59768e-11	-0.114941	0.132	0.246	1.80727e-06
Gm42609	5.60509e-11	-0.123054	0.053	0.144	1.80966e-06
Gse1	5.85968e-11	-0.184954	0.286	0.451	1.89186e-06
Mfsd4a	5.90208e-11	-0.192784	0.373	0.548	1.90554e-06
Cntn1	6.1569e-11	0.0796553	0.923	0.939	1.98782e-06
Itga7	6.34412e-11	-0.07656	0.01	0.066	2.04826e-06
Gm39214	8.02266e-11	-0.1187	0.045	0.13	2.5902e-06
Pparg	8.19446e-11	0.214528	0.317	0.203	2.64566e-06
Gm49003	8.40542e-11	-0.159509	0.143	0.27	2.71377e-06
Grik4	8.87722e-11	0.146724	0.718	0.687	2.8661e-06
Parm1	1.02432e-10	-0.132836	0.071	0.168	3.30712e-06
Nhsl2	1.03579e-10	-0.189729	0.343	0.517	3.34416e-06
Ndufb10	1.04246e-10	-0.0917963	0.071	0.166	3.36567e-06
Gm37679	1.08981e-10	-0.160992	0.179	0.325	3.51856e-06
Nell2	1.11118e-10	-0.120498	0.864	0.941	3.58755e-06
Ndst4	1.18108e-10	-0.198037	0.425	0.603	3.81324e-06
Use1	1.48414e-10	-0.0561794	0.009	0.061	4.7917e-06
Gm10848	1.53653e-10	-0.176	0.239	0.391	4.96084e-06
Atp2b2	1.57937e-10	-0.146949	0.761	0.869	5.09914e-06
Gm48091	1.72892e-10	-0.16899	0.223	0.375	5.582e-06
Ccnjl	1.90851e-10	-0.165575	0.149	0.277	6.16182e-06
Actg1	2.09226e-10	-0.112343	0.106	0.209	6.75506e-06
Gm36975	2.11258e-10	-0.182121	0.576	0.733	6.82068e-06
Gm48239	2.15015e-10	-0.107812	0.043	0.124	6.94197e-06
Slc6a15	2.20079e-10	-0.155792	0.147	0.275	7.10546e-06
Ncoa1	2.2298e-10	-0.178895	0.66	0.834	7.19912e-06
Crebzf	2.243e-10	-0.161817	0.226	0.375	7.24176e-06
Csmd2	2.47159e-10	0.117294	0.774	0.775	7.97977e-06
Mbnl2	2.47592e-10	-0.123322	0.831	0.902	7.99376e-06
Timp4	2.50405e-10	-0.130293	0.09	0.195	8.08457e-06
Camkk2	2.50735e-10	-0.15205	0.137	0.259	8.09523e-06
Tubb2a	2.67058e-10	-0.141529	0.179	0.299	8.62223e-06
Mrfap1	2.69259e-10	-0.0964001	0.106	0.215	8.69328e-06
Gm30094	2.82856e-10	0.132275	0.107	0.033	9.13229e-06
Gm15083	3.03777e-10	-0.106422	0.049	0.134	9.80775e-06
Ttyh1	3.24308e-10	-0.15943	0.187	0.315	1.04706e-05
Gpnmb	3.46616e-10	0.165799	0.158	0.07	1.11908e-05
Kcnk9	3.5516e-10	-0.125838	0.077	0.176	1.14667e-05
1700109K24Rik	3.59864e-10	-0.139054	0.129	0.252	1.16186e-05
Trhde	3.92366e-10	-0.144347	0.135	0.253	1.26679e-05
Gm19710	4.07221e-10	-0.155884	0.196	0.344	1.31475e-05
Celf2	4.53153e-10	0.0234369	1	1	1.46305e-05
H2afj	4.7957e-10	-0.0924043	0.047	0.124	1.54834e-05
1700015H07Rik	4.83829e-10	-0.0616478	0.002	0.043	1.56209e-05
Spon1	4.84355e-10	-0.185089	0.305	0.456	1.56379e-05
Pla2g3	5.08581e-10	-0.117145	0.089	0.194	1.642e-05
Gm14703	5.20306e-10	-0.115309	0.062	0.153	1.67986e-05
Lncppara	5.53377e-10	-0.166593	0.252	0.409	1.78663e-05
Tgfbr1	6.12596e-10	-0.139204	0.09	0.191	1.97783e-05
Rabac1	6.4851e-10	-0.118352	0.102	0.195	2.09378e-05
Calm2	6.81457e-10	-0.150738	0.68	0.832	2.20015e-05
Gm47271	6.82761e-10	-0.129688	0.105	0.215	2.20436e-05
1700110K17Rik	6.8467e-10	-0.0827089	0.025	0.091	2.21053e-05
Arsb	7.01779e-10	-0.1825	0.455	0.625	2.26576e-05
Pkp2	7.08726e-10	-0.152543	0.153	0.278	2.28819e-05
Atp1b1	7.33878e-10	-0.155724	0.694	0.829	2.3694e-05
Rpl32	7.43765e-10	-0.0944516	0.103	0.203	2.40132e-05
Tmem132b	8.36949e-10	-0.144575	0.75	0.853	2.70217e-05
Ubl5	9.01509e-10	-0.126782	0.106	0.205	2.91061e-05
2810432F15Rik	9.06271e-10	-0.114029	0.057	0.143	2.92599e-05
1700085D07Rik	9.41482e-10	-0.141541	0.131	0.249	3.03967e-05
Gm42439	9.51106e-10	-0.18806	0.424	0.6	3.07074e-05
Rps6	9.72383e-10	-0.100457	0.065	0.148	3.13944e-05
Gm9925	1.116e-09	-0.110799	0.044	0.12	3.60312e-05
Gm44686	1.13737e-09	-0.105309	0.046	0.125	3.67211e-05
H3f3b	1.14208e-09	-0.149371	0.272	0.41	3.68732e-05
Cntn6	1.1667e-09	0.0662716	0.042	0	3.7668e-05
Luzp2	1.1667e-09	0.0417732	0.042	0	3.7668e-05
Cpne8	1.1667e-09	0.0532616	0.042	0	3.7668e-05
Angpt2	1.18396e-09	-0.10846	0.045	0.123	3.82252e-05
Junb	1.18422e-09	-0.0669679	0.019	0.078	3.82337e-05
Abracl	1.1981e-09	-0.0486548	0.004	0.046	3.8682e-05
Apod	1.2085e-09	-0.0823334	0.066	0.151	3.90175e-05
Gm47460	1.27849e-09	-0.0834119	0.017	0.075	4.12773e-05
Rsf1os1	1.28543e-09	-0.140555	0.128	0.245	4.15015e-05
Traf3ip2	1.40129e-09	-0.137892	0.129	0.245	4.5242e-05
Tmc6	1.4212e-09	0.138089	0.117	0.043	4.5885e-05
Atp5e	1.42507e-09	-0.0514012	0.026	0.091	4.60099e-05
Dock4	1.56967e-09	0.0809464	0.947	0.952	5.06784e-05
Bhlhe40	1.5882e-09	-0.0850028	0.022	0.083	5.12766e-05
Matn2	1.62771e-09	-0.114511	0.057	0.138	5.25521e-05
Samd4	1.63573e-09	-0.112245	0.065	0.153	5.28113e-05
Gm12796	1.75484e-09	0.1002	0.064	0.01	5.66569e-05
Rimbp2	1.77085e-09	-0.155923	0.728	0.867	5.71736e-05
Tmem132d	1.78283e-09	-0.0598767	0.03	0.098	5.75604e-05
Zeb2	1.7975e-09	-0.101184	0.929	0.96	5.80339e-05
Slc30a3	1.90851e-09	-0.142354	0.151	0.268	6.16181e-05
Ccdc85b	1.96661e-09	-0.0730148	0.044	0.116	6.34938e-05
Actb	2.10411e-09	-0.126979	0.307	0.448	6.79331e-05
Btbd9	2.16396e-09	-0.0719932	0.958	0.977	6.98655e-05
Gm15886	2.18083e-09	-0.107012	0.048	0.126	7.04101e-05
Lurap1	2.18708e-09	-0.106767	0.053	0.134	7.06119e-05
Diaph2	2.25258e-09	-0.132504	0.805	0.905	7.27268e-05
Gm20149	2.36684e-09	-0.0875104	0.019	0.077	7.64159e-05
Tafa1	2.36886e-09	-0.133312	0.874	0.949	7.64809e-05
5031439G07Rik	2.39346e-09	-0.145783	0.165	0.289	7.72751e-05
Slc6a1	2.49964e-09	-0.0932257	0.038	0.108	8.07033e-05
Gm6994	2.54503e-09	-0.144171	0.139	0.259	8.21688e-05
Gm19951	2.64692e-09	-0.0803703	0.038	0.109	8.54585e-05
Pcp4	2.66466e-09	-0.137861	0.26	0.411	8.60311e-05
Hint1	2.7745e-09	-0.063111	0.081	0.172	8.95774e-05
Syn2	2.81039e-09	0.0916654	0.903	0.907	9.07363e-05
Slc7a14	2.86035e-09	0.079477	0.933	0.931	9.23492e-05
Sipa1l3	2.96359e-09	-0.175658	0.504	0.67	9.56824e-05
4933400F21Rik	3.20617e-09	-0.0903599	0.025	0.087	0.000103514
Lyst	3.43008e-09	-0.144485	0.742	0.856	0.000110744
Cyfip1	3.51058e-09	-0.174439	0.362	0.522	0.000113343
Ppia	3.52225e-09	-0.131935	0.334	0.468	0.000113719
Map1b	3.54638e-09	-0.111681	0.894	0.962	0.000114498
4921511I17Rik	3.56835e-09	-0.103679	0.051	0.131	0.000115208
Gnaz	3.58315e-09	-0.0962374	0.051	0.131	0.000115686
Gm10785	3.60381e-09	-0.153894	0.195	0.326	0.000116353
Stmn3	3.73117e-09	-0.143623	0.288	0.408	0.000120465
Gnas	3.79689e-09	-0.146513	0.38	0.522	0.000122586
Sipa1l1	3.85178e-09	0.0843034	0.895	0.903	0.000124359
Tpt1	3.89778e-09	-0.106729	0.167	0.276	0.000125844
Sez6l2	3.98826e-09	-0.157997	0.275	0.409	0.000128765
Thra	4.03667e-09	-0.170023	0.379	0.532	0.000130328
Nnat	4.07529e-09	-0.13513	0.119	0.214	0.000131575
4930455C13Rik	4.45618e-09	-0.129041	0.112	0.22	0.000143872
Trabd2b	4.5008e-09	-0.0802073	0.014	0.064	0.000145313
Atp2b3	4.62952e-09	-0.169567	0.341	0.495	0.000149469
Rps8	4.74296e-09	-0.132559	0.236	0.352	0.000153131
Muc15	4.822e-09	-0.104231	0.048	0.124	0.000155683
Tnxb	4.98633e-09	-0.0803774	0.019	0.076	0.000160989
Fchsd2	5.1112e-09	-0.141048	0.166	0.291	0.00016502
Fbn1	5.11188e-09	-0.0993707	0.042	0.113	0.000165042
B3galt5	5.12844e-09	-0.127682	0.101	0.2	0.000165577
Blnk	5.22398e-09	0.115177	0.1	0.032	0.000168661
Cabp1	5.39031e-09	-0.132615	0.114	0.215	0.000174032
Spred1	5.61044e-09	0.177416	0.326	0.225	0.000181139
Trak1	5.63369e-09	-0.147339	0.213	0.354	0.000181889
Gm32743	5.6665e-09	-0.110583	0.059	0.14	0.000182948
Dlgap2	5.69906e-09	-0.047701	0.994	0.999	0.000184
Rps11	5.91243e-09	-0.0863359	0.096	0.189	0.000190889
Chrm1	5.92336e-09	-0.146681	0.174	0.297	0.000191242
Rab6b	6.33256e-09	-0.151271	0.245	0.379	0.000204453
Rps19	6.37305e-09	-0.101023	0.088	0.175	0.00020576
Tomm5	6.48681e-09	-0.0433005	0.009	0.054	0.000209433
Slc26a4	6.73902e-09	0.188172	0.291	0.2	0.000217576
Glp2r	6.79589e-09	-0.135	0.156	0.275	0.000219412
Kcnab2	6.98518e-09	-0.136546	0.159	0.275	0.000225524
Pid1	7.09377e-09	0.0518415	0.038	0	0.000229029
Ntm	7.09377e-09	0.0321418	0.038	0	0.000229029
Slc8a2	7.11323e-09	-0.168011	0.387	0.544	0.000229658
Gm20616	7.20078e-09	-0.101854	0.048	0.124	0.000232484
Gabarap	7.32573e-09	-0.0659085	0.044	0.115	0.000236518
Sh2d5	7.44994e-09	0.154483	0.197	0.107	0.000240529
Lrrn2	7.51308e-09	-0.168024	0.371	0.529	0.000242567
Pnn	7.89527e-09	-0.171677	0.449	0.608	0.000254907
Map1lc3a	7.9034e-09	-0.0319992	0.019	0.075	0.000255169
Prickle1	8.12891e-09	0.063161	0.958	0.975	0.00026245
Zfp362	8.27701e-09	-0.106738	0.058	0.137	0.000267231
Stum	8.33175e-09	-0.133911	0.135	0.243	0.000268999
Gfra2	8.33808e-09	-0.0862717	0.022	0.079	0.000269203
Cacna1h	8.69539e-09	-0.122997	0.112	0.215	0.000280739
Arpc3	9.46997e-09	-0.129863	0.154	0.261	0.000305747
Gm1673	1.00864e-08	-0.0436321	0.015	0.067	0.000325648
Nedd4l	1.0251e-08	-0.139934	0.769	0.898	0.000330963
Gpx4	1.03649e-08	-0.0394246	0.024	0.083	0.00033464
C630031E19Rik	1.05206e-08	-0.0969831	0.044	0.115	0.000339669
4921511C10Rik	1.08678e-08	-0.160368	0.237	0.367	0.000350878
Gls	1.08965e-08	0.0795671	0.907	0.916	0.000351806
Rpl27	1.10931e-08	-0.0752532	0.074	0.156	0.000358152
Dnm1	1.1233e-08	-0.160766	0.415	0.577	0.000362669
Nfia	1.13566e-08	-0.129939	0.805	0.905	0.000366661
Daam1	1.1651e-08	-0.153395	0.272	0.421	0.000376165
Gm14636	1.17003e-08	0.177337	0.415	0.337	0.000377757
Tmem160	1.21274e-08	-0.0380796	0.008	0.051	0.000391546
Ndufb8	1.22308e-08	-0.0634113	0.05	0.123	0.000394884
Slc29a4	1.23446e-08	-0.122549	0.109	0.209	0.000398557
Ptpn1	1.24815e-08	-0.143355	0.162	0.277	0.000402978
Yaf2	1.25706e-08	-0.142265	0.194	0.325	0.000405856
Gm10544	1.29983e-08	-0.101317	0.04	0.107	0.000419663
Fabp5	1.39622e-08	-0.052252	0.015	0.066	0.000450782
Gm35166	1.39873e-08	-0.0936232	0.033	0.097	0.000451594
Cdc37l1	1.41944e-08	-0.155113	0.3	0.462	0.00045828
Nrip2	1.42232e-08	-0.100113	0.052	0.128	0.000459211
4930415C11Rik	1.46466e-08	-0.102665	0.05	0.124	0.00047288
Selenom	1.47217e-08	-0.0665042	0.061	0.137	0.000475306
5730522E02Rik	1.49252e-08	0.0808086	0.891	0.907	0.000481875
1700024B18Rik	1.54888e-08	-0.137585	0.124	0.228	0.000500071
Ndufs8	1.73942e-08	-0.0471642	0.015	0.066	0.00056159
Grasp	1.75782e-08	-0.117239	0.105	0.202	0.000567529
Gm45486	1.77899e-08	-0.0650192	0.011	0.056	0.000574365
Hnrnpl	1.80027e-08	-0.152258	0.289	0.437	0.000581234
Uqcc2	1.92422e-08	-0.0703262	0.039	0.103	0.000621253
Rpl3	1.96112e-08	-0.112152	0.183	0.29	0.000633166
Plcg2	1.97273e-08	-0.0881369	0.034	0.098	0.000636915
Uqcr10	1.9731e-08	-0.040369	0.042	0.11	0.000637034
Nos1ap	1.99012e-08	-0.163896	0.398	0.551	0.000642529
Gm22146	2.04518e-08	-0.0786403	0.019	0.072	0.000660306
Gm4128	2.05993e-08	0.0728889	0.046	0.005	0.000665069
Rnf19a	2.0895e-08	-0.143024	0.165	0.28	0.000674617
Cacna1a	2.16141e-08	-0.120084	0.803	0.887	0.000697832
Ddhd2	2.16388e-08	-0.164449	0.367	0.544	0.00069863
Dbi	2.17475e-08	-0.0436639	0.029	0.09	0.00070214
Pkm	2.21662e-08	-0.0806582	0.129	0.229	0.000715657
Kcnb1	2.2196e-08	-0.157948	0.338	0.494	0.000716621
Gm26879	2.23399e-08	-0.0861778	0.039	0.106	0.000721265
Atp5d	2.26086e-08	-0.0402746	0.03	0.091	0.000729942
Pura	2.26188e-08	-0.15688	0.37	0.533	0.000730272
Prkcg	2.29019e-08	-0.144809	0.23	0.359	0.00073941
Dcc	2.33737e-08	-0.16192	0.712	0.816	0.000754643
Camkk1	2.36557e-08	-0.115602	0.136	0.247	0.000763747
AI593442	2.36755e-08	-0.122576	0.158	0.271	0.000764387
Gins2	2.42336e-08	-0.062475	0.007	0.047	0.000782406
Gm20456	2.45238e-08	-0.0528715	0.004	0.04	0.000791776
Ssbp4	2.52866e-08	-0.124706	0.141	0.244	0.000816402
Gm15496	2.54712e-08	-0.144193	0.199	0.329	0.000822364
Ftl1	2.57887e-08	-0.0418716	0.014	0.061	0.000832614
Atp1a3	2.67128e-08	-0.149684	0.488	0.616	0.000862448
Mog	2.74186e-08	0.0327	0.035	0	0.000885237
Tmem108	2.76317e-08	-0.0644653	0.972	0.986	0.000892116
mt-Nd3	2.78365e-08	0.070696	0.099	0.033	0.000898729
Gm12064	2.79428e-08	-0.0994007	0.059	0.137	0.000902161
Camk2a	2.83484e-08	-0.0989096	0.916	0.974	0.000915257
AC163685.1	2.88321e-08	-0.122061	0.08	0.164	0.000930873
Prkcb	2.89004e-08	-0.152397	0.341	0.485	0.000933077
Elmo2	2.99913e-08	-0.108913	0.09	0.18	0.000968298
A530046M15Rik	3.0227e-08	-0.140864	0.156	0.27	0.00097591
Cryab	3.02543e-08	-0.0416801	0.015	0.064	0.000976789
Gm26954	3.15602e-08	-0.10475	0.058	0.132	0.00101895
Ndufs7	3.16111e-08	-0.0490538	0.05	0.121	0.0010206
Gm35188	3.18062e-08	-0.160541	0.333	0.482	0.0010269
Prox2	3.18734e-08	-0.0930667	0.04	0.106	0.00102907
Akap8l	3.26296e-08	-0.160997	0.512	0.684	0.00105348
Jakmip3	3.34004e-08	-0.144145	0.255	0.402	0.00107837
Clk2	3.35549e-08	-0.117133	0.114	0.213	0.00108335
Clk1	3.39723e-08	0.150482	0.578	0.514	0.00109683
Ggact	3.54697e-08	-0.14691	0.188	0.305	0.00114517
Atp5md	3.58525e-08	-0.0882517	0.098	0.184	0.00115753
Rapgef5	3.59093e-08	-0.163761	0.426	0.58	0.00115937
Zfp30	3.71121e-08	-0.098867	0.057	0.133	0.0011982
Robo3	3.74891e-08	-0.128597	0.124	0.225	0.00121037
Stox2	3.7663e-08	-0.132768	0.764	0.871	0.00121599
Psmb6	4.05782e-08	-0.0442863	0.032	0.093	0.00131011
Gm42556	4.1236e-08	-0.0755001	0.025	0.082	0.00133134
Zdhhc8	4.26466e-08	-0.12556	0.138	0.246	0.00137689
Vwa3a	4.36635e-08	-0.127476	0.112	0.211	0.00140972
Prr7	4.40124e-08	-0.0905723	0.068	0.146	0.00142098
Pdzd2	4.5992e-08	-0.165388	0.642	0.785	0.0014849
Gm15679	4.71633e-08	-0.0707154	0.015	0.063	0.00152272
Airn	4.94902e-08	-0.116854	0.144	0.254	0.00159784
Gm44129	5.06523e-08	-0.115699	0.082	0.168	0.00163536
Pdlim7	5.1338e-08	-0.0963677	0.078	0.16	0.0016575
Dbn1	5.25627e-08	-0.1364	0.265	0.399	0.00169704
Nsf	5.66824e-08	-0.115297	0.864	0.956	0.00183005
Fbxo10	5.67103e-08	-0.106872	0.082	0.167	0.00183095
Grem2	5.72717e-08	0.127813	0.115	0.048	0.00184907
Gm44724	5.89488e-08	0.167305	0.209	0.125	0.00190322
Grik2	5.98928e-08	0.0332969	1	1	0.0019337
Trerf1	6.05365e-08	-0.143868	0.692	0.818	0.00195448
Irf1	6.14273e-08	-0.0793058	0.026	0.082	0.00198324
Echdc1	6.3452e-08	-0.11321	0.102	0.193	0.00204861
Hnrnpu	6.42897e-08	-0.153391	0.561	0.7	0.00207566
Faah	6.5219e-08	-0.148289	0.32	0.466	0.00210566
Osbpl10	6.71195e-08	-0.118098	0.12	0.218	0.00216702
Ust	6.71782e-08	-0.15999	0.419	0.574	0.00216892
Scn3b	6.90173e-08	-0.147358	0.257	0.387	0.00222829
Usp50	6.97187e-08	-0.138362	0.213	0.339	0.00225094
Anxa11	7.00393e-08	-0.15481	0.301	0.446	0.00226129
Tgfbr2	7.17297e-08	0.108412	0.09	0.031	0.00231587
Cenpp	7.29397e-08	-0.152028	0.25	0.384	0.00235493
Dpyd	7.3115e-08	-0.141888	0.713	0.831	0.00236059
Gm16552	7.37001e-08	-0.109301	0.08	0.163	0.00237948
Erf	7.4347e-08	-0.0775115	0.026	0.08	0.00240037
Slc24a3	7.44565e-08	0.141991	0.674	0.623	0.0024039
Nme7	7.63662e-08	-0.150418	0.342	0.493	0.00246556
Plekho1	7.6814e-08	-0.0887266	0.052	0.123	0.00248002
Arpc1a	7.9173e-08	-0.141135	0.232	0.356	0.00255618
Mir133a-1hg	8.05453e-08	-0.102785	0.071	0.148	0.00260048
Emx2os	8.18635e-08	-0.131941	0.171	0.289	0.00264304
Ntrk3	8.23895e-08	-0.0996877	0.916	0.97	0.00266003
Gm3294	8.31257e-08	-0.0688255	0.025	0.079	0.0026838
Ank	8.59773e-08	-0.159309	0.449	0.606	0.00277586
Cadps2	8.96042e-08	-0.16077	0.361	0.503	0.00289296
Sgms1	8.98458e-08	-0.151151	0.319	0.463	0.00290076
Ndufb11	9.1905e-08	-0.0405957	0.03	0.087	0.00296724
Cox5b	9.25881e-08	-0.0822127	0.104	0.186	0.0029893
4930473A02Rik	9.5049e-08	-0.105696	0.079	0.162	0.00306875
Syt13	9.83419e-08	-0.122877	0.175	0.293	0.00317507
Gm30093	1.02894e-07	-0.0606102	0.009	0.048	0.00332202
Dlgap1	1.03166e-07	0.0213922	1	1	0.0033308
Rph3al	1.04982e-07	-0.0958291	0.063	0.139	0.00338944
Ndufa11	1.09016e-07	-0.0450735	0.033	0.091	0.00351969
Nexmif	1.10024e-07	-0.157146	0.347	0.498	0.00355224
Robo1	1.13915e-07	-0.148096	0.274	0.401	0.00367787
Polr3h	1.16621e-07	-0.112969	0.11	0.205	0.00376521
Arr3	1.17344e-07	-0.107199	0.066	0.14	0.00378856
Cox7a2	1.19093e-07	-0.103918	0.122	0.207	0.00384502
Slc25a42	1.20088e-07	-0.107198	0.089	0.175	0.00387716
Tm6sf1	1.2103e-07	-0.0626313	0.015	0.061	0.00390759
Trim35	1.22493e-07	-0.154538	0.364	0.513	0.00395479
Mdga1	1.22957e-07	-0.0588679	0.012	0.054	0.0039698
Alas2	1.24273e-07	-0.0848626	0.041	0.103	0.00401227
D16Ertd472e	1.25327e-07	-0.0897017	0.037	0.097	0.00404631
Gabra5	1.25486e-07	-0.149979	0.277	0.411	0.00405143
Ywhah	1.29938e-07	-0.135003	0.24	0.348	0.00419518
Usp2	1.30055e-07	-0.134924	0.214	0.336	0.00419895
Rsf1os2	1.31368e-07	-0.0937352	0.063	0.139	0.00424136
Prdx5	1.34247e-07	-0.0898551	0.122	0.211	0.00433431
4430402I18Rik	1.35228e-07	-0.134265	0.242	0.374	0.00436597
Tmem38a	1.36956e-07	-0.128872	0.174	0.282	0.00442177
Abhd17b	1.48309e-07	-0.14017	0.214	0.329	0.00478832
Selenow	1.49422e-07	-0.114195	0.25	0.364	0.00482425
Gm28370	1.52546e-07	-0.0961247	0.064	0.138	0.00492509
Gm16095	1.56078e-07	-0.0473616	0.003	0.034	0.00503913
Mef2c	1.60659e-07	0.0952625	0.84	0.839	0.00518702
Grin1	1.64461e-07	-0.129476	0.748	0.857	0.00530978
Erbb4	1.66068e-07	0.037047	0.031	0	0.00536166
Chrm3	1.66068e-07	0.032794	0.031	0	0.00536166
Rps12	1.66157e-07	-0.117035	0.145	0.234	0.00536456
Ccdc73	1.689e-07	-0.112705	0.112	0.206	0.00545311
Jun	1.68977e-07	-0.108309	0.105	0.194	0.00545561
Lysmd4	1.71128e-07	-0.133601	0.178	0.285	0.00552504
Pgbd5	1.71625e-07	-0.153752	0.394	0.562	0.00554109
Camk2n1	1.7182e-07	-0.119668	0.178	0.286	0.00554737
Klhl11	1.73999e-07	-0.0772394	0.038	0.099	0.00561775
Il1rapl1	1.76211e-07	-0.0431373	0.996	1	0.00568916
Cdh2	1.7872e-07	0.11126	0.695	0.703	0.00577015
Doc2b	1.82121e-07	-0.120782	0.13	0.228	0.00587997
Snx11	1.87511e-07	-0.0791694	0.038	0.098	0.00605397
Tet3	1.95177e-07	-0.140574	0.248	0.377	0.00630147
Ltbp1	1.96311e-07	0.0807597	0.046	0.007	0.00633811
Sorl1	1.99945e-07	-0.139305	0.283	0.417	0.00645543
Hrk	2.02789e-07	-0.0681283	0.018	0.066	0.00654725
Gm10563	2.06344e-07	-0.0933221	0.047	0.113	0.00666202
Dot1l	2.09979e-07	-0.129571	0.201	0.321	0.00677938
Sf3b3	2.11276e-07	-0.136268	0.233	0.354	0.00682124
Rheb	2.12093e-07	-0.111305	0.165	0.271	0.00684763
Trf	2.14382e-07	-0.0421843	0.06	0.13	0.00692153
Larp1	2.15451e-07	-0.137444	0.227	0.349	0.00695604
Sdcbp	2.21435e-07	-0.125921	0.218	0.341	0.00714926
Rps25	2.22215e-07	-0.0869156	0.089	0.167	0.00717443
Gm47423	2.31449e-07	-0.0822034	0.043	0.105	0.00747255
Krt12	2.34652e-07	-0.0866496	0.056	0.125	0.00757598
Frmpd1	2.45044e-07	-0.0640557	0.015	0.06	0.00791148
Npnt	2.45845e-07	-0.101301	0.078	0.157	0.00793734
6530409C15Rik	2.48092e-07	-0.11991	0.134	0.231	0.0080099
Akr1b3	2.48574e-07	-0.0962716	0.053	0.118	0.00802545
Fbln2	2.51319e-07	0.107626	0.102	0.04	0.00811408
Wnt9a	2.66374e-07	-0.0452504	0.003	0.033	0.00860015
Nrxn3	2.81269e-07	-0.0796645	0.955	0.946	0.00908105
Spsb1	2.82814e-07	-0.0977048	0.072	0.147	0.00913094
4933411O13Rik	2.87922e-07	-0.126681	0.154	0.257	0.00929586
Tmem246	2.88199e-07	-0.0975942	0.083	0.162	0.00930479
Rpl12	2.95644e-07	-0.0917618	0.106	0.189	0.00954517
Calm3	3.02532e-07	-0.0903517	0.145	0.24	0.00976755
Safb	3.02934e-07	-0.113556	0.172	0.286	0.00978052
Ncald	3.03147e-07	-0.132846	0.712	0.826	0.0097874
Lmo1	3.06586e-07	-0.0511703	0.018	0.064	0.00989844
Ptprk	3.19764e-07	0.0803602	0.831	0.849	0.0103239
Hpgds	3.20686e-07	-0.102023	0.085	0.166	0.0103537
Jdp2	3.21715e-07	-0.112159	0.128	0.225	0.0103869
Iqsec1	3.27539e-07	-0.148451	0.405	0.547	0.0105749
Tmem178	3.27999e-07	-0.142512	0.327	0.48	0.0105898
Cct6a	3.29338e-07	-0.0911494	0.075	0.148	0.010633
Fut10	3.3343e-07	-0.0771935	0.032	0.087	0.0107651
Cox7a2l	3.36634e-07	-0.0990547	0.09	0.166	0.0108686
Plcxd3	3.49736e-07	0.117226	0.103	0.043	0.0112916
4930567K12Rik	3.60934e-07	-0.108412	0.093	0.175	0.0116531
Cry2	3.63621e-07	-0.128798	0.203	0.318	0.0117399
Ndfip1	3.637e-07	-0.135891	0.554	0.709	0.0117424
Gm17545	3.71108e-07	-0.0624377	0.016	0.061	0.0119816
Cdh7	3.73471e-07	0.123874	0.105	0.045	0.0120579
Icam5	3.78631e-07	-0.135731	0.345	0.48	0.0122245
Zfp771	3.82624e-07	-0.108046	0.129	0.223	0.0123534
Stard13	3.92135e-07	-0.135271	0.187	0.295	0.0126605
Gm28375	3.98837e-07	-0.132284	0.224	0.341	0.0128768
Smim13	4.03277e-07	-0.123781	0.167	0.271	0.0130202
Rab34	4.05715e-07	-0.105154	0.11	0.2	0.0130989
Arhgap26	4.07365e-07	-0.140058	0.248	0.37	0.0131522
Sv2b	4.08598e-07	0.0279798	0.029	0	0.013192
Cemip	4.11265e-07	-0.152911	0.479	0.628	0.0132781
Trim2	4.1335e-07	-0.131244	0.702	0.822	0.0133454
9630015K15Rik	4.13864e-07	-0.0557718	0.011	0.049	0.013362
Igf2bp3	4.25897e-07	-0.120427	0.173	0.282	0.0137505
Scn8a	4.31621e-07	-0.133011	0.681	0.816	0.0139353
Sipa1l2	4.41118e-07	-0.12963	0.203	0.32	0.0142419
Smarcd2	4.41533e-07	-0.0677078	0.031	0.085	0.0142553
Gm26917	4.49795e-07	-0.0958074	0.137	0.233	0.0145221
Btbd1	4.55781e-07	-0.123866	0.153	0.254	0.0147153
Map2	4.55804e-07	0.0828737	0.858	0.857	0.0147161
Wls	4.62543e-07	0.0817507	0.057	0.014	0.0149336
Disc1	4.67098e-07	-0.109078	0.111	0.201	0.0150807
B230110G15Rik	4.88339e-07	-0.04096	0.003	0.032	0.0157665
Prxl2b	4.89772e-07	-0.0248264	0.005	0.037	0.0158128
Ptpn4	4.90169e-07	0.151669	0.504	0.455	0.0158256
Rilpl1	4.90233e-07	-0.139005	0.291	0.426	0.0158277
Rex1bd	4.98685e-07	-0.032733	0.009	0.045	0.0161006
Timm13	5.02167e-07	-0.0699533	0.041	0.097	0.0162129
Mki67	5.03825e-07	-0.0868205	0.043	0.102	0.0162665
Pip5k1bos	5.04182e-07	-0.072079	0.022	0.07	0.016278
Sf3b5	5.21111e-07	-0.0377824	0.013	0.053	0.0168246
Galnt14	5.33805e-07	0.168281	0.441	0.369	0.0172344
Cdc42se2	5.41729e-07	-0.151233	0.481	0.625	0.0174903
Brpf1	5.45646e-07	-0.0741236	0.035	0.091	0.0176167
Tnrc6c	5.53364e-07	-0.108744	0.844	0.925	0.0178659
Dhx32	5.54509e-07	-0.12168	0.16	0.262	0.0179029
Tmcc3	5.61177e-07	-0.119235	0.216	0.334	0.0181181
Zfp398	5.92839e-07	-0.14123	0.294	0.421	0.0191404
Cdk17	6.09511e-07	-0.145086	0.567	0.716	0.0196787
Gm26724	6.18709e-07	-0.0940996	0.101	0.186	0.0199756
Sntb2	6.22606e-07	0.0888179	0.796	0.806	0.0201015
Adk	6.28512e-07	-0.144418	0.533	0.656	0.0202922
Pam16	6.32263e-07	-0.0537593	0.028	0.078	0.0204132
Trp53i11	6.41507e-07	-0.0638309	0.025	0.075	0.0207117
Gm26542	6.47873e-07	-0.0987637	0.073	0.145	0.0209172
Trafd1	6.55092e-07	-0.116144	0.142	0.238	0.0211503
5830444B04Rik	6.67597e-07	-0.0605045	0.014	0.054	0.021554
Arhgap29	6.69617e-07	0.114311	0.127	0.061	0.0216193
3110021N24Rik	6.79146e-07	-0.135212	0.226	0.345	0.0219269
Hlf	7.00131e-07	-0.119923	0.167	0.272	0.0226044
Gpkow	7.21354e-07	-0.0987723	0.087	0.166	0.0232896
Wasl	7.32389e-07	-0.141673	0.292	0.428	0.0236459
Rps10	7.35467e-07	-0.0918262	0.148	0.236	0.0237453
Adam11	7.46281e-07	-0.0892746	0.081	0.155	0.0240944
Gm20125	7.59499e-07	0.090099	0.068	0.021	0.0245212
Crtc1	7.79464e-07	-0.136359	0.281	0.411	0.0251658
Slc1a1	7.83198e-07	-0.143649	0.372	0.521	0.0252863
Cntn5	7.8518e-07	-0.0951034	0.925	0.977	0.0253503
Scand1	7.8672e-07	-0.0411296	0.036	0.091	0.0254
Rps3a1	7.90738e-07	-0.103671	0.176	0.267	0.0255298
Eif2b5	8.0625e-07	-0.0781269	0.053	0.117	0.0260306
Ppp1r1a	8.5587e-07	-0.136622	0.383	0.544	0.0276326
Gga2	8.7611e-07	-0.104673	0.088	0.166	0.0282861
4930555F03Rik	9.36333e-07	-0.0919174	0.035	0.089	0.0302305
Plxna4	9.47265e-07	-0.0721016	0.963	0.994	0.0305834
Rpl23a	9.47572e-07	-0.0835629	0.09	0.164	0.0305933
B3gat1	9.48688e-07	-0.112755	0.148	0.246	0.0306293
Fam53b	9.59797e-07	-0.0996148	0.089	0.167	0.030988
Cep112	9.72653e-07	-0.15245	0.525	0.669	0.0314031
Gm44832	9.75788e-07	-0.039988	0.003	0.031	0.0315043
Nampt	9.79196e-07	-0.0931048	0.076	0.149	0.0316143
Runx1t1	1.00545e-06	0.0249228	0.027	0	0.0324619
Atp5b	1.00717e-06	-0.0967871	0.237	0.345	0.0325176
Gm15489	1.00764e-06	-0.0878618	0.061	0.129	0.0325327
Klf9	1.01441e-06	-0.125847	0.246	0.372	0.0327511
Aplp1	1.02146e-06	-0.125979	0.423	0.536	0.0329788
Chchd10	1.0299e-06	-0.0342145	0.04	0.097	0.0332514
Kcnip2	1.03403e-06	-0.127953	0.236	0.362	0.0333846
4930595D18Rik	1.04621e-06	-0.0522043	0.009	0.044	0.033778
9630013A20Rik	1.05051e-06	-0.118333	0.109	0.191	0.0339169
Spidr	1.05374e-06	-0.104764	0.079	0.152	0.0340211
C1ql3	1.07275e-06	0.114063	0.667	0.668	0.034635
Akap6	1.0807e-06	0.0703835	0.896	0.906	0.0348914
St8sia3os	1.08384e-06	-0.0655507	0.025	0.074	0.0349928
Camkv	1.08511e-06	-0.128495	0.346	0.485	0.0350339
Coq10a	1.0926e-06	-0.0764297	0.039	0.093	0.0352756
Camta2	1.0937e-06	-0.108384	0.152	0.249	0.0353111
Tubb4b	1.09747e-06	-0.0526709	0.026	0.074	0.0354328
Tesc	1.10295e-06	-0.0689775	0.07	0.14	0.0356098
Adprhl2	1.12065e-06	-0.0864929	0.059	0.125	0.0361813
Inpp4b	1.13334e-06	0.0987182	0.859	0.829	0.0365909
Gm11659	1.14063e-06	-0.086241	0.081	0.159	0.0368264
Oxct1	1.14925e-06	-0.141242	0.466	0.615	0.0371045
Smo	1.16067e-06	-0.0660292	0.026	0.075	0.0374734
Wscd2	1.18678e-06	-0.131545	0.249	0.37	0.0383163
Plekha2	1.19377e-06	-0.135456	0.283	0.414	0.038542
Pde2a	1.19661e-06	-0.113889	0.159	0.254	0.0386339
Plppr2	1.21145e-06	-0.134972	0.3	0.43	0.0391128
Cacna1e	1.23189e-06	-0.0630049	0.971	0.994	0.0397727
Sh3bp5	1.25131e-06	-0.136868	0.282	0.408	0.0403997
Atp5l	1.26077e-06	-0.120469	0.198	0.28	0.0407052
Kcnip3	1.26487e-06	0.125582	0.616	0.586	0.0408376
Eftud2	1.27517e-06	-0.128458	0.237	0.361	0.0411702
BB365896	1.28636e-06	-0.0539306	0.011	0.047	0.0415314
Bcl6	1.29226e-06	-0.0777819	0.052	0.115	0.0417219
Gm11750	1.29953e-06	-0.0399223	0.001	0.025	0.0419567
Rpl34	1.31415e-06	-0.0802909	0.094	0.166	0.0424287
Nfs1	1.33896e-06	-0.1024	0.119	0.206	0.0432295
4930557K07Rik	1.35523e-06	-0.0841384	0.055	0.118	0.043755
Dusp12	1.39177e-06	-0.0994974	0.098	0.178	0.0449347
Rps3	1.43693e-06	-0.0871488	0.106	0.179	0.0463926
Grik3	1.46586e-06	-0.11461	0.145	0.238	0.0473267
Ablim2	1.47394e-06	-0.137213	0.441	0.585	0.0475878
Cplx2	1.4941e-06	-0.128627	0.326	0.469	0.0482384
Uqcrq	1.523e-06	-0.0658476	0.089	0.16	0.0491717
Kcng3	1.53193e-06	-0.0486482	0.006	0.037	0.04946
4831440D22Rik	1.54195e-06	-0.0794456	0.04	0.095	0.0497834
Brip1os	1.55249e-06	-0.11806	0.178	0.283	0.0501238
Ncl	1.56649e-06	-0.102855	0.208	0.325	0.0505758
2023-09-11	1.65662e-06	-0.138154	0.356	0.494	0.0534858
Ddx55	1.66204e-06	-0.107157	0.151	0.251	0.0536606
Cebpd	1.67139e-06	-0.0718574	0.063	0.128	0.0539623
Arhgef4	1.673e-06	-0.127323	0.211	0.316	0.0540146
Inf2	1.70092e-06	-0.069774	0.033	0.084	0.054916
Stac	1.7567e-06	0.091476	0.071	0.024	0.0567168
Nrp1	1.76665e-06	0.117994	0.663	0.634	0.0570381
Dlx1as	1.77696e-06	-0.0501913	0.014	0.052	0.0573711
Dpf3	1.79482e-06	-0.146254	0.42	0.559	0.0579474
Adamts6	1.80694e-06	0.100475	0.09	0.037	0.0583388
4933423P22Rik	1.82569e-06	-0.0906877	0.048	0.107	0.0589442
Elfn2	1.82973e-06	-0.0642622	0.032	0.083	0.0590747
Bicd2	1.85416e-06	-0.0575134	0.028	0.077	0.0598634
Aspn	1.89198e-06	-0.0547238	0.012	0.048	0.0610844
Mink1	1.93766e-06	-0.129906	0.301	0.426	0.0625592
Tmem243	1.96077e-06	-0.119298	0.255	0.377	0.0633055
Sumo2	1.96874e-06	-0.118756	0.255	0.376	0.0635627
Pcdh9	2.01556e-06	-0.0477494	0.996	1	0.0650742
Plxna4os3	2.0206e-06	-0.131024	0.234	0.353	0.0652372
Nexn	2.03617e-06	-0.0712985	0.038	0.092	0.0657397
Pde7b	2.04319e-06	-0.144443	0.601	0.728	0.0659665
Gm26827	2.06959e-06	-0.0916084	0.069	0.136	0.0668189
Wdsub1	2.12191e-06	-0.0975398	0.094	0.171	0.0685079
Naa60	2.1261e-06	-0.0909168	0.095	0.175	0.0686434
Atp6v1f	2.12763e-06	-0.0691143	0.045	0.1	0.0686926
Cnksr2	2.15129e-06	-0.071671	0.949	0.979	0.0694567
Gm14330	2.20094e-06	-0.0986906	0.108	0.192	0.0710596
Eif5a	2.31723e-06	-0.0542899	0.054	0.114	0.0748141
Samd12	2.33053e-06	-0.122146	0.805	0.92	0.0752435
Bcas3os1	2.33975e-06	-0.0754323	0.048	0.107	0.0755411
Trim44	2.37255e-06	-0.138522	0.469	0.607	0.0766002
Zbtb1	2.38839e-06	-0.0946856	0.09	0.166	0.0771114
Esrrg	2.3915e-06	-0.141866	0.374	0.505	0.077212
Pja2	2.40014e-06	-0.13455	0.45	0.587	0.077491
Wwc1	2.40052e-06	-0.122978	0.243	0.364	0.0775033
Tnks1bp1	2.51749e-06	-0.0853095	0.067	0.132	0.0812798
Cox6b1	2.53565e-06	-0.09006	0.112	0.184	0.081866
Kcnma1	2.54113e-06	0.02485	0.979	0.994	0.0820429
Nab2	2.55503e-06	-0.0547138	0.016	0.056	0.0824917
Ndufa4	2.56044e-06	-0.105032	0.192	0.279	0.0826665
B930018H19Rik	2.58495e-06	-0.0694634	0.04	0.094	0.0834578
Nr6a1os	2.59366e-06	-0.0818543	0.064	0.13	0.083739
Cadm1	2.59854e-06	0.0544071	0.939	0.948	0.0838964
Shisa9	2.60226e-06	-0.0956902	0.868	0.93	0.0840165
Cotl1	2.68492e-06	-0.0471841	0.013	0.049	0.0866852
Slc18a2	2.68906e-06	-0.0543726	0.015	0.053	0.0868191
Prodh	2.69801e-06	-0.0756671	0.044	0.099	0.087108
Ppm1e	2.70066e-06	-0.0901836	0.893	0.952	0.0871934
Sema3a	2.72282e-06	0.0989767	0.08	0.031	0.087909
Tsr2	2.73319e-06	-0.0569346	0.03	0.079	0.0882438
Ptprm	2.75095e-06	0.104943	0.076	0.029	0.0888171
Tmem170b	2.78106e-06	-0.088833	0.076	0.145	0.0897892
Ogn	2.78712e-06	-0.0449395	0.006	0.036	0.0899851
Afdn	2.85721e-06	-0.140591	0.509	0.66	0.092248
Ppargc1a	2.88466e-06	0.154837	0.335	0.26	0.0931342
Pspc1	2.89165e-06	-0.126658	0.331	0.471	0.0933597
Ube2e2	2.90203e-06	-0.0743335	0.953	0.993	0.0936948
St18	3.01978e-06	0.1196	0.631	0.618	0.0974967
Dbndd2	3.08257e-06	-0.0928407	0.106	0.179	0.0995239
Rsrp1	3.10507e-06	-0.118109	0.63	0.738	0.10025
Gm48383	3.11646e-06	-0.0897458	0.115	0.202	0.100618
Pde1b	3.12482e-06	-0.104567	0.169	0.271	0.100888
Myrip	3.20572e-06	-0.110646	0.197	0.306	0.1035
Gm29994	3.22244e-06	-0.0614382	0.019	0.061	0.10404
Gabrg2	3.26608e-06	0.0803539	0.833	0.829	0.105449
Slc17a7	3.2942e-06	-0.132659	0.475	0.576	0.106356
Cby1	3.34457e-06	-0.0790721	0.057	0.118	0.107983
Slc16a2	3.38878e-06	-0.135195	0.314	0.436	0.10941
Erc2	3.40901e-06	0.0232948	1	1	0.110063
Bche	3.47205e-06	-0.0764276	0.048	0.106	0.112099
Plppr4	3.49593e-06	-0.131727	0.609	0.734	0.11287
Actr3b	3.50874e-06	-0.112986	0.255	0.377	0.113283
Lmo3	3.56075e-06	-0.144378	0.413	0.534	0.114962
Ube3a	3.73124e-06	-0.0911143	0.91	0.96	0.120467
Ighm	3.76074e-06	0.0474092	0.08	0.03	0.121419
Rragb	3.76153e-06	-0.113276	0.171	0.271	0.121445
Plxna4os2	3.87386e-06	-0.0570109	0.02	0.062	0.125072
Sox5	3.88442e-06	0.0323379	0.024	0	0.125412
Pml	3.88655e-06	-0.0656702	0.034	0.084	0.125481
A230056P14Rik	3.90898e-06	-0.0813921	0.055	0.115	0.126205
Cfl1	3.91569e-06	-0.082784	0.125	0.2	0.126422
Gm27032	3.91704e-06	-0.0867384	0.136	0.224	0.126465
Agap2	3.94921e-06	-0.0982089	0.115	0.197	0.127504
Dock9	3.95727e-06	-0.125436	0.349	0.483	0.127764
Slc26a10	3.99724e-06	-0.0775319	0.055	0.116	0.129055
Klhl20	4.03678e-06	-0.0881109	0.076	0.144	0.130332
Arhgap20os	4.04317e-06	-0.0709181	0.053	0.114	0.130538
Uchl1	4.0857e-06	-0.0839773	0.132	0.208	0.131911
Syt16	4.12748e-06	-0.13881	0.545	0.677	0.13326
Stard5	4.17907e-06	-0.0778386	0.044	0.098	0.134925
Nfix	4.19008e-06	-0.13032	0.339	0.474	0.135281
Cdk8	4.20143e-06	-0.14136	0.42	0.572	0.135647
Rps5	4.21154e-06	-0.0692742	0.097	0.167	0.135974
Dync1i2	4.21566e-06	0.0871762	0.777	0.764	0.136107
Grid1	4.24358e-06	-0.121892	0.7	0.8	0.137008
Tnfrsf19	4.25587e-06	-0.0969621	0.137	0.231	0.137405
Bmerb1	4.34599e-06	0.119779	0.535	0.508	0.140315
Sh3rf3	4.35757e-06	-0.140193	0.436	0.587	0.140689
Gm27200	4.37497e-06	-0.0546537	0.018	0.059	0.14125
Slc25a4	4.40603e-06	-0.103823	0.285	0.387	0.142253
Slc9a5	4.41218e-06	-0.0527893	0.015	0.052	0.142452
Gm47350	4.41412e-06	-0.0692812	0.044	0.099	0.142514
Sf1	4.65855e-06	-0.0897937	0.136	0.226	0.150406
Cd226	4.66871e-06	-0.0578195	0.015	0.053	0.150734
Vwa5b1	4.69833e-06	-0.0352839	0.001	0.023	0.15169
Dnaja2	4.73974e-06	-0.121318	0.287	0.407	0.153027
Setd7	4.78551e-06	-0.1156	0.252	0.371	0.154505
9530062K07Rik	4.82704e-06	-0.106137	0.139	0.225	0.155846
Asph	4.83574e-06	0.138556	0.448	0.395	0.156127
Minpp1	4.84138e-06	-0.0865664	0.102	0.18	0.156309
Pnmal2	4.89458e-06	-0.0911379	0.16	0.254	0.158026
Rpl15	4.90639e-06	-0.092981	0.195	0.286	0.158408
Gm50368	4.9397e-06	-0.0579581	0.021	0.063	0.159483
Adgrv1	4.97956e-06	-0.036238	0.006	0.034	0.16077
Myl6	4.99886e-06	-0.0522122	0.073	0.137	0.161393
Gm46367	5.07951e-06	-0.100941	0.135	0.221	0.163997
Cyth1	5.08017e-06	-0.112846	0.232	0.347	0.164018
Tenm1	5.24597e-06	-0.133013	0.668	0.794	0.169371
Gm16068	5.2738e-06	-0.0578573	0.022	0.064	0.17027
Gm20045	5.29227e-06	-0.0736427	0.06	0.122	0.170866
Ldhb	5.31199e-06	-0.0940151	0.119	0.191	0.171503
Ccdc6	5.36436e-06	-0.0927711	0.11	0.19	0.173194
Ptprn	5.4296e-06	0.125504	0.552	0.499	0.1753
Kctd17	5.43572e-06	-0.0868665	0.084	0.153	0.175498
Plcd3	5.5712e-06	-0.0322239	0.002	0.025	0.179872
Gm17225	5.58408e-06	-0.0400536	0.005	0.032	0.180288
Sema7a	5.61402e-06	-0.0839742	0.071	0.136	0.181254
Siae	5.62057e-06	-0.0705283	0.049	0.107	0.181466
Tgs1	5.65706e-06	-0.0984134	0.129	0.215	0.182644
Pfdn6	5.69714e-06	-0.0526611	0.028	0.072	0.183938
Gm15810	5.70291e-06	-0.0445503	0.017	0.056	0.184124
Gm45235	5.73313e-06	-0.03937	0.005	0.032	0.1851
Gm43915	5.84663e-06	-0.0597872	0.03	0.077	0.188764
Lhfp	5.87213e-06	0.0961643	0.093	0.041	0.189587
Hmgb1	5.88596e-06	-0.108817	0.228	0.336	0.190034
Gadd45g	5.90742e-06	-0.024762	0.004	0.03	0.190727
Kcnh5	5.92499e-06	-0.0507572	0.015	0.053	0.191294
P4ha1	6.08195e-06	-0.131654	0.313	0.431	0.196362
Smad7	6.09753e-06	-0.0563272	0.035	0.085	0.196865
Sox2ot	6.09755e-06	0.0273396	0.023	0	0.196865
Rnf217	6.23787e-06	0.140049	0.456	0.411	0.201396
Fnip2	6.41476e-06	-0.131115	0.271	0.379	0.207107
Abl2	6.42269e-06	-0.133134	0.406	0.545	0.207363
Ecm2	6.44719e-06	-0.0703074	0.035	0.084	0.208154
Fam13b	6.48572e-06	-0.105452	0.207	0.317	0.209398
E2f5	6.53638e-06	-0.0627257	0.044	0.098	0.211034
Bop1	6.56611e-06	-0.0734624	0.059	0.12	0.211993
Gm26918	6.6414e-06	-0.0545027	0.016	0.054	0.214424
Krt20	6.64369e-06	-0.0415376	0.008	0.038	0.214498
Gng7	6.67479e-06	-0.13068	0.275	0.384	0.215502
Eif2s3y	6.76414e-06	0.129926	0.459	0.391	0.218387
Gpc3	6.8219e-06	-0.0714501	0.021	0.062	0.220252
Cobl	6.83252e-06	0.129898	0.196	0.125	0.220595
Cdr1os	6.9978e-06	0.0701931	0.886	0.884	0.225931
Ephb2	7.12484e-06	-0.10341	0.166	0.261	0.230033
Wasf3	7.12511e-06	-0.114175	0.227	0.338	0.230041
Rpl10a	7.19646e-06	-0.0705399	0.109	0.183	0.232345
Dgat1	7.21472e-06	-0.0691377	0.039	0.089	0.232935
Pcmt1	7.24849e-06	-0.11755	0.344	0.47	0.234025
Purb	7.365e-06	-0.0917656	0.167	0.262	0.237787
Rab8b	7.58384e-06	0.147509	0.308	0.243	0.244852
Npy5r	7.65058e-06	-0.0962714	0.11	0.19	0.247007
Rlf	7.76962e-06	-0.135385	0.401	0.554	0.25085
Pag1	7.77502e-06	-0.0909997	0.092	0.163	0.251024
Gm49226	7.87126e-06	-0.0595997	0.026	0.07	0.254132
Pter	7.92025e-06	-0.0689478	0.034	0.082	0.255713
Gm43713	8.16177e-06	-0.109174	0.162	0.253	0.263511
mt-Nd4l	8.16762e-06	0.0498849	0.036	0.006	0.2637
Gm45321	8.20472e-06	-0.072531	0.023	0.064	0.264898
Txndc15	8.26744e-06	-0.0927682	0.119	0.193	0.266923
Pgm5	8.39731e-06	-0.0520592	0.012	0.045	0.271116
Itpkb	8.64549e-06	-0.0790003	0.073	0.139	0.279128
Gm50196	8.65529e-06	-0.0408585	0.007	0.036	0.279445
Plcb4	8.66753e-06	0.098054	0.073	0.029	0.27984
Gm34299	8.77585e-06	-0.0774536	0.049	0.105	0.283337
Acvr1	8.79226e-06	0.105108	0.627	0.621	0.283867
Rhou	8.80886e-06	-0.0896199	0.082	0.149	0.284403
Rpl23	8.95893e-06	-0.0779079	0.16	0.24	0.289248
S100pbp	8.99532e-06	-0.104835	0.184	0.284	0.290423
Gm16316	9.11073e-06	-0.059735	0.03	0.076	0.294149
Ryr1	9.29293e-06	-0.0582888	0.02	0.06	0.300031
Eif6	9.31256e-06	-0.0258986	0.006	0.033	0.300665
Gm11728	9.32811e-06	-0.0373822	0.006	0.033	0.301167
B830012L14Rik	9.43346e-06	0.140713	0.246	0.177	0.304569
Mthfd1l	9.62351e-06	-0.0741861	0.048	0.102	0.310705
Ier5l	9.62691e-06	-0.0481869	0.025	0.068	0.310814
Srrm4os	9.9026e-06	-0.0700211	0.043	0.094	0.319715
Rap1gap	9.96589e-06	-0.0893381	0.123	0.203	0.321759
Arf3	9.98403e-06	-0.112123	0.325	0.457	0.322344
Cntnap4	1.01558e-05	0.0338372	0.025	0.001	0.327891
Dnajc19	1.01967e-05	-0.0987233	0.197	0.293	0.329212
Gm49189	1.02431e-05	-0.0562653	0.027	0.071	0.330709
Cecr2	1.026e-05	-0.121907	0.294	0.416	0.331253
Ackr4	1.03726e-05	-0.0606999	0.031	0.077	0.33489
Rhbdl3	1.04229e-05	-0.0334537	0.002	0.024	0.336515
Gm48512	1.0459e-05	-0.117915	0.251	0.364	0.33768
Gm41168	1.05028e-05	-0.0354839	0.003	0.026	0.339093
Ydjc	1.06109e-05	-0.0664508	0.037	0.085	0.342583
Actn4	1.06614e-05	-0.113723	0.244	0.348	0.344213
Galnt1	1.06994e-05	-0.124138	0.296	0.409	0.345441
C1qtnf4	1.07973e-05	-0.112591	0.405	0.522	0.348603
Tspyl4	1.08324e-05	-0.0941709	0.13	0.21	0.349734
Mlip	1.09209e-05	-0.132022	0.423	0.566	0.352592
Smg5	1.11694e-05	-0.0931544	0.122	0.202	0.360617
Adora1	1.12626e-05	-0.0737076	0.045	0.095	0.363623
Gm16185	1.12829e-05	-0.0336547	0.004	0.029	0.364281
Gm12536	1.13014e-05	-0.055784	0.028	0.072	0.364877
Atp5f1	1.14246e-05	-0.0811364	0.201	0.297	0.368856
Tead1	1.14301e-05	0.0954334	0.716	0.695	0.369032
Nek10	1.15639e-05	-0.0958713	0.112	0.19	0.373352
Smu1	1.17549e-05	-0.0702155	0.051	0.106	0.379519
Ippk	1.20719e-05	-0.0968613	0.14	0.226	0.389755
Tnrc18	1.20769e-05	-0.107944	0.2	0.302	0.389913
Gpr18	1.21318e-05	-0.0533514	0.021	0.061	0.391688
4930512B01Rik	1.22278e-05	-0.0855209	0.084	0.152	0.394786
Atxn7l3b	1.23452e-05	-0.0931974	0.143	0.229	0.398577
Taf10	1.24052e-05	-0.0241712	0.013	0.046	0.400513
Grin2b	1.25978e-05	0.025891	0.998	0.999	0.406733
Grp	1.28927e-05	0.0658704	0.066	0.024	0.416253
Cdh12	1.29169e-05	0.0921894	0.78	0.779	0.417034
Ndufa2	1.30108e-05	-0.0386954	0.026	0.068	0.420067
Cd2bp2	1.31883e-05	-0.0563949	0.023	0.063	0.425798
Tecpr1	1.33401e-05	-0.0987804	0.135	0.215	0.430698
Filip1l	1.34142e-05	-0.0715219	0.061	0.121	0.433092
Gm26873	1.34573e-05	-0.0645254	0.034	0.08	0.434483
Tnfrsf21	1.35233e-05	-0.0909158	0.092	0.159	0.436612
Puf60	1.37977e-05	-0.0701699	0.081	0.146	0.445472
Camk4	1.38003e-05	-0.0675358	0.041	0.09	0.445557
Stk32c	1.38334e-05	-0.101115	0.155	0.24	0.446624
Rapgef2	1.38667e-05	-0.106814	0.797	0.889	0.447699
Cdk16	1.41295e-05	-0.066016	0.048	0.101	0.456184
Phf3	1.42887e-05	-0.126771	0.441	0.595	0.461324
Slc7a8	1.43122e-05	-0.100489	0.183	0.284	0.462083
Rap2a	1.45089e-05	-0.0884744	0.111	0.187	0.468434
Akain1	1.45125e-05	-0.0739088	0.05	0.103	0.468551
Atp5o	1.46523e-05	-0.0521476	0.085	0.149	0.473064
Fam76b	1.46775e-05	-0.0980135	0.134	0.214	0.473879
Cntn3	1.47363e-05	-0.137316	0.461	0.577	0.475778
Pdzk1	1.47501e-05	-0.0479844	0.014	0.047	0.476221
Gm34868	1.48863e-05	-0.0494986	0.015	0.051	0.48062
Zdhhc14	1.50055e-05	-0.118198	0.282	0.399	0.484468
Man1a	1.50388e-05	0.0130969	0.021	0	0.485543
Gm16337	1.51325e-05	-0.038278	0.01	0.04	0.488568
Slc7a6os	1.55649e-05	-0.0997528	0.182	0.279	0.502529
Gm50163	1.57751e-05	-0.06042	0.026	0.068	0.509316
Mfap3l	1.58478e-05	-0.0934477	0.133	0.214	0.511663
Ptchd1	1.59159e-05	0.140934	0.265	0.197	0.51386
Epn2	1.60889e-05	-0.124333	0.396	0.524	0.519445
Rassf1	1.62006e-05	-0.0717533	0.05	0.103	0.523053
Qtrt1	1.6477e-05	-0.0838289	0.097	0.167	0.531977
Gss	1.65728e-05	-0.0673351	0.053	0.108	0.535071
Atrnl1	1.66013e-05	-0.0876135	0.883	0.953	0.535989
Gm45645	1.66095e-05	-0.0828042	0.075	0.138	0.536253
Slc1a3	1.68007e-05	-0.106578	0.133	0.207	0.542428
Gm39326	1.68532e-05	-0.0572951	0.035	0.082	0.544121
Hivep3	1.69364e-05	0.080348	0.78	0.783	0.546809
Gm11146	1.69365e-05	-0.0537911	0.028	0.071	0.546813
Mdh1	1.71018e-05	-0.0889901	0.248	0.347	0.552149
Nav2	1.75646e-05	-0.0913748	0.84	0.913	0.56709
Dach2	1.76785e-05	0.0688143	0.056	0.018	0.570769
Ptger4	1.79562e-05	-0.0658462	0.046	0.099	0.579733
Mon2	1.80031e-05	-0.116599	0.294	0.416	0.581249
Tsnax	1.80944e-05	-0.0965637	0.165	0.254	0.584195
4930578G10Rik	1.81845e-05	-0.0563807	0.024	0.064	0.587106
Fbl	1.83759e-05	-0.0698409	0.069	0.129	0.593283
Arhgap6	1.85284e-05	0.0895232	0.088	0.04	0.598208
Dpp6	1.86835e-05	-0.0625658	0.967	0.994	0.603214
Lars2	1.89176e-05	-0.0812372	0.222	0.331	0.610775
Pls3	1.91026e-05	-0.107574	0.155	0.238	0.616747
Fndc9	1.91156e-05	-0.106218	0.291	0.414	0.617165
Pms2	1.93569e-05	-0.0733562	0.074	0.136	0.624958
Gnpda1	1.96198e-05	-0.0670506	0.043	0.092	0.633445
Pcdh1	1.96219e-05	-0.0756705	0.075	0.137	0.633514
Ddx24	1.97521e-05	-0.119989	0.369	0.487	0.637717
Gm10432	1.97855e-05	-0.0544807	0.017	0.053	0.638795
Ice1	1.98904e-05	-0.113649	0.283	0.41	0.642182
Baz1b	1.99732e-05	-0.121449	0.351	0.486	0.644854
Slc16a10	1.99895e-05	-0.120204	0.278	0.393	0.64538
Dnah17	2.00248e-05	-0.0409135	0.008	0.036	0.646521
Prkag1	2.00773e-05	-0.0894629	0.104	0.174	0.648217
F8	2.01257e-05	-0.0471257	0.015	0.048	0.64978
Tef	2.07542e-05	-0.106708	0.239	0.352	0.670072
Gm47167	2.08216e-05	-0.0975403	0.13	0.209	0.672245
Vcp	2.09153e-05	-0.0982996	0.171	0.255	0.675272
Ywhag	2.10189e-05	-0.121096	0.287	0.386	0.678616
Safb2	2.11363e-05	-0.0991547	0.172	0.262	0.682405
Klf12	2.13152e-05	0.100157	0.698	0.667	0.688183
Traf6	2.15991e-05	-0.0778182	0.084	0.151	0.697349
Prr16	2.19206e-05	0.139348	0.526	0.466	0.707729
Gm10097	2.21627e-05	-0.0675336	0.052	0.107	0.715544
Atg4d	2.2373e-05	-0.0674241	0.045	0.095	0.722335
Mamld1	2.27308e-05	-0.117598	0.27	0.385	0.733888
4933406J10Rik	2.28012e-05	-0.0258825	0	0.017	0.73616
Gm49969	2.28455e-05	-0.0712103	0.053	0.107	0.737589
Gm27008	2.30758e-05	-0.0876458	0.088	0.154	0.745026
Emp2	2.32242e-05	-0.0746636	0.073	0.136	0.749818
Gm26952	2.33185e-05	-0.0594046	0.032	0.076	0.75286
Gm41764	2.36048e-05	-0.0579164	0.029	0.071	0.762104
Mir124-2hg	2.3632e-05	0.0258395	0.02	0	0.762982
Ubtf	2.37062e-05	-0.069087	0.078	0.141	0.765377
Lrfn2	2.38294e-05	-0.129215	0.495	0.632	0.769357
Tceal8	2.4016e-05	-0.0391214	0.013	0.044	0.77538
Eef1a2	2.40628e-05	-0.065998	0.11	0.18	0.776891
Gm10605	2.43823e-05	-0.0478442	0.034	0.079	0.787207
Nenf	2.45327e-05	-0.0505027	0.06	0.114	0.792061
Mfap3	2.48785e-05	-0.11345	0.25	0.361	0.803228
Gm50013	2.49498e-05	-0.0691031	0.073	0.136	0.805528
Rps17	2.49683e-05	-0.0697246	0.102	0.167	0.806128
Pwwp2a	2.51169e-05	-0.102312	0.231	0.336	0.810924
Slc25a23	2.51799e-05	-0.124237	0.341	0.459	0.812958
Ski	2.55796e-05	-0.11052	0.274	0.392	0.825862
Rpl21	2.6116e-05	-0.0570686	0.125	0.198	0.843182
D630023F18Rik	2.61755e-05	0.0644122	0.051	0.016	0.845103
Ccnd2	2.62377e-05	-0.101997	0.184	0.277	0.847109
Ppp3ca	2.63196e-05	-0.025443	1	1	0.849755
Aplp2	2.74114e-05	-0.120683	0.382	0.498	0.885003
Cct4	2.74421e-05	-0.0715929	0.079	0.14	0.885995
Tmem178b	2.80619e-05	-0.112497	0.408	0.551	0.906005
Ndufa5	2.82517e-05	-0.0421963	0.075	0.133	0.912135
Mmd2	2.84613e-05	-0.107901	0.248	0.36	0.918901
2010009K17Rik	2.87599e-05	-0.0497165	0.016	0.051	0.928541
Gm4117	2.89078e-05	-0.073715	0.048	0.099	0.933317
Chd5	2.90264e-05	-0.0765945	0.089	0.155	0.937146
Snrpd1	3.04748e-05	-0.0778467	0.112	0.182	0.983911
Ranbp17	3.06165e-05	-0.117105	0.258	0.364	0.988486
Gm16152	3.06349e-05	-0.0419881	0.011	0.04	0.98908
Hoga1	3.06385e-05	-0.0484245	0.015	0.047	0.989194
Bcar1	3.07726e-05	-0.0847417	0.109	0.182	0.993525
Fbxl15	3.09935e-05	-0.0491501	0.032	0.075	1
Zkscan1	3.12087e-05	-0.0932705	0.147	0.231	1
Leprotl1	3.13023e-05	-0.0578797	0.036	0.08	1
Nefl	3.15006e-05	-0.0828532	0.115	0.183	1
Ccdc47	3.15734e-05	-0.0972845	0.213	0.314	1
Gm30054	3.15928e-05	-0.0836876	0.12	0.194	1
Gm33206	3.171e-05	-0.0417808	0.011	0.04	1
Nbea	3.20638e-05	-0.0496988	0.986	0.998	1
Gm11417	3.21352e-05	-0.0714946	0.07	0.128	1
Kctd4	3.22737e-05	-0.110245	0.236	0.338	1
4930538E20Rik	3.22902e-05	-0.0333405	0.005	0.029	1
Gm50270	3.22938e-05	-0.0546849	0.03	0.072	1
Rnf8	3.23658e-05	-0.0908793	0.155	0.243	1
Neurod2	3.25274e-05	-0.0809307	0.089	0.154	1
Atxn7l1os1	3.2591e-05	-0.0482632	0.026	0.067	1
E330018M18Rik	3.26338e-05	-0.0719297	0.053	0.106	1
Bcor	3.26439e-05	-0.056845	0.028	0.069	1
Adsl	3.28142e-05	-0.0654671	0.045	0.094	1
Spata13	3.32873e-05	-0.0889786	0.095	0.162	1
Phgdh	3.35906e-05	-0.0207198	0.002	0.022	1
Shisal1	3.49241e-05	-0.0737083	0.086	0.153	1
Gsr	3.52802e-05	-0.0722042	0.072	0.131	1
Ctss	3.58078e-05	0.0418695	0.037	0.008	1
Gm32509	3.60611e-05	-0.112823	0.298	0.415	1
Tollip	3.60778e-05	-0.0519586	0.035	0.079	1
9130015G15Rik	3.61375e-05	-0.0302264	0.003	0.024	1
Mat2a	3.63394e-05	-0.110622	0.288	0.395	1
Pfn2	3.64196e-05	-0.0904658	0.141	0.213	1
Adcy9	3.64721e-05	-0.123692	0.595	0.716	1
Gm48293	3.66497e-05	-0.047305	0.017	0.052	1
Fam205c	3.68248e-05	-0.0312672	0.003	0.024	1
Acad11	3.69612e-05	-0.065453	0.061	0.117	1
A930019D19Rik	3.69637e-05	-0.0301826	0.003	0.024	1
1700028M03Rik	3.71537e-05	0.0346945	0.019	0	1
Myh9	3.74134e-05	-0.0838133	0.106	0.176	1
Gm49876	3.75855e-05	-0.0579136	0.028	0.068	1
Arpc5l	3.81691e-05	-0.0511904	0.088	0.154	1
Sart3	3.81732e-05	-0.0678215	0.081	0.145	1
Cnnm2	3.83966e-05	-0.116555	0.353	0.475	1
Ormdl3	3.88029e-05	-0.0541486	0.041	0.087	1
Arhgap18	3.88158e-05	0.0338906	0.022	0.001	1
Mgat4b	3.88159e-05	-0.0658606	0.066	0.123	1
Gm4632	3.92018e-05	-0.038005	0.007	0.032	1
Gm15155	3.97509e-05	0.134017	0.21	0.143	1
Mobp	4.01492e-05	0.021463	0.022	0.001	1
Nup50	4.04096e-05	-0.0694809	0.071	0.13	1
Gm15614	4.04446e-05	-0.0926101	0.129	0.205	1
Gm15813	4.12314e-05	-0.051817	0.021	0.057	1
Eif5b	4.14132e-05	-0.106546	0.276	0.395	1
1700054A03Rik	4.16944e-05	-0.0406719	0.012	0.041	1
Srpr	4.17876e-05	-0.0906577	0.161	0.245	1
Ctdspl	4.18454e-05	-0.115414	0.322	0.445	1
Rps18	4.2212e-05	-0.0880384	0.158	0.23	1
Arhgap42	4.26769e-05	0.0800941	0.085	0.04	1
Lrtm1	4.29676e-05	-0.0811973	0.1	0.168	1
Fxyd7	4.29859e-05	-0.0124884	0	0.016	1
Gamt	4.29859e-05	-0.00841735	0	0.016	1
Myo6	4.29967e-05	-0.0904708	0.162	0.243	1
Dennd3	4.30881e-05	0.047819	0.032	0.006	1
Agk	4.30923e-05	-0.0884056	0.162	0.247	1
Tmem144	4.32562e-05	-0.0835284	0.086	0.149	1
Aarsd1	4.35336e-05	-0.0699531	0.097	0.164	1
Ttc19	4.38641e-05	-0.117405	0.439	0.585	1
Galnt18	4.4291e-05	-0.116609	0.738	0.859	1
A830036E02Rik	4.45596e-05	-0.0910869	0.156	0.24	1
Cygb	4.51066e-05	-0.0511974	0.024	0.062	1
Ptprz1	4.55517e-05	0.112262	0.602	0.564	1
H2afz	4.56972e-05	-0.0776902	0.18	0.257	1
Aff2	4.59096e-05	-0.129279	0.417	0.539	1
Pdgfc	4.61669e-05	0.112061	0.15	0.093	1
Arhgef10l	4.66313e-05	-0.0761767	0.083	0.145	1
Vamp2	4.77188e-05	-0.0748763	0.106	0.169	1
Gm26910	4.8189e-05	-0.0479381	0.021	0.057	1
Lix1	4.85039e-05	-0.0813871	0.108	0.179	1
Ptpn3	4.87579e-05	-0.12043	0.313	0.418	1
Med9	4.88539e-05	-0.0402532	0.013	0.043	1
Tspan33	4.89287e-05	-0.0871097	0.106	0.174	1
Diras2	4.92934e-05	-0.0969153	0.207	0.31	1
Dcakd	4.96104e-05	-0.0956945	0.196	0.29	1
Tifa	4.9811e-05	-0.0628532	0.054	0.107	1
Cdk10	4.98604e-05	-0.0585916	0.038	0.082	1
Bri3	5.00944e-05	-0.058031	0.079	0.138	1
Kmt5a	5.01416e-05	-0.0873225	0.134	0.21	1
Rexo1	5.02416e-05	-0.0649248	0.064	0.12	1
Arhgap20	5.02897e-05	-0.129754	0.446	0.559	1
Sntg1	5.03839e-05	-0.0584687	0.957	0.983	1
Rb1	5.09936e-05	-0.12158	0.35	0.474	1
Mfn2	5.11342e-05	-0.0765954	0.097	0.162	1
Atg3	5.12789e-05	-0.0858778	0.172	0.262	1
Pitpna	5.13109e-05	-0.100323	0.293	0.413	1
Bicdl1	5.13915e-05	-0.111693	0.274	0.382	1
Selenok	5.14907e-05	-0.0683021	0.117	0.182	1
Foxo3	5.18616e-05	-0.0948686	0.202	0.3	1
Rps7	5.20853e-05	-0.0714141	0.183	0.261	1
Lpin2	5.2404e-05	0.123471	0.461	0.431	1
Dab2ip	5.25568e-05	-0.0706085	0.084	0.147	1
Pdgfb	5.30726e-05	-0.0399292	0.015	0.046	1
Reep5	5.31165e-05	-0.0862161	0.147	0.217	1
4930473D10Rik	5.31379e-05	-0.0417074	0.015	0.046	1
Rufy3	5.31902e-05	0.11719	0.509	0.484	1
Tbc1d8b	5.32829e-05	-0.0930806	0.12	0.191	1
Tbl3	5.34296e-05	-0.0610921	0.049	0.099	1
Zmiz1	5.34356e-05	0.129848	0.38	0.325	1
Rnf157	5.38907e-05	-0.116204	0.342	0.457	1
Hexim1	5.39946e-05	-0.0379226	0.015	0.046	1
Epg5	5.41268e-05	-0.0915901	0.159	0.244	1
Nek6	5.41566e-05	-0.0850109	0.109	0.179	1
Bcl2l1	5.43159e-05	-0.0966475	0.21	0.31	1
Nsmf	5.45635e-05	-0.106115	0.234	0.328	1
Nipa2	5.50268e-05	-0.0963455	0.144	0.22	1
Gm43951	5.52561e-05	-0.0347609	0.008	0.033	1
Ccser1	5.63889e-05	0.0370271	0.971	0.978	1
Fhit	5.65619e-05	-0.124082	0.274	0.371	1
Cnnm3	5.70035e-05	-0.0721393	0.074	0.131	1
Platr31	5.72468e-05	-0.0545192	0.026	0.064	1
Psmc6	5.75848e-05	-0.0945165	0.228	0.329	1
Inka2	5.77552e-05	-0.0880939	0.131	0.205	1
Mpp2	5.82783e-05	-0.0719861	0.087	0.151	1
Cxcl14	5.84468e-05	0.0172094	0.018	0	1
Coq2	5.87059e-05	-0.0786164	0.115	0.186	1
Slc2a3	5.90671e-05	-0.0945275	0.213	0.315	1
Dlg5	5.927e-05	-0.0685032	0.065	0.12	1
Rgs7bp	5.95384e-05	-0.0963522	0.846	0.93	1
Slc4a8	5.99696e-05	-0.0745409	0.075	0.132	1
Gm15336	6.01581e-05	-0.0504867	0.027	0.066	1
Sv2c	6.01953e-05	0.128115	0.43	0.377	1
Syngap1	6.0197e-05	-0.0772585	0.119	0.193	1
Fam171a1	6.04762e-05	-0.112462	0.295	0.395	1
Wnk4	6.09518e-05	-0.0326991	0.008	0.033	1
Lnx2	6.10615e-05	-0.0611939	0.042	0.087	1
Dazap1	6.12762e-05	-0.0878413	0.136	0.213	1
Snrpf	6.2027e-05	0.110485	0.179	0.118	1
Cnp	6.30593e-05	-0.0620187	0.053	0.1	1
Cope	6.31833e-05	-0.0642645	0.056	0.106	1
Pink1	6.34227e-05	-0.0553008	0.059	0.111	1
Dpysl3	6.37355e-05	0.0826462	0.077	0.036	1
Bhlhe41	6.47685e-05	0.11353	0.163	0.107	1
Zbtb8a	6.48387e-05	-0.054974	0.034	0.076	1
Dgat2	6.50271e-05	-0.0837934	0.098	0.161	1
Baiap2l1	6.51162e-05	-0.0388591	0.01	0.037	1
Gm16083	6.54899e-05	-0.0463431	0.032	0.074	1
Atp2a2	6.65414e-05	-0.102421	0.355	0.479	1
Nufip2	6.6626e-05	-0.103155	0.278	0.385	1
Angptl1	6.67041e-05	-0.0592241	0.038	0.082	1
Dctn1	6.69263e-05	-0.0915338	0.174	0.256	1
Edf1	6.8583e-05	-0.0399665	0.067	0.121	1
Fra10ac1	6.87578e-05	-0.0911699	0.14	0.216	1
2023-09-05	6.92189e-05	-0.0358598	0.014	0.044	1
2610204G07Rik	6.9545e-05	-0.0496933	0.024	0.061	1
Pvt1	6.99412e-05	0.0896427	0.658	0.643	1
Relch	7.18416e-05	0.113643	0.517	0.472	1
Sf3b2	7.23848e-05	-0.094021	0.212	0.307	1
Rpl4	7.29786e-05	-0.0675349	0.076	0.13	1
Uso1	7.30139e-05	-0.0934492	0.196	0.29	1
Madd	7.33464e-05	-0.101476	0.255	0.356	1
Lmo4	7.38642e-05	0.129642	0.444	0.398	1
Chd4	7.40294e-05	-0.109029	0.388	0.513	1
Klhl10	7.41365e-05	-0.0533085	0.047	0.097	1
9330188P03Rik	7.46106e-05	-0.0393235	0.018	0.052	1
Lrrn1	7.47972e-05	-0.100547	0.201	0.291	1
Ndufb9	7.55819e-05	-0.0676658	0.129	0.195	1
Sec11c	7.68112e-05	-0.0828445	0.124	0.185	1
0610012G03Rik	7.70536e-05	-0.0284671	0.039	0.082	1
Msantd3	7.71976e-05	-0.0612606	0.038	0.08	1
Fam168b	7.72676e-05	-0.0891429	0.217	0.316	1
Rpl11	7.77111e-05	-0.0640954	0.136	0.202	1
Cltb	7.7802e-05	-0.0830351	0.136	0.21	1
Cebpb	7.82088e-05	-0.0537825	0.059	0.111	1
Hcn1	7.896e-05	0.0875494	0.109	0.061	1
A430090L17Rik	7.91556e-05	-0.0556346	0.033	0.074	1
Trim3	7.91578e-05	-0.0630724	0.082	0.143	1
Clip4	7.92949e-05	-0.0767373	0.136	0.217	1
Srpk2	7.99775e-05	0.0977756	0.6	0.585	1
Brinp3	8.04442e-05	0.119807	0.587	0.572	1
Setbp1	8.05029e-05	-0.0858032	0.844	0.907	1
Gm26854	8.08722e-05	-0.0605843	0.042	0.086	1
Klk8	8.11598e-05	-0.0116502	0	0.015	1
Tprkb	8.14819e-05	-0.0650417	0.059	0.109	1
Gm47661	8.15059e-05	-0.0449695	0.019	0.053	1
Srp14	8.20208e-05	-0.0704713	0.102	0.163	1
Ackr3	8.24346e-05	-0.0358482	0.009	0.034	1
5730480H06Rik	8.2592e-05	-0.071789	0.097	0.162	1
Myo5b	8.2912e-05	-0.0883401	0.145	0.222	1
Cabin1	8.35276e-05	-0.0973672	0.218	0.315	1
Tro	8.45233e-05	-0.0955772	0.173	0.254	1
Kcnmb4	8.47335e-05	-0.0858857	0.173	0.26	1
Dock11	8.51277e-05	-0.0872372	0.169	0.257	1
Rragd	8.52286e-05	-0.0641503	0.093	0.159	1
Zfhx2	8.58153e-05	-0.0869274	0.168	0.252	1
Hnrnpa3	8.67364e-05	-0.101759	0.323	0.43	1
Nrip3	8.71749e-05	-0.0535036	0.035	0.076	1
Gm17655	8.89442e-05	-0.0463355	0.017	0.049	1
Ptpn11	8.92014e-05	-0.0955163	0.215	0.309	1
Slc30a7	8.93025e-05	-0.0734001	0.112	0.183	1
Tspyl2	8.93107e-05	-0.0697439	0.082	0.14	1
2610020C07Rik	8.93589e-05	-0.0971696	0.238	0.339	1
Ncdn	8.97286e-05	-0.0796373	0.248	0.331	1
Pip4k2a	8.99998e-05	-0.0876125	0.154	0.234	1
H3f3a	9.00299e-05	-0.0970112	0.269	0.368	1
Unc13a	9.00363e-05	-0.113196	0.326	0.443	1
D030028A08Rik	9.01608e-05	-0.0497601	0.02	0.054	1
Abr	9.02831e-05	-0.105665	0.736	0.844	1
Cbfb	9.12827e-05	-0.0812114	0.106	0.174	1
Cd74	9.20066e-05	0.0158626	0.017	0	1
Ptcd1	9.2023e-05	-0.0531412	0.03	0.069	1
Bcl7a	9.22193e-05	-0.0882337	0.151	0.228	1
Zfp612	9.25082e-05	-0.0734877	0.073	0.128	1
Nhsl1	9.30388e-05	-0.0579165	0.034	0.075	1
Gng12	9.30681e-05	-0.0726239	0.089	0.151	1
Tmem41b	9.33137e-05	-0.065679	0.074	0.13	1
Arf5	9.37265e-05	-0.0581441	0.111	0.177	1
Mrpl38	9.3755e-05	-0.0684901	0.088	0.148	1
Eda	9.43503e-05	-0.102619	0.143	0.217	1
Mcm9	9.4585e-05	-0.0600563	0.044	0.089	1
Ndst3	9.51376e-05	-0.0554967	0.065	0.118	1
Gm43262	9.54845e-05	-0.0454608	0.015	0.046	1
Csnk1g2	9.66713e-05	-0.0577832	0.053	0.102	1
Bcl11b	9.68169e-05	-0.117075	0.547	0.669	1
Tor3a	9.72222e-05	-0.0410823	0.02	0.054	1
Adap1	9.72305e-05	-0.07409	0.09	0.151	1
Gm4409	9.76358e-05	-0.0564471	0.031	0.07	1
Alkal2	9.84641e-05	-0.0287286	0.005	0.026	1
Gm26672	9.8892e-05	-0.103062	0.199	0.284	1
Cdkn2aip	9.97169e-05	-0.0596231	0.037	0.078	1
Snca	0.000100513	0.0984455	0.655	0.641	1
Rbm3	0.000102086	-0.0708439	0.144	0.22	1
Znrd2	0.000102481	-0.0182698	0.008	0.032	1
Nrcam	0.000102896	-0.0604393	0.951	0.98	1
Lrrc10b	0.000102985	-0.0560374	0.033	0.072	1
Asphd2	0.000103781	-0.0777031	0.1	0.161	1
Brms1	0.000103836	-0.0708947	0.089	0.151	1
Tia1	0.000103911	0.0908607	0.644	0.638	1
Usf2	0.000104315	-0.0673482	0.076	0.132	1
Ifngr2	0.00010501	-0.0688202	0.075	0.13	1
Lamtor1	0.000105418	-0.0527253	0.052	0.1	1
Gm49521	0.000105476	-0.0590551	0.047	0.094	1
Srsf1	0.000105494	-0.0969858	0.263	0.362	1
Ubr2	0.00010558	-0.0929187	0.246	0.352	1
Rchy1	0.000105975	-0.0953207	0.214	0.309	1
Gm47134	0.000106133	-0.033348	0.008	0.032	1
Ctcf	0.000106883	-0.0920871	0.224	0.32	1
4732471J01Rik	0.000106956	-0.11225	0.315	0.428	1
Smim19	0.000107433	-0.0633209	0.052	0.1	1
Bnip1	0.000107885	-0.0524652	0.046	0.093	1
Tuba4a	0.000108351	-0.0344442	0.061	0.11	1
Dctpp1	0.00010958	-0.0109867	0.001	0.017	1
Ext1	0.000110436	-0.0944476	0.245	0.338	1
Phlpp2	0.000110722	-0.0913514	0.198	0.289	1
Elmsan1	0.000111272	-0.0868445	0.144	0.222	1
Gm16043	0.000111386	-0.0416512	0.018	0.051	1
Ptk2b	0.000112051	-0.107728	0.678	0.79	1
Mov10l1	0.000112704	-0.0410295	0.012	0.039	1
Dpm1	0.000113205	-0.113332	0.371	0.493	1
Usp30	0.000113873	-0.0699288	0.07	0.123	1
Amph	0.000114944	-0.114374	0.61	0.729	1
Ndufab1	0.000115146	-0.076771	0.081	0.133	1
Ankrd46	0.000115183	-0.0746378	0.081	0.137	1
Acap2	0.000115778	-0.0905499	0.794	0.867	1
Nlrc4	0.000115791	-0.0313945	0.002	0.02	1
Dyrk1b	0.00011669	-0.035005	0.012	0.039	1
Armcx3	0.000117179	-0.0497362	0.045	0.091	1
Prss12	0.000117715	-0.0477374	0.028	0.066	1
Gm47827	0.000118213	-0.0510282	0.034	0.075	1
Brap	0.000118657	-0.0714613	0.098	0.162	1
Napa	0.000118667	-0.078286	0.186	0.27	1
Actr5	0.000118923	-0.0408158	0.016	0.047	1
1700080N15Rik	0.000119122	-0.058046	0.042	0.085	1
Gm29123	0.000120243	-0.026882	0.002	0.02	1
Slc35b2	0.000120243	-0.011783	0.002	0.02	1
Glrx2	0.000120441	-0.0595892	0.105	0.17	1
Gm17130	0.000120899	-0.0458114	0.024	0.06	1
Nectin1	0.000121457	-0.066364	0.064	0.116	1
Nwd2	0.000121517	-0.0971264	0.172	0.254	1
Ppp1r37	0.000122901	-0.069794	0.098	0.16	1
Atp6v1c1	0.000123566	-0.071496	0.148	0.225	1
Rspo3	0.000124252	0.129494	0.187	0.13	1
Daglb	0.000124368	-0.0979413	0.193	0.271	1
Mpp6	0.000124951	0.123122	0.43	0.398	1
Rab4a	0.000125279	-0.0625923	0.063	0.115	1
Eif4a1	0.000125631	-0.0696779	0.162	0.239	1
Tubgcp2	0.000126347	-0.0704342	0.109	0.176	1
Arl5b	0.000126583	-0.0756247	0.093	0.154	1
Haus3	0.000127968	-0.0380541	0.016	0.047	1
Dusp14	0.000129059	-0.0610887	0.05	0.097	1
Sdhaf4	0.000129842	-0.042999	0.024	0.059	1
Szt2	0.000129875	-0.0525122	0.045	0.091	1
Cbx3	0.000129969	-0.081785	0.205	0.302	1
BC031181	0.000130159	-0.0686687	0.138	0.213	1
Ctsd	0.000130408	-0.0375645	0.032	0.07	1
C130073E24Rik	0.000130885	-0.0834945	0.087	0.145	1
Pnisr	0.000131366	-0.0909	0.817	0.907	1
Mirg	0.00013404	0.107076	0.156	0.103	1
Vps29	0.000134755	-0.0830506	0.167	0.247	1
Mmp24	0.00013482	-0.0900849	0.182	0.267	1
Rec114	0.000134878	-0.058303	0.048	0.094	1
Brk1	0.000135118	-0.0702548	0.147	0.224	1
4930402H24Rik	0.000136427	0.068433	0.742	0.756	1
Gria3	0.000136852	0.0365902	0.935	0.957	1
Crym	0.000137174	-0.0700574	0.05	0.093	1
Anks6	0.000139243	-0.052565	0.041	0.084	1
Tmem164	0.000139395	0.131067	0.295	0.237	1
Phc2	0.000140488	-0.10185	0.373	0.492	1
Tnip2	0.000141095	-0.0746384	0.143	0.224	1
Gm48677	0.000141111	-0.0595377	0.055	0.103	1
Gm31305	0.000141133	-0.0523792	0.031	0.069	1
Fnbp1	0.000142014	-0.101042	0.331	0.433	1
Faim2	0.000142685	-0.0873513	0.207	0.287	1
Adcyap1r1	0.000143729	-0.0784646	0.116	0.184	1
Nipsnap2	0.000144663	-0.0926012	0.232	0.326	1
Gm32647	0.000144954	0.0225103	0.016	0	1
Apcdd1	0.000145881	-0.0517769	0.04	0.083	1
Ccdc33	0.000146316	-0.055728	0.042	0.085	1
Gnaq	0.000146904	-0.10682	0.758	0.874	1
Wbp2	0.000147838	-0.0683128	0.115	0.18	1
Cdc42	0.000148046	-0.0989841	0.323	0.438	1
Pogk	0.000148397	-0.0561724	0.039	0.08	1
Gm17108	0.000148428	-0.0435085	0.017	0.048	1
Mrpl36	0.000148681	-0.0406984	0.022	0.055	1
Gm31763	0.000148683	-0.075249	0.095	0.156	1
5330439K02Rik	0.000148882	-0.0709546	0.081	0.138	1
Scn1b	0.000148953	-0.0630861	0.188	0.269	1
Masp1	0.000149587	0.030107	0.019	0.001	1
Ndufb2	0.000150712	-0.0558119	0.091	0.147	1
Mypop	0.000150834	-0.0477948	0.022	0.055	1
Ttc39c	0.000151202	-0.0897391	0.222	0.32	1
Dcx	0.000151218	0.106121	0.157	0.103	1
Cdc40	0.000152044	-0.118755	0.455	0.589	1
Nudc	0.000152089	-0.0389494	0.079	0.137	1
Mrtfb	0.000152473	-0.0856415	0.848	0.92	1
Pabpc1	0.000152619	-0.0764223	0.144	0.218	1
Pdcd7	0.000153091	-0.0600458	0.064	0.116	1
Gm16066	0.000153407	-0.0656025	0.074	0.128	1
Tmcc3os	0.00015351	-0.0192778	0	0.014	1
Gm47428	0.00015351	-0.0198555	0	0.014	1
Serf2	0.00015447	-0.0543864	0.11	0.171	1
Btg2	0.000154769	-0.0765416	0.097	0.157	1
Lrrc4	0.000155814	-0.117403	0.46	0.602	1
Tmed2	0.000156561	-0.0763057	0.128	0.197	1
Pten	0.000156662	-0.110053	0.387	0.505	1
Uqcrh	0.00015694	-0.06201	0.14	0.206	1
Ap1s1	0.000157034	0.11205	0.203	0.145	1
Atp11b	0.000157426	-0.100708	0.308	0.422	1
Dixdc1	0.00015802	-0.0970098	0.242	0.343	1
Mt3	0.000158631	-0.00614293	0.091	0.152	1
Klhl3	0.000158875	-0.103307	0.307	0.418	1
Cxcl12	0.000159027	-0.0506351	0.045	0.089	1
Fgfr1	0.000159278	-0.049607	0.045	0.089	1
Rab3a	0.000160561	-0.0578568	0.109	0.169	1
Chac2	0.000160698	-0.0735122	0.122	0.193	1
Cd3eap	0.000161013	-0.0450347	0.024	0.059	1
Pdzrn4	0.00016117	-0.0737657	0.094	0.154	1
Snu13	0.000162169	-0.0457893	0.069	0.121	1
Ubxn1	0.000162369	-0.04735	0.051	0.098	1
Dkc1	0.000163288	-0.0541249	0.042	0.084	1
Ankrd52	0.000164234	-0.062445	0.071	0.124	1
D730045A05Rik	0.000165054	-0.0363792	0.008	0.031	1
Rgs7	0.000166621	0.0384427	0.973	0.979	1
Gpr137c	0.000167107	-0.10603	0.335	0.449	1
Acyp1	0.000167216	-0.0387747	0.019	0.051	1
Tmem234	0.000167236	-0.0872721	0.196	0.28	1
Mknk1	0.000167721	-0.0791147	0.116	0.183	1
Star	0.000167964	-0.0500228	0.039	0.08	1
Ubald2	0.000169748	-0.0499308	0.042	0.084	1
Bola2	0.000170609	-0.0155256	0.008	0.031	1
Ints14	0.000171417	-0.0712313	0.089	0.147	1
Gng2	0.0001721	-0.118428	0.49	0.622	1
Trim41	0.000172844	-0.0671638	0.092	0.152	1
Entr1	0.00017314	-0.0682477	0.099	0.16	1
Suds3	0.00017317	-0.074674	0.155	0.234	1
Gpr155	0.000175628	-0.0781252	0.183	0.268	1
Dync1li2	0.000176387	-0.0795843	0.198	0.292	1
Hic2	0.000177415	-0.069538	0.075	0.128	1
Satb2	0.000177914	0.0348382	0.031	0.007	1
Kitl	0.000178	-0.0558233	0.03	0.067	1
Unc5d	0.000178027	0.0957242	0.795	0.769	1
Pnmal1	0.000178753	-0.0658798	0.084	0.14	1
Cnnm4	0.000179005	-0.0491985	0.029	0.066	1
Gm44618	0.000179475	0.0468113	0.033	0.008	1
Gm16351	0.000180125	-0.110976	0.293	0.385	1
BC003965	0.000181875	-0.0528393	0.062	0.111	1
Sdk1	0.000181967	-0.06956	0.064	0.114	1
Thbs3	0.000182087	-0.0584392	0.061	0.11	1
Pakap	0.000183072	-0.119549	0.576	0.709	1
Itpk1	0.000184054	-0.0642484	0.063	0.113	1
Cdk11b	0.000184229	-0.0918456	0.225	0.323	1
Mlycd	0.000186809	-0.0415874	0.028	0.064	1
Gripap1	0.000187034	-0.0876534	0.246	0.343	1
Exoc4	0.000187102	0.0494733	0.9	0.91	1
Reck	0.000187182	-0.0898013	0.137	0.207	1
Slx1b	0.000188209	-0.067259	0.077	0.132	1
Ift122	0.000189092	-0.0827208	0.165	0.246	1
Glt8d1	0.000190734	-0.104399	0.284	0.385	1
Tnik	0.000190828	-0.0607411	0.926	0.955	1
Lyn	0.000194257	-0.0821276	0.136	0.202	1
Mif	0.000195933	-0.023819	0.026	0.061	1
St3gal1	0.000196683	0.105923	0.172	0.117	1
Gm14372	0.000197256	-0.0649302	0.071	0.123	1
Gm15178	0.0001999	-0.0234453	0.001	0.016	1
9530059O14Rik	0.000200098	-0.107993	0.444	0.572	1
Cct5	0.000200139	-0.0633656	0.087	0.143	1
Ccnt2	0.000200373	0.095403	0.558	0.528	1
Gm31172	0.000201851	-0.0281981	0.004	0.023	1
Plcd4	0.000202512	-0.028477	0.007	0.029	1
Mgat5b	0.00020364	-0.0763584	0.121	0.187	1
Gm36693	0.000203829	-0.0228922	0.001	0.016	1
Wrap53	0.000203906	-0.0418274	0.019	0.051	1
Tmem167b	0.000203937	-0.0239898	0.004	0.023	1
Slc25a25	0.000204485	-0.0849069	0.164	0.243	1
Asic4	0.000205599	-0.021365	0.001	0.016	1
Gm34096	0.000205599	-0.0246228	0.001	0.016	1
Psmd4	0.000205693	-0.0687593	0.176	0.261	1
Camk2n2	0.000207459	-0.0143956	0.004	0.023	1
Aim2	0.000210033	-0.0777717	0.132	0.203	1
Gxylt2	0.000210254	-0.0309511	0.003	0.021	1
Gm20721	0.000211728	-0.040581	0.029	0.066	1
Gm3693	0.000211739	-0.0314964	0.007	0.029	1
Eef1g	0.000211988	-0.0777802	0.104	0.16	1
Setd4	0.000212811	-0.0894475	0.192	0.276	1
Gpatch8	0.0002132	0.0674332	0.777	0.782	1
Rfx3	0.0002134	0.0247973	0.963	0.983	1
Rpl36a	0.00021474	-0.0478884	0.055	0.1	1
Olfr239	0.000215116	-0.0460186	0.037	0.077	1
Ckmt2	0.000216233	-0.0449722	0.02	0.052	1
4930548K13Rik	0.000217325	-0.0234123	0.002	0.018	1
Nckap5	0.000218581	-0.0729109	0.096	0.155	1
Arfgef3	0.000218917	-0.115306	0.528	0.653	1
Nme1	0.000220045	-0.0477444	0.081	0.133	1
Ttc9b	0.000220465	-0.00880526	0.003	0.021	1
Sh3gl1	0.000220778	-0.0957169	0.226	0.321	1
Fut9	0.000221129	0.0787439	0.68	0.669	1
Chst12	0.000221468	-0.039164	0.02	0.052	1
Gm17606	0.000222513	-0.023692	0.002	0.018	1
Rpl6	0.000224148	-0.0905421	0.312	0.405	1
Nol4l	0.000225484	-0.0922203	0.253	0.357	1
Gm6588	0.000226127	-0.0401058	0.017	0.047	1
Lratd2	0.000227433	-0.0407272	0.027	0.062	1
Olfr55	0.000227674	-0.0430554	0.026	0.061	1
Dock1	0.000228589	0.0220674	0.015	0	1
Smc1a	0.000228847	-0.0661006	0.132	0.203	1
Nck2	0.000229223	-0.0962126	0.256	0.351	1
Sdr42e1	0.000230054	-0.0451228	0.026	0.061	1
A830018L16Rik	0.000232258	-0.105556	0.681	0.786	1
1600010M07Rik	0.000232624	-0.0951115	0.223	0.305	1
Atad2	0.000233759	-0.0623986	0.087	0.145	1
Mri1	0.000233815	-0.0607402	0.088	0.148	1
Fntb	0.000234392	-0.0734266	0.152	0.23	1
Ctsl	0.000235658	-0.0840518	0.085	0.132	1
Vps37b	0.00023656	-0.0826454	0.135	0.202	1
Orc1	0.000237222	-0.0523922	0.045	0.087	1
Scarb1	0.00023779	-0.0651203	0.083	0.139	1
Zfp189	0.000237827	-0.0467781	0.035	0.074	1
Gprc5b	0.000239126	-0.0853041	0.223	0.316	1
Azin2	0.000240938	-0.0687952	0.074	0.125	1
Rere	0.000241382	0.0369255	0.926	0.946	1
Syncrip	0.000242855	-0.0995894	0.246	0.336	1
Scn9a	0.000242928	0.0561944	0.045	0.016	1
Gm11817	0.000244716	-0.0740281	0.098	0.157	1
Prkag2	0.000244819	-0.10936	0.668	0.787	1
Lrrc40	0.000245763	-0.0759789	0.167	0.248	1
Map3k4	0.000248044	-0.0973966	0.207	0.286	1
Snap47	0.000250123	-0.0775675	0.199	0.282	1
Shank1	0.000250624	-0.083396	0.179	0.257	1
Sqstm1	0.000252925	-0.078406	0.193	0.28	1
Gm38134	0.000253314	-0.0723579	0.123	0.192	1
Tmem191c	0.000255767	-0.0812908	0.308	0.423	1
Pigyl	0.000256553	-0.0233359	0.019	0.049	1
9430091E24Rik	0.000257017	-0.0594886	0.084	0.141	1
Trappc4	0.000258725	-0.052562	0.066	0.115	1
Ppp2r2cos	0.00025881	-0.0313185	0.006	0.026	1
Man2a2	0.000259756	-0.0822142	0.191	0.274	1
Focad	0.000261981	-0.107349	0.375	0.48	1
Armcx5	0.000265918	-0.0483182	0.037	0.076	1
Baiap2	0.000268947	-0.106382	0.535	0.648	1
Parvb	0.00026975	-0.055879	0.053	0.099	1
Eif4h	0.000270265	-0.0687881	0.126	0.192	1
Tox3	0.000271031	0.0872447	0.106	0.061	1
Emc3	0.000272391	-0.0715236	0.161	0.239	1
Gnptg	0.000273675	0.114766	0.277	0.221	1
Zscan18	0.000276877	-0.066994	0.097	0.156	1
Ttyh3	0.000281396	-0.0709325	0.107	0.168	1
Hmces	0.000283082	-0.0583626	0.092	0.152	1
9530018F02Rik	0.000284878	-0.0352877	0.012	0.037	1
Lingo1	0.000285239	-0.0798425	0.238	0.328	1
Lrrc41	0.000286729	-0.0626154	0.075	0.126	1
Xylt2	0.00028835	-0.0452522	0.026	0.06	1
Heg1	0.000288449	-0.0690815	0.096	0.155	1
Ndufa12	0.000288503	-0.0497049	0.086	0.138	1
Dpysl2	0.000290423	-0.0865543	0.303	0.415	1
Arid5a	0.000290994	-0.0177265	0	0.013	1
Serpinb1a	0.000290994	-0.0133328	0	0.013	1
Glra2	0.000295579	0.0877348	0.103	0.059	1
Cd247	0.000296503	-0.0349007	0.01	0.033	1
Set	0.000297283	-0.0631574	0.101	0.16	1
Dvl1	0.000298576	-0.0571198	0.045	0.085	1
Spns2	0.000298585	-0.0660302	0.081	0.134	1
Gm17571	0.0002991	-0.0308425	0.005	0.024	1
Gm19667	0.000299253	-0.0307525	0.008	0.03	1
Syndig1	0.000299358	-0.104987	0.41	0.538	1
Nmt1	0.000301999	-0.0957637	0.292	0.403	1
Syn1	0.000303951	0.107205	0.52	0.502	1
2023-09-03	0.000304063	-0.0884346	0.199	0.284	1
Gpm6a	0.000304161	0.0498791	0.915	0.93	1
Ajap1	0.000305991	-0.066008	0.096	0.154	1
Nckap5l	0.000306235	-0.0477802	0.035	0.072	1
Neurl1a	0.000307134	-0.088026	0.206	0.293	1
Gm11714	0.000308882	-0.0389006	0.016	0.045	1
Irak1bp1	0.000315968	-0.069596	0.087	0.14	1
Per1	0.000317965	-0.0471044	0.033	0.069	1
Golt1b	0.000318714	-0.0460962	0.031	0.067	1
Sned1	0.000318916	-0.0380254	0.019	0.049	1
Igsf6	0.000319164	-0.0322534	0.01	0.033	1
Sytl5	0.000319997	0.0881931	0.12	0.072	1
Ldlrad4	0.000320431	-0.111754	0.609	0.734	1
Csmd2os	0.000321577	-0.0574655	0.046	0.089	1
Fyb2	0.000322523	-0.0243135	0.005	0.024	1
Tent5d	0.000324451	-0.049362	0.035	0.072	1
Pdk1	0.000325871	0.125925	0.227	0.179	1
Pgk1	0.000327832	-0.0622392	0.081	0.131	1
Tbc1d22b	0.000329306	-0.0619872	0.076	0.128	1
Rnf150	0.000330037	0.0804321	0.612	0.609	1
Gm40375	0.000331675	-0.0494746	0.036	0.074	1
2900097C17Rik	0.000331776	-0.0630574	0.126	0.19	1
Egfl7	0.000332798	-0.0266544	0.004	0.022	1
Spout1	0.000332864	-0.0411808	0.027	0.061	1
Fan1	0.00033453	-0.0486039	0.045	0.086	1
Srl	0.000336003	-0.0516153	0.025	0.057	1
Msl2	0.000336096	-0.0729928	0.131	0.2	1
Mosmo	0.000337884	-0.0843846	0.205	0.291	1
Bad	0.000338163	-0.0338637	0.013	0.038	1
Ly6e	0.00033828	-0.0629083	0.076	0.124	1
Rhbdl1	0.00033967	-0.0558168	0.063	0.109	1
Fat4	0.000341307	-0.071792	0.16	0.237	1
Klhl22	0.000346193	-0.0859793	0.22	0.309	1
Ankrd28	0.000347489	0.113219	0.353	0.306	1
Plec	0.00035105	-0.0665737	0.118	0.184	1
Bloc1s6	0.000352846	-0.0312727	0.007	0.028	1
Taf13	0.000354785	-0.0352627	0.017	0.046	1
Shank3	0.000356024	-0.0760386	0.169	0.252	1
Ppp1r12c	0.000356502	-0.0654919	0.091	0.146	1
Rabggtb	0.000357804	-0.0534599	0.066	0.115	1
Bivm	0.000360568	-0.0602296	0.065	0.113	1
Adamts12	0.000360883	0.0236862	0.015	0	1
Pea15a	0.00036266	-0.0818997	0.19	0.267	1
Kmt2a	0.000364253	-0.109175	0.437	0.551	1
Gm6598	0.000365913	-0.0426668	0.018	0.047	1
Cops4	0.000366351	-0.0550656	0.078	0.131	1
Ppp1r21	0.000366699	-0.0719716	0.15	0.225	1
Ndufb4	0.000367864	-0.0665631	0.116	0.171	1
Gm44026	0.000370842	-0.0384082	0.02	0.051	1
Ddx17	0.000371962	-0.0988486	0.43	0.538	1
Prkaca	0.000373585	-0.0693578	0.149	0.22	1
Fndc5	0.000373957	-0.0419532	0.029	0.063	1
Stx1b	0.000374802	-0.0576969	0.098	0.156	1
Rrp1	0.000375531	-0.056065	0.114	0.175	1
Ube2g1	0.000376121	-0.10652	0.382	0.501	1
Egr4	0.000376314	-0.0136816	0.001	0.015	1
Gpd1	0.000380612	-0.0562347	0.07	0.121	1
Srp19	0.000383234	-0.0593037	0.06	0.105	1
Brwd1	0.000383304	-0.104196	0.45	0.57	1
Sec61a2	0.000384314	-0.101046	0.335	0.438	1
Synpo	0.000388271	-0.0944794	0.274	0.379	1
Hk1	0.000391364	-0.0752055	0.147	0.217	1
Rbm27	0.000392687	-0.0878138	0.227	0.316	1
Cd2ap	0.000392922	-0.10513	0.371	0.489	1
Gm38604	0.00039521	-0.0671005	0.113	0.177	1
Bola1	0.000398557	-0.0128284	0.013	0.038	1
Kif1a	0.000398627	-0.093529	0.286	0.379	1
Cd276	0.000399814	-0.0515764	0.052	0.097	1
Zcchc14	0.000400139	-0.0860512	0.213	0.301	1
Kcnk12	0.000400544	-0.0674051	0.121	0.187	1
Gmpr	0.000401123	-0.0614983	0.091	0.146	1
Rcbtb2	0.000402074	-0.0608141	0.107	0.17	1
Rps2	0.00040231	-0.0678352	0.174	0.24	1
Scaf4	0.000403335	-0.0910478	0.236	0.322	1
Cyc1	0.000407576	-0.0611244	0.062	0.106	1
Synj1	0.00040816	-0.102117	0.391	0.511	1
Dus3l	0.000408268	-0.0559924	0.04	0.077	1
4930567K20Rik	0.000408796	-0.0976997	0.281	0.38	1
Ndst1	0.0004097	-0.04875	0.061	0.108	1
1810062O18Rik	0.000409904	-0.0583147	0.066	0.114	1
Dock10	0.000410504	-0.0664782	0.931	0.974	1
Cit	0.000411532	0.0857145	0.074	0.038	1
Rcor2	0.000413211	-0.0401785	0.016	0.044	1
Nutf2	0.000417006	-0.045705	0.034	0.07	1
Kctd6	0.000419619	-0.0483116	0.068	0.117	1
Ky	0.000420346	-0.0226295	0.002	0.017	1
Trim46	0.000421021	-0.0844983	0.224	0.316	1
Snrpb	0.000421481	-0.0615991	0.127	0.192	1
Cpsf6	0.000423489	-0.102522	0.49	0.616	1
Tafa5	0.000425995	-0.0984196	0.311	0.409	1
Tmsb10	0.000427144	0.0666173	0.089	0.049	1
Creg2	0.00042745	-0.0719019	0.153	0.223	1
Gm13544	0.000429477	-0.0444975	0.022	0.053	1
Itga4	0.000429682	0.10696	0.177	0.125	1
Atxn2	0.000431651	-0.0952678	0.356	0.463	1
Gfer	0.000433685	-0.0392748	0.022	0.053	1
Asb13	0.000435889	-0.0611401	0.078	0.13	1
Ssbp3	0.000436994	-0.0826396	0.215	0.302	1
Gpi1	0.000438994	-0.0698933	0.17	0.238	1
Mrpl41	0.000440067	-0.0620823	0.128	0.187	1
Fbrsl1	0.000442319	-0.0678897	0.159	0.233	1
Lonp2	0.000445012	-0.0934266	0.291	0.386	1
Ccnd3	0.000445095	-0.0402984	0.019	0.048	1
Adamts20	0.000445313	-0.0764223	0.151	0.222	1
Penk	0.00044622	0.066046	0.067	0.032	1
4930483P17Rik	0.000448834	-0.0386086	0.016	0.044	1
Pgm2l1	0.000448886	-0.0844225	0.258	0.355	1
Gm11655	0.000455306	-0.0361577	0.022	0.053	1
Gm5767	0.000455487	-0.0275827	0.006	0.025	1
Olig1	0.000455487	-0.0150063	0.006	0.025	1
Psmd3	0.000457496	-0.0471127	0.049	0.091	1
Pam	0.000461299	0.0808161	0.647	0.641	1
Rnf169	0.000465129	-0.109104	0.458	0.586	1
Ranbp9	0.000468898	-0.105937	0.496	0.628	1
Srsf4	0.000469215	-0.0834117	0.169	0.243	1
Med8	0.00047028	-0.0513042	0.044	0.083	1
Zfr2	0.000474468	-0.0689073	0.118	0.182	1
Babam1	0.000475929	-0.0630772	0.093	0.148	1
Slc2a9	0.000476128	-0.0440592	0.044	0.084	1
Tjp2	0.000477364	0.0573569	0.059	0.026	1
Cnpy2	0.000478879	-0.0430537	0.045	0.084	1
Zswim8	0.000479362	-0.0806666	0.19	0.268	1
5031415H12Rik	0.000485254	-0.0691615	0.107	0.168	1
Srp9	0.000485936	-0.0597733	0.098	0.152	1
Tssc4	0.000486463	-0.0483689	0.03	0.063	1
Hsbp1	0.000487008	-0.0547374	0.119	0.178	1
Il15ra	0.000487066	0.0934781	0.126	0.08	1
Fam184b	0.000487099	-0.0725207	0.102	0.159	1
Ip6k2	0.000490526	-0.0855419	0.249	0.348	1
Omd	0.000490594	-0.0310839	0.008	0.029	1
Slc25a44	0.000491937	-0.0505561	0.045	0.085	1
Ccdc150	0.000491954	-0.0304687	0.008	0.029	1
Cspg5	0.000495239	-0.0690259	0.109	0.164	1
Cox7c	0.000495794	-0.0981034	0.313	0.378	1
Mdh2	0.000496077	-0.0737641	0.155	0.216	1
Pgpep1l	0.00049747	-0.0359448	0.012	0.036	1
Atxn1	0.000498808	-0.0568264	0.938	0.974	1
Gpr68	0.000500106	-0.0519492	0.046	0.087	1
Plbd2	0.000501127	-0.0554857	0.048	0.089	1
Zup1	0.000503297	-0.0845321	0.227	0.316	1
Prkcz	0.000505582	-0.0904165	0.314	0.421	1
Slc25a28	0.000506001	-0.0595531	0.066	0.111	1
Map1a	0.000507021	-0.057038	0.117	0.179	1
Tceal5	0.000508502	-0.0568498	0.109	0.17	1
Gm15632	0.000509696	-0.0306883	0.012	0.036	1
Cnih3	0.000510585	-0.0819044	0.158	0.226	1
Lrpprc	0.000510662	-0.0896915	0.214	0.294	1
Psmd7	0.000511477	-0.0766815	0.172	0.248	1
Nrxn2	0.000512058	-0.0749583	0.162	0.231	1
Uqcrc1	0.000513002	-0.0658767	0.098	0.151	1
Peak1	0.000515477	-0.0770088	0.183	0.261	1
Hs6st2	0.000516384	-0.050191	0.061	0.107	1
Mrpl57	0.000518886	-0.0314136	0.038	0.075	1
Dennd4a	0.000524514	-0.0979325	0.398	0.509	1
Adgrl1	0.000524653	-0.0881699	0.279	0.366	1
Twf2	0.000526764	-0.0610646	0.085	0.138	1
Il1r1	0.000526907	-0.0508771	0.056	0.101	1
Gm27017	0.000530345	-0.0445944	0.036	0.072	1
Gm34552	0.000533116	0.0779452	0.087	0.048	1
Pcnx	0.000533353	-0.107807	0.429	0.559	1
Tmem59l	0.00053636	-0.0805712	0.134	0.187	1
Gm3227	0.00053768	-0.0280538	0.005	0.023	1
Yy1	0.000543739	-0.068175	0.13	0.198	1
Gm26936	0.000544208	-0.0298272	0.023	0.054	1
Kbtbd11	0.000545289	-0.0919508	0.264	0.359	1
Dnajc3	0.000549444	-0.0705292	0.107	0.164	1
Actn2	0.000549994	-0.0535169	0.068	0.116	1
Rab5a	0.000552439	-0.0732471	0.14	0.206	1
Gm6525	0.000553085	-0.0166111	0	0.011	1
Ufsp1	0.000553085	-0.0143936	0	0.011	1
Gm46123	0.000553732	-0.0885824	0.245	0.333	1
Rpl10	0.000556097	-0.0667988	0.121	0.175	1
Gpc4	0.000556169	-0.110097	0.558	0.671	1
B3galt2	0.000557107	-0.0733807	0.158	0.231	1
Rp9	0.000557356	-0.0826397	0.213	0.297	1
Atp5g3	0.000558741	-0.0571292	0.125	0.182	1
Ptprt	0.000560009	0.0490016	0.046	0.018	1
Rnft1	0.00056372	-0.0685344	0.136	0.203	1
Lynx1	0.000566034	-0.0588396	0.099	0.156	1
Brf1	0.000568042	-0.0586283	0.094	0.149	1
Rnaset2a	0.000569406	0.043799	0.048	0.02	1
Prr5l	0.000570491	0.0150957	0.014	0	1
Fa2h	0.000570491	0.0187273	0.014	0	1
Gm48742	0.000570491	0.0173564	0.014	0	1
Gm49678	0.000570491	0.0139521	0.014	0	1
Mmp17	0.000575898	-0.0812946	0.173	0.246	1
Gpr171	0.000577242	-0.0343682	0.013	0.037	1
Nom1	0.000577827	-0.0544586	0.091	0.147	1
Slc7a1	0.000579797	-0.0333086	0.02	0.049	1
Gm17106	0.00058124	-0.0809649	0.208	0.286	1
Rbl2	0.00058204	-0.0722089	0.164	0.237	1
Rac1	0.000582429	-0.0618571	0.127	0.19	1
Ndufa8	0.000585973	-0.0497195	0.053	0.093	1
Sema4f	0.000587387	-0.053431	0.048	0.089	1
Vwa3b	0.00058914	-0.0774684	0.179	0.259	1
Dhcr24	0.000589346	-0.0406409	0.019	0.047	1
Mocos	0.000591353	0.0587463	0.053	0.023	1
Pank3	0.000592001	-0.0585367	0.077	0.128	1
Atg16l2	0.000592035	-0.0575186	0.071	0.118	1
Pdha1	0.000593304	-0.0441216	0.031	0.064	1
Smarca5	0.000595322	-0.081752	0.245	0.336	1
2810468N07Rik	0.000600823	-0.0226091	0.004	0.021	1
Slc35g2	0.000601708	-0.0367836	0.021	0.051	1
Tbc1d22a	0.000603435	-0.0673301	0.168	0.245	1
9030407P20Rik	0.000604295	-0.0322847	0.013	0.037	1
Sox12	0.000604867	-0.0460979	0.028	0.06	1
Cfap36	0.000607487	-0.087646	0.276	0.378	1
Tmem147	0.000608631	-0.053168	0.052	0.092	1
Pgap1	0.000609539	0.088627	0.124	0.079	1
Cox11	0.000612786	-0.0709619	0.094	0.146	1
Agbl4	0.000613482	-0.0831459	0.148	0.209	1
Rprm	0.000615241	0.0442012	0.046	0.018	1
Strn	0.00061595	-0.0851085	0.236	0.325	1
Isy1	0.000616119	-0.0569278	0.083	0.136	1
Sh3gl3	0.000618394	-0.0641266	0.141	0.211	1
Gm16214	0.000620775	-0.0322557	0.009	0.03	1
Cyp7b1	0.000623263	-0.110041	0.668	0.79	1
Rps6kl1	0.000624333	-0.0574982	0.082	0.134	1
Dtnbos	0.00062448	-0.0758434	0.186	0.267	1
Acvr2a	0.000624842	-0.0861623	0.249	0.341	1
Selenoi	0.00062605	-0.0649546	0.134	0.201	1
Atp1a1	0.000626971	-0.0913708	0.368	0.464	1
Tasor2	0.000627503	-0.0823188	0.236	0.328	1
Tgfa	0.000628164	-0.0573504	0.045	0.084	1
Spryd3	0.000628759	-0.0549868	0.058	0.101	1
4930598N05Rik	0.000630189	-0.0376357	0.014	0.038	1
Gm14798	0.000632594	-0.0545907	0.048	0.089	1
Ilkap	0.000633364	-0.0693863	0.116	0.175	1
Tpm3	0.000634893	-0.0836436	0.241	0.326	1
Zdhhc24	0.000635847	-0.0555105	0.079	0.131	1
Psd	0.000637523	-0.0577793	0.119	0.18	1
Pak1ip1	0.000639507	-0.0481106	0.049	0.09	1
Thrb	0.00064201	0.119777	0.3	0.253	1
Prss48	0.000644298	-0.0243892	0.004	0.021	1
Rpl13a	0.000645409	-0.0288644	0.117	0.176	1
Il27ra	0.000647973	-0.0281379	0.007	0.026	1
Sidt1	0.000649311	-0.100775	0.423	0.54	1
Epb41l4b	0.000649561	0.119721	0.307	0.264	1
Gm2824	0.000650937	0.101516	0.163	0.115	1
Rnf121	0.000651305	-0.0688556	0.141	0.21	1
Faf2	0.000653908	-0.0734946	0.195	0.275	1
Frrs1l	0.000656414	-0.0889355	0.314	0.411	1
Chd7	0.000656545	-0.0806487	0.223	0.311	1
2410021H03Rik	0.000660066	-0.0240123	0.007	0.026	1
Tubgcp5	0.000661526	-0.0704099	0.145	0.21	1
Gm42560	0.00066227	-0.0295529	0.009	0.03	1
Gm9885	0.000663143	-0.0226575	0.009	0.03	1
Pmm1	0.00066323	-0.0430861	0.058	0.1	1
Txndc12	0.000673768	-0.0484706	0.039	0.075	1
Macrod1	0.000674226	-0.050756	0.052	0.093	1
Itpka	0.000677752	-0.0877428	0.29	0.392	1
Nckipsd	0.000680805	-0.0428968	0.02	0.048	1
Gm46348	0.000681727	-0.0301459	0.009	0.03	1
Serpind1	0.000684938	-0.0338877	0.014	0.038	1
Osbpl3	0.000685427	-0.0510216	0.106	0.167	1
1500035N22Rik	0.00068617	-0.0672947	0.133	0.201	1
Lin52	0.000687749	-0.0815592	0.191	0.27	1
Gm16599	0.000689301	-0.0670746	0.112	0.171	1
Susd6	0.000689818	-0.0700943	0.23	0.321	1
Xrra1	0.000697514	-0.0338577	0.014	0.038	1
Dnlz	0.000701487	-0.023079	0.014	0.038	1
Fance	0.000703431	-0.0526352	0.063	0.108	1
Cx3cr1	0.000704498	-0.0386753	0.023	0.053	1
Gm15492	0.000706284	-0.0342849	0.014	0.038	1
Zbtb26	0.000708724	-0.0474049	0.033	0.067	1
Gm6169	0.000709286	-0.0171462	0.001	0.014	1
Gm47833	0.000710804	-0.0193298	0.001	0.014	1
Znhit2	0.000710804	-0.0151686	0.001	0.014	1
Kcnj13	0.000711055	-0.0474526	0.033	0.067	1
Gm16279	0.00071567	-0.0352234	0.019	0.047	1
Mast4	0.000716412	0.0664972	0.75	0.76	1
Anapc16	0.000718077	-0.0654325	0.127	0.191	1
Gm16159	0.000721519	-0.0200861	0.001	0.014	1
Gm15996	0.000723062	-0.0182862	0.001	0.014	1
Gm10130	0.000724738	-0.0523727	0.045	0.083	1
Ada	0.00072771	-0.0162293	0.001	0.014	1
Lonrf3	0.000728171	-0.0554897	0.09	0.145	1
Prrc2b	0.000728848	-0.0844501	0.326	0.445	1
Idh3a	0.000734043	-0.0474545	0.061	0.105	1
St3gal2	0.000735041	-0.0580206	0.079	0.13	1
Mrps25	0.000735429	-0.056789	0.07	0.116	1
Pdzd11	0.000736381	-0.0473425	0.03	0.062	1
4930447C04Rik	0.000737042	-0.0466303	0.038	0.074	1
Kansl3	0.000737288	-0.0730929	0.144	0.209	1
Ube4bos1	0.000739567	-0.0534467	0.062	0.107	1
[truncated: 11,658 more rows]

## Sheet: Cluster 2
	p_val	avg_log2FC	pct.1	pct.2	p_val_adj
4930509J09Rik	5.10338e-103	-0.745299	0.366	0.85	1.64768e-98
Cmss1	6.68712e-65	-0.595088	0.266	0.712	2.15901e-60
Gm42418	5.16592e-56	-0.277568	0.89	0.987	1.66787e-51
Nrg3os	4.58253e-55	-0.467656	0.548	0.873	1.47952e-50
Galntl6	1.31395e-53	0.421758	0.196	0.001	4.24223e-49
Ahcyl2	1.25314e-51	-0.322696	0.811	0.964	4.04589e-47
Egfem1	2.69492e-51	-0.331215	0.798	0.958	8.70082e-47
Grin2a	2.95803e-45	-0.109214	0.999	0.996	9.55029e-41
Gm28376	8.59219e-45	-0.338641	0.753	0.942	2.77407e-40
Pigk	6.99192e-44	-0.412051	0.586	0.873	2.25741e-39
Gm12296	2.03715e-40	-0.493611	0.246	0.584	6.57716e-36
Cst3	3.71447e-37	-0.261288	0.058	0.327	1.19926e-32
Gm15738	1.69831e-36	-0.419129	0.458	0.778	5.48317e-32
Rgs6	2.53991e-35	0.504452	0.385	0.158	8.20037e-31
Pid1	2.00005e-34	0.273579	0.125	0	6.45737e-30
Gm20754	7.19523e-32	-0.28897	0.782	0.971	2.32305e-27
Ubb	2.60419e-31	-0.293643	0.215	0.512	8.40788e-27
Gm41505	6.54761e-31	-0.409368	0.169	0.459	2.11396e-26
Lrrtm4	1.41371e-30	-0.186185	0.942	0.997	4.56429e-26
Gm43376	8.76814e-30	-0.412386	0.249	0.556	2.83088e-25
mt-Co3	9.75196e-30	-0.248546	0.118	0.384	3.14852e-25
Pdzd2	7.50558e-28	-0.386572	0.398	0.697	2.42325e-23
Macrod2os1	1.28975e-27	-0.351175	0.068	0.29	4.16408e-23
Gm20319	2.45068e-27	-0.37939	0.134	0.391	7.91226e-23
4921534H16Rik	2.74177e-27	-0.388408	0.221	0.513	8.85209e-23
Gria1	9.92824e-27	-0.0974646	0.994	0.996	3.20543e-22
Gm20642	1.91901e-26	-0.341309	0.519	0.794	6.19573e-22
Cck	3.27189e-26	-0.258339	0.148	0.382	1.05636e-21
Malat1	5.20588e-26	0.0257888	1	1	1.68077e-21
1700111E14Rik	5.57537e-26	-0.384064	0.272	0.557	1.80006e-21
Meg3	2.08871e-25	0.164577	0.946	0.944	6.74362e-21
Cdh13	2.19623e-25	0.425019	0.522	0.353	7.09076e-21
Gria2	2.49293e-25	-0.1088	0.985	1	8.04866e-21
A330015K06Rik	3.65536e-25	-0.370124	0.336	0.626	1.18017e-20
5330438D12Rik	3.88457e-24	-0.342846	0.433	0.712	1.25417e-19
Gm15680	1.28406e-23	-0.343957	0.109	0.325	4.14571e-19
Gabrb3	1.55951e-23	-0.159022	0.927	0.991	5.03503e-19
Kcnq5	1.83241e-23	0.187127	0.142	0.022	5.91613e-19
Tmsb4x	2.04113e-23	-0.29345	0.395	0.653	6.59e-19
mt-Atp6	1.84554e-22	-0.225136	0.124	0.345	5.95851e-18
Nkain2	3.14635e-22	-0.144749	0.961	1	1.01583e-17
Pde4b	3.42801e-22	0.144626	0.083	0.001	1.10677e-17
Csmd3	5.76081e-22	-0.206398	0.868	0.982	1.85994e-17
Camk2a	8.13824e-22	-0.183956	0.859	0.965	2.62751e-17
Gm15594	9.33371e-22	-0.318867	0.132	0.36	3.01348e-17
4930532I03Rik	9.45945e-22	-0.334651	0.138	0.367	3.05408e-17
Spata2	1.55471e-21	-0.30349	0.094	0.296	5.01955e-17
Kcnd2	4.92389e-21	-0.122454	0.972	0.998	1.58973e-16
Sphkap	5.63648e-20	-0.220768	0.775	0.913	1.81979e-15
Kalrn	5.99189e-20	-0.0928256	0.983	0.997	1.93454e-15
Gm42303	6.63598e-20	-0.263804	0.049	0.211	2.14249e-15
Gm20275	8.33347e-20	-0.331839	0.247	0.494	2.69055e-15
Chchd2	1.49986e-19	-0.155269	0.076	0.255	4.84245e-15
1700109K24Rik	2.73901e-19	-0.27186	0.086	0.271	8.84316e-15
Cntnap5b	5.50414e-19	-0.335055	0.417	0.655	1.77707e-14
Gm48091	7.65308e-19	-0.292346	0.131	0.332	2.47087e-14
Ntm	8.72659e-19	0.12182	0.067	0	2.81747e-14
Gm11149	9.63513e-19	-0.297633	0.147	0.351	3.1108e-14
Igkc	2.11129e-18	0.0960926	0.065	0	6.81651e-14
mt-Co2	2.21982e-18	-0.221773	0.128	0.318	7.1669e-14
Far1os	3.48106e-18	-0.283354	0.131	0.332	1.1239e-13
Adamts18	5.09899e-18	0.14383	0.067	0.001	1.64626e-13
Gm50250	5.87798e-18	-0.27266	0.1	0.287	1.89777e-13
Arhgap39	7.64286e-18	-0.290649	0.478	0.714	2.46757e-13
Gm13269	8.79651e-18	-0.304504	0.195	0.412	2.84004e-13
Gm44151	1.15305e-17	-0.299363	0.426	0.676	3.72275e-13
Gm47523	1.3736e-17	-0.268723	0.097	0.275	4.43481e-13
Gm16267	2.06368e-17	-0.26638	0.096	0.272	6.6628e-13
Erbb4	2.9772e-17	0.0900864	0.061	0	9.61219e-13
EGFP-gn	3.37656e-17	-0.168251	0.09	0.265	1.09016e-12
Cdh8	4.00607e-17	-0.225475	0.744	0.916	1.2934e-12
Arpp21	4.16318e-17	0.149236	0.869	0.864	1.34412e-12
Slc4a4	4.47909e-17	-0.223394	0.712	0.861	1.44612e-12
Lca5	4.78307e-17	-0.267435	0.11	0.294	1.54426e-12
Ahi1	5.22228e-17	-0.164395	0.876	0.972	1.68607e-12
Wipf3	5.35809e-17	-0.286205	0.48	0.72	1.72991e-12
Gm48747	5.55749e-17	-0.26848	0.134	0.328	1.79429e-12
Lrp1b	9.31292e-17	-0.165543	0.938	0.999	3.00677e-12
Gapdh	1.26605e-16	-0.195144	0.161	0.339	4.08758e-12
Gm28750	1.38219e-16	-0.24313	0.077	0.24	4.46253e-12
Sv2b	1.73179e-16	0.0909681	0.058	0	5.59125e-12
Inhba	1.00865e-15	-0.244156	0.084	0.245	3.25653e-11
Efna5	1.27621e-15	0.381846	0.198	0.081	4.12039e-11
Hspa8	1.4745e-15	-0.179009	0.231	0.432	4.76056e-11
Sorcs1	2.00267e-15	0.236017	0.115	0.026	6.46584e-11
Sorbs2os	2.31678e-15	-0.285386	0.244	0.466	7.47996e-11
Maml2	2.78957e-15	-0.181256	0.814	0.924	9.0064e-11
Fth1	3.4682e-15	-0.210753	0.346	0.556	1.11974e-10
Son	9.19737e-15	0.158743	0.792	0.765	2.96946e-10
Sgcz	9.66754e-15	0.370975	0.241	0.118	3.12126e-10
Olfm1	1.05271e-14	-0.232032	0.561	0.798	3.39878e-10
Gm15577	1.05782e-14	-0.237264	0.094	0.254	3.41529e-10
9630013A20Rik	1.36423e-14	-0.20601	0.039	0.16	4.40456e-10
Chrm3	1.39762e-14	0.0891811	0.051	0	4.51235e-10
Snhg11	1.52779e-14	0.248047	0.81	0.765	4.93264e-10
4921511I17Rik	1.65431e-14	-0.181129	0.026	0.136	5.34109e-10
Gm27153	1.96832e-14	-0.200829	0.042	0.164	6.35493e-10
Cttnbp2	1.9689e-14	-0.121643	0.946	0.994	6.35679e-10
Dgkh	2.54601e-14	-0.151637	0.874	0.955	8.22005e-10
Il1rap	2.61581e-14	-0.226472	0.682	0.862	8.4454e-10
Atp5h	2.73077e-14	-0.158112	0.122	0.282	8.81656e-10
9630028H03Rik	4.20938e-14	-0.273551	0.299	0.513	1.35904e-09
Calm1	4.34287e-14	-0.239632	0.493	0.719	1.40214e-09
A230004M16Rik	4.62103e-14	-0.266125	0.209	0.409	1.49195e-09
Fgfr2	6.85638e-14	-0.236462	0.573	0.77	2.21365e-09
Slit1	8.69774e-14	-0.259345	0.468	0.696	2.80815e-09
Zfp46	9.20786e-14	-0.200817	0.06	0.192	2.97285e-09
Rsf1os1	9.61227e-14	-0.227423	0.089	0.232	3.10342e-09
Rprml	1.00804e-13	-0.129148	0.023	0.122	3.25456e-09
Sorcs3	1.05426e-13	0.271313	0.218	0.1	3.40378e-09
1700085D07Rik	1.06955e-13	-0.220191	0.094	0.244	3.45315e-09
Zbtb16	1.12889e-13	-0.269882	0.376	0.615	3.64473e-09
Rapgef5	1.23566e-13	-0.262308	0.4	0.614	3.98946e-09
Tenm4	1.26637e-13	0.311518	0.267	0.15	4.08861e-09
Dpp10	1.43717e-13	0.130822	0.076	0.01	4.64006e-09
Gm10848	1.63031e-13	-0.245494	0.163	0.342	5.26362e-09
Gm42439	1.99598e-13	-0.263732	0.449	0.676	6.44421e-09
Blnk	2.2539e-13	0.145935	0.073	0.01	7.27695e-09
Adcy1	2.99077e-13	-0.258651	0.397	0.631	9.65599e-09
Gm26749	3.3992e-13	-0.22467	0.108	0.261	1.09747e-08
Gm6994	8.07486e-13	-0.214518	0.102	0.249	2.60705e-08
Glp2r	8.55904e-13	-0.19674	0.068	0.197	2.76337e-08
Slc4a3	9.23861e-13	-0.198425	0.081	0.217	2.98278e-08
Taf1d	1.01151e-12	0.253182	0.387	0.275	3.26575e-08
AC171003.1	1.07866e-12	-0.178691	0.038	0.146	3.48255e-08
Galnt17	1.69777e-12	-0.114004	0.924	0.971	5.48142e-08
Mir100hg	1.72774e-12	0.148042	0.08	0.015	5.57819e-08
Gm32014	2.39178e-12	-0.197924	0.073	0.202	7.7221e-08
Gm9968	3.03292e-12	-0.193285	0.07	0.196	9.7921e-08
Sema3e	3.11058e-12	0.228323	0.135	0.048	1.00428e-07
Pla2g3	3.7365e-12	-0.19159	0.086	0.221	1.20637e-07
Epha7	4.66287e-12	-0.163413	0.849	0.962	1.50546e-07
Otulin	4.84763e-12	-0.223205	0.167	0.333	1.56511e-07
Chsy3	5.12734e-12	0.221962	0.608	0.557	1.65541e-07
Gm26827	5.18247e-12	-0.169439	0.041	0.146	1.67321e-07
Kcnj6	5.35589e-12	-0.177424	0.769	0.911	1.7292e-07
Nebl	5.71347e-12	-0.149756	0.842	0.945	1.84465e-07
Snap25	8.16419e-12	0.10416	0.894	0.906	2.63589e-07
Gm48678	9.99454e-12	-0.250735	0.308	0.51	3.22684e-07
Pcdh7	1.07527e-11	0.292026	0.427	0.315	3.47162e-07
Trpc5	1.16521e-11	-0.248985	0.259	0.447	3.762e-07
Gm15496	1.53966e-11	-0.189946	0.074	0.197	4.97096e-07
Hnrnpu	1.71618e-11	-0.232673	0.414	0.652	5.54086e-07
Magi2	1.71988e-11	-0.0813763	0.98	0.997	5.55282e-07
Orai2	1.72309e-11	-0.224789	0.185	0.353	5.56316e-07
Fam135b	2.06275e-11	0.103419	0.888	0.892	6.6598e-07
Gm37240	2.16487e-11	-0.240263	0.34	0.546	6.98949e-07
Ccnjl	2.32979e-11	-0.20963	0.131	0.283	7.52197e-07
Ccdc85a	2.73603e-11	-0.156756	0.824	0.931	8.83356e-07
Il1rapl1	2.78602e-11	-0.160144	0.897	0.997	8.99494e-07
Chrna7	3.39477e-11	-0.23265	0.247	0.431	1.09604e-06
Immp1l	3.84344e-11	-0.237503	0.305	0.507	1.24089e-06
Dpyd	3.96939e-11	-0.216629	0.6	0.796	1.28156e-06
Gm12227	4.20683e-11	-0.15932	0.035	0.129	1.35822e-06
Diaph2	4.3344e-11	-0.202119	0.654	0.829	1.39941e-06
Mgat4c	5.05241e-11	0.0829127	0.048	0.003	1.63122e-06
Pip5k1bos	5.26601e-11	-0.125325	0.009	0.08	1.70018e-06
Gm34299	5.37451e-11	-0.146972	0.023	0.108	1.73521e-06
4930547E14Rik	5.54752e-11	-0.170062	0.068	0.185	1.79107e-06
Apoe	5.68347e-11	-0.119515	0.153	0.294	1.83497e-06
Ptchd4	5.99537e-11	-0.218756	0.593	0.786	1.93566e-06
Hsp90ab1	6.44253e-11	-0.208296	0.349	0.538	2.08004e-06
Gm14858	6.50023e-11	-0.16397	0.071	0.192	2.09866e-06
Plpp4	6.73642e-11	0.195231	0.144	0.058	2.17492e-06
Gm42609	7.15252e-11	-0.143707	0.029	0.119	2.30926e-06
Dbn1	7.33095e-11	-0.210875	0.219	0.404	2.36687e-06
Iqgap2	7.35227e-11	-0.207437	0.64	0.822	2.37375e-06
Timp4	8.4734e-11	-0.163131	0.055	0.163	2.73572e-06
Actb	8.85135e-11	-0.150942	0.34	0.528	2.85775e-06
Gm49003	9.1884e-11	-0.186821	0.103	0.234	2.96657e-06
Nrg3	9.32043e-11	-0.0617361	0.994	0.999	3.00919e-06
Srsf7	1.01035e-10	-0.23052	0.406	0.619	3.262e-06
Tmeff2	1.06292e-10	0.105496	0.876	0.892	3.43174e-06
Atp6v0b	1.20101e-10	-0.21156	0.433	0.622	3.87758e-06
Pip5k1b	1.28892e-10	-0.195118	0.68	0.842	4.16142e-06
Kcng2	1.3237e-10	-0.172835	0.073	0.187	4.27369e-06
E330018M18Rik	1.35207e-10	-0.147487	0.026	0.111	4.36531e-06
Kcnt2	1.60703e-10	-0.211327	0.612	0.812	5.18846e-06
P2ry12	1.70449e-10	-0.179035	0.078	0.193	5.50311e-06
Camk1d	2.10338e-10	-0.195729	0.653	0.839	6.79097e-06
Tafa2	2.19773e-10	-0.1199	0.895	0.955	7.0956e-06
Plcb4	2.32217e-10	0.130784	0.071	0.015	7.49734e-06
Timp3	2.32511e-10	-0.211636	0.148	0.293	7.50687e-06
Gm14330	2.46282e-10	-0.172616	0.071	0.183	7.95145e-06
Dapk1	2.66549e-10	-0.214082	0.589	0.786	8.60581e-06
Gfra2	3.15807e-10	-0.158047	0.054	0.155	1.01962e-05
Rad51ap2	3.55811e-10	-0.146702	0.031	0.116	1.14877e-05
Slc17a7	3.57342e-10	-0.208125	0.382	0.577	1.15372e-05
Arhgef28	3.89553e-10	-0.205072	0.17	0.321	1.25771e-05
4930567K12Rik	3.96865e-10	-0.164734	0.061	0.165	1.28132e-05
Atp6v0c	4.49323e-10	-0.166681	0.375	0.534	1.45068e-05
4932443L11Rik	5.00059e-10	-0.149202	0.065	0.174	1.61449e-05
F730043M19Rik	5.14677e-10	-0.224842	0.312	0.509	1.66169e-05
Gm5441	5.32848e-10	-0.142345	0.044	0.138	1.72035e-05
Dscaml1	5.35061e-10	-0.196914	0.658	0.838	1.7275e-05
Fam131a	5.63707e-10	-0.207931	0.244	0.416	1.81999e-05
Ksr1	5.8522e-10	-0.214293	0.253	0.427	1.88944e-05
Gm16183	7.02386e-10	-0.180964	0.077	0.185	2.26772e-05
Cnksr2	7.20227e-10	-0.162018	0.804	0.938	2.32532e-05
Muc15	7.25779e-10	-0.134151	0.026	0.106	2.34325e-05
Kansl1l	7.74597e-10	-0.228156	0.376	0.577	2.50087e-05
AY036118	7.82898e-10	-0.187582	0.189	0.348	2.52766e-05
Sez6l2	8.62783e-10	-0.196223	0.195	0.347	2.78558e-05
Arhgef4	9.22837e-10	-0.198517	0.185	0.341	2.97947e-05
Gm44129	9.28954e-10	-0.156468	0.052	0.15	2.99922e-05
Gabbr2	9.67603e-10	-0.19956	0.61	0.793	3.124e-05
Tmem108	1.06779e-09	-0.124281	0.888	0.963	3.44745e-05
Sntg2	1.12556e-09	-0.152113	0.055	0.153	3.63397e-05
Srrm2	1.23818e-09	-0.200032	0.536	0.719	3.9976e-05
Ddx5	1.28559e-09	0.14067	0.754	0.728	4.15065e-05
Gm48383	1.34619e-09	-0.175974	0.105	0.225	4.34632e-05
Cops9	1.4056e-09	-0.0580211	0	0.052	4.53811e-05
Rapgef4	1.48084e-09	0.155492	0.682	0.666	4.78104e-05
Gm21954	1.50901e-09	-0.126304	0.022	0.097	4.872e-05
Sntg1	1.51319e-09	-0.143971	0.858	0.963	4.88547e-05
4831440D22Rik	1.56237e-09	-0.12722	0.023	0.099	5.04428e-05
Camk2b	1.61304e-09	-0.192491	0.597	0.77	5.20786e-05
Kcnma1	1.65499e-09	0.0785183	0.943	0.953	5.34329e-05
Kcnc2	1.65946e-09	0.0507026	0.042	0.003	5.35772e-05
1700037C18Rik	1.68243e-09	-0.152797	0.054	0.15	5.43188e-05
Rasgrf2	1.7078e-09	-0.205868	0.231	0.395	5.51381e-05
Tspan18	1.76212e-09	-0.173116	0.103	0.224	5.6892e-05
A830036E02Rik	1.76827e-09	-0.137038	0.044	0.135	5.70905e-05
Tmem165	1.86567e-09	-0.163828	0.092	0.206	6.02351e-05
Cox4i1	1.88457e-09	-0.163388	0.288	0.437	6.08454e-05
Gm15083	1.93626e-09	-0.127718	0.023	0.098	6.2514e-05
Nme2	1.94042e-09	-0.12536	0.057	0.147	6.26483e-05
Csmd2os	2.01413e-09	-0.133729	0.038	0.124	6.50282e-05
Preb	2.09977e-09	-0.170752	0.124	0.251	6.77932e-05
Col6a1	2.10097e-09	0.089777	0.039	0.003	6.78318e-05
Ppp1r16b	2.12773e-09	-0.209555	0.249	0.416	6.86958e-05
Spock1	2.22787e-09	0.0693744	0.039	0.003	7.19292e-05
Inf2	2.26217e-09	-0.156523	0.087	0.2	7.30364e-05
Clcn2	2.26414e-09	-0.128461	0.028	0.105	7.31001e-05
Pcsk1n	2.56441e-09	-0.151755	0.174	0.293	8.27944e-05
Atp1b1	2.74994e-09	-0.18328	0.577	0.732	8.87845e-05
Maml3	2.83104e-09	0.125602	0.725	0.733	9.1403e-05
Scn3b	2.89453e-09	-0.206862	0.269	0.446	9.34529e-05
Itm2b	3.12341e-09	-0.16981	0.424	0.586	0.000100843
Rpl13	3.26682e-09	-0.145727	0.24	0.388	0.000105473
Clmp	3.31455e-09	-0.196227	0.201	0.363	0.000107014
Ror1	3.55359e-09	-0.192606	0.173	0.313	0.000114731
Rpsa	3.65007e-09	-0.147486	0.126	0.242	0.000117846
Ptprj	3.6775e-09	-0.196799	0.628	0.81	0.000118732
Filip1l	3.69506e-09	-0.143858	0.044	0.13	0.000119299
Eif1	4.1912e-09	-0.140606	0.206	0.337	0.000135317
Cntn5	4.66175e-09	-0.161505	0.797	0.928	0.000150509
A530046M15Rik	4.78302e-09	-0.165318	0.097	0.214	0.000154424
Lingo2	4.94115e-09	-0.122419	0.952	0.998	0.00015953
Rpl3	5.03248e-09	-0.144278	0.167	0.295	0.000162479
Ptprd	5.07314e-09	-0.140038	0.955	1	0.000163791
Lars2	5.07633e-09	-0.144615	0.106	0.227	0.000163894
Rpl28	5.48577e-09	-0.114357	0.1	0.209	0.000177114
A330008L17Rik	5.59471e-09	-0.196112	0.206	0.348	0.000180631
Cpsf6	6.02184e-09	-0.204293	0.34	0.527	0.000194421
Sh3bp5	6.04779e-09	-0.191763	0.221	0.382	0.000195259
Gm48765	6.25292e-09	-0.163231	0.087	0.196	0.000201882
Zc3h13	6.44938e-09	-0.19712	0.241	0.41	0.000208225
Gm36198	6.58028e-09	-0.142843	0.068	0.168	0.000212451
A330102I10Rik	6.63151e-09	0.231742	0.292	0.201	0.000214105
Tenm1	8.55126e-09	-0.197247	0.59	0.763	0.000276086
Cit	9.02303e-09	0.111101	0.064	0.015	0.000291318
Arpc2	9.30663e-09	-0.193761	0.323	0.503	0.000300474
Add2	1.02893e-08	-0.193607	0.589	0.771	0.0003322
Dsp	1.07692e-08	-0.151043	0.073	0.172	0.000347694
Lhfpl3	1.08456e-08	0.226571	0.142	0.067	0.000350161
Mctp1	1.13021e-08	-0.110935	0.897	0.968	0.000364898
Gm38604	1.19006e-08	-0.146757	0.068	0.166	0.000384222
2010300C02Rik	1.22418e-08	-0.182859	0.648	0.809	0.000395237
Ggact	1.22673e-08	-0.185495	0.179	0.315	0.000396062
4930590L20Rik	1.23246e-08	-0.178002	0.145	0.276	0.000397912
H3f3b	1.30304e-08	-0.173193	0.227	0.375	0.0004207
Rpl8	1.41597e-08	-0.13276	0.137	0.248	0.00045716
Ctif	1.52053e-08	-0.195354	0.256	0.426	0.000490917
Runx1t1	1.58963e-08	0.0621548	0.041	0.004	0.000513229
Creb5	1.6443e-08	0.0592605	0.028	0	0.000530878
Mog	1.6443e-08	0.0411376	0.028	0	0.000530878
Angpt2	1.67228e-08	-0.125717	0.039	0.119	0.000539912
4933411O13Rik	1.88055e-08	-0.155782	0.083	0.185	0.000607155
Gm10563	2.03208e-08	-0.138765	0.047	0.129	0.000656078
Tpt1	2.03266e-08	-0.148779	0.193	0.316	0.000656264
Robo2	2.04455e-08	-0.180431	0.757	0.925	0.000660105
Rpl11	2.14558e-08	-0.142197	0.148	0.26	0.000692721
Cdc40	2.17265e-08	-0.202287	0.32	0.496	0.000701463
Gpnmb	2.19923e-08	0.105383	0.061	0.014	0.000710042
Ctnnd2	2.21435e-08	0.0636726	0.874	0.916	0.000714926
Adamts17	2.24076e-08	-0.203908	0.419	0.62	0.000723451
Polr3h	2.29012e-08	-0.146475	0.083	0.185	0.000739388
Chd5	2.30579e-08	-0.139354	0.064	0.155	0.000744446
Trim35	2.32121e-08	-0.20092	0.324	0.495	0.000749427
Rpl17	2.4972e-08	-0.154387	0.151	0.261	0.000806245
AC163685.1	2.58966e-08	-0.131655	0.055	0.143	0.000836098
Ncl	2.69095e-08	-0.149582	0.131	0.255	0.000868799
Fry	2.77653e-08	-0.160272	0.728	0.869	0.000896431
Parm1	2.82391e-08	-0.146892	0.078	0.177	0.000911729
4930471G03Rik	3.00285e-08	-0.096498	0.009	0.063	0.000969502
Dtnbos	3.21226e-08	-0.165254	0.142	0.268	0.00103711
Onecut1	3.32822e-08	-0.139603	0.054	0.14	0.00107455
4930473A02Rik	3.45056e-08	-0.15008	0.081	0.181	0.00111405
Sfpq	3.90683e-08	-0.195803	0.353	0.535	0.00126136
Ptgds	3.94148e-08	-0.0695497	0.115	0.227	0.00127255
Dot1l	4.05595e-08	-0.168881	0.154	0.282	0.0013095
St6galnac5	4.15631e-08	-0.157863	0.751	0.893	0.00134191
C630031E19Rik	4.24414e-08	-0.130836	0.054	0.139	0.00137026
Hpca	4.26476e-08	-0.134537	0.112	0.216	0.00137692
Syt7	4.29373e-08	-0.198383	0.56	0.752	0.00138627
Cx3cl1	4.5599e-08	-0.158529	0.122	0.233	0.00147221
Cd46	4.68451e-08	-0.172681	0.188	0.334	0.00151244
Diras2	4.76493e-08	-0.155851	0.119	0.235	0.00153841
Cdc37l1	4.78661e-08	-0.175522	0.217	0.372	0.0015454
Rnf8	4.83108e-08	-0.147029	0.103	0.215	0.00155976
Gm13402	4.84538e-08	-0.13734	0.077	0.176	0.00156438
Akr1b3	5.03134e-08	-0.127014	0.044	0.122	0.00162442
Atxn7l1os1	5.12728e-08	-0.096853	0.015	0.073	0.00165539
D830024N08Rik	5.43568e-08	-0.157453	0.121	0.235	0.00175496
Gm17227	5.48528e-08	-0.158063	0.121	0.234	0.00177098
Cntn4	5.55353e-08	0.254488	0.18	0.104	0.00179301
Rtl4	5.58531e-08	-0.203001	0.379	0.549	0.00180327
Lrrc4	5.60324e-08	-0.189827	0.333	0.511	0.00180906
Npnt	5.85604e-08	-0.139015	0.076	0.171	0.00189068
Ighm	5.89392e-08	0.0733252	0.052	0.01	0.00190291
Arhgap20os	6.02734e-08	-0.118871	0.038	0.113	0.00194599
Hdgfl3	6.07614e-08	-0.182121	0.247	0.409	0.00196174
Eid1	6.29061e-08	-0.140644	0.118	0.227	0.00203098
Psmb4	6.30006e-08	-0.117147	0.049	0.125	0.00203404
Opcml	6.3268e-08	0.0392436	0.991	0.995	0.00204267
Far2os1	6.37088e-08	0.134789	0.084	0.029	0.0020569
Atp5f1	6.51845e-08	-0.141424	0.147	0.262	0.00210455
2900026A02Rik	6.60565e-08	-0.120413	0.047	0.126	0.0021327
Gm26854	6.86131e-08	-0.1081	0.02	0.082	0.00221524
Gm28370	6.94742e-08	-0.122732	0.042	0.119	0.00224304
Ube3a	7.06927e-08	-0.136727	0.802	0.915	0.00228238
Eef1a1	7.21948e-08	-0.16417	0.285	0.43	0.00233088
Sorbs2	7.34275e-08	0.0711309	0.853	0.884	0.00237068
Srpr	7.37065e-08	-0.149122	0.122	0.234	0.00237969
Nell2	7.44452e-08	-0.14244	0.786	0.916	0.00240354
1700024B18Rik	7.57115e-08	-0.149556	0.093	0.195	0.00244442
Eif2s3y	7.64997e-08	0.182689	0.452	0.385	0.00246987
Gm15679	7.92473e-08	-0.0989437	0.016	0.074	0.00255858
Xrcc6	8.31461e-08	-0.172081	0.205	0.349	0.00268446
Cpne8	8.52118e-08	0.0522174	0.038	0.004	0.00275115
Gm11417	8.69516e-08	-0.135879	0.074	0.165	0.00280732
1600010M07Rik	9.01479e-08	-0.16824	0.167	0.293	0.00291051
Il16	9.24284e-08	-0.137832	0.081	0.178	0.00298414
Gm48742	9.42769e-08	0.0468676	0.025	0	0.00304382
Lyst	9.46526e-08	-0.182755	0.587	0.754	0.00305596
Fau	9.73839e-08	-0.129669	0.154	0.259	0.00314414
4930455C13Rik	1.00122e-07	-0.144771	0.094	0.197	0.00323254
Wasf3	1.05197e-07	-0.161931	0.167	0.299	0.00339638
Rap2b	1.06179e-07	-0.143405	0.077	0.17	0.0034281
Dagla	1.11029e-07	-0.189292	0.295	0.472	0.00358467
4930567K20Rik	1.21018e-07	-0.186926	0.241	0.394	0.00390717
C78859	1.21204e-07	-0.156389	0.145	0.267	0.0039132
Gm15283	1.21281e-07	-0.137035	0.073	0.162	0.00391568
Dnah9	1.21809e-07	-0.174159	0.201	0.342	0.00393272
Tnrc6c	1.24271e-07	-0.145935	0.791	0.923	0.00401222
Cadm2	1.25138e-07	-0.0972498	0.977	1	0.00404019
2023-03-01	1.28967e-07	-0.187325	0.629	0.829	0.00416384
Nme7	1.30514e-07	-0.1746	0.243	0.395	0.00421378
Pcdh9	1.34643e-07	-0.0777664	0.98	0.999	0.00434708
Nlgn1	1.4655e-07	-0.115058	0.943	0.995	0.00473151
Galnt1	1.49224e-07	-0.177337	0.23	0.371	0.00481783
Man2a2	1.49407e-07	-0.146227	0.116	0.228	0.00482374
Elmo2	1.51023e-07	-0.13394	0.087	0.184	0.00487593
Trim2	1.53019e-07	-0.158313	0.682	0.815	0.00494038
Plxna4os2	1.5626e-07	-0.0816398	0.009	0.059	0.00504501
Plxna4os3	1.57569e-07	-0.175861	0.228	0.38	0.00508728
Gm45345	1.58847e-07	-0.122414	0.047	0.123	0.00512852
Oxct1	1.65383e-07	-0.181046	0.333	0.499	0.00533954
Rilpl1	1.68386e-07	-0.163614	0.173	0.301	0.00543652
Larp1	1.89089e-07	-0.165842	0.201	0.339	0.00610493
Carmil3	1.92058e-07	-0.12433	0.055	0.135	0.00620079
Ltbp1	1.9873e-07	0.0594121	0.029	0.002	0.00641621
Gm35188	2.05177e-07	-0.182564	0.285	0.434	0.00662434
Ccbe1	2.06636e-07	-0.1734	0.231	0.372	0.00667144
Gm28379	2.11397e-07	-0.128233	0.064	0.15	0.00682516
Eftud2	2.17184e-07	-0.161061	0.163	0.288	0.00701201
Ralgapa2	2.20651e-07	-0.184788	0.576	0.757	0.00712394
Pdgfb	2.24408e-07	-0.0882307	0.013	0.066	0.00724524
Robo1	2.24443e-07	-0.170932	0.346	0.504	0.00724638
4921511C10Rik	2.35778e-07	-0.167568	0.224	0.367	0.00761231
Prkcg	2.37879e-07	-0.143309	0.145	0.262	0.00768016
Tnfrsf21	2.49646e-07	-0.133359	0.076	0.164	0.00806007
Ndufa13	2.60607e-07	-0.12838	0.109	0.199	0.00841397
Tubb4b	2.66935e-07	-0.0928268	0.035	0.101	0.00861825
Tgfbr2	2.67298e-07	0.0665554	0.033	0.003	0.00862999
Cblb	2.88462e-07	-0.191333	0.395	0.561	0.00931329
Pkp2	3.14156e-07	-0.154154	0.157	0.282	0.0101429
Arpc3	3.16495e-07	-0.134678	0.141	0.255	0.0102184
Gm26672	3.1813e-07	-0.145891	0.122	0.232	0.0102711
4930545L23Rik	3.32772e-07	-0.148858	0.128	0.235	0.0107439
Jdp2	3.35559e-07	-0.128467	0.087	0.183	0.0108339
Gas5	3.36023e-07	0.177083	0.406	0.311	0.0108488
Hmgb1	3.41139e-07	-0.146172	0.161	0.283	0.011014
4930512B01Rik	3.65755e-07	-0.116749	0.052	0.13	0.0118088
Rps15	3.72783e-07	-0.120433	0.118	0.214	0.0120357
Dock10	3.78626e-07	-0.12501	0.844	0.94	0.0122243
Ssbp2	3.79996e-07	-0.183414	0.548	0.724	0.0122686
Rasgrf1	3.88398e-07	-0.155234	0.769	0.916	0.0125398
Traf3ip2	3.98949e-07	-0.140238	0.11	0.213	0.0128805
Sipa1l3	3.99839e-07	-0.189726	0.436	0.621	0.0129092
Gm32743	4.16617e-07	-0.107085	0.036	0.104	0.0134509
Klhl26	4.34836e-07	-0.118327	0.061	0.142	0.0140391
Ppia	4.50371e-07	-0.134992	0.327	0.465	0.0145407
Spon1	4.69016e-07	-0.177146	0.294	0.458	0.0151426
Gm32250	4.81138e-07	-0.179156	0.244	0.382	0.015534
Prdx5	4.9088e-07	-0.11939	0.108	0.202	0.0158486
Pnisr	5.05892e-07	-0.147248	0.692	0.83	0.0163332
Dgkb	5.0714e-07	0.13063	0.705	0.739	0.0163735
Rnf169	5.16749e-07	-0.189714	0.358	0.549	0.0166838
Gm41609	5.19958e-07	-0.169936	0.24	0.395	0.0167873
Kcnmb2	5.22699e-07	0.0836372	0.042	0.008	0.0168759
Jph1	5.63599e-07	-0.165914	0.656	0.816	0.0181964
E530011L22Rik	5.66463e-07	-0.0984286	0.029	0.091	0.0182888
Pnn	5.69373e-07	-0.176771	0.363	0.526	0.0183828
Olfm2	5.71228e-07	0.0916408	0.068	0.022	0.0184427
Gm43140	5.86591e-07	-0.0863454	0.012	0.06	0.0189387
Orc6	5.95963e-07	-0.130722	0.1	0.201	0.0192413
Gm37679	6.28058e-07	-0.151757	0.154	0.271	0.0202775
Gpr158	6.28746e-07	-0.178047	0.526	0.701	0.0202997
Pgp	6.29187e-07	-0.0947625	0.036	0.101	0.0203139
4932413F04Rik	6.51924e-07	-0.105071	0.039	0.108	0.021048
Gm10558	6.69813e-07	-0.0742966	0.007	0.052	0.0216256
Gm47423	6.83163e-07	-0.105649	0.045	0.115	0.0220566
Rps3a1	7.41804e-07	-0.120541	0.18	0.288	0.0239499
Sar1b	7.47223e-07	-0.127638	0.116	0.217	0.0241248
9530059O14Rik	7.47632e-07	-0.177783	0.347	0.509	0.0241381
Gm17106	7.53852e-07	-0.154861	0.158	0.272	0.0243389
Gm36975	7.59223e-07	-0.185249	0.443	0.611	0.0245123
Gm47167	7.71441e-07	-0.144958	0.11	0.206	0.0249067
Fgf14	7.72788e-07	0.0257411	0.996	0.998	0.0249502
C030034I22Rik	8.07792e-07	-0.0992914	0.032	0.094	0.0260804
Shisa9	8.09261e-07	-0.14276	0.75	0.873	0.0261278
Gm11906	8.12043e-07	-0.0959983	0.032	0.094	0.0262176
Fkbp5	8.24453e-07	-0.161335	0.202	0.332	0.0266183
Rnf165	8.305e-07	-0.153864	0.195	0.327	0.0268135
Brms1	8.33855e-07	-0.102342	0.039	0.106	0.0269218
Gm15614	8.35232e-07	-0.127108	0.077	0.162	0.0269663
H3f3a	8.38024e-07	-0.14697	0.217	0.346	0.0270564
Dlgap1	8.4319e-07	-0.0423393	0.993	0.999	0.0272232
Pappa	8.54814e-07	0.0944147	0.045	0.01	0.0275985
Parp1	8.58982e-07	-0.124513	0.087	0.178	0.0277331
Olfml2b	8.59487e-07	-0.109741	0.051	0.124	0.0277494
Ndufb10	8.62342e-07	-0.113565	0.08	0.16	0.0278416
Mki67	8.68754e-07	-0.105836	0.036	0.101	0.0280486
Anxa11os	8.75135e-07	-0.0867878	0.015	0.065	0.0282546
Pgbd5	1.05315e-06	-0.181885	0.353	0.538	0.0340021
Smim13	1.0675e-06	-0.129181	0.134	0.244	0.0344653
Tmem131	1.07503e-06	-0.168546	0.259	0.408	0.0347084
Gm1992	1.08159e-06	-0.153233	0.167	0.285	0.0349201
Atp5g1	1.09373e-06	-0.0789726	0.1	0.189	0.035312
Hacd4	1.11805e-06	-0.113386	0.065	0.146	0.0360973
Miat	1.14094e-06	-0.161252	0.369	0.53	0.0368363
Dok6	1.16051e-06	-0.162861	0.698	0.857	0.0374682
Zfand5	1.16165e-06	-0.149916	0.177	0.295	0.0375051
Abcc8	1.16381e-06	-0.141882	0.137	0.246	0.0375746
Nmt1	1.16833e-06	-0.16643	0.246	0.389	0.0377207
Ppp2r2b	1.2088e-06	0.229921	0.336	0.273	0.0390272
Gm47271	1.22221e-06	-0.136339	0.11	0.206	0.0394601
Trhde	1.23308e-06	-0.134071	0.132	0.234	0.0398111
Edil3	1.23718e-06	0.158902	0.56	0.542	0.0399435
Gm32647	1.301e-06	0.0371957	0.02	0	0.042004
Slit3	1.31818e-06	-0.0692658	0.962	0.993	0.0425586
Aff2	1.33322e-06	-0.177355	0.392	0.563	0.0430444
Nrgn	1.34182e-06	-0.115677	0.506	0.668	0.043322
Dock8	1.36184e-06	0.0808874	0.042	0.009	0.0439684
Gm50270	1.37666e-06	-0.0744279	0.006	0.046	0.0444467
Ywhah	1.42029e-06	-0.133718	0.19	0.305	0.0458555
Ptpn1	1.43675e-06	-0.140512	0.141	0.251	0.0463868
2610020C07Rik	1.43782e-06	-0.146562	0.19	0.318	0.0464216
4933400F21Rik	1.4538e-06	-0.0929026	0.033	0.095	0.0469373
Icam5	1.51873e-06	-0.151802	0.244	0.378	0.0490339
Ndufs7	1.52152e-06	-0.0786967	0.052	0.122	0.0491236
Map3k4	1.67846e-06	-0.148213	0.179	0.298	0.0541909
Kcnab1	1.69887e-06	0.11437	0.721	0.735	0.0548499
Cotl1	1.72091e-06	-0.0994748	0.045	0.112	0.0555614
Foxk1	1.72098e-06	-0.146943	0.164	0.287	0.0555636
Kcnab2	1.75062e-06	-0.135135	0.132	0.235	0.0565207
Tafa5	1.76222e-06	-0.151025	0.23	0.366	0.0568951
Palmd	1.77796e-06	-0.114137	0.067	0.145	0.0574031
Adcy8	1.78812e-06	0.188077	0.219	0.15	0.0577312
Mboat2	1.79759e-06	-0.16258	0.251	0.396	0.058037
Apc	1.79979e-06	0.114579	0.629	0.627	0.0581082
Gm32509	1.87217e-06	-0.174175	0.365	0.513	0.060445
Rps13	1.91985e-06	-0.128244	0.209	0.323	0.0619842
Dstyk	1.92211e-06	-0.145971	0.19	0.32	0.0620574
Ankrd52	1.95376e-06	-0.107715	0.055	0.127	0.0630791
Rprd1a	1.99288e-06	-0.164325	0.275	0.419	0.0643423
Gm15886	2.03118e-06	-0.0962224	0.042	0.108	0.0655786
Gm10544	2.03345e-06	-0.0954568	0.038	0.101	0.0656521
Dynll1	2.09271e-06	-0.123008	0.228	0.34	0.0675653
Usp50	2.12236e-06	-0.148414	0.182	0.304	0.0685226
B930018H19Rik	2.14589e-06	-0.0921756	0.026	0.082	0.0692823
Gm49127	2.1493e-06	-0.145131	0.138	0.246	0.0693924
Anxa11	2.1835e-06	-0.147562	0.208	0.345	0.0704965
Akap6	2.20585e-06	0.0756432	0.795	0.815	0.0712181
E230029C05Rik	2.24462e-06	-0.13211	0.119	0.219	0.0724698
Ndufb11	2.24712e-06	-0.067685	0.051	0.119	0.0725504
Immp2l	2.42794e-06	-0.175808	0.485	0.656	0.0783883
Sh3d19	2.50411e-06	-0.155395	0.214	0.336	0.0808476
Brip1os	2.55464e-06	-0.134831	0.147	0.255	0.082479
Lmo3	2.56805e-06	-0.173839	0.374	0.541	0.0829121
Mast3	2.57267e-06	-0.174901	0.39	0.556	0.0830612
Ppp1r13b	2.5784e-06	-0.17368	0.451	0.621	0.0832464
Ssbp4	2.5967e-06	-0.134963	0.169	0.279	0.083837
Galnt14	2.66562e-06	0.19571	0.283	0.217	0.0860622
Cobl	2.67653e-06	0.115804	0.086	0.036	0.0864144
Dnaja2	2.7021e-06	-0.156389	0.249	0.387	0.08724
Gm13187	2.77599e-06	-0.065728	0.01	0.053	0.0896257
Pcsk2os2	2.79955e-06	-0.0966768	0.039	0.102	0.0903862
Gm48239	2.84603e-06	-0.0885116	0.031	0.088	0.0918868
Ndst4	2.89812e-06	-0.164653	0.331	0.497	0.0935687
Slc26a10	2.94225e-06	-0.117428	0.083	0.167	0.0949936
Dlx1as	2.979e-06	-0.07144	0.009	0.05	0.0961799
Phf3	3.00801e-06	-0.172473	0.353	0.521	0.0971165
Fndc9	3.03193e-06	-0.154645	0.288	0.443	0.0978889
Tle4	3.0349e-06	0.15974	0.462	0.422	0.0979848
Ppp1r14c	3.03702e-06	-0.13237	0.158	0.275	0.0980534
Nedd4l	3.09359e-06	-0.154635	0.712	0.871	0.0998798
Faap20	3.10939e-06	-0.0704396	0.01	0.052	0.10039
Kif1c	3.15699e-06	-0.104417	0.064	0.139	0.101927
Atp5j	3.1687e-06	-0.104432	0.102	0.181	0.102305
Gm46367	3.17218e-06	-0.121176	0.102	0.193	0.102417
Mobp	3.18374e-06	0.0425251	0.022	0.001	0.10279
Pura	3.23509e-06	-0.160208	0.272	0.423	0.104448
Chgb	3.37254e-06	-0.119264	0.221	0.331	0.108886
Tifa	3.37274e-06	-0.0986889	0.048	0.115	0.108892
Npy5r	3.38495e-06	-0.114527	0.062	0.135	0.109287
Gm45645	3.42384e-06	-0.101704	0.052	0.122	0.110542
Junb	3.43766e-06	-0.0687433	0.016	0.063	0.110988
Ubc	3.45954e-06	-0.0916923	0.09	0.168	0.111695
0610030E20Rik	3.50451e-06	-0.117232	0.102	0.195	0.113147
Pter	3.61191e-06	-0.0851777	0.02	0.071	0.116614
Plekhg5	3.67017e-06	-0.164559	0.557	0.717	0.118495
Ippk	3.68709e-06	-0.129008	0.112	0.205	0.119041
Gm26871	3.71283e-06	0.057194	0.892	0.92	0.119872
Rae1	3.71945e-06	-0.113655	0.077	0.156	0.120086
Unc13a	3.76091e-06	-0.14543	0.231	0.369	0.121425
Carmil1	3.81286e-06	-0.165879	0.356	0.521	0.123102
Mgat5b	3.84864e-06	-0.131324	0.122	0.219	0.124257
Aurkaip1	4.02065e-06	-0.0621202	0.012	0.054	0.129811
Aarsd1	4.06268e-06	-0.102446	0.071	0.148	0.131168
Gm26724	4.14791e-06	-0.12059	0.106	0.195	0.13392
3110082I17Rik	4.23035e-06	-0.135525	0.141	0.242	0.136581
Cdh4	4.24392e-06	0.0693374	0.036	0.007	0.137019
Rpl18a	4.26371e-06	-0.095511	0.11	0.194	0.137658
Gm48512	4.28056e-06	-0.151262	0.233	0.366	0.138202
Lrrtm3	4.32945e-06	0.171227	0.423	0.37	0.139781
Dctn1	4.33597e-06	-0.132299	0.142	0.24	0.139991
Rian	4.46183e-06	0.16168	0.414	0.36	0.144055
Ttr	4.5088e-06	0.000750792	0.267	0.43	0.145571
Tbl3	4.62726e-06	-0.104599	0.054	0.122	0.149396
Ssu72	4.67022e-06	-0.116632	0.115	0.211	0.150783
Stum	4.67626e-06	-0.128781	0.142	0.248	0.150978
Gpatch8	4.71154e-06	0.0936605	0.648	0.658	0.152117
Gins2	4.74708e-06	-0.0778772	0.015	0.059	0.153264
Capza2	4.78542e-06	-0.125833	0.134	0.228	0.154502
Gm16068	4.80906e-06	-0.0726124	0.012	0.054	0.155265
Rragb	4.81275e-06	-0.134125	0.132	0.231	0.155384
Oprm1	4.81796e-06	-0.150676	0.215	0.339	0.155553
Stk32c	4.82074e-06	-0.11654	0.092	0.178	0.155642
Golm1	4.83797e-06	-0.112311	0.08	0.161	0.156199
Gpr171	4.94093e-06	-0.0597566	0.003	0.037	0.159523
Gm20641	5.00204e-06	-0.0856447	0.023	0.074	0.161496
Zfr2	5.02549e-06	-0.111465	0.078	0.157	0.162253
B3galnt2	5.19079e-06	-0.122185	0.125	0.226	0.16759
4933424G05Rik	5.21103e-06	-0.11687	0.093	0.178	0.168243
Rnf2	5.43781e-06	-0.118871	0.089	0.171	0.175565
Rps18	5.46029e-06	-0.113079	0.145	0.237	0.176291
Calb1	5.49719e-06	-0.148645	0.195	0.311	0.177482
Tspan7	5.5999e-06	0.113266	0.641	0.638	0.180798
Kdm4b	5.65914e-06	-0.116819	0.102	0.193	0.182711
Adcy2	5.74867e-06	-0.137997	0.737	0.873	0.185602
Caskin1	5.77197e-06	-0.0882621	0.035	0.093	0.186354
Gm16552	5.7922e-06	-0.10339	0.054	0.121	0.187007
Fntb	5.89702e-06	-0.12503	0.112	0.203	0.190391
Dpm1	6.1058e-06	-0.151001	0.25	0.389	0.197132
Gm28375	6.1318e-06	-0.145788	0.198	0.314	0.197971
Ank3	6.18232e-06	0.0281857	0.993	0.996	0.199602
4933433G19Rik	6.26966e-06	-0.095791	0.045	0.108	0.202422
Fhit	6.42747e-06	-0.152969	0.189	0.295	0.207517
Zfp646	6.54248e-06	-0.08118	0.025	0.076	0.211231
Trafd1	6.58822e-06	-0.111722	0.099	0.187	0.212707
Gm49521	6.6649e-06	-0.0893338	0.031	0.085	0.215183
Kcnc3	6.69342e-06	-0.157705	0.269	0.409	0.216104
Gm50232	6.79756e-06	-0.0977074	0.057	0.126	0.219466
Soga1	6.94545e-06	-0.105558	0.064	0.136	0.224241
Clu	7.10296e-06	0.0769945	0.15	0.081	0.229326
Slc8a2	7.11367e-06	-0.151098	0.281	0.423	0.229672
Cplx2	7.19156e-06	-0.148209	0.283	0.421	0.232187
Ice1	7.21202e-06	-0.146011	0.206	0.325	0.232847
Rab3a	7.41471e-06	-0.0843665	0.084	0.162	0.239391
Arhgap18	7.4924e-06	0.0380011	0.02	0.001	0.2419
4933436I20Rik	7.53354e-06	0.0548894	0.02	0.001	0.243228
Tmed2	7.69474e-06	-0.109849	0.089	0.168	0.248433
Star	7.7601e-06	-0.0805965	0.023	0.073	0.250543
Chd4	7.78091e-06	-0.148052	0.294	0.443	0.251214
Cyfip1	7.87456e-06	-0.155914	0.314	0.469	0.254238
Trmt9b	7.88707e-06	0.0593053	0.033	0.006	0.254642
Zfp771	7.94111e-06	-0.110127	0.105	0.193	0.256387
Ndufs6	7.94118e-06	-0.0496495	0.013	0.055	0.256389
Ywhab	7.96745e-06	-0.125171	0.145	0.245	0.257237
Psmc5	8.06678e-06	-0.0945232	0.07	0.14	0.260444
Srrm4os	8.06929e-06	-0.0915578	0.042	0.103	0.260525
Gm15584	8.07448e-06	-0.0726441	0.009	0.047	0.260693
Slc6a15	8.09712e-06	-0.144125	0.189	0.304	0.261424
Ddx24	8.22033e-06	-0.149482	0.298	0.437	0.265401
Slc16a4	8.60814e-06	-0.118242	0.092	0.173	0.277922
Pdlim7	8.66468e-06	-0.106038	0.084	0.159	0.279748
4930587E11Rik	8.84533e-06	-0.114693	0.073	0.146	0.28558
Sgcd	8.92279e-06	-0.132647	0.179	0.282	0.288081
Rps17	8.93008e-06	-0.0986413	0.089	0.164	0.288316
Tmc6	9.07843e-06	0.0742255	0.045	0.012	0.293106
Rchy1	9.14947e-06	-0.140724	0.198	0.317	0.2954
Shisa6	9.25611e-06	-0.138733	0.728	0.864	0.298843
Rptoros	9.28359e-06	-0.0595142	0.003	0.035	0.29973
Gm15952	9.41854e-06	-0.109318	0.086	0.164	0.304087
Ddhd2	9.51539e-06	-0.158831	0.301	0.457	0.307214
Arfgap1	9.56857e-06	-0.11268	0.097	0.181	0.308931
Rab6b	9.58113e-06	-0.135139	0.179	0.285	0.309336
2810432F15Rik	9.62055e-06	-0.111954	0.067	0.136	0.310609
Rplp1	9.75369e-06	-0.111564	0.235	0.339	0.314907
Pcf11	9.78472e-06	-0.115312	0.14	0.244	0.315909
Gm26917	9.82353e-06	-0.110416	0.132	0.227	0.317163
Akain1	1.00062e-05	-0.106944	0.067	0.137	0.323061
Fbln2	1.00718e-05	0.0737281	0.044	0.011	0.325178
Stx3	1.01381e-05	-0.115937	0.128	0.227	0.327319
Fbn1	1.03666e-05	-0.0952769	0.054	0.119	0.334695
5031415H12Rik	1.04243e-05	-0.110729	0.093	0.177	0.336559
Mrfap1	1.10449e-05	-0.0916757	0.106	0.188	0.356595
Srp9	1.11697e-05	-0.0892203	0.057	0.122	0.360623
Pkn1	1.11932e-05	-0.0980041	0.055	0.121	0.361384
Edf1	1.17547e-05	-0.0663915	0.047	0.107	0.379513
Gm45486	1.17807e-05	-0.0737957	0.019	0.065	0.380351
Myh9	1.18606e-05	-0.113221	0.097	0.18	0.382931
Cdkl5	1.28182e-05	-0.137489	0.233	0.356	0.413848
Erp29	1.29954e-05	-0.107457	0.096	0.171	0.41957
Pgam5	1.30354e-05	-0.107678	0.083	0.159	0.42086
Gm43713	1.32539e-05	-0.120188	0.125	0.219	0.427917
Ppp1r1a	1.35795e-05	-0.148933	0.283	0.425	0.438429
4930428E07Rik	1.41593e-05	-0.0807914	0.023	0.071	0.457147
Runx2	1.43358e-05	-0.1652	0.397	0.56	0.462845
Hspa4	1.48649e-05	-0.137103	0.221	0.346	0.479929
Cox7a2l	1.49544e-05	-0.0861024	0.077	0.148	0.482819
Rpl19	1.52709e-05	-0.118331	0.211	0.307	0.493038
Cmas	1.54728e-05	-0.0814194	0.032	0.084	0.499554
Tbc1d22b	1.56256e-05	-0.100677	0.062	0.129	0.50449
Lpp	1.56713e-05	-0.130199	0.208	0.327	0.505965
Rasal2	1.58169e-05	-0.0798954	0.908	0.956	0.510663
Polr3a	1.61617e-05	-0.103447	0.086	0.165	0.521796
Gnas	1.62124e-05	-0.132514	0.328	0.457	0.523434
Alas2	1.62212e-05	-0.0742839	0.022	0.068	0.523718
Srek1ip1	1.63614e-05	-0.0926384	0.061	0.129	0.528243
Asic2	1.65216e-05	-0.147749	0.584	0.739	0.533416
Lysmd4	1.65805e-05	-0.127756	0.17	0.277	0.535319
Kcnip1	1.66837e-05	0.0688587	0.041	0.01	0.538649
Mpc2	1.68075e-05	-0.117334	0.179	0.284	0.542648
Wnt9a	1.71553e-05	-0.0643619	0.015	0.056	0.553876
Frmd4b	1.72924e-05	-0.148496	0.65	0.801	0.558301
Arhgap26	1.74701e-05	-0.131825	0.205	0.32	0.564038
Kpna4	1.76752e-05	-0.137779	0.222	0.345	0.570663
Adcy9	1.77061e-05	-0.164551	0.452	0.633	0.571658
mt-Nd3	1.78311e-05	0.0617238	0.103	0.049	0.575694
Masp1	1.78885e-05	0.0365859	0.019	0.001	0.57755
Hsd3b3	1.79297e-05	-0.0577088	0.006	0.039	0.578879
Ldb2	1.81711e-05	0.0302059	0.016	0	0.586672
Ofcc1	1.81711e-05	0.0365873	0.016	0	0.586672
Gm12353	1.83517e-05	-0.134878	0.176	0.279	0.592502
Cap2	1.84165e-05	-0.154527	0.638	0.807	0.594594
Mtus1	1.84589e-05	0.0662619	0.044	0.012	0.595963
Tenm3	1.84768e-05	0.195242	0.317	0.259	0.596543
Gm50013	1.85274e-05	-0.100153	0.065	0.134	0.598177
Epha6	1.88889e-05	-0.141793	0.868	0.985	0.609848
Rsf1os2	1.89067e-05	-0.0886932	0.047	0.107	0.610422
Tuba4a	1.92478e-05	-0.0837864	0.074	0.142	0.621434
Eif4g2	1.94048e-05	-0.115449	0.125	0.213	0.626502
Ccdc85b	1.95998e-05	-0.0728488	0.058	0.12	0.632799
4930445B16Rik	1.96079e-05	-0.0705981	0.01	0.047	0.633062
Angptl1	1.96216e-05	-0.0761417	0.026	0.075	0.633503
Glod4	1.97684e-05	-0.1113	0.089	0.164	0.638241
Eif5a	2.00325e-05	-0.0663866	0.047	0.105	0.646768
Pom121	2.04104e-05	-0.0828846	0.035	0.087	0.65897
Stk19	2.04381e-05	-0.0961553	0.084	0.16	0.659863
Rps19	2.04447e-05	-0.115676	0.126	0.204	0.660078
Snrnp70	2.04957e-05	-0.150847	0.619	0.793	0.661723
Gabrg3	2.07916e-05	-0.13504	0.238	0.35	0.671277
Gm20404	2.08845e-05	-0.1097	0.076	0.145	0.674278
C1ql3	2.1302e-05	0.0988362	0.619	0.635	0.687756
Rsph14	2.14956e-05	-0.0636201	0.012	0.05	0.694006
Gm13619	2.16876e-05	-0.0640026	0.012	0.05	0.700206
Ly6h	2.17022e-05	-0.118311	0.247	0.349	0.700678
Psmd7	2.18674e-05	-0.117641	0.134	0.226	0.70601
Gm44026	2.18812e-05	-0.0620319	0.012	0.05	0.706458
Mgll	2.21154e-05	-0.139751	0.262	0.399	0.714019
Gm46102	2.25986e-05	-0.0902764	0.025	0.071	0.729619
Rpl9	2.27826e-05	-0.106047	0.254	0.361	0.735561
Dcx	2.29116e-05	0.129812	0.138	0.08	0.739723
Cnot10	2.29924e-05	-0.111219	0.144	0.245	0.742332
Ensa	2.30975e-05	-0.110209	0.137	0.23	0.745725
Sdcbp	2.3314e-05	-0.130107	0.173	0.277	0.752716
Pspc1	2.35564e-05	-0.140509	0.227	0.346	0.760543
Akap13	2.36446e-05	0.135665	0.132	0.078	0.763391
Camkk2	2.37564e-05	-0.121008	0.135	0.228	0.767
Gm10785	2.40124e-05	-0.117024	0.157	0.259	0.775265
Rps12	2.40233e-05	-0.112198	0.141	0.225	0.775617
A430093F15Rik	2.4118e-05	0.0494329	0.023	0.003	0.778673
Spink8	2.43883e-05	-0.0562684	0.013	0.052	0.787402
4930557K07Rik	2.45452e-05	-0.0875248	0.047	0.105	0.792468
C1qtnf4	2.51773e-05	-0.122393	0.305	0.442	0.812874
Tubb2a	2.56975e-05	-0.111739	0.19	0.285	0.829671
Mrpl57	2.57046e-05	-0.0571386	0.022	0.066	0.829899
Pitpnm2	2.61624e-05	-0.160747	0.464	0.632	0.84468
Tet3	2.64118e-05	-0.13214	0.198	0.311	0.852732
Gm34868	2.66198e-05	-0.0679683	0.015	0.054	0.859447
Mrpl15	2.67283e-05	-0.0785783	0.051	0.112	0.862949
Dpp6	2.68398e-05	-0.0739703	0.933	0.97	0.86655
Ccdc73	2.68769e-05	-0.092861	0.068	0.137	0.867749
Kmt5a	2.69025e-05	-0.10535	0.105	0.188	0.868574
Setd7	2.69701e-05	-0.131997	0.202	0.317	0.870756
Car10	2.73295e-05	0.135489	0.571	0.549	0.882359
Rcbtb2	2.74511e-05	-0.0910089	0.055	0.117	0.886286
Gm13883	2.75025e-05	-0.090689	0.057	0.12	0.887946
0610010F05Rik	2.78832e-05	-0.117499	0.154	0.253	0.900238
Lncppara	2.80128e-05	-0.134675	0.235	0.36	0.904423
Rras2	2.80585e-05	-0.157553	0.387	0.532	0.905895
Cemip	2.82623e-05	-0.154732	0.339	0.475	0.912477
Nvl	2.91394e-05	-0.153367	0.342	0.499	0.940796
Spns2	2.91988e-05	-0.0949487	0.092	0.17	0.942711
Cadm1	2.94361e-05	0.0495242	0.821	0.868	0.950374
Luc7l2	2.95791e-05	-0.0886556	0.862	0.936	0.954992
Bicdl1	2.9634e-05	-0.138278	0.221	0.341	0.956764
Gm15492	2.97479e-05	-0.0518873	0.004	0.035	0.960441
Prr7	3.00811e-05	-0.0887081	0.076	0.146	0.971198
Unc45a	3.05359e-05	-0.090425	0.044	0.099	0.985882
Dock9	3.10846e-05	-0.141374	0.328	0.479	1
Gm15336	3.14284e-05	-0.0698897	0.02	0.064	1
Rab34	3.14806e-05	-0.107969	0.108	0.188	1
Gm28307	3.16676e-05	-0.0949605	0.055	0.116	1
Ip6k2	3.24413e-05	-0.127901	0.169	0.27	1
Cct7	3.26152e-05	-0.0757461	0.061	0.124	1
Hnrnpdl	3.33696e-05	-0.144889	0.371	0.514	1
Slc2a3	3.3569e-05	-0.115941	0.163	0.267	1
Mef2c	3.37955e-05	0.0748043	0.715	0.738	1
Ipmk	3.38037e-05	-0.0911179	0.068	0.136	1
Abi1	3.39975e-05	-0.159227	0.426	0.589	1
Gpr18	3.42141e-05	-0.0706783	0.023	0.068	1
Tesc	3.44366e-05	-0.0774562	0.052	0.111	1
Ndfip1	3.4774e-05	-0.132734	0.481	0.628	1
Gdpd2	3.48166e-05	0.0386747	0.02	0.002	1
Plagl1	3.52629e-05	0.0447456	0.025	0.003	1
Ddx46	3.55799e-05	-0.117958	0.179	0.288	1
Rufy3	3.567e-05	0.142368	0.407	0.374	1
9630015K15Rik	3.57358e-05	-0.0661635	0.013	0.051	1
6030442K20Rik	3.57946e-05	-0.081612	0.032	0.081	1
Grin1	3.59356e-05	-0.138771	0.667	0.812	1
Pde2a	3.59497e-05	-0.10675	0.118	0.202	1
Mink1	3.60284e-05	-0.13021	0.214	0.335	1
Ust	3.61703e-05	-0.154978	0.413	0.561	1
Usp20	3.64358e-05	-0.0986155	0.09	0.166	1
Gm11099	3.65694e-05	-0.0948009	0.08	0.152	1
Git2	3.66954e-05	-0.107734	0.122	0.21	1
Thra	3.69201e-05	-0.143198	0.334	0.475	1
Nob1	3.69794e-05	-0.113706	0.132	0.224	1
Clpp	3.72512e-05	-0.103788	0.115	0.198	1
Ckb	3.73852e-05	-0.103359	0.302	0.408	1
Mad1l1	3.78205e-05	-0.0939644	0.07	0.136	1
Pogk	3.78666e-05	-0.0746466	0.028	0.074	1
Eif1b	3.81894e-05	-0.0852037	0.102	0.178	1
Tada3	3.82142e-05	-0.0742149	0.029	0.077	1
Rhou	3.91375e-05	-0.0985702	0.083	0.155	1
Sqstm1	3.93437e-05	-0.109833	0.128	0.215	1
Stxbp5l	3.94203e-05	0.0607593	0.852	0.882	1
Gm4409	3.94802e-05	-0.0830929	0.032	0.081	1
Cox7a2	3.98487e-05	-0.116599	0.129	0.201	1
Vps37b	4.08445e-05	-0.103378	0.11	0.195	1
Timm23	4.12441e-05	-0.121656	0.174	0.274	1
Mpg	4.14208e-05	-0.0681626	0.026	0.073	1
Cisd1	4.15638e-05	-0.0967512	0.094	0.162	1
C330002G04Rik	4.19243e-05	-0.0772456	0.032	0.081	1
Rmdn1	4.22081e-05	-0.151754	0.394	0.552	1
Rps11	4.22394e-05	-0.0815843	0.113	0.192	1
Stmn2	4.22832e-05	-0.0835541	0.077	0.142	1
Syn3	4.26502e-05	0.103337	0.629	0.626	1
Lurap1l	4.26942e-05	-0.121913	0.199	0.309	1
Gabra5	4.39049e-05	-0.130337	0.272	0.406	1
Gm49648	4.39569e-05	0.0404885	0.015	0	1
Tcf25	4.40968e-05	-0.120978	0.234	0.358	1
Tnik	4.41237e-05	-0.106683	0.849	0.942	1
Fbxw4	4.48005e-05	-0.126714	0.201	0.311	1
Fnbp1	4.48879e-05	-0.124307	0.235	0.352	1
Selenom	4.52186e-05	-0.0926395	0.099	0.165	1
Gm14703	4.55645e-05	-0.0891992	0.057	0.118	1
Lepr	4.55717e-05	0.0495194	0.032	0.007	1
Mmp17	4.57654e-05	-0.123022	0.169	0.264	1
Pebp1	4.58621e-05	-0.108802	0.211	0.31	1
Mitf	4.68642e-05	-0.109	0.121	0.203	1
Ubl5	4.74746e-05	-0.0865834	0.096	0.167	1
Cd226	4.79233e-05	-0.0655891	0.015	0.052	1
Nr6a1os	4.81608e-05	-0.0887281	0.049	0.107	1
Rufy2	4.86099e-05	-0.136393	0.233	0.35	1
Mosmo	4.87137e-05	-0.115975	0.186	0.3	1
Cbx3	4.87997e-05	-0.102688	0.125	0.213	1
Pparg	4.98052e-05	0.138633	0.126	0.073	1
Pex5l	5.10274e-05	0.163132	0.472	0.48	1
Lman2l	5.13949e-05	-0.120862	0.196	0.309	1
Gm14329	5.1657e-05	-0.0679471	0.019	0.059	1
Gde1	5.2085e-05	-0.0938018	0.121	0.199	1
Gm12224	5.2327e-05	-0.0628858	0.012	0.047	1
Rpl26	5.41632e-05	-0.105966	0.137	0.21	1
Gm26954	5.44328e-05	-0.0911698	0.051	0.107	1
St3gal2	5.4738e-05	-0.0899899	0.065	0.129	1
Iqsec1	5.52167e-05	-0.144783	0.339	0.482	1
Gm12064	5.53712e-05	-0.088583	0.06	0.121	1
Rabggtb	5.53908e-05	-0.0737939	0.047	0.102	1
Ndufa10	5.54746e-05	-0.103522	0.134	0.219	1
Zfp692	5.55637e-05	-0.102231	0.115	0.199	1
Lrp8os2	5.57155e-05	-0.0703717	0.025	0.069	1
Cd2ap	5.61143e-05	-0.131194	0.256	0.384	1
Nr3c2	5.62932e-05	-0.0978198	0.882	0.951	1
Htr4	5.64161e-05	-0.150625	0.516	0.668	1
Mir9-3hg	5.64299e-05	-0.103821	0.128	0.214	1
Hectd2	5.68724e-05	-0.131515	0.234	0.35	1
Rnasek	5.832e-05	-0.0898508	0.151	0.23	1
Rps8	5.83436e-05	-0.0912078	0.233	0.341	1
Nkiras1	5.92739e-05	-0.0915654	0.08	0.147	1
Foxp2	5.99123e-05	0.0589561	0.036	0.01	1
Tfb2m	5.99259e-05	-0.0664959	0.028	0.073	1
2210408F21Rik	6.03534e-05	0.151239	0.186	0.129	1
Gm27008	6.03611e-05	-0.0985036	0.071	0.136	1
6530409C15Rik	6.05252e-05	-0.106187	0.108	0.188	1
Nefl	6.07589e-05	-0.0833939	0.09	0.16	1
Gm16279	6.19236e-05	-0.0510558	0.006	0.036	1
Plekhh2	6.20482e-05	-0.0984419	0.119	0.204	1
Itpr1	6.28603e-05	-0.146897	0.406	0.544	1
Nek10	6.30001e-05	-0.111009	0.118	0.201	1
Gm47283	6.32483e-05	-0.132012	0.504	0.623	1
Jakmip3	6.39404e-05	-0.119679	0.214	0.335	1
Rpl7	6.39518e-05	-0.0725805	0.097	0.169	1
Gm16551	6.40917e-05	-0.0465743	0.003	0.03	1
Rps4x	6.45297e-05	-0.0850712	0.094	0.161	1
Pls3	6.46949e-05	-0.113571	0.144	0.233	1
Purb	6.4813e-05	-0.0984186	0.129	0.219	1
Gm19951	6.50303e-05	-0.058282	0.022	0.064	1
Gm16572	6.51037e-05	-0.0645366	0.012	0.046	1
Irf1	6.59399e-05	-0.0629011	0.016	0.054	1
4930422M22Rik	6.6067e-05	-0.0553136	0.007	0.038	1
Cacna1h	6.61273e-05	-0.107638	0.135	0.225	1
Gm43915	6.61714e-05	-0.0617793	0.023	0.066	1
Hk1	6.76991e-05	-0.103867	0.11	0.189	1
Gm11659	6.7794e-05	-0.0862831	0.071	0.137	1
Cyp7b1	6.8507e-05	-0.150871	0.535	0.697	1
Myl12b	6.86712e-05	-0.0934447	0.113	0.193	1
Nphp4	6.96067e-05	-0.0947498	0.086	0.156	1
Brpf3	7.19316e-05	-0.0799934	0.042	0.094	1
Zswim8	7.21275e-05	-0.100519	0.125	0.213	1
Matn2	7.25645e-05	-0.102125	0.116	0.197	1
Gm44686	7.30607e-05	-0.0802877	0.049	0.105	1
Upf3b	7.37331e-05	-0.109799	0.131	0.216	1
Mir133a-1hg	7.39012e-05	-0.0872708	0.07	0.134	1
2010009K17Rik	7.4529e-05	-0.0483125	0.004	0.032	1
Usp36	7.49742e-05	-0.0824925	0.065	0.129	1
Ptger4	7.51065e-05	-0.066967	0.023	0.066	1
Gm50368	7.558e-05	-0.0743952	0.025	0.067	1
Efemp1	7.65224e-05	0.0487724	0.029	0.006	1
Smc5	7.65484e-05	-0.11673	0.157	0.248	1
Nrip2	7.65529e-05	-0.0879883	0.061	0.121	1
Ppp5c	7.68745e-05	-0.0524904	0.019	0.059	1
Agap2	7.69432e-05	-0.0937097	0.106	0.186	1
Vcp	7.75696e-05	-0.100723	0.137	0.22	1
Nhsl2	7.80889e-05	-0.145235	0.368	0.509	1
Gba2	7.84138e-05	-0.0855704	0.062	0.123	1
Hs3st2	7.87659e-05	0.0382665	0.019	0.002	1
Tcirg1	7.89584e-05	0.0328069	0.019	0.002	1
Rad54l2	7.92786e-05	-0.110412	0.134	0.221	1
Gm29536	7.95386e-05	0.0391475	0.019	0.002	1
Kctd4	7.97571e-05	-0.120862	0.201	0.315	1
Gm22146	8.0201e-05	-0.0696043	0.02	0.06	1
Gm42196	8.03184e-05	0.0371836	0.019	0.002	1
Dbndd2	8.0593e-05	-0.0880938	0.09	0.157	1
Dock6	8.07352e-05	0.0384871	0.023	0.003	1
Bzw2	8.16247e-05	-0.107156	0.161	0.261	1
Il1r1	8.22145e-05	-0.0912225	0.078	0.147	1
Psmc6	8.26626e-05	-0.112452	0.158	0.249	1
Gm13389	8.27005e-05	-0.0604536	0.013	0.048	1
Ctdspl	8.27992e-05	-0.1247	0.243	0.367	1
Khsrp	8.29649e-05	-0.101855	0.11	0.19	1
Fndc5	8.33314e-05	-0.0643976	0.025	0.067	1
Tnxb	8.40257e-05	-0.0776501	0.044	0.096	1
Dnttip2	8.40826e-05	-0.0722412	0.036	0.086	1
Scand1	8.47878e-05	-0.047502	0.047	0.099	1
4930415C11Rik	8.48438e-05	-0.0759591	0.054	0.112	1
Ubtf	8.54348e-05	-0.0844493	0.061	0.121	1
6530403H02Rik	8.59593e-05	0.171121	0.321	0.267	1
Gm2087	8.65648e-05	-0.0839197	0.048	0.102	1
Hnrnpf	8.73436e-05	-0.0837501	0.086	0.157	1
Igsf11	8.78501e-05	-0.118109	0.188	0.29	1
Crtc1	8.82449e-05	-0.117449	0.195	0.304	1
Gm26952	8.89888e-05	-0.0669821	0.019	0.058	1
A830018L16Rik	8.92366e-05	-0.131317	0.634	0.764	1
Arid5b	8.95938e-05	0.173398	0.32	0.273	1
Klf9	9.01036e-05	-0.123982	0.235	0.352	1
Prox2	9.02601e-05	-0.0765539	0.044	0.096	1
Fam126b	9.08443e-05	0.13633	0.414	0.382	1
Nrp1	9.13102e-05	-0.146414	0.491	0.64	1
Eif3a	9.17705e-05	-0.102989	0.134	0.22	1
Ppp3ca	9.1988e-05	-0.0391482	0.996	1	1
Pfdn2	9.25258e-05	-0.0757613	0.051	0.104	1
Igdcc4	9.31688e-05	0.0817024	0.058	0.024	1
Impad1	9.36482e-05	-0.0704137	0.035	0.082	1
Ecm2	9.45334e-05	-0.0769227	0.033	0.08	1
Lrrc4c	9.56871e-05	0.0840963	0.733	0.78	1
Snrpn	9.60398e-05	-0.1116	0.169	0.253	1
Srpk1	9.67307e-05	-0.109136	0.15	0.239	1
Inka2	9.68034e-05	-0.108852	0.113	0.19	1
Ablim2	9.78487e-05	-0.138109	0.331	0.479	1
Syne1	9.81404e-05	0.0351145	0.869	0.916	1
Coil	9.82972e-05	-0.0794233	0.044	0.095	1
Scn1b	9.84198e-05	-0.0774022	0.11	0.185	1
Gm17130	9.85011e-05	-0.0630497	0.016	0.052	1
Actr3	0.000100372	-0.128707	0.234	0.35	1
Gm27200	0.000102103	-0.0605235	0.017	0.055	1
Atg16l2	0.000103274	-0.0851683	0.058	0.115	1
Rab18	0.000103932	-0.0779227	0.068	0.13	1
Ank	0.000105733	-0.141006	0.398	0.537	1
Gpr37l1	0.00010668	0.0133175	0.013	0	1
Gm14211	0.00010668	0.0267904	0.013	0	1
Chst8	0.00010668	0.0273736	0.013	0	1
Btbd11	0.00010668	0.0298569	0.013	0	1
1500035N22Rik	0.000107819	-0.105835	0.138	0.226	1
Asb3	0.000108654	-0.140778	0.291	0.413	1
Zfp536	0.000108855	0.104078	0.557	0.586	1
Chst1	0.000109084	-0.0921093	0.128	0.21	1
Faah	0.000109415	-0.132334	0.267	0.392	1
Ptk2b	0.000109491	-0.14726	0.574	0.745	1
Gnai3	0.000109752	-0.0905788	0.081	0.148	1
Tmem116	0.00011	-0.078304	0.058	0.116	1
Plppr4	0.000110422	-0.143474	0.491	0.645	1
4833422C13Rik	0.000110433	-0.102148	0.125	0.207	1
Slc14a2	0.000110902	0.0745232	0.035	0.01	1
Top2b	0.000113763	-0.116909	0.193	0.302	1
Wdsub1	0.000113781	-0.0827859	0.057	0.114	1
Lrfn5	0.000113988	-0.110471	0.9	0.976	1
Tollip	0.000114103	-0.0637123	0.017	0.054	1
Safb	0.000115129	-0.102689	0.132	0.216	1
Gm31224	0.000117077	-0.0547985	0.009	0.039	1
Dgat2	0.000117368	-0.0966862	0.113	0.191	1
Mrpl21	0.000117912	-0.0829623	0.076	0.141	1
Trim44	0.000118268	-0.135434	0.331	0.473	1
Fkbp1a	0.000118777	-0.0936927	0.167	0.264	1
Scaf4	0.000119119	-0.110423	0.148	0.234	1
Supt6	0.000121387	-0.0992031	0.158	0.256	1
Lurap1	0.000122252	-0.0699299	0.029	0.073	1
T2	0.000123018	0.0374565	0.02	0.003	1
Rpl4	0.000123775	-0.0851709	0.083	0.144	1
Arl5b	0.000123998	-0.0809214	0.052	0.108	1
Drd1	0.000125239	0.0398979	0.02	0.003	1
Fabp5	0.000125415	-0.0606079	0.036	0.081	1
Prodh	0.000125502	-0.0875759	0.06	0.115	1
Gm42556	0.000125956	-0.0655253	0.023	0.064	1
Deptor	0.000126375	0.0724828	0.044	0.015	1
Pink1	0.000126382	-0.0691462	0.036	0.083	1
Luzp2	0.000127213	0.0315673	0.02	0.003	1
Tent5d	0.000129035	-0.0729686	0.023	0.063	1
Cacng2	0.000130404	-0.093983	0.097	0.17	1
Gm47460	0.000131186	-0.0627044	0.017	0.054	1
Bche	0.000132369	-0.076726	0.038	0.086	1
Mark1	0.000132881	-0.11006	0.164	0.26	1
Tead1	0.000133293	0.107314	0.516	0.505	1
Prdm2	0.000133487	-0.113458	0.174	0.273	1
Rtn4rl2	0.000134536	-0.0607869	0.016	0.052	1
Tmem243	0.000134919	-0.126288	0.237	0.352	1
Gm15813	0.000136435	-0.0619333	0.022	0.061	1
Zcchc7	0.000136962	0.0632945	0.81	0.818	1
Rph3a	0.000137373	-0.141807	0.33	0.476	1
Zfp398	0.000137522	-0.119735	0.233	0.352	1
Aamdc	0.000140333	-0.07368	0.051	0.104	1
Nckap1	0.00014055	-0.141647	0.568	0.724	1
Gm43262	0.000141438	-0.0605615	0.016	0.052	1
Lgi2	0.0001464	0.0588349	0.047	0.017	1
Rnf20	0.000148149	-0.0907646	0.09	0.158	1
Amer3	0.000148603	-0.0485205	0.006	0.033	1
Shank1	0.000148947	-0.0990352	0.147	0.234	1
Gm11817	0.000150992	-0.0819054	0.07	0.131	1
Abracl	0.000154396	-0.03847	0.006	0.033	1
1700084C06Rik	0.000154616	-0.106234	0.157	0.25	1
Nom1	0.000155777	-0.0866166	0.07	0.13	1
mt-Nd4l	0.000155786	0.0481165	0.028	0.006	1
Zfp974	0.000155798	-0.0751804	0.045	0.096	1
Gm19667	0.000156595	-0.0479197	0.006	0.033	1
Ctcf	0.0001567	-0.106304	0.156	0.247	1
Paxbp1	0.00015721	-0.119765	0.241	0.361	1
Gps2	0.000158365	-0.103131	0.158	0.251	1
Znrf3	0.000160109	-0.132234	0.278	0.409	1
Zdhhc24	0.00016018	-0.074946	0.052	0.107	1
Mmp24	0.000161319	-0.0979073	0.118	0.199	1
Gabrd	0.000161769	-0.0963422	0.103	0.173	1
Zzef1	0.000162359	-0.121151	0.251	0.375	1
Lsm7	0.000163441	-0.110506	0.172	0.267	1
Gm16725	0.000164216	-0.053265	0.009	0.038	1
Epn2	0.000164299	-0.136557	0.333	0.479	1
Mdga2	0.000165641	-0.0774335	0.911	0.958	1
Vps45	0.000165889	-0.0915542	0.094	0.164	1
Ncbp2	0.000167408	-0.0715301	0.036	0.082	1
Neurod6	0.000168051	-0.0411509	0.023	0.062	1
Wars	0.000168065	-0.0672981	0.035	0.08	1
Crebzf	0.000168124	-0.106692	0.186	0.282	1
Erc2	0.000168222	-0.04918	0.978	0.995	1
Thsd7a	0.000168861	-0.153524	0.683	0.869	1
Olfr239	0.000170558	-0.0566477	0.019	0.056	1
Sema4f	0.000172919	-0.0709412	0.039	0.087	1
Pcyt2	0.000173272	-0.0896052	0.126	0.206	1
Gm50152	0.000174837	-0.0814738	0.051	0.103	1
Tnip2	0.000177507	-0.0919986	0.102	0.173	1
Idh3b	0.000179284	-0.0911062	0.121	0.197	1
Gm16541	0.000179841	-0.0803811	0.062	0.12	1
Rpl14	0.000181433	-0.0828623	0.115	0.181	1
Gm12446	0.00018182	-0.0398719	0	0.02	1
Fxyd7	0.00018182	-0.0161064	0	0.02	1
Mon1a	0.000182235	-0.0698096	0.033	0.078	1
Stox2	0.00018358	-0.111937	0.708	0.814	1
Nkapd1	0.000186561	-0.0638799	0.028	0.069	1
Wwp2	0.000188168	-0.0771821	0.064	0.122	1
Atxn7l1os2	0.000190976	-0.0432446	0.004	0.03	1
Cdh12	0.000191816	-0.142507	0.517	0.679	1
Map3k3	0.000192085	-0.131391	0.301	0.43	1
Myt1l	0.000196074	0.0429904	0.894	0.921	1
Cyth3	0.000197561	-0.0907787	0.119	0.199	1
Exoc3	0.000197967	-0.101496	0.135	0.216	1
Aatk	0.000199378	-0.0793375	0.087	0.152	1
Gm48677	0.000200098	-0.0728546	0.038	0.084	1
Stard13	0.000201897	-0.111217	0.221	0.329	1
Zfp804b	0.000203082	-0.132945	0.305	0.411	1
Hnrnpl	0.000204111	-0.122421	0.254	0.369	1
Stra6	0.000204655	-0.0815388	0.081	0.147	1
Gm37982	0.000205226	-0.0574294	0.023	0.062	1
Ganab	0.00020568	-0.0799942	0.07	0.129	1
Rps16	0.000205923	-0.108548	0.116	0.176	1
Nrip1	0.000206023	-0.0903335	0.089	0.155	1
Pcsk7	0.000207227	-0.111732	0.185	0.283	1
Gm20456	0.000209211	-0.0449172	0.006	0.032	1
Ppm1e	0.00020942	-0.108748	0.817	0.924	1
Sec14l1	0.000210132	-0.114062	0.209	0.311	1
Atp2b1	0.000210483	-0.0912985	0.834	0.92	1
Plec	0.00021055	-0.0897862	0.1	0.172	1
Nfx1	0.000211349	-0.121824	0.276	0.402	1
Atxn7	0.000212706	-0.104867	0.189	0.29	1
Adarb2	0.000213121	-0.102897	0.903	0.981	1
Gm29361	0.000213515	-0.0562752	0.01	0.04	1
Gnaz	0.000213944	-0.0724582	0.047	0.096	1
Gm47350	0.000216411	-0.0699348	0.038	0.084	1
Map3k12	0.000220757	-0.09284	0.116	0.191	1
Lrrn1	0.000224085	-0.109698	0.173	0.264	1
Iqcm	0.000224469	-0.069314	0.038	0.084	1
Gm15563	0.000225118	-0.0952171	0.116	0.192	1
Syt10	0.000227481	-0.0945293	0.087	0.151	1
Nlgn3	0.000228216	-0.0876004	0.096	0.164	1
Hif1an	0.000228534	-0.0656993	0.036	0.081	1
Gm16214	0.000230256	-0.0441167	0.007	0.035	1
Farp1	0.000230824	0.0916747	0.09	0.048	1
Gm29994	0.000232418	-0.0460866	0.007	0.035	1
Rab40c	0.000232449	-0.10725	0.198	0.307	1
Stim2	0.00023312	-0.137753	0.378	0.515	1
Wdr35	0.000234555	-0.0775031	0.057	0.11	1
Nucks1	0.000235797	-0.104003	0.158	0.247	1
Fam76a	0.000236564	-0.0928938	0.126	0.206	1
Tpd52l2	0.000236947	-0.0657195	0.048	0.099	1
4430402I18Rik	0.000237981	-0.118931	0.244	0.357	1
Trim66	0.000238259	0.0379919	0.023	0.004	1
Rps25	0.000239059	-0.0853685	0.109	0.173	1
Wdr26	0.000240139	-0.107752	0.215	0.32	1
Kcnb2	0.000240732	-0.116859	0.782	0.895	1
Usp29	0.000241303	0.135414	0.43	0.393	1
Snx30	0.000243894	-0.106047	0.169	0.258	1
4930586N03Rik	0.000246099	-0.0558296	0.016	0.05	1
Xirp2	0.000246944	0.0313845	0.015	0.001	1
Zfhx4	0.000248349	-0.117963	0.203	0.304	1
Btbd9	0.000248789	-0.0699603	0.924	0.968	1
Bex2	0.000248819	-0.0825884	0.217	0.321	1
Fam78b	0.000250986	-0.0814237	0.077	0.138	1
Gm2762	0.000251851	-0.0804991	0.081	0.146	1
Gm3227	0.000254624	-0.039893	0.001	0.023	1
Ctss	0.000255915	0.054622	0.041	0.014	1
Gm49969	0.000256498	-0.0826951	0.071	0.13	1
B4galt4	0.00025689	-0.0732041	0.068	0.128	1
1700110K17Rik	0.000257831	-0.0593937	0.025	0.064	1
Rsbn1l	0.000258532	-0.119319	0.246	0.364	1
Gm15558	0.000258725	-0.0601784	0.02	0.057	1
Sox2ot	0.00025998	0.0255056	0.012	0	1
Vat1l	0.00025998	0.0258867	0.012	0	1
Pdzd7	0.00025998	0.0248582	0.012	0	1
Gm26629	0.00025998	0.0250306	0.012	0	1
Akap8l	0.000261052	-0.133359	0.371	0.511	1
Gm10419	0.000262962	-0.0911424	0.132	0.212	1
Nnat	0.000263117	-0.0879758	0.126	0.195	1
Selenow	0.000264429	-0.0944758	0.234	0.326	1
Fchsd2	0.00026454	-0.108214	0.185	0.284	1
Zswim1	0.000265008	-0.0509911	0.015	0.047	1
Kmo	0.000267384	-0.0547363	0.015	0.047	1
Vps36	0.000268286	-0.0775197	0.06	0.114	1
Dnajc3	0.000269352	-0.0801518	0.086	0.15	1
Mrps26	0.000269424	-0.0802287	0.132	0.212	1
Dynll2	0.000269667	-0.0763506	0.062	0.115	1
Gm12709	0.000273014	-0.09889	0.141	0.222	1
Snhg3	0.00027461	0.0914318	0.099	0.055	1
Glt8d1	0.000274641	-0.112585	0.214	0.321	1
Fip1l1	0.000276406	-0.0996724	0.145	0.226	1
Atp2b2	0.000276822	-0.139401	0.571	0.732	1
Sub1	0.000277045	-0.0866465	0.142	0.22	1
Bag4	0.00027778	-0.0936117	0.105	0.176	1
Ryr1	0.000278219	-0.0790545	0.074	0.135	1
Lrrn2	0.000279434	-0.118417	0.285	0.417	1
Fance	0.000283526	-0.0717761	0.051	0.101	1
Gm4128	0.000283537	0.0418799	0.019	0.003	1
P2ry14	0.000284446	-0.135771	0.42	0.554	1
Bcl2l11	0.000285825	0.041967	0.025	0.005	1
Trerf1	0.000286644	-0.132954	0.592	0.732	1
Gm46124	0.000286949	-0.0506662	0.009	0.037	1
Zfp189	0.000287924	-0.0559476	0.023	0.061	1
Npm1	0.000288418	-0.084686	0.122	0.199	1
Ddx54	0.000290972	-0.0438809	0.015	0.047	1
Dlg2	0.000292701	-0.0334842	0.997	1	1
Angptl2	0.000293563	-0.0877121	0.081	0.142	1
Gm26542	0.000293857	-0.0811225	0.062	0.117	1
A630089N07Rik	0.000294316	-0.110718	0.189	0.286	1
Arl6ip4	0.0002953	-0.0594909	0.039	0.085	1
Tubb2b	0.000296044	-0.0565109	0.025	0.062	1
Srl	0.000296052	-0.0688422	0.038	0.082	1
Kcna2	0.000298316	-0.0740803	0.048	0.096	1
Pvt1	0.000298728	0.112122	0.491	0.492	1
Ccdc33	0.000298763	-0.0611324	0.025	0.063	1
Gm17545	0.000298978	-0.0522314	0.01	0.039	1
Mafg	0.000300625	-0.0690002	0.044	0.091	1
Moxd1	0.000301189	-0.0477991	0.009	0.037	1
Gm44759	0.000302341	-0.046995	0.009	0.037	1
Tsen2	0.000303095	-0.090471	0.103	0.173	1
Itga7	0.000303216	-0.0691629	0.044	0.091	1
Dlst	0.000305103	-0.0933283	0.137	0.22	1
Ppp1r21	0.000305164	-0.0854104	0.108	0.178	1
Zfp786	0.000306001	-0.0455088	0.007	0.034	1
Ranbp9	0.000306203	-0.127845	0.323	0.462	1
Efl1	0.000310067	-0.08991	0.105	0.175	1
Atp6v1c1	0.000311767	-0.0877527	0.112	0.183	1
Rimbp2	0.000312841	-0.140276	0.587	0.74	1
Mmaa	0.000313893	-0.0866678	0.089	0.152	1
Prox1	0.000316119	-0.146117	0.442	0.598	1
Gm10135	0.000317042	-0.0552026	0.022	0.059	1
Gspt1	0.000317162	-0.0999663	0.151	0.236	1
Mkx	0.000317611	-0.13356	0.368	0.502	1
Cdk13	0.000317898	-0.126909	0.301	0.429	1
Gm47661	0.000319158	-0.053331	0.016	0.049	1
Psma7	0.00032067	-0.0683516	0.09	0.155	1
Szrd1	0.000320913	-0.0605833	0.039	0.085	1
3110021N24Rik	0.000322492	-0.113911	0.211	0.31	1
Kcnip2	0.00032416	-0.107766	0.235	0.357	1
Cox5b	0.000325962	-0.0771714	0.106	0.167	1
Ap3b1	0.000326154	-0.136053	0.372	0.526	1
Fbxo10	0.000327646	-0.0819802	0.103	0.174	1
Unc119b	0.000328726	-0.0655484	0.032	0.073	1
Disc1	0.000336713	-0.0822372	0.092	0.159	1
Pkd1l3	0.00033681	-0.0686563	0.039	0.084	1
Vwa8	0.000337603	-0.132027	0.333	0.466	1
B4gat1	0.000344205	-0.0611248	0.042	0.087	1
Rpl6	0.000344777	-0.111752	0.299	0.414	1
Lrfn2	0.000346424	-0.132033	0.365	0.501	1
Ctsb	0.000346427	-0.0887833	0.109	0.171	1
Traf3ip1	0.000349035	-0.0497931	0.02	0.056	1
Fkbp1b	0.000350765	-0.0250416	0	0.018	1
Net1	0.000350785	-0.0733276	0.048	0.096	1
Hectd2os	0.00035123	-0.100622	0.121	0.192	1
Car12	0.000356283	0.130358	0.238	0.182	1
Ppp2r2cos	0.000356867	-0.0399214	0.004	0.028	1
Gm16189	0.000357709	-0.078989	0.065	0.121	1
Ermp1	0.00035917	-0.0890813	0.115	0.188	1
Kbtbd11	0.000361909	-0.10621	0.202	0.303	1
Erlec1	0.000362959	-0.0915276	0.131	0.209	1
Ift74	0.000363959	-0.0834675	0.105	0.176	1
2610027K06Rik	0.00036746	-0.0580524	0.026	0.065	1
Tcf3	0.0003679	-0.058844	0.025	0.062	1
Rnf19a	0.000370723	-0.109365	0.208	0.307	1
Fbxo34	0.000374477	-0.129161	0.356	0.482	1
Gm49189	0.00037853	-0.0601766	0.022	0.058	1
Gm11655	0.000378627	-0.0417424	0.006	0.031	1
Large1	0.000379714	-0.0925279	0.858	0.945	1
Nek6	0.000379948	-0.0816831	0.084	0.146	1
Noc2l	0.000381653	-0.0762894	0.07	0.126	1
Pfn2	0.000381856	-0.0770741	0.106	0.171	1
3200001D21Rik	0.000382216	-0.0579402	0.017	0.051	1
Clint1	0.000383017	-0.102018	0.201	0.304	1
Slc7a14	0.000384112	0.0678926	0.757	0.765	1
Pwwp2a	0.000384388	-0.101269	0.193	0.294	1
Gstz1	0.0003861	-0.0830902	0.115	0.188	1
Rpl21	0.000390471	-0.0768779	0.176	0.246	1
Nprl3	0.000390479	-0.0903322	0.093	0.156	1
Uqcrc2	0.000390495	-0.0826181	0.119	0.191	1
Tars2	0.000390557	-0.0642352	0.038	0.081	1
Itgbl1	0.000390625	-0.0851744	0.071	0.128	1
Rab10	0.00039504	-0.125288	0.334	0.471	1
Gm31323	0.000395612	-0.0745001	0.051	0.1	1
Dpm2	0.000398345	-0.0732771	0.061	0.113	1
Dgcr8	0.00039954	-0.079616	0.083	0.144	1
Taf5	0.000402245	-0.0504612	0.017	0.051	1
Pag1	0.000404137	-0.0845598	0.092	0.153	1
Gm26918	0.000405837	-0.0441927	0.007	0.033	1
Sf3b3	0.000406184	-0.104245	0.202	0.302	1
Srrm4	0.000406408	-0.133826	0.365	0.505	1
Csmd1	0.000406551	-0.0195564	1	0.998	1
Slc16a2	0.000406871	-0.117492	0.26	0.373	1
Calm2	0.000407795	-0.10781	0.628	0.756	1
Taok3	0.000408012	-0.102588	0.172	0.262	1
Cbx4	0.000408427	-0.0631923	0.035	0.077	1
Pip4k2a	0.00041168	-0.0875211	0.144	0.226	1
Prickle1	0.000415202	0.0416311	0.904	0.929	1
Rpl24	0.000415391	-0.07187	0.161	0.241	1
6430550D23Rik	0.000415697	-0.0444503	0.01	0.038	1
Rps21	0.00041624	0.107293	0.281	0.213	1
Vdac2	0.000417057	-0.0733462	0.109	0.176	1
Gm14798	0.000417557	-0.0729747	0.045	0.091	1
Prickle2	0.00041859	-0.124808	0.641	0.768	1
Gm11867	0.000419556	0.073058	0.031	0.009	1
Smad7	0.000419834	-0.0641869	0.047	0.094	1
Mt1	0.000422182	-0.0643153	0.08	0.134	1
Rnf227	0.000423637	-0.0677733	0.045	0.091	1
Rps9	0.000430267	-0.0760175	0.126	0.192	1
Gm44040	0.000430272	-0.0556204	0.023	0.059	1
Map1b	0.000431147	-0.0817931	0.856	0.928	1
Syt6	0.000433478	0.0288931	0.016	0.002	1
Suclg1	0.000433765	-0.0751722	0.109	0.178	1
Mppe1	0.000434005	-0.0537838	0.019	0.052	1
Brms1l	0.000434594	-0.0792008	0.102	0.169	1
Wwc1	0.0004346	-0.10163	0.198	0.297	1
Pnmal2	0.00043506	-0.0804067	0.116	0.187	1
Col13a1	0.000435533	0.032396	0.016	0.002	1
Sec24d	0.000437181	-0.0946685	0.158	0.244	1
Nhp2	0.000437251	-0.0208864	0.003	0.024	1
Gpatch2l	0.000438504	-0.0755323	0.065	0.12	1
Ncor2	0.000442676	-0.0900042	0.156	0.243	1
Cdk17	0.000446262	-0.13023	0.448	0.597	1
Gm16105	0.000446684	-0.0772986	0.077	0.136	1
Snrpb	0.000447122	-0.0727983	0.089	0.152	1
Zc3h12b	0.000451251	-0.13258	0.326	0.462	1
Gm38134	0.000451934	-0.0812114	0.094	0.16	1
Gm41764	0.000451976	-0.0615047	0.032	0.073	1
Sfr1	0.000452869	-0.0720593	0.061	0.113	1
Tbc1d15	0.000453435	-0.0823539	0.064	0.115	1
Manea	0.000458172	-0.0579628	0.032	0.073	1
Fnip2	0.000459299	-0.108143	0.234	0.341	1
Ndufa4	0.000460295	-0.0861285	0.215	0.294	1
5031439G07Rik	0.000460621	-0.0931949	0.122	0.194	1
Erich1	0.000460916	-0.065494	0.041	0.086	1
Gm35166	0.000462825	-0.0631084	0.035	0.077	1
Rpl23a	0.000463604	-0.0791779	0.078	0.134	1
Gm48321	0.000464043	-0.0454363	0.013	0.043	1
Dbi	0.000467492	-0.0405707	0.049	0.097	1
Cltb	0.000467724	-0.0858011	0.112	0.18	1
Lrrtm1	0.000468389	-0.0823888	0.086	0.146	1
Clk1	0.000473838	0.11309	0.42	0.381	1
Tmem132b	0.000474086	-0.135021	0.651	0.81	1
Nup88	0.000474382	-0.0725997	0.076	0.134	1
Adgrl1	0.00047621	-0.0954661	0.212	0.311	1
Akap14	0.00047769	-0.05851	0.026	0.064	1
Snhg14	0.000477979	0.0259344	0.855	0.913	1
Neurod2	0.000478097	-0.0934622	0.128	0.202	1
Fbl	0.000480459	-0.0693746	0.062	0.115	1
Gm48159	0.000482072	0.0434996	0.022	0.004	1
Gm28578	0.000483556	0.0587038	0.035	0.011	1
Gga2	0.000484255	-0.0748358	0.076	0.134	1
Ddn	0.000491208	-0.0685988	0.068	0.123	1
Map1a	0.00049365	-0.0715093	0.073	0.129	1
Adipor2	0.00049609	-0.0787056	0.09	0.154	1
Mal2	0.000496736	-0.0782061	0.071	0.126	1
Togaram1	0.000497191	-0.0912611	0.138	0.218	1
Nos1ap	0.000501015	-0.12218	0.362	0.504	1
Trappc9	0.000501721	-0.104125	0.231	0.337	1
Robo3	0.000502437	-0.0827814	0.086	0.147	1
Tmsb10	0.000503248	0.0774179	0.081	0.044	1
BC048559	0.000504125	-0.0391377	0.004	0.027	1
Myrip	0.000504494	-0.0995219	0.17	0.257	1
Gm47071	0.000511976	-0.0651531	0.032	0.072	1
Cox5a	0.000512556	-0.0703984	0.18	0.264	1
Aco2	0.000513053	-0.0993733	0.214	0.319	1
Gm49595	0.0005167	-0.0550227	0.02	0.054	1
Pld3	0.000521286	-0.0836243	0.106	0.172	1
Eny2	0.000523384	-0.0901806	0.129	0.203	1
Mfn2	0.000524355	-0.0701029	0.054	0.102	1
Elk3	0.000525343	-0.0856011	0.093	0.155	1
Acvr2a	0.000525913	-0.105387	0.212	0.311	1
Abcc5	0.000528393	0.113008	0.413	0.388	1
Hecw1	0.000528547	0.0613142	0.717	0.744	1
Slc25a3	0.000528662	-0.0842561	0.195	0.284	1
Scrn1	0.000533218	-0.065595	0.062	0.116	1
Hras	0.000533663	-0.0335612	0.045	0.091	1
Mrps25	0.000533992	-0.0625007	0.051	0.099	1
Zfp428	0.000538556	-0.0360049	0.007	0.032	1
Adora1	0.000544908	-0.076781	0.068	0.122	1
Fam168b	0.000546361	-0.0955871	0.172	0.258	1
Pgm2l1	0.000547995	-0.107916	0.218	0.316	1
Atf7	0.000548297	0.0916591	0.526	0.519	1
Rhoa	0.000548785	-0.095467	0.126	0.199	1
Eif4a1	0.000549727	-0.0714275	0.135	0.213	1
Pde3b	0.000550032	-0.0952586	0.151	0.232	1
Bex1	0.000551582	-0.04199	0.035	0.076	1
Rbm42	0.00055245	-0.0643154	0.049	0.096	1
Clvs1	0.000552916	0.119934	0.446	0.44	1
Zfp1	0.000558053	-0.0956841	0.154	0.24	1
Ube2f	0.000559033	-0.072207	0.064	0.116	1
Fam155a	0.000564953	0.0296167	0.999	0.998	1
Aagab	0.000565839	-0.100781	0.195	0.293	1
Atp5a1	0.000566039	-0.0947785	0.254	0.356	1
Bop1	0.000566861	-0.0686737	0.055	0.104	1
Cacna2d2	0.000566966	0.0436386	0.023	0.005	1
Ndufb9	0.000567675	-0.0538613	0.119	0.188	1
Lrrc59	0.000569632	-0.052232	0.022	0.056	1
Lrrc14	0.000570494	-0.0621692	0.039	0.082	1
Cntn1	0.000571978	0.0551308	0.842	0.857	1
Gm47371	0.000572449	-0.0556349	0.026	0.063	1
Gm10097	0.000574092	-0.0655633	0.028	0.065	1
Htr2b	0.000575148	-0.0541808	0.019	0.052	1
Dgkg	0.000576505	0.0429891	0.711	0.784	1
Flrt3	0.000578633	-0.0977993	0.163	0.249	1
Rfx3	0.000582271	-0.0774837	0.904	0.958	1
Camk2g	0.000582559	-0.114257	0.244	0.344	1
Ppib	0.000584523	-0.10307	0.188	0.265	1
Esrrg	0.000584682	-0.107625	0.27	0.371	1
5033421B08Rik	0.000587803	0.0812106	0.06	0.028	1
Ppm1f	0.000587915	-0.0658565	0.049	0.096	1
Capn15	0.000589769	-0.0906763	0.151	0.235	1
Gm19710	0.000590281	-0.101922	0.174	0.262	1
Gm1673	0.000591214	-0.0600529	0.035	0.073	1
6430590A07Rik	0.000592842	-0.100834	0.185	0.279	1
Tbc1d20	0.000599216	-0.070191	0.068	0.123	1
Uvrag	0.000600351	-0.126851	0.334	0.469	1
Tmub2	0.000608236	-0.0454601	0.013	0.042	1
Nxpe3	0.000613422	-0.0761443	0.073	0.128	1
Snrk	0.000614184	-0.0769349	0.09	0.15	1
Hmgxb4	0.000614247	-0.0800224	0.083	0.142	1
Cyth1	0.000615767	-0.106053	0.221	0.317	1
Stxbp1	0.000616503	-0.100373	0.246	0.358	1
Med29	0.000618079	-0.036481	0.004	0.026	1
Alg11	0.000620976	-0.0551259	0.025	0.06	1
Dpy30	0.000624589	-0.0633895	0.064	0.117	1
Ago1	0.000627647	-0.0931749	0.128	0.201	1
Capzb	0.000632042	-0.0803091	0.134	0.213	1
Igf2bp3	0.000633265	-0.101654	0.179	0.267	1
4930523C07Rik	0.000636992	0.0212732	0.01	0	1
Gm13211	0.000636992	0.0230229	0.01	0	1
Mecom	0.000636992	0.0189782	0.01	0	1
4930554H23Rik	0.000636992	0.0265056	0.01	0	1
Gm42047	0.000636992	0.0242398	0.01	0	1
Ighg2c	0.000636992	0.0120479	0.01	0	1
Rhpn1	0.000636992	0.0207529	0.01	0	1
Gm49767	0.000636992	0.0210792	0.01	0	1
Plcxd2	0.000636992	0.0193022	0.01	0	1
1700041M19Rik	0.000636992	0.0286831	0.01	0	1
Gm41653	0.000636992	0.0209629	0.01	0	1
Lama3	0.000636992	0.0219125	0.01	0	1
Gm34237	0.000638123	-0.0513824	0.013	0.042	1
Jak2	0.00064182	-0.0806653	0.073	0.127	1
Gm41335	0.000642616	0.0370346	0.017	0.003	1
Nol4l	0.000647352	-0.103804	0.203	0.297	1
Klhl10	0.000647357	-0.0760722	0.054	0.101	1
Necab3	0.000647569	0.0963944	0.084	0.047	1
Gm26873	0.000648899	-0.0676366	0.047	0.092	1
Hbb-bs	0.000651875	-0.0416889	0.064	0.115	1
Zfp932	0.000654902	-0.0762718	0.093	0.157	1
Gng2	0.000657414	-0.130242	0.408	0.537	1
Slc3a2	0.000658001	-0.0884326	0.14	0.215	1
Cenpp	0.000659414	-0.108247	0.218	0.319	1
Sphk2	0.000660868	0.0396575	0.025	0.006	1
Lemd1	0.000667878	0.0313547	0.017	0.003	1
Zc3h7a	0.000669173	-0.109732	0.247	0.354	1
Tmem38a	0.000670919	-0.0858554	0.142	0.218	1
Rfwd3	0.000680184	-0.0796766	0.073	0.127	1
Rabgef1	0.000680591	-0.0614644	0.051	0.098	1
Zfp867	0.00068209	-0.0512209	0.022	0.056	1
Gpr183	0.000682231	-0.0374192	0.004	0.026	1
Gm39214	0.00068353	-0.0652617	0.047	0.092	1
Spsb1	0.000684816	-0.0584558	0.029	0.066	1
Camk2n1	0.000685828	-0.0786919	0.128	0.201	1
Rpl7l1	0.000686534	-0.0625421	0.047	0.092	1
Ywhae	0.000688919	-0.111975	0.327	0.455	1
Camkv	0.000689502	-0.104519	0.288	0.409	1
Zswim5	0.000693688	-0.109216	0.212	0.308	1
Camta2	0.000697574	-0.0892349	0.141	0.214	1
Tnpo2	0.000698475	-0.0590977	0.033	0.073	1
Tatdn3	0.000700793	-0.0671565	0.057	0.106	1
Lrtm1	0.000701284	-0.0736781	0.099	0.163	1
Hmgn2	0.000703976	-0.0523639	0.029	0.066	1
Ell	0.000704881	-0.0588423	0.062	0.115	1
Prdx4	0.000706067	-0.0470352	0.013	0.041	1
Nectin1	0.000714109	-0.0604478	0.036	0.077	1
Adgrb2	0.000717742	-0.0941502	0.24	0.347	1
Tmem167	0.000718714	-0.0986902	0.224	0.329	1
Vps51	0.00071884	-0.0417523	0.009	0.034	1
Alkal2	0.000720921	-0.043532	0.01	0.037	1
Sipa1l2	0.000727548	-0.105594	0.203	0.297	1
Clta	0.000732368	-0.0823775	0.196	0.285	1
Fndc3a	0.000735574	0.143452	0.32	0.294	1
Cdh10	0.000736751	0.143888	0.225	0.179	1
Gm48957	0.000736805	0.0427926	0.026	0.007	1
Btbd1	0.000737548	-0.083336	0.138	0.216	1
Ncoa1	0.000738669	-0.125007	0.6	0.738	1
Atf6b	0.000738755	-0.0593594	0.041	0.083	1
Gm43112	0.000742524	0.0723724	0.052	0.024	1
Zbtb7a	0.000747433	-0.0830984	0.09	0.149	1
Smap1	0.000759519	-0.0924243	0.212	0.314	1
Sned1	0.000762833	-0.0381919	0.007	0.031	1
Sidt1	0.000763511	-0.127748	0.442	0.579	1
Zfp697	0.000764624	-0.0923243	0.14	0.215	1
Uevld	0.000765868	-0.0688668	0.083	0.143	1
Luc7l3	0.000766764	0.0703752	0.685	0.692	1
Lct	0.000769644	-0.0911196	0.132	0.206	1
Pten	0.000773978	-0.122431	0.363	0.491	1
Mllt11	0.000775401	-0.075893	0.115	0.18	1
Ireb2	0.000778384	-0.0852781	0.15	0.231	1
Pms2	0.000780841	-0.0643616	0.067	0.121	1
Ttbk1	0.000784606	-0.0699819	0.065	0.117	1
Gm12339	0.000785624	-0.0782292	0.067	0.117	1
Gm26879	0.000787953	-0.062142	0.048	0.094	1
Cdh18	0.000788891	0.137718	0.249	0.201	1
Lsamp	0.000790128	-0.10268	0.972	0.999	1
Atp2b3	0.00079162	-0.112089	0.286	0.405	1
Mycbp	0.000795736	-0.0792631	0.109	0.174	1
Nup93	0.000801514	-0.111635	0.254	0.361	1
Secisbp2	0.000809721	-0.0763974	0.083	0.14	1
Klf13	0.000810352	-0.109143	0.247	0.351	1
Dlgap2	0.000815133	-0.0385562	0.984	0.995	1
Terf2ip	0.0008187	-0.0500093	0.025	0.059	1
Gm16794	0.000821391	-0.0551309	0.031	0.068	1
Cc2d1b	0.000821635	-0.0566473	0.026	0.061	1
Gm26676	0.00082252	-0.0362709	0.003	0.023	1
Mrps9	0.000823602	-0.0815692	0.116	0.185	1
Gm28085	0.000823795	-0.0374349	0.003	0.023	1
Lmo1	0.000825832	-0.0509431	0.035	0.074	1
Trim3	0.000828414	-0.0656748	0.067	0.118	1
Numbl	0.000828811	-0.0632373	0.057	0.105	1
Fbxo2	0.000831479	-0.0178983	0.003	0.023	1
Usp30	0.000833429	-0.0609897	0.038	0.079	1
Dohh	0.000840528	-0.026629	0.003	0.023	1
Zfp563	0.000845081	-0.0710401	0.077	0.134	1
Sptb	0.000845345	-0.11668	0.238	0.336	1
Kcnn2	0.000849989	-0.0918078	0.196	0.285	1
Klhl11	0.000852828	-0.0529523	0.028	0.064	1
Atg2b	0.000855437	-0.063353	0.051	0.097	1
Sema6d	0.000855943	0.0521016	0.792	0.823	1
Alcam	0.000856115	-0.100934	0.222	0.312	1
Atxn10	0.000856561	-0.11475	0.426	0.563	1
Wdcp	0.00086015	-0.053507	0.029	0.066	1
Epha3	0.000866433	-0.113218	0.317	0.442	1
4930556J24Rik	0.000866548	-0.0623526	0.051	0.096	1
Rgs7bp	0.000871083	-0.109753	0.766	0.881	1
Tmem170b	0.0008713	-0.0680064	0.057	0.104	1
Gtf2h4	0.000872714	-0.0549368	0.029	0.066	1
Grin3a	0.000874468	-0.0636567	0.051	0.096	1
Kmt2b	0.00087737	-0.0608344	0.036	0.075	1
Pdxdc1	0.000878261	-0.0927894	0.163	0.241	1
Trak1	0.000885306	-0.0855684	0.161	0.247	1
Zdhhc1	0.000892657	-0.0729924	0.087	0.146	1
Banp	0.00089617	-0.0892017	0.157	0.239	1
Gm48622	0.000905794	-0.0390262	0.004	0.025	1
Gm20536	0.000907494	-0.0506113	0.016	0.045	1
Il6ra	0.00091847	-0.0485129	0.02	0.052	1
Crk	0.000919166	-0.0836763	0.121	0.189	1
Krt12	0.000921287	-0.0564105	0.036	0.076	1
Cers4	0.000927098	-0.0828383	0.19	0.285	1
Gpn3	0.000928139	-0.0560615	0.033	0.072	1
Gm45902	0.000928611	-0.0326857	0.001	0.019	1
9230117E06Rik	0.000928611	-0.0322992	0.001	0.019	1
Gapdhs	0.000929071	-0.0512428	0.02	0.052	1
Slc44a5	0.000933563	-0.132144	0.541	0.687	1
Gm48094	0.000934092	-0.0675299	0.045	0.088	1
Cdk11b	0.0009345	-0.0911801	0.157	0.239	1
Gss	0.000937423	-0.0656902	0.057	0.104	1
4930480K15Rik	0.000937597	-0.0328988	0.004	0.025	1
Hmbs	0.000939868	-0.052232	0.035	0.074	1
Spout1	0.000942617	-0.0514565	0.022	0.054	1
Hint1	0.000943963	-0.0373266	0.11	0.172	1
Armcx3	0.000943974	-0.0542318	0.028	0.063	1
Mtrr	0.000947244	-0.038405	0.006	0.028	1
Abcb1b	0.000948966	-0.0502289	0.023	0.057	1
Ttc16	0.0009511	-0.0376501	0.006	0.028	1
4930549C15Rik	0.0009511	-0.0390999	0.006	0.028	1
Trmt61b	0.000956563	-0.0631541	0.057	0.105	1
Nav3	0.000962371	-0.0623721	0.93	0.969	1
Foxo1	0.000963904	-0.105891	0.225	0.325	1
4930555F03Rik	0.000964059	-0.0562645	0.017	0.047	1
Tubgcp2	0.000965615	-0.0692981	0.084	0.142	1
H2-K1	0.000971633	0.0235308	0.029	0.009	1
Mrpl23	0.000976	-0.0704069	0.057	0.101	1
Cc2d2a	0.00097956	-0.0832121	0.109	0.173	1
Gm16043	0.000980503	-0.039789	0.01	0.036	1
Tm9sf4	0.000982823	-0.0789143	0.113	0.179	1
Srsf1	0.000986617	-0.0982045	0.212	0.298	1
Gm46633	0.000993144	-0.0364766	0.006	0.028	1
4930570G19Rik	0.00099329	-0.0684089	0.055	0.101	1
Prpf19	0.000995395	-0.0576954	0.038	0.077	1
Dusp3	0.000999629	-0.0661905	0.07	0.122	1
Vcl	0.00100025	-0.0745186	0.087	0.146	1
Nipa1	0.00100076	-0.105133	0.224	0.318	1
Actn2	0.00100944	-0.0673294	0.061	0.11	1
Rheb	0.00101008	-0.0794328	0.147	0.22	1
Gm27151	0.00101289	-0.0642759	0.049	0.094	1
Csgalnact1	0.00101396	-0.119113	0.326	0.439	1
4933423P22Rik	0.00101607	-0.071225	0.06	0.108	1
Colgalt1	0.00101611	-0.0691378	0.068	0.12	1
Bcl2l13	0.00101765	-0.0688647	0.074	0.128	1
Desi1	0.00102002	-0.093413	0.186	0.271	1
Ggt7	0.00102101	-0.0735753	0.134	0.208	1
Psmb5	0.00102374	-0.0611936	0.064	0.11	1
Wdr82	0.00102572	-0.0707809	0.062	0.111	1
Pakap	0.00102632	-0.121	0.568	0.682	1
Cox11	0.00102646	-0.0700791	0.08	0.136	1
Gm49876	0.00102776	-0.0460759	0.013	0.04	1
Trpc4	0.00103386	-0.109878	0.269	0.374	1
Sgms1	0.00103637	-0.112019	0.281	0.399	1
2610204G07Rik	0.00103905	-0.0448479	0.015	0.043	1
Mrps24	0.00104264	-0.0512821	0.039	0.078	1
Dcp1a	0.0010432	-0.0845837	0.108	0.17	1
Gm30054	0.00104428	-0.071874	0.089	0.147	1
Dgkz	0.00104525	-0.0908643	0.212	0.304	1
Ddx50	0.00104712	-0.117963	0.328	0.463	1
Adap1	0.00105371	-0.0672288	0.074	0.127	1
Rbl2	0.00105676	-0.0757538	0.1	0.164	1
Gm47134	0.00105676	-0.0449648	0.015	0.043	1
Capn7	0.00106156	-0.0888358	0.16	0.242	1
Mbtps1	0.00106519	-0.0591707	0.064	0.115	1
Slc39a3	0.00106684	-0.0524863	0.026	0.06	1
Dusp12	0.00106925	-0.0811083	0.093	0.15	1
Ankrd46	0.00106954	-0.0625766	0.061	0.109	1
Gspt2	0.00107312	-0.0606432	0.035	0.073	1
Cttn	0.00107574	-0.0711626	0.102	0.166	1
Vipr1	0.00107751	-0.0616173	0.041	0.081	1
Gm11146	0.001083	-0.0507823	0.017	0.047	1
Atg101	0.00108356	-0.0420749	0.016	0.045	1
Gm42726	0.00110195	-0.0523774	0.02	0.052	1
Arpc5l	0.0011057	-0.0669497	0.08	0.133	1
Hnrnpa3	0.00110702	-0.100292	0.237	0.333	1
Kif1a	0.00110868	-0.101057	0.227	0.319	1
Zfp64	0.00111275	-0.0685608	0.073	0.126	1
Slc35f6	0.00111704	-0.054042	0.025	0.058	1
Rims1	0.00112225	-0.064994	0.945	0.983	1
Zc3h18	0.00113229	-0.0690101	0.077	0.131	1
Fra10ac1	0.00113489	-0.0895671	0.142	0.214	1
Carm1	0.0011364	-0.0650968	0.07	0.122	1
Mrpl3	0.00114257	-0.0761397	0.086	0.141	1
Arhgef25	0.0011525	-0.101782	0.227	0.319	1
Dnajc25	0.00115377	-0.0545754	0.042	0.084	1
Eif4e2	0.00115436	-0.0538368	0.028	0.062	1
Mecr	0.001155	-0.101049	0.211	0.304	1
Ccdc136	0.0011551	-0.0512144	0.035	0.073	1
Tpcn1	0.00116095	-0.061617	0.042	0.083	1
Mfap1b	0.00116516	-0.0664073	0.054	0.099	1
Grid1	0.00116897	-0.11857	0.628	0.761	1
Gm11670	0.00117006	-0.0420722	0.012	0.038	1
Coro1c	0.00117101	-0.0691787	0.081	0.136	1
Zcchc14	0.00117496	-0.0910524	0.166	0.244	1
Pak7	0.00117499	0.07872	0.557	0.567	1
Gm48006	0.00118456	-0.0418353	0.01	0.035	1
Homer3	0.00118949	-0.0469093	0.022	0.053	1
Pak2	0.0011925	-0.087874	0.154	0.231	1
Ube2j2	0.00119672	-0.0722213	0.083	0.138	1
Slc10a1	0.0012024	-0.0399817	0.004	0.024	1
Errfi1	0.00120538	-0.0692814	0.07	0.121	1
Fam120a	0.00121513	-0.100267	0.199	0.292	1
Map3k5	0.00121677	-0.079963	0.134	0.206	1
Stat5b	0.00121835	0.0734629	0.061	0.031	1
Astn2	0.00122288	0.151958	0.224	0.182	1
1700087M22Rik	0.00122518	-0.0408842	0.012	0.038	1
Klf12	0.00123188	0.0983683	0.503	0.516	1
Ube2i	0.00123364	-0.0723803	0.084	0.14	1
Celf3	0.00123646	0.106686	0.443	0.434	1
Jagn1	0.00123708	-0.0513214	0.028	0.062	1
Zfp821	0.00123764	-0.0823483	0.135	0.207	1
Ddx41	0.00124205	-0.0620965	0.054	0.099	1
Nipsnap1	0.00124709	-0.0727416	0.125	0.195	1
Gm15965	0.00124713	-0.0509944	0.032	0.069	1
Msl1	0.00124755	-0.0761207	0.103	0.164	1
Mrm2	0.0012515	-0.0339739	0.004	0.024	1
Emx2	0.00125279	-0.0413926	0.01	0.035	1
Brd9	0.00125593	0.112039	0.342	0.322	1
4930595D18Rik	0.00126866	-0.0534171	0.017	0.046	1
Gm10516	0.00127474	-0.075498	0.112	0.178	1
Rexo1	0.00129126	-0.059496	0.054	0.099	1
Tspan5	0.00129141	0.0568611	0.703	0.742	1
Hcn1	0.00129788	0.155907	0.144	0.103	1
Qtrt1	0.00129904	-0.0820688	0.124	0.191	1
Fam205c	0.00130092	-0.0320747	0.001	0.018	1
Slc32a1	0.00130311	-0.0213797	0.001	0.018	1
Snhg15	0.00130751	-0.0271538	0.001	0.018	1
Ppp2ca	0.00131267	-0.0789507	0.148	0.222	1
Fastkd1	0.00131363	-0.0513259	0.033	0.071	1
Gm21057	0.00131531	-0.0287202	0	0.015	1
Gm12116	0.00131531	-0.026091	0	0.015	1
Dgki	0.00131621	0.0236679	0.951	0.972	1
AC154200.1	0.00131621	-0.0346099	0.006	0.027	1
Atp6ap1	0.00131702	-0.0798254	0.119	0.182	1
Ube2j1	0.00131718	-0.0696721	0.084	0.141	1
Vps29	0.00131784	-0.0756768	0.147	0.224	1
Cxcl17	0.00133096	-0.0452567	0.019	0.049	1
Mtor	0.0013327	-0.0746994	0.124	0.193	1
Gtf2f2	0.00133313	-0.0963536	0.208	0.302	1
0610009E02Rik	0.00133344	-0.0592078	0.047	0.089	1
Abcf1	0.00134637	-0.0656712	0.093	0.153	1
Gm45740	0.00134797	0.0510535	0.023	0.006	1
Uba1	0.00134912	-0.0682709	0.062	0.108	1
Mthfr	0.00135072	-0.0621373	0.054	0.098	1
Arsb	0.00136746	-0.127165	0.427	0.554	1
Reck	0.00136853	-0.0762656	0.1	0.161	1
G3bp2	0.00136931	-0.0787317	0.119	0.182	1
Naa35	0.0013699	-0.0902449	0.145	0.217	1
Emp2	0.00137604	-0.0710778	0.061	0.108	1
Ehd1	0.00137632	-0.0628061	0.057	0.102	1
Dysf	0.00137932	0.0375217	0.023	0.006	1
Gripap1	0.00137954	-0.0901678	0.177	0.259	1
Zdhhc8	0.00138481	-0.0836785	0.119	0.185	1
Ppp1r37	0.00139009	-0.0671767	0.076	0.128	1
Zfp512b	0.00139143	-0.0627874	0.048	0.09	1
Gm20125	0.00139754	0.0383306	0.023	0.006	1
Sh3rf3	0.00140026	-0.122706	0.438	0.579	1
Erf	0.00140346	-0.0514996	0.032	0.068	1
Wdr37	0.0014042	-0.101657	0.246	0.354	1
Manf	0.0014047	-0.089934	0.18	0.257	1
Vbp1	0.00141066	-0.0566547	0.041	0.08	1
Dusp4	0.00141085	-0.0445728	0.013	0.039	1
Dcaf5	0.00141298	-0.0966226	0.222	0.318	1
Gm35554	0.00141471	-0.0522947	0.016	0.044	1
Ap2m1	0.00141793	-0.0547176	0.058	0.103	1
Trpc1	0.0014187	-0.101913	0.214	0.302	1
Hnrnpa0	0.00141884	-0.052214	0.055	0.101	1
Hs3st4	0.00141895	-0.0574296	0.208	0.3	1
Gm14372	0.00142744	-0.054605	0.049	0.094	1
Prtn3	0.00143198	0.0229711	0.012	0.001	1
Cog2	0.00143939	-0.0595716	0.054	0.099	1
Ppm1l	0.00143996	-0.117178	0.376	0.493	1
Pir	0.00144067	0.024397	0.016	0.003	1
Sh3gl1	0.0014424	-0.104669	0.234	0.332	1
Agbl4	0.00144938	-0.0855769	0.169	0.24	1
Rad51b	0.00145454	0.0177848	0.012	0.001	1
Anp32b	0.00145528	-0.0546014	0.044	0.084	1
Rex1bd	0.00145627	-0.0384002	0.015	0.041	1
Tmem246	0.00146474	-0.0631184	0.054	0.097	1
Map2	0.00146578	0.0555749	0.733	0.754	1
Lrrc8b	0.00147597	-0.0836757	0.131	0.199	1
Clcn7	0.00147675	-0.0552001	0.045	0.087	1
Diaph1	0.00147701	-0.0930517	0.157	0.231	1
Basp1	0.00148295	-0.0962224	0.334	0.449	1
Mrpl18	0.00148562	-0.0456763	0.033	0.07	1
Ctdp1	0.00148797	-0.0516206	0.033	0.07	1
Gm40375	0.00149149	-0.0533561	0.033	0.07	1
Gng7	0.00149297	-0.0951478	0.206	0.299	1
Sat2	0.00149333	-0.0560722	0.041	0.08	1
Dennd4c	0.00150612	-0.0791879	0.157	0.237	1
4732440D04Rik	0.00150642	-0.0594133	0.045	0.086	1
Drap1	0.00150696	-0.0477077	0.057	0.101	1
Rnf187	0.00151213	-0.0564445	0.067	0.115	1
Sh3pxd2a	0.00151586	-0.0840294	0.128	0.195	1
Mta1	0.00151636	-0.0512743	0.033	0.07	1
Dnajc7	0.00152113	-0.0950095	0.206	0.298	1
Cox16	0.00152378	0.100147	0.448	0.434	1
Ikzf4	0.00152781	-0.0748531	0.094	0.152	1
Brf1	0.00152935	-0.0607064	0.073	0.125	1
F2rl2	0.00153026	-0.0428895	0.017	0.046	1
Smim1	0.00153123	-0.0454272	0.015	0.041	1
R3hdm2	0.00153125	-0.109218	0.307	0.417	1
Itpk1	0.00153281	-0.0680552	0.067	0.115	1
Plekha1	0.00153499	-0.0710861	0.169	0.257	1
Usp46	0.00153919	-0.0740199	0.132	0.204	1
Tm6sf1	0.00154101	-0.049951	0.017	0.045	1
Snx9	0.00154415	-0.0665487	0.073	0.123	1
Supt5	0.00154877	-0.0669004	0.089	0.145	1
Snw1	0.00155484	-0.0844241	0.142	0.212	1
Itgb3bp	0.0015569	-0.0904716	0.196	0.278	1
Zzz3	0.00156345	-0.0891959	0.196	0.288	1
Elmod1	0.0015653	-0.122517	0.661	0.801	1
Kcng3	0.00156878	-0.054704	0.025	0.057	1
Tubb5	0.00157084	-0.0435872	0.055	0.099	1
Cacna1i	0.00157292	-0.0474534	0.029	0.064	1
Smarcd2	0.00157341	-0.0527701	0.033	0.07	1
Gm48623	0.00157858	-0.0605176	0.06	0.107	1
Washc1	0.00158126	-0.0433291	0.016	0.044	1
Cep19	0.00158219	-0.0690026	0.108	0.171	1
Cldn34c1	0.00158602	0.0493068	0.029	0.01	1
Zbtb41	0.00158621	-0.0479871	0.019	0.048	1
Gm10681	0.00158644	-0.0408536	0.01	0.034	1
Rnf38	0.00159024	-0.0857954	0.137	0.207	1
Znrd2	0.00159308	-0.0297128	0.015	0.041	1
Dvl3	0.00159492	-0.0561793	0.044	0.084	1
Ipo13	0.00160505	-0.0494397	0.035	0.072	1
Gabbr1	0.00160565	-0.0899123	0.253	0.353	1
Gpr107	0.00160607	-0.0855859	0.135	0.203	1
Cabin1	0.00161239	-0.0933063	0.199	0.29	1
Ltbp3	0.00161424	0.0375223	0.026	0.008	1
Cox6b1	0.00161612	-0.0715349	0.103	0.155	1
Ackr4	0.00161701	-0.0556289	0.023	0.054	1
Gm3448	0.00162133	-0.0617035	0.071	0.122	1
Nefm	0.00163053	-0.0550892	0.044	0.083	1
Gm27017	0.0016323	-0.0474506	0.019	0.048	1
Gm20149	0.00163628	-0.0439187	0.016	0.044	1
Gm26953	0.00163851	-0.0400245	0.01	0.034	1
Erlin1	0.00164114	-0.0629544	0.074	0.126	1
4930447A16Rik	0.00164287	-0.0438208	0.016	0.044	1
Rpl7a	0.00164303	-0.0612489	0.068	0.115	1
Rab5a	0.00165719	-0.0681931	0.109	0.173	1
Gm13889	0.00166584	-0.0356121	0.015	0.041	1
Fbxo33	0.00168337	-0.0704869	0.105	0.164	1
Nckipsd	0.0016846	-0.0388242	0.016	0.044	1
Pde7b	0.00168723	-0.119963	0.51	0.632	1
Proser1	0.00169336	-0.0628078	0.094	0.154	1
Fastkd3	0.0016939	-0.0343078	0.004	0.024	1
Dnm1	0.00169536	-0.098072	0.333	0.46	1
Mir22hg	0.00169543	-0.0397941	0.015	0.041	1
A930019D19Rik	0.00170729	-0.0377093	0.007	0.029	1
Rad52	0.00170774	-0.0688442	0.089	0.145	1
Spaca6	0.00170809	-0.0661725	0.108	0.171	1
Rac1	0.00170838	-0.0638521	0.093	0.15	1
Me2	0.00171121	-0.0624117	0.058	0.103	1
Hagh	0.00172162	-0.0773265	0.157	0.234	1
D730045B01Rik	0.00172292	-0.0319629	0.004	0.024	1
Rpl27	0.0017271	-0.0755611	0.11	0.161	1
Kcna4	0.00173185	-0.0706369	0.11	0.175	1
Impdh2	0.0017387	-0.0311073	0.006	0.026	1
Ccn3	0.0017391	0.0341689	0.029	0.01	1
Rps14	0.00174863	-0.0778179	0.173	0.234	1
Strn	0.00175142	-0.0866593	0.186	0.272	1
Hsp90aa1	0.00176387	-0.0899399	0.278	0.371	1
Sdf2	0.00176781	-0.0714825	0.11	0.171	1
Ripk2	0.00177157	-0.0718409	0.113	0.178	1
Iyd	0.00177369	-0.0339251	0.006	0.026	1
D16Ertd472e	0.00177837	-0.061666	0.045	0.085	1
Dpysl2	0.00177897	-0.0925553	0.23	0.325	1
Gsto1	0.00178786	-0.0275565	0.006	0.026	1
Gm16599	0.00178845	-0.083929	0.089	0.141	1
1700007J10Rik	0.00179766	-0.0350282	0.007	0.029	1
Tsnax	0.00179832	-0.0805149	0.119	0.181	1
Morc2a	0.00179887	-0.0659402	0.084	0.139	1
Rps29	0.00180179	0.105508	0.262	0.206	1
Otub1	0.00180438	-0.0502661	0.036	0.073	1
Usp7	0.0018063	-0.0812061	0.153	0.227	1
Kctd17	0.00180827	-0.0588434	0.078	0.132	1
Gm31763	0.00181349	-0.0690595	0.073	0.122	1
Ttn	0.00181352	-0.0332837	0.007	0.029	1
Chsy1	0.00181642	-0.0616365	0.06	0.105	1
Pstk	0.00181955	-0.0670693	0.076	0.127	1
Stac2	0.00182727	0.0320954	0.017	0.003	1
Arhgap24	0.00182918	-0.0422439	0.017	0.045	1
Fam8a1	0.00182934	-0.0561481	0.054	0.098	1
Ddx55	0.00183079	-0.078228	0.138	0.209	1
Angptl7	0.0018343	-0.0255012	0	0.014	1
Sst	0.0018343	-0.0258173	0	0.014	1
Soga3	0.00183671	-0.109672	0.328	0.467	1
Gm15478	0.00183713	-0.0811873	0.153	0.225	1
Pfdn5	0.00183888	-0.0424296	0.102	0.158	1
Atp1a1	0.00186774	-0.0931209	0.278	0.374	1
Pank1	0.00187516	-0.0729578	0.087	0.14	1
Rnpc3	0.00187627	-0.0859042	0.186	0.271	1
Ptrh2	0.00187759	-0.0562094	0.048	0.089	1
2023-09-03	0.00188398	-0.0873119	0.188	0.274	1
Ccdc171	0.00188965	0.107935	0.144	0.102	1
Fam133b	0.0018906	-0.0993466	0.247	0.353	1
Naxd	0.00189194	-0.0719536	0.125	0.191	1
Ubxn11	0.00189374	-0.0841687	0.137	0.207	1
Dhx29	0.00189603	-0.0714432	0.078	0.129	1
Ciao3	0.00189979	-0.0507074	0.032	0.066	1
Bmpr1a	0.00190621	-0.0980711	0.256	0.364	1
Mrpl45	0.00190731	-0.047099	0.033	0.069	1
2900052L18Rik	0.00191276	-0.0471581	0.019	0.047	1
Ddx17	0.00191992	-0.10171	0.321	0.447	1
A530041M06Rik	0.00192462	-0.0409032	0.013	0.038	1
Acer3	0.00192718	-0.103212	0.279	0.393	1
Shf	0.00193264	-0.0443103	0.023	0.054	1
Ssr4	0.00193622	-0.0634265	0.122	0.183	1
Sparcl1	0.00193727	-0.0973471	0.288	0.395	1
Pgk1	0.00193765	-0.0591016	0.077	0.126	1
Chmp4b	0.00193904	-0.0584177	0.081	0.135	1
Fam163b	0.00194305	-0.0934321	0.233	0.33	1
Paf1	0.00194439	-0.0547084	0.031	0.064	1
Nrip3	0.00195036	-0.0594064	0.052	0.094	1
Wdr60	0.0019565	-0.0674452	0.097	0.155	1
Srpk2	0.00196228	0.0875243	0.483	0.486	1
Pxdn	0.00196575	-0.0811153	0.119	0.18	1
Sycp2	0.00196988	-0.0676065	0.067	0.115	1
Cbx6	0.00197523	-0.0740039	0.138	0.207	1
Atp6v1f	0.00197563	-0.0705451	0.071	0.115	1
Kcnh5	0.00199142	-0.054071	0.07	0.12	1
Prelid3a	0.00199864	-0.0998322	0.235	0.327	1
Tex9	0.00200154	0.0605667	0.044	0.019	1
Ube2m	0.00200286	-0.0411167	0.049	0.091	1
Kif1bp	0.00200468	-0.0785709	0.15	0.221	1
Slco3a1	0.00200809	-0.0987557	0.254	0.352	1
C530008M17Rik	0.00200811	-0.053513	0.078	0.131	1
Arfip2	0.0020215	-0.0548503	0.047	0.087	1
Pgap1	0.00202724	0.0824447	0.078	0.045	1
Map2k5	0.00204264	-0.105006	0.278	0.397	1
Gm49226	0.00206107	-0.0456077	0.019	0.047	1
Gpr85	0.00207065	-0.0576059	0.047	0.087	1
Rnf14	0.00207713	-0.0688901	0.124	0.191	1
Chac2	0.0020856	-0.0786329	0.121	0.183	1
Tuba1a	0.00208918	-0.0781162	0.231	0.297	1
Palm	0.00209127	-0.0883691	0.19	0.275	1
Frmd3	0.00209182	0.0905935	0.083	0.049	1
Gse1	0.00209324	-0.112041	0.342	0.471	1
Uchl4	0.00209985	-0.0641985	0.073	0.122	1
Frmpd1	0.00210447	-0.061179	0.048	0.088	1
Arhgap44	0.00210968	0.104506	0.387	0.366	1
Smg5	0.00211116	-0.0725402	0.108	0.168	1
Rab3ip	0.00213176	-0.0747408	0.153	0.229	1
Mfap1a	0.00213533	-0.0651467	0.073	0.122	1
Timm22	0.00214386	-0.0551772	0.039	0.076	1
Nipal2	0.00214913	0.107723	0.115	0.077	1
Clock	0.00216338	-0.100006	0.256	0.357	1
A730090N16Rik	0.00217047	-0.0425284	0.019	0.047	1
Gm12925	0.00217334	-0.0285452	0.003	0.02	1
Gypc	0.00217664	-0.0285554	0.003	0.02	1
Ccnh	0.00217748	-0.104128	0.276	0.383	1
Cdk6	0.00218	-0.0648344	0.044	0.081	1
Lemd3	0.00218315	-0.0713156	0.109	0.171	1
Suclg2	0.00218318	-0.0411006	0.015	0.04	1
Camk2n2	0.00218658	-0.0182706	0.003	0.02	1
Ercc4	0.00218957	-0.0610923	0.051	0.092	1
Thsd7b	0.00219505	0.141034	0.217	0.178	1
Pigyl	0.00220695	-0.0403478	0.019	0.046	1
4921504A21Rik	0.00220715	-0.049296	0.029	0.062	1
Gm33696	0.00221686	-0.0375252	0.01	0.033	1
Pla2g7	0.00223414	0.0660702	0.078	0.045	1
Tcaim	0.00223837	-0.0665933	0.093	0.149	1
4930474M22Rik	0.00224416	-0.0540368	0.032	0.066	1
Helz	0.00225227	-0.0936876	0.234	0.33	1
Col19a1	0.00225362	0.0283442	0.019	0.004	1
Thyn1	0.00225689	-0.0650665	0.084	0.136	1
Rcor3	0.00225886	-0.0707477	0.134	0.205	1
Gabra2	0.00226179	0.0358732	0.799	0.847	1
Zfp758	0.00226354	-0.0387164	0.007	0.028	1
Tbc1d32	0.00226428	-0.0715878	0.122	0.188	1
Ivd	0.00226652	-0.069983	0.109	0.171	1
Slc7a6os	0.00226656	-0.0848716	0.161	0.237	1
Gm42723	0.00226813	-0.0481837	0.023	0.053	1
Miga2	0.00228001	-0.062688	0.074	0.123	1
Dctn4	0.0022836	-0.0869884	0.233	0.334	1
Tmem59l	0.0022925	-0.063782	0.122	0.181	1
Pygb	0.00229945	-0.0860535	0.142	0.205	1
Srsf4	0.00230043	-0.0805096	0.135	0.201	1
Gm16351	0.00230512	-0.0917347	0.173	0.245	1
Galnt7	0.00230551	-0.0557866	0.045	0.084	1
Rpusd1	0.00231483	-0.0402225	0.013	0.038	1
Pnkd	0.00231648	-0.0691209	0.121	0.185	1
Pou3f1	0.00231652	-0.0304915	0.009	0.031	1
Ctsl	0.00232013	-0.0749484	0.073	0.115	1
Gm4632	0.00232721	-0.0326885	0.004	0.023	1
Slc35f1	0.00233143	-0.0677709	0.151	0.221	1
Zeb2	0.00234152	-0.104826	0.855	0.964	1
Smdt1	0.00234459	-0.049833	0.058	0.1	1
Rtn1	0.00234509	-0.0849132	0.805	0.893	1
Plxnd1	0.00234608	0.0232062	0.013	0.002	1
Fmnl2	0.00234671	0.0829125	0.562	0.582	1
Firre	0.00234776	-0.0807813	0.144	0.213	1
Adck5	0.00234919	-0.0488324	0.047	0.087	1
Slc35f3	0.0023514	-0.101893	0.722	0.829	1
Rap2a	0.00235882	-0.0798653	0.125	0.189	1
Srsf10	0.00236853	-0.0975754	0.26	0.363	1
Gm36368	0.00236914	-0.0336834	0.006	0.025	1
9530062K07Rik	0.00237199	-0.0750673	0.121	0.182	1
Kansl3	0.00237623	-0.0676997	0.103	0.162	1
Camkk1	0.00237827	-0.0772508	0.129	0.196	1
Rxrb	0.00238231	-0.038478	0.026	0.058	1
Gm15489	0.00238377	-0.0600847	0.055	0.098	1
Cbfb	0.00238543	-0.0685076	0.096	0.152	1
Gm10754	0.00238896	0.0167204	0.013	0.002	1
Dcdc2b	0.00239445	-0.0405154	0.017	0.045	1
Gps1	0.00240397	-0.0475936	0.033	0.067	1
Casp8ap2	0.00240449	-0.0478527	0.038	0.074	1
Fa2h	0.00240522	0.0189255	0.013	0.002	1
Gm49961	0.00240927	-0.0838654	0.116	0.173	1
Mfsd13a	0.00242042	-0.0550294	0.041	0.078	1
Zkscan16	0.0024228	-0.0704192	0.113	0.177	1
Msra	0.00242826	0.0471551	0.743	0.786	1
Nap1l4	0.00244198	-0.0654888	0.086	0.138	1
Dcaf7	0.00244481	-0.0741066	0.15	0.223	1
Aacs	0.00244681	-0.0514549	0.033	0.067	1
Asf1b	0.00244805	-0.033571	0.007	0.028	1
Slc16a10	0.00245935	-0.0976321	0.254	0.357	1
Gm12526	0.00246568	-0.0458512	0.019	0.046	1
Plxna4	0.00247186	-0.0736738	0.926	0.98	1
Mcur1	0.00247366	-0.049006	0.028	0.059	1
Metap1	0.00248382	-0.0511277	0.039	0.076	1
Pdzk1	0.002487	-0.0303135	0.006	0.025	1
Coq10a	0.00249207	-0.0472011	0.023	0.052	1
Ccl28	0.0024934	-0.0270607	0.001	0.017	1
Mtmr1	0.0025002	-0.0815318	0.17	0.248	1
Kcnip4	0.00250648	-0.0642754	0.984	0.999	1
Pfkl	0.00250718	-0.0641942	0.076	0.123	1
Gm26788	0.00252703	-0.027497	0.001	0.017	1
Gm12404	0.00252703	-0.0254359	0.001	0.017	1
Ccne2	0.00253115	-0.035374	0.013	0.038	1
Ubxn1	0.00253868	-0.0434469	0.041	0.078	1
Irak1bp1	0.00254108	-0.0543219	0.067	0.114	1
Ina	0.0025502	-0.0694077	0.128	0.195	1
Apobec4	0.0025546	-0.0713244	0.132	0.2	1
Igsf6	0.00255492	-0.0437153	0.012	0.035	1
Gm6588	0.00255511	-0.038272	0.013	0.038	1
Gm17225	0.00256098	-0.0242	0	0.013	1
A730035I17Rik	0.00256098	-0.0233409	0	0.013	1
Gm15788	0.00256098	-0.0236765	0	0.013	1
2900041M22Rik	0.00256098	-0.0239913	0	0.013	1
Znhit2	0.00256098	-0.0218735	0	0.013	1
Gm48293	0.0025701	-0.0465561	0.016	0.042	1
Nexn	0.00257339	-0.0602528	0.045	0.083	1
Abhd17b	0.0025822	-0.0872778	0.192	0.273	1
Nlrc3	0.00258384	-0.0512054	0.032	0.066	1
Med13l	0.00258692	-0.107666	0.334	0.464	1
Gm16168	0.0026001	-0.0380053	0.028	0.059	1
Rrp1	0.00260012	-0.0439883	0.105	0.164	1
Ttc19	0.00260224	-0.106169	0.366	0.5	1
Sf3b6	0.00260779	-0.0761994	0.145	0.214	1
Kcnk9	0.00261638	-0.067711	0.076	0.124	1
Gpatch2	0.0026202	-0.0790403	0.161	0.236	1
Pip4k2c	0.00262358	-0.0484413	0.026	0.057	1
Ppa2	0.00263819	-0.0478879	0.029	0.061	1
Npy	0.00264176	-0.0261101	0.017	0.044	1
Naa50	0.00265107	-0.0573101	0.071	0.12	1
Cap1	0.00265284	-0.0792338	0.205	0.304	1
Nsmf	0.00265954	-0.0956181	0.237	0.327	1
Naa30	0.00267956	-0.0562232	0.044	0.081	1
Vps9d1	0.00268366	-0.0609181	0.083	0.135	1
Atp5b	0.00268891	-0.0694247	0.215	0.294	1
Bhlhe22	0.00269197	-0.0469927	0.036	0.072	1
Kpna6	0.00269264	-0.0627053	0.067	0.112	1
Rfc1	0.00269608	-0.0718405	0.119	0.183	1
Sil1	0.0027008	-0.0853658	0.201	0.283	1
Rnf10	0.00270665	-0.0732616	0.124	0.187	1
Plpbp	0.00270912	-0.0628209	0.07	0.116	1
Utp18	0.00273208	-0.0574826	0.058	0.101	1
Leng1	0.0027356	-0.0369899	0.012	0.035	1
Med25	0.00273741	-0.0613523	0.089	0.143	1
Chchd10	0.00273751	-0.0356827	0.087	0.136	1
9430091E24Rik	0.00273796	-0.0602596	0.061	0.105	1
Iffo1	0.00274128	-0.0573006	0.058	0.101	1
Arpc4	0.00274288	-0.0501625	0.054	0.094	1
Slc25a5	0.00275506	-0.0461531	0.049	0.087	1
Dazap1	0.00275516	-0.0708454	0.121	0.184	1
2610316D01Rik	0.00275839	-0.039936	0.015	0.039	1
Pi4k2a	0.00275922	-0.065897	0.08	0.129	1
Dach2	0.00276401	0.0361272	0.022	0.006	1
Csnk1g2	0.00277688	-0.0472872	0.044	0.082	1
Cdk5r1	0.00278312	-0.055031	0.071	0.119	1
Fstl1	0.00278429	-0.0579062	0.051	0.091	1
Rcc1l	0.00279494	-0.0509358	0.036	0.072	1
Rbfox3	0.00280501	-0.0978375	0.741	0.848	1
Coq2	0.0028122	-0.0583986	0.096	0.152	1
Atp5d	0.0028146	-0.0409987	0.067	0.11	1
Kcnq1ot1	0.00281936	0.0421068	0.765	0.797	1
Tle5	0.00283272	-0.0519045	0.078	0.127	1
Btbd2	0.00283468	-0.0386478	0.022	0.051	1
Appl2	0.0028525	-0.0646145	0.083	0.133	1
Gm11457	0.00285437	-0.0534384	0.039	0.075	1
Edc4	0.0028684	-0.0584208	0.052	0.093	1
Tceal3	0.00286883	-0.0456569	0.045	0.084	1
Schip1	0.00288034	-0.094636	0.727	0.836	1
Med8	0.00288971	-0.0416383	0.017	0.044	1
Sorl1	0.00289395	-0.106314	0.327	0.448	1
Cabp4	0.0028953	-0.0299139	0.003	0.019	1
Dgat1	0.00290021	-0.05289	0.042	0.079	1
Smc1a	0.00290493	-0.0564413	0.077	0.127	1
Wipi1	0.00291145	-0.0540428	0.048	0.087	1
Epha4	0.00291542	0.0371181	0.842	0.875	1
Tek	0.00292107	-0.061714	0.061	0.104	1
Gm10309	0.00292167	-0.0394945	0.015	0.039	1
Uspl1	0.00292187	-0.0466404	0.033	0.067	1
Gon4l	0.0029236	-0.0880089	0.217	0.308	1
Zfp787	0.00292414	-0.0451246	0.02	0.048	1
Rbm45	0.00292955	-0.044851	0.026	0.057	1
Gm49380	0.00294528	-0.0384594	0.015	0.039	1
Gm44037	0.00295717	-0.0270042	0.003	0.019	1
Efcab7	0.00296246	-0.0675382	0.058	0.1	1
Thpo	0.00296282	-0.043279	0.016	0.041	1
Creg2	0.00296492	-0.0639912	0.125	0.191	1
Gm17108	0.00297303	-0.0381343	0.009	0.03	1
Atad2b	0.00297368	-0.108532	0.366	0.476	1
Ccdc47	0.00298159	-0.0745596	0.177	0.257	1
Ghitm	0.00298362	-0.0552471	0.054	0.094	1
Becn1	0.00299659	-0.0667546	0.102	0.158	1
Il5	0.00299759	-0.0291389	0.003	0.019	1
Gm16093	0.00300188	-0.0566259	0.067	0.114	1
Rab11fip2	0.00300468	-0.108976	0.317	0.432	1
Scn8a	0.00300726	-0.105767	0.654	0.772	1
Far1	0.00302481	-0.0912504	0.244	0.344	1
Extl1	0.00302525	-0.0416083	0.026	0.057	1
Setdb1	0.00303389	-0.0834211	0.19	0.275	1
Recql5	0.00304253	-0.0629624	0.086	0.139	1
Eif4h	0.00304456	-0.0686894	0.122	0.182	1
9530068E07Rik	0.00305182	-0.0489977	0.032	0.065	1
Lnpep	0.00306018	-0.0920334	0.235	0.328	1
Grk6	0.00307061	-0.0490773	0.032	0.065	1
Aggf1	0.00307452	-0.0591905	0.065	0.11	1
Mtus2	0.00307595	0.0916177	0.467	0.46	1
Ogdh	0.00307767	-0.0914346	0.227	0.322	1
Cntln	0.00308908	-0.0837106	0.173	0.246	1
Fam189a2	0.00309251	0.0387036	0.029	0.01	1
4930563F08Rik	0.00309628	-0.0427711	0.023	0.052	1
Rogdi	0.00310301	-0.0887454	0.222	0.306	1
Sirt4	0.00310665	-0.0468276	0.028	0.059	1
[truncated: 11,206 more rows]

## Sheet: Cluster 3
	p_val	avg_log2FC	pct.1	pct.2	p_val_adj
Egfem1	6.21241e-87	-0.216617	0.988	0.998	2.00574e-82
Cmss1	1.36774e-85	-0.565024	0.325	0.829	4.41589e-81
4930509J09Rik	5.72717e-83	-0.459297	0.728	0.966	1.84908e-78
Malat1	1.47332e-72	0.0465911	1	1	4.75675e-68
Gm15738	1.3037e-60	-0.444073	0.588	0.906	4.20912e-56
Tmsb4x	2.0336e-55	-0.339557	0.027	0.362	6.56567e-51
EGFP-gn	2.87409e-54	-0.188517	0.003	0.299	9.27927e-50
Pdzd2	1.7749e-52	-0.42656	0.614	0.895	5.73046e-48
Ckb	2.0317e-45	-0.227177	0.045	0.341	6.55955e-41
Nrg3os	2.00241e-42	-0.281169	0.833	0.959	6.465e-38
Ahcyl2	1.53746e-41	-0.132618	0.999	1	4.96385e-37
Gm41505	1.11596e-40	-0.403966	0.243	0.603	3.60299e-36
Rpl19	1.80036e-39	-0.162237	0.039	0.302	5.81265e-35
Gm28376	2.72012e-39	-0.23136	0.932	0.982	8.78217e-35
Ppia	1.04961e-37	-0.247917	0.155	0.468	3.38876e-33
Rpl13	6.73895e-37	-0.20424	0.069	0.339	2.17574e-32
Gm11149	2.08082e-36	-0.364979	0.21	0.531	6.71813e-32
A330015K06Rik	3.72425e-36	-0.378478	0.494	0.794	1.20241e-31
Atp6v0c	4.56327e-35	-0.239769	0.047	0.298	1.4733e-30
Rpl17	5.58412e-35	-0.217412	0.076	0.333	1.80289e-30
Rps14	8.0288e-34	-0.157111	0.036	0.264	2.59218e-29
Pigk	1.16716e-32	-0.259286	0.827	0.955	3.7683e-28
Rps23	7.26648e-32	-0.139178	0.024	0.237	2.34606e-27
Cox4i1	1.15767e-31	-0.187056	0.046	0.272	3.73767e-27
Fgf14	1.25533e-31	0.0565948	0.999	1	4.05295e-27
Selenom	1.50052e-31	-0.166549	0.03	0.239	4.84458e-27
Bsg	1.52132e-31	-0.170164	0.075	0.323	4.91173e-27
Aldoa	7.06058e-31	-0.153183	0.033	0.241	2.27958e-26
Fgfr2	1.07768e-30	-0.290469	0.701	0.896	3.47938e-26
Stmn3	1.46069e-30	-0.213451	0.157	0.439	4.71599e-26
Slc4a4	8.32994e-30	-0.165788	0.955	0.996	2.6894e-25
Atp5j	3.44653e-29	-0.127574	0.019	0.204	1.11275e-24
Gm20319	2.67179e-28	-0.349925	0.301	0.588	8.62614e-24
Wipf3	3.20215e-28	-0.24493	0.806	0.94	1.03384e-23
Rps7	5.54092e-28	-0.126475	0.047	0.259	1.78894e-23
Cfl1	7.3182e-28	-0.141492	0.022	0.202	2.36275e-23
Slit1	7.91961e-28	-0.270053	0.724	0.923	2.55692e-23
Rps16	2.43097e-27	-0.110367	0.02	0.199	7.84862e-23
Mast4	3.47703e-27	-0.28361	0.793	0.906	1.12259e-22
Gria1	3.59009e-27	-0.0641359	1	1	1.1591e-22
Cdh9	3.95109e-27	0.173257	0.976	0.949	1.27565e-22
Gm12296	3.96679e-27	-0.337544	0.423	0.718	1.28072e-22
Rpl9	5.70651e-27	-0.142797	0.05	0.256	1.8424e-22
Zbtb16	9.76283e-27	-0.285219	0.666	0.882	3.15203e-22
Lsamp	1.81718e-26	0.0335979	1	1	5.86696e-22
Rasal2	3.20673e-26	-0.118137	0.99	0.999	1.03533e-21
Arhgap26	8.65182e-26	-0.320495	0.322	0.604	2.79333e-21
mt-Cytb	1.19942e-25	-0.127729	0.036	0.228	3.87244e-21
Atp1b1	3.08377e-25	-0.252873	0.777	0.915	9.95625e-21
Rps3	3.10043e-25	-0.100998	0.014	0.177	1.001e-20
Tpi1	3.7033e-25	-0.132885	0.026	0.199	1.19565e-20
Tpt1	1.26281e-24	-0.131747	0.042	0.223	4.0771e-20
Gm5441	1.29608e-24	-0.246198	0.081	0.293	4.18453e-20
Dad1	1.48602e-24	-0.0923378	0.019	0.181	4.79776e-20
Rpl37a	2.84305e-24	-0.179327	0.085	0.294	9.17906e-20
Rps25	4.54615e-24	-0.0991209	0.013	0.166	1.46777e-19
Rpl23	5.81223e-24	-0.105075	0.04	0.221	1.87654e-19
Rps10	9.75517e-24	-0.103759	0.029	0.198	3.14955e-19
Gabra2	1.05704e-23	0.145097	0.981	0.958	3.41276e-19
Sphkap	1.16116e-23	-0.141579	0.968	0.992	3.74892e-19
Rpl7	1.34085e-23	-0.0968142	0.022	0.183	4.32906e-19
Gm15680	1.77456e-23	-0.321004	0.229	0.467	5.72934e-19
Uqcrq	1.84105e-23	-0.0896645	0.017	0.172	5.94401e-19
Rgs6	3.77112e-23	0.331315	0.319	0.126	1.21754e-18
H2afz	4.85784e-23	-0.137486	0.071	0.261	1.5684e-18
Ddx5	5.04621e-23	0.199419	0.925	0.887	1.62922e-18
Fth1	5.21838e-23	-0.15676	0.035	0.206	1.68481e-18
Rpsa	5.3455e-23	-0.113991	0.03	0.197	1.72585e-18
Rpl14	7.81835e-23	-0.0794578	0.012	0.156	2.52423e-18
Rabac1	8.1217e-23	-0.0910258	0.013	0.16	2.62217e-18
Edil3	9.14237e-23	0.250408	0.835	0.752	2.95171e-18
Gm20275	1.00711e-22	-0.291831	0.358	0.628	3.25155e-18
4921534H16Rik	1.31934e-22	-0.290408	0.314	0.589	4.25964e-18
Nebl	1.42538e-22	-0.122501	0.974	0.992	4.60197e-18
Rpl3	1.56437e-22	-0.133227	0.096	0.302	5.05073e-18
Rab3a	1.58915e-22	-0.0934742	0.02	0.174	5.13073e-18
Stmn1	1.89517e-22	-0.107282	0.027	0.187	6.11873e-18
Atp5j2	1.93485e-22	-0.109653	0.033	0.199	6.24685e-18
Itm2b	2.39987e-22	-0.24173	0.462	0.699	7.74821e-18
Hsp90ab1	3.10759e-22	-0.257261	0.43	0.658	1.00332e-17
Rpl24	3.11963e-22	-0.119789	0.083	0.284	1.0072e-17
mt-Co1	5.95924e-22	-0.105741	0.073	0.277	1.924e-17
Rpl34	1.76891e-21	-0.0994371	0.016	0.156	5.71111e-17
Atp5h	1.93362e-21	-0.0835446	0.009	0.143	6.2429e-17
Rpl27	2.73085e-21	-0.0935192	0.012	0.146	8.81682e-17
Dgkh	2.99992e-21	-0.103674	0.988	0.999	9.68554e-17
Hectd2os	3.53653e-21	-0.274708	0.183	0.417	1.1418e-16
Pgam1	3.73351e-21	-0.111726	0.019	0.163	1.2054e-16
Cd81	3.81563e-21	-0.13012	0.035	0.191	1.23191e-16
Gm15594	4.06573e-21	-0.267567	0.212	0.454	1.31266e-16
Dcc	4.70901e-21	0.16006	0.964	0.955	1.52035e-16
Rps11	5.79828e-21	-0.0888489	0.026	0.178	1.87203e-16
Gm43376	6.03457e-21	-0.278716	0.465	0.717	1.94832e-16
Grin2a	6.0979e-21	-0.0507826	1	1	1.96877e-16
Rpl32	8.28997e-21	-0.0946209	0.032	0.185	2.6765e-16
1700111E14Rik	9.08351e-21	-0.293262	0.371	0.618	2.9327e-16
C1ql3	9.51927e-21	0.196498	0.858	0.816	3.07339e-16
Galnt17	1.09517e-20	-0.0916781	0.991	0.998	3.53586e-16
Rpl38	1.20797e-20	-0.0805859	0.024	0.17	3.90007e-16
Rps19	1.57313e-20	-0.118796	0.037	0.191	5.07902e-16
Hcn1	1.74425e-20	0.155451	0.176	0.038	5.63149e-16
4930473A02Rik	2.85885e-20	-0.226087	0.102	0.299	9.23007e-16
Gm44151	2.97575e-20	-0.26297	0.593	0.82	9.60751e-16
Ly6h	3.67342e-20	-0.214733	0.265	0.466	1.186e-15
Rapgef5	3.92704e-20	-0.250551	0.702	0.87	1.26788e-15
Opcml	3.99417e-20	0.0666792	1	0.998	1.28956e-15
A230004M16Rik	4.4038e-20	-0.283573	0.338	0.581	1.42181e-15
4930532I03Rik	4.42441e-20	-0.272085	0.247	0.499	1.42846e-15
Son	4.73267e-20	0.175323	0.896	0.868	1.52799e-15
2010300C02Rik	6.99397e-20	-0.174225	0.883	0.964	2.25807e-15
Ndufb10	7.40361e-20	-0.0822436	0.014	0.146	2.39033e-15
Rps26	7.6631e-20	-0.0992591	0.039	0.19	2.47411e-15
Tuba1a	8.54455e-20	-0.0950256	0.042	0.2	2.75869e-15
Atp5md	1.35736e-19	-0.11878	0.06	0.228	4.38237e-15
Hspa8	1.42927e-19	-0.107791	0.009	0.132	4.61454e-15
Rprml	1.49445e-19	-0.058856	0	0.111	4.82499e-15
Oaz1	1.85106e-19	-0.14426	0.105	0.287	5.97633e-15
Ubb	2.14911e-19	-0.13115	0.022	0.159	6.9386e-15
Hectd2	3.57937e-19	-0.291028	0.442	0.667	1.15564e-14
Macrod2os1	3.64871e-19	-0.258375	0.209	0.44	1.17802e-14
Eif1	4.35544e-19	-0.111268	0.014	0.141	1.4062e-14
Cntnap5a	6.60586e-19	0.118171	0.986	0.981	2.13277e-14
Gm47523	9.82679e-19	-0.243747	0.173	0.397	3.17268e-14
Syndig1	1.38342e-18	-0.283731	0.304	0.528	4.46651e-14
Rps17	1.48422e-18	-0.115958	0.045	0.192	4.79196e-14
Rps27a	1.71264e-18	-0.108497	0.086	0.269	5.52943e-14
Ndufb2	2.16839e-18	-0.123516	0.049	0.199	7.00086e-14
Gm16267	2.18051e-18	-0.244514	0.196	0.427	7.04001e-14
Pcsk1n	2.28478e-18	-0.0963591	0.01	0.127	7.37663e-14
Gm20642	2.73662e-18	-0.221188	0.748	0.918	8.83546e-14
Psmb5	3.8691e-18	-0.0862884	0.014	0.136	1.24918e-13
Tenm4	4.07419e-18	0.324764	0.387	0.235	1.31539e-13
Spata2	5.65675e-18	-0.229011	0.163	0.374	1.82634e-13
Dpyd	5.86346e-18	-0.1696	0.881	0.963	1.89308e-13
Sorbs2os	6.83349e-18	-0.261116	0.387	0.622	2.20626e-13
Snrpd2	9.46476e-18	-0.0806015	0.01	0.124	3.05579e-13
Tmeff2	1.12523e-17	0.138852	0.967	0.963	3.6329e-13
Rps8	1.15237e-17	-0.131931	0.151	0.351	3.72055e-13
Rasgrf2	1.49771e-17	-0.258191	0.518	0.75	4.8355e-13
mt-Atp6	1.72236e-17	-0.141147	0.032	0.168	5.56081e-13
Cox5b	2.04788e-17	-0.0938146	0.04	0.179	6.61177e-13
Calm1	2.55358e-17	-0.22817	0.627	0.797	8.24448e-13
Atp5k	3.43229e-17	-0.0560187	0.006	0.112	1.10815e-12
Pip5k1b	4.75296e-17	-0.134914	0.942	0.988	1.53454e-12
Inhba	5.6386e-17	-0.220697	0.138	0.33	1.82048e-12
Far1os	6.21302e-17	-0.226565	0.187	0.399	2.00593e-12
Grin1	7.83313e-17	-0.173279	0.86	0.955	2.529e-12
Rps3a1	8.95176e-17	-0.0933669	0.058	0.207	2.89017e-12
Atp1a3	1.02545e-16	-0.226951	0.506	0.684	3.31077e-12
Gm26749	1.2487e-16	-0.224817	0.178	0.381	4.03155e-12
Nedd4l	1.25702e-16	-0.145075	0.915	0.98	4.0584e-12
Pla2g3	1.3167e-16	-0.19676	0.128	0.32	4.2511e-12
Ctsl	1.66928e-16	-0.123462	0.022	0.139	5.38945e-12
Tm2d2	1.73071e-16	-0.0845976	0.013	0.123	5.58777e-12
Ptprj	2.18337e-16	-0.163227	0.885	0.969	7.04921e-12
Dctn3	2.55565e-16	-0.0629464	0.007	0.109	8.25116e-12
Celf2	2.60489e-16	0.0333528	1	1	8.41013e-12
Gse1	2.88208e-16	-0.24296	0.482	0.701	9.30508e-12
Rpl8	3.04333e-16	-0.0717262	0.013	0.121	9.82568e-12
Atp6v0b	3.40814e-16	-0.213978	0.629	0.789	1.10035e-11
Prkca	3.86841e-16	-0.232455	0.655	0.848	1.24895e-11
Gm49003	4.61084e-16	-0.209501	0.154	0.347	1.48866e-11
Hint1	4.72677e-16	-0.059642	0.017	0.128	1.52608e-11
Ppm1e	5.16066e-16	-0.105167	0.98	0.991	1.66617e-11
Cntnap5b	5.22617e-16	-0.240745	0.729	0.876	1.68732e-11
Hras	6.34655e-16	-0.0419639	0.006	0.104	2.04905e-11
Nme2	6.8196e-16	-0.0581202	0.007	0.106	2.20177e-11
Adcy1	6.89387e-16	-0.207642	0.708	0.879	2.22575e-11
Arhgap39	8.07352e-16	-0.186483	0.806	0.942	2.60662e-11
Mir99ahg	8.55553e-16	0.14048	0.938	0.939	2.76224e-11
Rpl18a	1.30413e-15	-0.0722946	0.03	0.151	4.21051e-11
P2ry12	1.82327e-15	-0.201333	0.137	0.312	5.88661e-11
Gm37240	1.86719e-15	-0.242388	0.446	0.669	6.0284e-11
Gm50250	1.96281e-15	-0.219257	0.214	0.429	6.33712e-11
Car10	2.0052e-15	0.212237	0.787	0.732	6.47399e-11
Ubc	2.03287e-15	-0.0575804	0.016	0.122	6.56332e-11
Calm3	2.12554e-15	-0.111345	0.091	0.244	6.86251e-11
Tuba1b	2.17065e-15	-0.0779892	0.02	0.13	7.00817e-11
Rpl41	2.64748e-15	-0.0821272	0.039	0.165	8.54765e-11
Tubb5	2.84147e-15	-0.0516486	0.01	0.109	9.17396e-11
Rpl35	2.92347e-15	-0.0597703	0.001	0.089	9.43871e-11
Ndufs7	3.20431e-15	-0.0521184	0.003	0.093	1.03454e-10
Ndufa8	4.05265e-15	-0.0764861	0.014	0.117	1.30844e-10
Pebp1	4.11844e-15	-0.12815	0.173	0.343	1.32968e-10
Rplp1	4.3499e-15	-0.0980708	0.055	0.19	1.40441e-10
AY036118	4.60559e-15	-0.193878	0.252	0.475	1.48696e-10
Cdr1os	5.8799e-15	0.119022	0.94	0.93	1.89838e-10
Ptchd4	6.04598e-15	-0.168864	0.84	0.936	1.95201e-10
Epha10	6.79839e-15	-0.239113	0.268	0.47	2.19493e-10
Gm13402	7.19262e-15	-0.17507	0.088	0.242	2.32221e-10
Rps4x	7.79932e-15	-0.0717931	0.017	0.122	2.51809e-10
4921511I17Rik	8.783e-15	-0.165099	0.063	0.204	2.83568e-10
Rps6	1.02763e-14	-0.0983593	0.039	0.158	3.3178e-10
Ndufa4	1.12931e-14	-0.0862773	0.092	0.246	3.6461e-10
Rpl36al	2.06535e-14	-0.0597834	0.014	0.113	6.66818e-10
Prkg1	2.13479e-14	0.0774254	0.993	0.994	6.89239e-10
Rack1	2.50307e-14	-0.102822	0.049	0.171	8.08143e-10
St6galnac3	2.70757e-14	0.119742	0.925	0.936	8.74166e-10
Slc25a5	2.75574e-14	-0.0497908	0.009	0.101	8.89717e-10
Atp5a1	2.86697e-14	-0.193525	0.321	0.502	9.2563e-10
Cntn5	2.91591e-14	-0.118189	0.974	0.996	9.41431e-10
Wnt9a	3.56299e-14	-0.151377	0.047	0.173	1.15035e-09
Gm48765	4.14538e-14	-0.19196	0.151	0.327	1.33838e-09
Kcnj6	4.33327e-14	-0.110043	0.97	0.996	1.39904e-09
Tafa2	4.35948e-14	-0.0667105	0.997	1	1.4075e-09
Plcb1	4.59399e-14	0.0595315	0.997	0.999	1.48321e-09
Lysmd4	4.88902e-14	-0.211611	0.222	0.409	1.57847e-09
Gm48091	5.03009e-14	-0.215385	0.239	0.439	1.62402e-09
Iqgap2	5.72722e-14	-0.144786	0.899	0.971	1.84909e-09
Uchl1	5.89737e-14	-0.0921331	0.091	0.234	1.90402e-09
Gm6994	6.37452e-14	-0.191689	0.145	0.32	2.05808e-09
Hpca	6.93341e-14	-0.148812	0.181	0.349	2.23852e-09
Dbn1	1.06157e-13	-0.209664	0.364	0.577	3.42738e-09
Icam5	1.45325e-13	-0.204975	0.412	0.611	4.69195e-09
Camk2a	1.46448e-13	-0.0825337	0.993	1	4.72821e-09
Rpl35a	1.57756e-13	-0.0667992	0.059	0.188	5.0933e-09
P2ry14	2.04534e-13	-0.216997	0.527	0.714	6.60359e-09
Slc4a3	2.33974e-13	-0.176361	0.138	0.298	7.55408e-09
Rnasek	2.38225e-13	-0.0643437	0.02	0.118	7.69132e-09
Dsp	2.41728e-13	-0.191718	0.183	0.365	7.80442e-09
Ndufa13	2.54281e-13	-0.0522067	0.006	0.088	8.20973e-09
Ncam2	2.62652e-13	0.0791235	0.987	0.991	8.47999e-09
Tcf4	2.72081e-13	0.0615898	1	1	8.78442e-09
Ggact	3.02282e-13	-0.207191	0.25	0.437	9.75949e-09
Gm48512	3.09994e-13	-0.214307	0.272	0.472	1.00085e-08
Sorbs2	3.40285e-13	0.096985	0.98	0.974	1.09864e-08
4933423P22Rik	3.46495e-13	-0.159785	0.082	0.225	1.1187e-08
mt-Nd2	3.85387e-13	-0.0807146	0.058	0.181	1.24426e-08
Gm47271	4.2533e-13	-0.184348	0.137	0.295	1.37322e-08
Ndufc2	4.43809e-13	-0.0777046	0.06	0.184	1.43288e-08
9630028H03Rik	4.74097e-13	-0.225961	0.449	0.654	1.53067e-08
Rad51ap2	5.32264e-13	-0.150453	0.063	0.191	1.71847e-08
Grik2	5.80824e-13	0.0505566	1	1	1.87525e-08
Rpl28	5.85998e-13	-0.0606867	0.006	0.086	1.89195e-08
Tubb2a	5.95292e-13	-0.13685	0.196	0.359	1.92196e-08
Rpl26	6.01089e-13	-0.0715737	0.056	0.178	1.94068e-08
9530059O14Rik	6.10292e-13	-0.217427	0.558	0.759	1.97039e-08
Srrm2	6.21791e-13	-0.187387	0.712	0.88	2.00752e-08
Mrpl20	6.26658e-13	-0.0427197	0.007	0.089	2.02323e-08
Gabarap	6.38676e-13	-0.0666441	0.017	0.109	2.06203e-08
AC163685.1	7.10116e-13	-0.175578	0.111	0.258	2.29268e-08
Gm13187	7.72942e-13	-0.121945	0.032	0.136	2.49552e-08
Sntg2	7.96147e-13	-0.186252	0.158	0.33	2.57044e-08
Gm21954	8.11267e-13	-0.14733	0.058	0.18	2.61926e-08
Kansl1l	8.43766e-13	-0.208396	0.578	0.755	2.72418e-08
Gm15577	8.48599e-13	-0.20394	0.21	0.383	2.73979e-08
Fam189a1	8.55685e-13	-0.213954	0.603	0.784	2.76267e-08
Cadm2	8.90587e-13	0.0314259	1	1	2.87535e-08
Psmb4	1.037e-12	-0.0456714	0.007	0.087	3.34805e-08
Tspan18	1.11649e-12	-0.211038	0.292	0.489	3.6047e-08
Rpl36	1.2994e-12	-0.0536162	0.046	0.161	4.19524e-08
Arpp21	1.37006e-12	0.0991606	0.97	0.975	4.42337e-08
Trim2	1.57489e-12	-0.142955	0.901	0.964	5.0847e-08
Eef1a1	1.65505e-12	-0.17755	0.422	0.584	5.34349e-08
Lrrtm3	1.65611e-12	0.227987	0.619	0.522	5.34692e-08
Guk1	1.66242e-12	-0.0571942	0.007	0.086	5.3673e-08
Gm42418	1.79318e-12	-0.139366	0.944	0.969	5.78946e-08
Eef1b2	1.85876e-12	-0.0660057	0.024	0.12	6.00118e-08
Inf2	1.86724e-12	-0.181349	0.157	0.313	6.02858e-08
Gls	1.94037e-12	0.118893	0.918	0.914	6.26467e-08
Prr16	1.99188e-12	0.252939	0.56	0.431	6.43099e-08
Csmd2os	2.05078e-12	-0.141402	0.063	0.188	6.62115e-08
Gapdh	2.08572e-12	-0.0571276	0.006	0.083	6.73397e-08
Add2	2.14382e-12	-0.152802	0.84	0.93	6.92155e-08
Ndufs5	2.2852e-12	-0.116198	0.101	0.229	7.37798e-08
Rps29	2.37346e-12	-0.0554908	0.071	0.201	7.66295e-08
Cycs	2.52411e-12	-0.0548604	0.017	0.106	8.14933e-08
Plekhh2	2.71592e-12	-0.193178	0.212	0.392	8.76863e-08
0610012G03Rik	2.78899e-12	-0.0580319	0.012	0.094	9.00453e-08
Grm7	2.85065e-12	0.0475292	0.999	1	9.2036e-08
Gm28750	2.90984e-12	-0.18134	0.157	0.317	9.39469e-08
Rpl10	3.11566e-12	-0.107957	0.088	0.212	1.00592e-07
Cox17	3.1513e-12	-0.0788589	0.019	0.108	1.01743e-07
Cdh10	3.34532e-12	0.237373	0.386	0.256	1.08007e-07
C630031E19Rik	3.51916e-12	-0.151768	0.094	0.236	1.1362e-07
Atp5mpl	3.5895e-12	-0.0601046	0.023	0.116	1.15891e-07
F730043M19Rik	3.74063e-12	-0.197538	0.58	0.764	1.2077e-07
Gstm5	4.34002e-12	-0.0500842	0.01	0.091	1.40122e-07
Mef2c	4.6008e-12	0.113221	0.904	0.914	1.48541e-07
Elob	4.68197e-12	-0.0532771	0.026	0.121	1.51162e-07
Gm42303	4.77137e-12	-0.17847	0.154	0.314	1.54049e-07
Asic2	5.23445e-12	-0.168294	0.819	0.935	1.69e-07
Rpl18	5.44332e-12	-0.0669919	0.016	0.101	1.75743e-07
Pnn	5.80137e-12	-0.189575	0.586	0.756	1.87303e-07
Rps5	5.89247e-12	-0.0431521	0.024	0.12	1.90244e-07
Tle4	5.92694e-12	0.190944	0.643	0.562	1.91357e-07
Coro1c	6.17424e-12	-0.162298	0.141	0.299	1.99342e-07
Myh9	6.5046e-12	-0.188418	0.196	0.36	2.10008e-07
Smdt1	6.59642e-12	-0.0416287	0.014	0.098	2.12972e-07
Cox8a	8.08671e-12	-0.0645916	0.106	0.247	2.61088e-07
Pip5k1bos	8.13505e-12	-0.130996	0.053	0.168	2.62648e-07
Chd5	1.09407e-11	-0.145145	0.102	0.237	3.53233e-07
Gm15886	1.09408e-11	-0.137408	0.062	0.179	3.53236e-07
Gm26827	1.18147e-11	-0.141598	0.079	0.206	3.81449e-07
Chl1	1.30418e-11	0.15744	0.824	0.769	4.21069e-07
AC149090.1	1.31004e-11	0.110659	0.944	0.935	4.22959e-07
Schip1	1.41309e-11	-0.138044	0.915	0.966	4.56229e-07
Dapk1	1.6356e-11	-0.156704	0.832	0.953	5.2807e-07
Pter	1.91172e-11	-0.127876	0.049	0.156	6.17217e-07
Myl6	1.98965e-11	-0.0535223	0.068	0.185	6.42379e-07
Iqsec1	2.1282e-11	-0.188973	0.587	0.747	6.87112e-07
Rpl27a	2.20291e-11	-0.111991	0.188	0.337	7.11233e-07
Mdga2	2.28255e-11	-0.0713805	0.994	0.996	7.36944e-07
Lingo2	2.36821e-11	0.0291931	0.999	1	7.64601e-07
Gm48239	2.53657e-11	-0.119711	0.043	0.147	8.18958e-07
Kctd16	2.63164e-11	0.0636227	0.993	0.997	8.4965e-07
Homer2	2.82143e-11	-0.14015	0.073	0.192	9.10925e-07
Gm48747	3.03767e-11	-0.187437	0.263	0.438	9.80741e-07
Ldhb	3.10555e-11	-0.127508	0.096	0.213	1.00266e-06
Frmd4a	3.20882e-11	-0.0681435	0.996	0.994	1.036e-06
Gm27200	3.21618e-11	-0.0861454	0.009	0.082	1.03838e-06
Gm44026	3.24e-11	-0.114977	0.033	0.128	1.04607e-06
Rplp0	3.37458e-11	-0.048501	0.012	0.088	1.08952e-06
4930512B01Rik	3.61855e-11	-0.12778	0.065	0.181	1.16828e-06
Lca5	4.25081e-11	-0.190368	0.26	0.444	1.37242e-06
4932443L11Rik	4.28503e-11	-0.144847	0.085	0.208	1.38346e-06
Trim35	4.43458e-11	-0.192426	0.429	0.625	1.43175e-06
Ccdc171	5.30533e-11	0.196068	0.272	0.153	1.71288e-06
Fkbp5	5.83519e-11	-0.193668	0.329	0.531	1.88395e-06
2810432F15Rik	6.24395e-11	-0.146654	0.095	0.225	2.01592e-06
1700085D07Rik	6.45992e-11	-0.159389	0.15	0.306	2.08565e-06
Adcy9	6.94343e-11	-0.168541	0.725	0.859	2.24175e-06
Ndufb11	7.0611e-11	-0.0397805	0.014	0.092	2.27975e-06
Uqcrh	7.28441e-11	-0.0840887	0.088	0.209	2.35184e-06
Sez6l2	7.51858e-11	-0.178281	0.399	0.56	2.42745e-06
Ndufa5	8.26462e-11	-0.0452056	0.035	0.13	2.66832e-06
Gm47167	8.56808e-11	-0.160945	0.154	0.303	2.76629e-06
Mdh2	8.61074e-11	-0.107738	0.122	0.248	2.78006e-06
Kcnab2	9.80981e-11	-0.172555	0.242	0.409	3.16719e-06
Gm42609	9.8119e-11	-0.12836	0.065	0.178	3.16787e-06
4930455C13Rik	9.86105e-11	-0.150484	0.127	0.27	3.18374e-06
Hipk2	1.02333e-10	-0.180217	0.272	0.447	3.30392e-06
mt-Co2	1.03905e-10	-0.0867528	0.052	0.159	3.35467e-06
Nenf	1.14513e-10	-0.0385918	0.014	0.091	3.69716e-06
Sparcl1	1.15107e-10	-0.176928	0.499	0.663	3.71633e-06
Tenm2	1.19094e-10	0.0679443	0.997	0.993	3.84508e-06
Epha4	1.22886e-10	0.0982244	0.94	0.95	3.96751e-06
Spcs1	1.27236e-10	-0.0414647	0.012	0.084	4.10796e-06
Rpl11	1.27272e-10	-0.0600044	0.036	0.128	4.1091e-06
Neurod6	1.28939e-10	-0.028422	0.001	0.061	4.16291e-06
Rps24	1.32336e-10	-0.0762761	0.098	0.222	4.2726e-06
Tuba4a	1.35111e-10	-0.0465898	0.033	0.124	4.36219e-06
Nme1	1.36043e-10	-0.055779	0.047	0.147	4.3923e-06
Camk2b	1.38027e-10	-0.136604	0.866	0.946	4.45634e-06
Dlgap1	1.41597e-10	-0.0270046	1	1	4.57161e-06
Angpt2	1.49167e-10	-0.129484	0.069	0.181	4.816e-06
Gm48678	1.49251e-10	-0.190424	0.45	0.637	4.81872e-06
Grin2b	1.62756e-10	0.0343779	1	1	5.25474e-06
Syn3	1.64719e-10	0.163197	0.77	0.709	5.31812e-06
Chgb	1.69072e-10	-0.131977	0.232	0.373	5.45867e-06
Cnp	1.96762e-10	-0.0695711	0.019	0.096	6.35266e-06
Rpl36a	2.19962e-10	-0.0407205	0.016	0.092	7.10169e-06
Ncdn	2.2064e-10	-0.140899	0.246	0.396	7.12358e-06
B3galt1	2.67345e-10	0.0828234	0.983	0.981	8.6315e-06
Acap2	2.7297e-10	-0.162864	0.784	0.924	8.81311e-06
Rsf1os1	2.88546e-10	-0.159195	0.174	0.328	9.316e-06
Elmo2	3.01177e-10	-0.157328	0.18	0.33	9.72379e-06
A330008L17Rik	3.16333e-10	-0.202873	0.442	0.602	1.02131e-05
Gm16552	3.23621e-10	-0.131441	0.085	0.2	1.04484e-05
Supt6	3.3104e-10	-0.163374	0.285	0.47	1.0688e-05
Cotl1	3.34858e-10	-0.138097	0.098	0.219	1.08112e-05
B930018H19Rik	3.42409e-10	-0.127246	0.068	0.179	1.1055e-05
Zfp804b	3.83879e-10	-0.236986	0.472	0.621	1.23939e-05
Glul	3.97294e-10	-0.057315	0.012	0.08	1.2827e-05
Mdh1	4.04131e-10	-0.134576	0.23	0.37	1.30478e-05
Ftl1	4.23104e-10	-0.0371742	0.003	0.061	1.36603e-05
Polr3h	4.55559e-10	-0.137903	0.117	0.246	1.47082e-05
5330438D12Rik	5.26557e-10	-0.167213	0.685	0.815	1.70004e-05
Large1	5.38607e-10	-0.0832932	0.984	0.999	1.73895e-05
Pcsk7	5.96921e-10	-0.167856	0.24	0.404	1.92722e-05
4930447A16Rik	6.33339e-10	-0.0999623	0.033	0.121	2.0448e-05
Rpl4	6.34334e-10	-0.0948846	0.078	0.183	2.04801e-05
Ksr1	6.41714e-10	-0.187763	0.509	0.68	2.07184e-05
Kcng2	6.52692e-10	-0.156788	0.206	0.366	2.10728e-05
Gm27153	6.98009e-10	-0.133925	0.092	0.21	2.25359e-05
Gm44686	7.29352e-10	-0.117358	0.05	0.146	2.35479e-05
Rpl12	7.44654e-10	-0.0864599	0.083	0.191	2.40419e-05
Cct7	7.66647e-10	-0.0825451	0.063	0.163	2.4752e-05
mt-Nd4	7.67952e-10	-0.0591151	0.085	0.201	2.47941e-05
Cox7c	8.35239e-10	-0.160393	0.348	0.474	2.69665e-05
Gm16183	8.39547e-10	-0.145458	0.14	0.28	2.71056e-05
Grm1	8.52361e-10	0.057835	0.99	0.992	2.75193e-05
Cox5a	8.87879e-10	-0.0750466	0.135	0.265	2.86661e-05
1700109K24Rik	9.14058e-10	-0.151907	0.153	0.298	2.95113e-05
2900026A02Rik	9.19868e-10	-0.132763	0.114	0.239	2.96989e-05
Rhbdl1	1.026e-09	-0.120213	0.079	0.183	3.31254e-05
Fbn1	1.06324e-09	-0.162965	0.17	0.308	3.43276e-05
Trpc4	1.09752e-09	-0.194878	0.456	0.623	3.54345e-05
Mfsd4a	1.16918e-09	-0.174002	0.361	0.549	3.77481e-05
Junb	1.25399e-09	-0.0592114	0.012	0.077	4.04862e-05
mt-Co3	1.26745e-09	-0.111526	0.04	0.131	4.09208e-05
Magi2	1.29724e-09	-0.0398793	1	1	4.18827e-05
Pkm	1.33361e-09	-0.0965443	0.171	0.301	4.3057e-05
Trabd2b	1.36397e-09	-0.140013	0.088	0.202	4.40372e-05
Ndn	1.43489e-09	-0.0486985	0.007	0.068	4.63267e-05
Rpl30	1.52021e-09	-0.0923661	0.135	0.257	4.90816e-05
Tmtc1	1.53154e-09	-0.186887	0.581	0.74	4.94472e-05
Gm35166	1.53207e-09	-0.106718	0.042	0.131	4.94645e-05
Camk1d	1.54351e-09	-0.13508	0.83	0.934	4.98339e-05
Gfra2	1.55893e-09	-0.156507	0.165	0.309	5.03315e-05
1700037C18Rik	1.65488e-09	-0.133484	0.094	0.208	5.34294e-05
Syt13	1.65908e-09	-0.167099	0.283	0.447	5.35652e-05
AC171003.1	1.68945e-09	-0.138334	0.092	0.207	5.45456e-05
Mtln	1.76107e-09	-0.081398	0.036	0.12	5.68578e-05
4930567K12Rik	1.88183e-09	-0.143435	0.137	0.27	6.07566e-05
4932413F04Rik	1.93437e-09	-0.116869	0.068	0.172	6.24532e-05
Pcdh19	1.97845e-09	0.19081	0.593	0.499	6.38761e-05
4930587E11Rik	2.14619e-09	-0.144076	0.095	0.207	6.9292e-05
Pnmal2	2.17831e-09	-0.127381	0.15	0.283	7.03288e-05
Actg1	2.18906e-09	-0.0696078	0.026	0.102	7.06759e-05
Selenok	2.2619e-09	-0.073468	0.086	0.19	7.30277e-05
Gm26954	2.2675e-09	-0.123036	0.078	0.184	7.32087e-05
Stxbp6	2.33284e-09	0.0771081	0.974	0.977	7.53181e-05
Psap	2.40032e-09	-0.15117	0.299	0.423	7.74966e-05
Gm13269	2.47763e-09	-0.190005	0.391	0.587	7.99927e-05
Atp1a1	2.66506e-09	-0.155255	0.399	0.559	8.60441e-05
Rhbdl3	2.67279e-09	-0.127774	0.083	0.191	8.62935e-05
Pcdh7	2.68805e-09	0.217065	0.417	0.294	8.67862e-05
Ptprn2	2.68832e-09	-0.139137	0.827	0.925	8.6795e-05
Ttc19	2.84379e-09	-0.168784	0.55	0.727	9.18146e-05
Hacd4	2.8672e-09	-0.131963	0.101	0.216	9.25704e-05
Zfp46	2.87777e-09	-0.135638	0.134	0.266	9.29118e-05
Hepacam	3.08158e-09	-0.0680491	0.013	0.077	9.94918e-05
Rps18	3.0991e-09	-0.115842	0.168	0.288	0.000100057
Hagh	3.11196e-09	-0.155129	0.196	0.327	0.000100473
Aurkaip1	3.1217e-09	-0.0252943	0	0.049	0.000100787
Angptl2	3.18934e-09	-0.121835	0.085	0.193	0.000102971
Fbxl7	3.2719e-09	0.228606	0.499	0.394	0.000105637
Rhou	3.30317e-09	-0.146141	0.127	0.249	0.000106646
Fam131a	3.31029e-09	-0.169575	0.44	0.629	0.000106876
Gm15336	3.3107e-09	-0.0986128	0.03	0.108	0.000106889
Ncl	3.43964e-09	-0.145598	0.252	0.417	0.000111052
Tgfbr1	3.52725e-09	0.181073	0.329	0.218	0.000113881
Akr1b3	3.54795e-09	-0.113729	0.071	0.172	0.000114549
Dpm3	3.87563e-09	-0.0351858	0.003	0.056	0.000125129
1700024B18Rik	3.99764e-09	-0.151504	0.145	0.276	0.000129068
Traf6	4.1619e-09	-0.134324	0.112	0.234	0.000134371
Gm15283	4.23763e-09	-0.118748	0.121	0.251	0.000136816
Gm26854	4.3348e-09	-0.107589	0.069	0.172	0.000139953
Ccnjl	4.46984e-09	-0.172208	0.327	0.498	0.000144313
Uqcrb	4.49037e-09	-0.0577232	0.043	0.127	0.000144976
Gm26871	4.56566e-09	0.0619696	0.974	0.99	0.000147407
Spink8	4.75615e-09	-0.0369475	0	0.048	0.000153557
Rplp2	4.88184e-09	-0.0271416	0.052	0.145	0.000157615
Fat3	4.92242e-09	-0.158604	0.774	0.895	0.000158925
Svil	5.66939e-09	-0.135023	0.066	0.161	0.000183042
Gng3	5.73562e-09	-0.0674805	0.043	0.128	0.00018518
Gm34237	5.92681e-09	-0.0800788	0.012	0.074	0.000191353
Mrpl12	5.96199e-09	-0.031035	0.003	0.055	0.000192489
Dab2ip	6.20326e-09	-0.116977	0.089	0.198	0.000200278
Atp5o	6.57547e-09	-0.0390213	0.013	0.076	0.000212295
Dynlrb1	6.82813e-09	-0.0282104	0.014	0.079	0.000220453
Gm47423	7.21032e-09	-0.102601	0.055	0.145	0.000232793
Gm32250	7.36583e-09	-0.166766	0.344	0.517	0.000237813
Timm23	7.47787e-09	-0.142155	0.252	0.404	0.000241431
Mkx	7.57991e-09	-0.171118	0.62	0.763	0.000244725
Cx3cl1	7.82371e-09	-0.145726	0.233	0.368	0.000252596
Fndc9	7.85936e-09	-0.15865	0.377	0.561	0.000253747
Rufy3	7.96814e-09	0.159006	0.607	0.544	0.000257259
Anxa11os	7.99045e-09	-0.0892239	0.026	0.099	0.00025798
Olfml2b	8.07763e-09	-0.137729	0.129	0.251	0.000260794
Ppp1r14b	8.22044e-09	-0.0471591	0.004	0.057	0.000265405
Snhg14	8.33351e-09	0.0644517	0.981	0.988	0.000269056
Aco2	8.35465e-09	-0.1546	0.328	0.495	0.000269738
Cabp1	8.81642e-09	-0.114166	0.086	0.19	0.000284647
Uqcr10	8.97214e-09	-0.0267612	0.003	0.054	0.000289674
Gm14858	9.24875e-09	-0.134464	0.158	0.296	0.000298605
Wasl	9.3676e-09	-0.173075	0.4	0.569	0.000302442
Pygb	1.00542e-08	-0.158221	0.209	0.345	0.000324611
Sub1	1.01921e-08	-0.111632	0.163	0.28	0.000329063
Gm44129	1.05752e-08	-0.134777	0.128	0.25	0.000341431
Gss	1.08311e-08	-0.114261	0.104	0.218	0.000349692
Trpc6	1.08537e-08	0.146966	0.814	0.765	0.000350421
Gm20754	1.12049e-08	-0.0534892	0.997	0.998	0.000361762
Gabrb2	1.12051e-08	0.0959569	0.912	0.909	0.000361768
Lrrtm4	1.1838e-08	-0.0212987	1	1	0.000382203
Rps21	1.19023e-08	-0.0675238	0.117	0.231	0.000384278
Usp50	1.32258e-08	-0.162204	0.258	0.413	0.000427009
Plp1	1.32999e-08	-0.0474633	0.094	0.204	0.0004294
Cox11	1.35921e-08	-0.122011	0.102	0.211	0.000438835
Kcng3	1.39264e-08	-0.106577	0.058	0.15	0.000449629
Gm20404	1.39739e-08	-0.125867	0.102	0.212	0.000451163
Arhgef28	1.41595e-08	-0.180623	0.44	0.603	0.000457154
Sh3bgrl3	1.49485e-08	-0.0345248	0.026	0.098	0.000482629
Slc17a7	1.49974e-08	-0.15502	0.573	0.715	0.000484206
Sf3b3	1.57639e-08	-0.153861	0.289	0.441	0.000508952
Nrxn1	1.5931e-08	0.0372155	0.999	0.999	0.000514347
Smim26	1.63921e-08	-0.0407868	0.007	0.061	0.000529236
Tcf25	1.68073e-08	-0.152654	0.34	0.492	0.000542641
4831440D22Rik	1.9124e-08	-0.106155	0.062	0.155	0.000617437
Xrcc6	1.93029e-08	-0.156941	0.322	0.496	0.000623215
Fam168b	1.97289e-08	-0.145897	0.246	0.397	0.000636967
Sidt1	2.01436e-08	-0.155598	0.727	0.854	0.000650357
Gria3	2.02386e-08	0.0663783	0.981	0.981	0.000653425
Gm27032	2.17618e-08	-0.125171	0.165	0.285	0.000702601
Ctsd	2.2606e-08	-0.0376407	0.009	0.064	0.000729856
Srsf7	2.28198e-08	-0.15538	0.574	0.736	0.000736761
Gm36975	2.31576e-08	-0.170231	0.564	0.716	0.000747667
Atp5b	2.33404e-08	-0.106552	0.249	0.382	0.000753567
Spns2	2.34827e-08	-0.137119	0.209	0.351	0.000758162
Abracl	2.55614e-08	-0.0274173	0	0.044	0.000825277
Gm10848	2.58148e-08	-0.160898	0.361	0.552	0.000833457
Hecw1	2.84963e-08	0.0939323	0.892	0.898	0.000920033
Polr2i	2.8854e-08	-0.0326133	0.001	0.047	0.00093158
Ttc7b	3.02361e-08	-0.161572	0.491	0.669	0.000976202
Ccdc73	3.04739e-08	-0.117277	0.115	0.232	0.00098388
Uqcc2	3.08707e-08	-0.0354557	0.024	0.094	0.000996691
Il1rap	3.09998e-08	-0.0945101	0.954	0.993	0.00100086
Pcsk2os2	3.13936e-08	-0.110807	0.075	0.171	0.00101357
Il11ra1	3.34913e-08	-0.0952717	0.058	0.144	0.0010813
Tm2d3	3.37629e-08	-0.0463614	0.026	0.094	0.00109007
Aldoc	3.56575e-08	-0.0310924	0.01	0.066	0.00115124
4930547E14Rik	3.68847e-08	-0.117749	0.142	0.27	0.00119086
Slc9a5	3.69641e-08	-0.0840775	0.026	0.095	0.00119342
Gm50368	3.70692e-08	-0.0997224	0.046	0.127	0.00119682
Scn1b	3.78504e-08	-0.0974086	0.118	0.22	0.00122204
Gm11099	3.85248e-08	-0.128127	0.098	0.202	0.00124381
Calm2	3.86876e-08	-0.142394	0.732	0.841	0.00124907
Igf2bp3	3.88938e-08	-0.143276	0.219	0.361	0.00125573
Selenoi	3.90926e-08	-0.130615	0.154	0.278	0.00126214
Rpl37	3.93811e-08	-0.0255792	0.081	0.182	0.00127146
Ahi1	4.27304e-08	-0.0824138	0.971	0.993	0.00137959
Agbl4	4.2846e-08	-0.169108	0.377	0.508	0.00138333
Ctif	4.40342e-08	-0.167916	0.475	0.636	0.00142169
Naxd	4.50512e-08	-0.135417	0.184	0.312	0.00145452
4930471G03Rik	4.51898e-08	-0.0743793	0.014	0.074	0.001459
Gm46367	4.53589e-08	-0.127225	0.141	0.263	0.00146446
Ndufa3	4.55468e-08	-0.0284958	0.006	0.056	0.00147052
Cdh11	4.58431e-08	0.127652	0.774	0.754	0.00148009
Ano3	4.59363e-08	0.0702516	0.964	0.973	0.0014831
Ndfip1	4.61743e-08	-0.147099	0.629	0.746	0.00149078
Gm15083	4.67599e-08	-0.0980463	0.066	0.158	0.00150969
Syt11	4.7527e-08	-0.148068	0.381	0.533	0.00153446
Ywhah	4.82792e-08	-0.136147	0.302	0.429	0.00155874
Sun1	4.94016e-08	-0.142318	0.24	0.382	0.00159498
Ralgapa2	5.03071e-08	-0.118048	0.878	0.961	0.00162421
Gm45486	5.09922e-08	-0.0757415	0.022	0.087	0.00164634
Apobec4	5.29324e-08	-0.13854	0.154	0.275	0.00170898
Plxna4os2	5.33694e-08	-0.0819763	0.032	0.104	0.00172309
Mrpl30	5.54525e-08	-0.0364149	0.016	0.076	0.00179034
Mir133a-1hg	5.73079e-08	-0.0988253	0.06	0.147	0.00185024
Nap1l5	6.0325e-08	-0.0784327	0.079	0.17	0.00194765
C330002G04Rik	6.0734e-08	-0.0948566	0.053	0.139	0.00196086
Gm6588	6.22852e-08	-0.0736375	0.016	0.076	0.00201094
Rab34	6.27683e-08	-0.125745	0.148	0.27	0.00202654
Gm48321	6.50114e-08	-0.0850464	0.03	0.098	0.00209896
Jdp2	6.56013e-08	-0.146093	0.19	0.316	0.002118
1700110K17Rik	6.57826e-08	-0.089037	0.039	0.114	0.00212386
Tmem165	6.62217e-08	-0.124692	0.167	0.295	0.00213803
Safb	6.79657e-08	-0.141343	0.247	0.389	0.00219434
Pgk1	6.98816e-08	-0.0764455	0.066	0.15	0.0022562
Lncppara	7.01913e-08	-0.16443	0.396	0.549	0.00226619
Atxn7l1os1	7.06549e-08	-0.0818018	0.036	0.111	0.00228116
Eid2	7.15707e-08	-0.0336904	0.001	0.045	0.00231073
Gm12227	7.22914e-08	-0.0953255	0.059	0.147	0.002334
Ina	7.34149e-08	-0.134063	0.154	0.269	0.00237027
Mtdh	7.3483e-08	-0.157927	0.535	0.704	0.00237247
Sf3b2	7.44846e-08	-0.133478	0.242	0.387	0.00240481
Arhgap20	7.62851e-08	-0.159598	0.646	0.8	0.00246294
Tenm1	7.88323e-08	-0.0990023	0.918	0.965	0.00254518
Sgcz	8.06097e-08	0.172242	0.18	0.094	0.00260256
Selenow	8.39545e-08	-0.110586	0.292	0.427	0.00271055
Rps13	8.64166e-08	-0.117361	0.245	0.36	0.00279005
Grcc10	8.64549e-08	-0.0393274	0.035	0.107	0.00279128
Tafa1	8.68608e-08	0.0912288	0.974	0.97	0.00280439
4930415C11Rik	8.81917e-08	-0.100786	0.089	0.19	0.00284736
Gm42372	9.07956e-08	-0.0835277	0.053	0.136	0.00293143
Gm50013	9.36353e-08	-0.11563	0.091	0.189	0.00302311
Lrp8os2	9.43e-08	-0.0906046	0.039	0.113	0.00304457
Gm48003	9.50583e-08	-0.0766959	0.036	0.109	0.00306905
Trerf1	9.72098e-08	-0.134026	0.79	0.905	0.00313851
Arsb	9.82321e-08	-0.141065	0.729	0.846	0.00317152
Tmed3	1.01678e-07	-0.0332521	0.001	0.044	0.00328277
Gm47134	1.03729e-07	-0.0678772	0.016	0.074	0.00334898
Gm49521	1.03749e-07	-0.101362	0.059	0.142	0.00334963
Zdhhc8	1.05648e-07	-0.121389	0.153	0.276	0.00341096
4833422C13Rik	1.0905e-07	-0.151587	0.24	0.381	0.0035208
Dlx1as	1.09117e-07	-0.0648365	0.014	0.07	0.00352295
Gm11659	1.1188e-07	-0.103195	0.105	0.212	0.00361216
Mamld1	1.12154e-07	-0.155428	0.363	0.514	0.00362102
Sorbs1	1.1624e-07	-0.101658	0.915	0.971	0.00375293
Mia3	1.17293e-07	-0.137634	0.229	0.362	0.00378691
Gm32743	1.19179e-07	-0.100907	0.069	0.159	0.00384782
Gm45645	1.21295e-07	-0.106491	0.089	0.191	0.00391612
Ndufs2	1.22825e-07	-0.0394833	0.02	0.082	0.00396553
Spsb1	1.23796e-07	-0.104206	0.063	0.147	0.00399687
Gm20641	1.29058e-07	-0.0910935	0.05	0.131	0.00416677
Pura	1.29913e-07	-0.158898	0.44	0.607	0.00419438
Grik4	1.31502e-07	0.122602	0.764	0.754	0.00424567
Pcsk2	1.31734e-07	0.105925	0.895	0.894	0.00425316
Nav3	1.3227e-07	-0.05241	0.994	0.996	0.00427048
Cbarp	1.36437e-07	-0.062894	0.017	0.075	0.00440501
Resp18	1.36899e-07	-0.0191022	0	0.039	0.00441993
Pms2	1.40012e-07	-0.105726	0.089	0.187	0.00452042
Pde2a	1.43724e-07	-0.129832	0.206	0.333	0.00464028
Camk4	1.5722e-07	-0.142527	0.227	0.359	0.00507601
Hsp90aa1	1.60221e-07	-0.122724	0.335	0.468	0.00517289
Cyfip2	1.6026e-07	-0.15287	0.574	0.724	0.00517414
Arhgap20os	1.61481e-07	-0.106008	0.076	0.169	0.00521358
Gm11417	1.62901e-07	-0.108736	0.105	0.21	0.00525942
Them6	1.65095e-07	-0.0378174	0.001	0.042	0.00533026
Grin3a	1.71031e-07	-0.110111	0.076	0.164	0.0055219
Ppp1r16b	1.73589e-07	-0.156689	0.505	0.664	0.00560448
Otud3	1.76394e-07	-0.0862384	0.043	0.118	0.00569506
Fras1	1.81067e-07	-0.138483	0.167	0.283	0.00584593
Arhgef4	1.84095e-07	-0.161859	0.436	0.599	0.0059437
Map1lc3b	1.90841e-07	-0.0599034	0.042	0.113	0.0061615
Cntn1	1.96776e-07	0.0750198	0.965	0.961	0.00635313
Ptprd	2.03559e-07	0.0296822	1	1	0.0065721
Gm14703	2.05559e-07	-0.0993352	0.072	0.16	0.00663667
Glp2r	2.07998e-07	-0.127552	0.168	0.293	0.00671541
Cops9	2.08172e-07	-0.0160885	0	0.038	0.00672104
Cuta	2.08172e-07	-0.0221163	0	0.038	0.00672104
Mrtfb	2.08647e-07	-0.0976961	0.918	0.977	0.00673637
Ank3	2.13046e-07	0.0309815	1	1	0.00687839
Kmt2a	2.15665e-07	-0.149549	0.527	0.686	0.00696297
Gm15813	2.20176e-07	-0.0821668	0.035	0.104	0.00710861
Sdcbp	2.25604e-07	-0.14277	0.292	0.441	0.00728384
Sec24d	2.2988e-07	-0.146782	0.272	0.415	0.00742191
Ywhaq	2.31575e-07	-0.120506	0.219	0.342	0.00747663
Gm15614	2.32844e-07	-0.120124	0.131	0.241	0.00751759
Foxk1	2.34049e-07	-0.152664	0.331	0.493	0.00755651
Ctnnd2	2.37127e-07	0.0471693	0.99	0.994	0.00765588
H3f3b	2.37182e-07	-0.129758	0.312	0.438	0.00765766
Rps15	2.39578e-07	-0.0957864	0.167	0.273	0.007735
2023-03-01	2.43586e-07	0.0784253	0.953	0.954	0.0078644
Cttnbp2	2.46594e-07	-0.0519267	0.999	1	0.00796153
Gins2	2.47469e-07	-0.072878	0.024	0.087	0.00798978
Gm27008	2.48476e-07	-0.116028	0.117	0.225	0.0080223
D830036C21Rik	2.53627e-07	-0.092156	0.055	0.134	0.0081886
Gm15679	2.62485e-07	-0.0881639	0.043	0.117	0.0084746
Sqstm1	2.63635e-07	-0.121793	0.2	0.325	0.00851173
Tmem256	2.64129e-07	-0.027373	0.013	0.066	0.00852768
Slc35f3	2.75011e-07	-0.100617	0.901	0.954	0.00887901
Lrrc4	2.78936e-07	-0.151139	0.501	0.666	0.00900573
Lin7b	2.885e-07	-0.0701547	0.053	0.128	0.00931452
Klhl11	2.91259e-07	-0.0867084	0.052	0.131	0.0094036
Selenot	2.91385e-07	-0.109928	0.147	0.26	0.00940767
D830024N08Rik	2.91762e-07	-0.113366	0.153	0.268	0.00941982
Vcp	2.99241e-07	-0.122847	0.197	0.311	0.00966131
Fam135b	3.01555e-07	0.0669623	0.955	0.968	0.009736
Rps2	3.10335e-07	-0.0855016	0.183	0.292	0.0100195
Dgkb	3.13637e-07	0.113419	0.837	0.846	0.0101261
Timp2	3.1651e-07	-0.0254957	0	0.037	0.0102189
Ntsr2	3.1651e-07	-0.0263662	0	0.037	0.0102189
Gadd45g	3.1651e-07	-0.0242728	0	0.037	0.0102189
2610020C07Rik	3.17602e-07	-0.136659	0.291	0.441	0.0102541
Hs3st1	3.18819e-07	-0.0906211	0.049	0.122	0.0102934
Gm42723	3.43255e-07	-0.0759811	0.03	0.096	0.0110823
Chst9	3.48901e-07	0.129207	0.776	0.746	0.0112646
Psmd8	3.50469e-07	-0.05048	0.023	0.082	0.0113152
Gadd45gip1	3.77981e-07	-0.0211792	0.001	0.04	0.0122035
Nop10	3.83672e-07	-0.0469719	0.022	0.079	0.0123872
Rnf8	3.94137e-07	-0.133752	0.219	0.356	0.0127251
Jakmip3	4.14327e-07	-0.139273	0.335	0.501	0.013377
Ryr2	4.17183e-07	0.0279741	0.997	0.999	0.0134692
Trp53bp1	4.21635e-07	-0.141386	0.311	0.461	0.0136129
Fam163b	4.28673e-07	-0.150213	0.399	0.535	0.0138402
Arid1b	4.33985e-07	-0.113637	0.845	0.934	0.0140116
Aifm3	4.50197e-07	-0.10669	0.135	0.24	0.0145351
Tmem132b	4.56906e-07	-0.0958853	0.906	0.954	0.0147517
Gm9968	4.58062e-07	-0.133045	0.196	0.324	0.014789
Arl6ip4	4.72937e-07	-0.0744077	0.04	0.107	0.0152692
Qdpr	4.9083e-07	-0.0390546	0.014	0.066	0.0158469
Gm37679	5.29251e-07	-0.138531	0.242	0.378	0.0170874
Hspe1	5.37928e-07	-0.0615676	0.076	0.16	0.0173675
Orai2	5.54211e-07	-0.150263	0.4	0.554	0.0178933
Tomm7	5.59068e-07	-0.0261123	0.003	0.042	0.0180501
Ccdc85b	5.62857e-07	-0.0341514	0.027	0.088	0.0181724
Hnrnpa0	5.6464e-07	-0.0848037	0.059	0.136	0.01823
Scand1	5.69158e-07	-0.0260835	0.009	0.055	0.0183758
Rps12	5.74885e-07	-0.116171	0.191	0.287	0.0185608
Eid1	5.88117e-07	-0.113797	0.177	0.284	0.018988
Bicdl1	6.24466e-07	-0.14934	0.422	0.594	0.0201615
Gm42439	6.25282e-07	-0.152302	0.624	0.785	0.0201879
Timp4	6.26586e-07	-0.106492	0.099	0.193	0.0202299
Pdgfb	6.3202e-07	-0.0738286	0.029	0.089	0.0204054
Abcc8	6.43182e-07	-0.139323	0.246	0.381	0.0207658
Otulin	6.53439e-07	-0.137385	0.304	0.442	0.0210969
Miat	6.59076e-07	-0.140992	0.652	0.78	0.0212789
Mki67	6.68506e-07	-0.0959627	0.085	0.178	0.0215834
Smim4	6.85361e-07	-0.116844	0.142	0.248	0.0221276
Gm32014	6.88926e-07	-0.11703	0.134	0.241	0.0222426
Shank1	6.89838e-07	-0.13207	0.279	0.42	0.0222721
Gm10558	6.99317e-07	-0.0786786	0.043	0.114	0.0225781
Prkce	7.07047e-07	-0.0378891	1	1	0.0228277
Alas2	7.13781e-07	-0.0807744	0.055	0.132	0.0230451
Taf1d	7.16902e-07	0.149656	0.459	0.373	0.0231459
Ube3a	7.26705e-07	-0.101502	0.938	0.983	0.0234624
Nnat	7.31236e-07	-0.11828	0.109	0.191	0.0236087
Pigyl	7.31461e-07	-0.0164968	0	0.035	0.023616
St3gal1	7.4925e-07	0.11402	0.155	0.079	0.0241903
Fbl	7.72067e-07	-0.0865642	0.075	0.156	0.024927
Uvrag	7.79209e-07	-0.157011	0.534	0.704	0.0251576
Rnf19a	7.79248e-07	-0.153327	0.407	0.565	0.0251588
Adamts18	7.92579e-07	0.0537472	0.039	0.004	0.0255892
Dnaja2	7.98015e-07	-0.13224	0.335	0.492	0.0257647
Cnr1	7.98286e-07	-0.0277325	0.007	0.051	0.0257735
Sorcs2	8.05281e-07	-0.151717	0.325	0.461	0.0259993
Nrip2	8.08502e-07	-0.112822	0.129	0.23	0.0261033
Mrps12	8.19206e-07	-0.0223824	0.007	0.051	0.0264489
Plekha2	8.19227e-07	-0.132315	0.2	0.323	0.0264496
Egr1	8.29133e-07	-0.0316889	0.001	0.038	0.0267694
Dusp12	8.36772e-07	-0.10914	0.115	0.211	0.027016
Tecr	8.57403e-07	-0.122121	0.334	0.444	0.0276821
Arpc3	8.60501e-07	-0.107602	0.213	0.328	0.0277821
Pmepa1	8.62241e-07	-0.0866782	0.042	0.108	0.0278383
Gm49226	8.64186e-07	-0.0653646	0.022	0.078	0.0279011
Gabrb3	8.66433e-07	-0.0395454	1	1	0.0279736
Rps20	8.6762e-07	-0.0902293	0.14	0.229	0.028012
Rtl8a	8.77165e-07	-0.0234801	0.01	0.057	0.0283201
B2m	8.77355e-07	-0.0298221	0.004	0.045	0.0283263
Ndufb9	8.77365e-07	-0.0593786	0.109	0.201	0.0283266
Ndufb7	8.82583e-07	-0.0265569	0.017	0.07	0.0284951
Kcnq5	9.01212e-07	0.0606335	0.053	0.011	0.0290965
Itga7	9.30783e-07	-0.0979894	0.082	0.17	0.0300513
Gm12940	9.31501e-07	0.149561	0.371	0.286	0.0300744
Nell2	9.48394e-07	-0.0673609	0.977	0.992	0.0306198
4930545L23Rik	1.01654e-06	-0.125716	0.17	0.283	0.0328199
Eif2b4	1.02559e-06	-0.105449	0.132	0.239	0.0331121
Rap2b	1.04688e-06	-0.108445	0.137	0.244	0.0337994
4930473D10Rik	1.06623e-06	-0.0734758	0.027	0.087	0.0344244
Gm47350	1.06669e-06	-0.0814317	0.055	0.13	0.0344392
Galnt1	1.11146e-06	-0.137351	0.365	0.527	0.0358846
Gm49876	1.11357e-06	-0.0675708	0.023	0.079	0.0359529
Ptn	1.12706e-06	-0.0828393	0.124	0.216	0.0363882
Yif1b	1.13047e-06	-0.0347352	0.01	0.056	0.0364983
Ccser1	1.15677e-06	0.0555582	0.996	0.992	0.0373476
Ywhag	1.16176e-06	-0.126803	0.364	0.506	0.0375086
H2afj	1.16572e-06	-0.0404598	0.05	0.12	0.0376364
Clstn2	1.17168e-06	0.0490789	0.999	0.999	0.0378287
Map3k4	1.17671e-06	-0.14515	0.376	0.524	0.0379913
Fam205c	1.17695e-06	-0.0526821	0.007	0.05	0.037999
Reep5	1.17984e-06	-0.11749	0.17	0.258	0.0380922
Ippk	1.18321e-06	-0.123387	0.245	0.392	0.0382012
Syt1	1.23074e-06	0.0299599	1	1	0.0397358
Sh3bp5	1.24534e-06	-0.145576	0.473	0.611	0.040207
Gm36988	1.25546e-06	-0.0783952	0.042	0.109	0.0405337
Ptk2b	1.29029e-06	-0.113843	0.839	0.931	0.0416584
B3galt5	1.30001e-06	-0.110358	0.19	0.316	0.041972
9630013A20Rik	1.32974e-06	-0.116741	0.109	0.2	0.0429319
Prkd1	1.3328e-06	0.0657417	0.924	0.945	0.0430309
Rab5if	1.33472e-06	-0.0793064	0.073	0.152	0.0430927
Vgf	1.34342e-06	-0.0222369	0.004	0.044	0.0433735
Xpa	1.34557e-06	-0.110954	0.163	0.275	0.0434432
Slc9a9	1.34897e-06	-0.138197	0.685	0.809	0.0435529
Clmn	1.35727e-06	-0.116445	0.181	0.291	0.0438208
Mapk8ip3	1.36539e-06	-0.128014	0.282	0.417	0.0440829
Psmb6	1.38502e-06	-0.0455381	0.04	0.105	0.0447167
Xylt2	1.38996e-06	-0.0614629	0.024	0.082	0.0448762
Epha3	1.39661e-06	0.141176	0.65	0.616	0.045091
Phldb1	1.41864e-06	-0.020176	0.003	0.04	0.0458023
Nphp4	1.42051e-06	-0.110769	0.167	0.283	0.0458627
Gnas	1.44731e-06	-0.118841	0.414	0.533	0.0467278
Gm26953	1.45042e-06	-0.055005	0.012	0.058	0.0468282
Traf3ip2	1.48173e-06	-0.109957	0.155	0.266	0.0478392
4933400F21Rik	1.48615e-06	-0.0892549	0.065	0.142	0.0479819
Ddhd1	1.49505e-06	-0.139106	0.332	0.475	0.0482692
Slc12a5	1.51371e-06	-0.140742	0.377	0.497	0.0488718
Znhit3	1.51927e-06	-0.0361042	0.007	0.049	0.0490511
Rpl6	1.52642e-06	-0.107004	0.365	0.512	0.049282
Tmed2	1.53846e-06	-0.0975776	0.135	0.234	0.0496707
Gm10544	1.56666e-06	-0.0897912	0.069	0.15	0.0505813
Flrt3	1.57072e-06	-0.122543	0.271	0.418	0.0507123
Gm47661	1.62485e-06	-0.0653438	0.029	0.088	0.0524599
Gm38134	1.63499e-06	-0.107968	0.125	0.227	0.0527872
Tmem117	1.68426e-06	-0.145241	0.635	0.76	0.0543779
Dgat2	1.72064e-06	-0.11528	0.199	0.322	0.0555525
Iffo2	1.72488e-06	-0.0728998	0.04	0.106	0.0556894
Pla2g4e	1.73737e-06	-0.139908	0.272	0.401	0.0560927
Gm19667	1.74662e-06	-0.0501864	0.006	0.046	0.0563913
Aco1	1.75009e-06	-0.093144	0.071	0.149	0.0565034
Stmn2	1.82655e-06	-0.0594146	0.085	0.165	0.058972
Arhgef10l	1.89091e-06	-0.0827114	0.053	0.124	0.0610499
Dtnbos	1.91113e-06	-0.132106	0.272	0.41	0.0617028
Rpl23a	1.93546e-06	-0.0843317	0.086	0.164	0.0624882
Gm50232	1.96644e-06	-0.100094	0.099	0.19	0.0634885
Dner	1.97276e-06	-0.0207546	0.006	0.046	0.0636924
Brip1os	1.9746e-06	-0.118582	0.214	0.339	0.0637521
Rexo1	1.97574e-06	-0.0888211	0.071	0.15	0.0637889
Atg16l2	1.98282e-06	-0.0974454	0.091	0.175	0.0640173
Mitf	1.98285e-06	-0.136997	0.259	0.38	0.0640183
Prdx5	1.99652e-06	-0.0782222	0.122	0.212	0.0644597
Muc15	2.07522e-06	-0.0961205	0.089	0.178	0.0670005
Ncald	2.09897e-06	-0.126296	0.771	0.884	0.0677672
Pak7	2.1096e-06	0.0955251	0.776	0.782	0.0681106
Snap25	2.13495e-06	0.0581091	0.976	0.975	0.0689291
Prdm11	2.17984e-06	-0.109636	0.15	0.258	0.0703783
Gm1992	2.18918e-06	-0.14818	0.315	0.436	0.0706798
Ndufab1	2.23204e-06	-0.0772091	0.099	0.178	0.0720638
Git2	2.24746e-06	-0.122839	0.201	0.324	0.0725614
Gm16599	2.29325e-06	-0.105797	0.104	0.191	0.0740397
Hivep2	2.30613e-06	0.0584601	0.981	0.978	0.0744557
Zcchc7	2.32281e-06	0.0677341	0.94	0.946	0.0749942
Fabp3	2.35111e-06	-0.0205586	0.007	0.048	0.0759081
Kif1a	2.379e-06	-0.128802	0.378	0.517	0.0768083
Sema6d	2.48234e-06	0.112781	0.868	0.84	0.0801449
Lypd1	2.56531e-06	-0.0963514	0.106	0.198	0.0828236
Elof1	2.56894e-06	-0.0197291	0	0.031	0.0829409
Galntl6	2.5733e-06	0.04902	0.024	0	0.0830815
F2rl2	2.67228e-06	-0.0654013	0.027	0.085	0.0862773
Map2k2	2.68538e-06	-0.105137	0.144	0.241	0.0867003
Gm11655	2.73423e-06	-0.055384	0.019	0.069	0.0882774
Trappc10	2.7396e-06	-0.107251	0.164	0.277	0.0884508
Tubb4b	2.90851e-06	-0.0220252	0.001	0.035	0.0939042
Lpp	2.94212e-06	-0.144783	0.476	0.627	0.0949893
Tceal8	2.98557e-06	-0.0267842	0.006	0.045	0.096392
Uchl4	3.03394e-06	-0.0980762	0.111	0.206	0.0979538
Fibcd1	3.03446e-06	-0.0278998	0.003	0.038	0.0979705
Kcnj13	3.06544e-06	-0.0706703	0.032	0.089	0.0989709
Rnf146	3.10172e-06	-0.0956869	0.154	0.258	0.100142
Nxpe3	3.14123e-06	-0.0873608	0.122	0.222	0.101418
Setd7	3.25551e-06	-0.123364	0.291	0.421	0.105107
Actn4	3.34025e-06	-0.120366	0.266	0.398	0.107843
Coa3	3.34615e-06	-0.0203168	0.012	0.056	0.108034
Car2	3.38943e-06	-0.0230613	0.02	0.072	0.109431
Frmpd1	3.54163e-06	-0.103074	0.109	0.202	0.114345
Gm39214	3.54843e-06	-0.0859788	0.063	0.135	0.114564
Atp5g1	3.55793e-06	-0.0274539	0.01	0.053	0.114871
Tifa	3.6239e-06	-0.0875731	0.065	0.139	0.117001
Atp5f1	3.65085e-06	-0.10214	0.24	0.342	0.117871
D930015M05Rik	3.66794e-06	-0.0531274	0.017	0.066	0.118423
Map1b	3.69447e-06	-0.065663	0.974	0.99	0.11928
Fahd2a	3.79624e-06	-0.0393312	0.006	0.044	0.122565
5031425E22Rik	3.80874e-06	0.12265	0.627	0.584	0.122969
Ptger4	3.81128e-06	-0.0754554	0.046	0.112	0.123051
Nrip3	3.8437e-06	-0.0961875	0.109	0.199	0.124098
Car4	3.84457e-06	-0.0832591	0.068	0.142	0.124126
Brms1	3.95027e-06	-0.089023	0.088	0.171	0.127538
Lrrc14	4.02895e-06	-0.0766364	0.06	0.134	0.130079
Pcdh10	4.06299e-06	-0.0774737	0.052	0.117	0.131178
Crtc1	4.07906e-06	-0.131808	0.318	0.449	0.131697
Bzw1	4.15522e-06	-0.0902539	0.104	0.191	0.134155
A430090L17Rik	4.17308e-06	-0.0888114	0.075	0.153	0.134732
Srpr	4.22027e-06	-0.112157	0.213	0.332	0.136256
5031439G07Rik	4.263e-06	-0.118254	0.258	0.38	0.137635
Pou3f1	4.36363e-06	-0.0253349	0.001	0.034	0.140884
Phgdh	4.37326e-06	-0.0220226	0.001	0.034	0.141195
Tyk2	4.47829e-06	-0.101016	0.129	0.227	0.144586
Clta	4.51201e-06	-0.111052	0.282	0.406	0.145675
Pex5l	4.52999e-06	0.137698	0.712	0.702	0.146255
Fjx1	4.61275e-06	-0.0668284	0.029	0.084	0.148927
Soga3	4.63502e-06	-0.1298	0.535	0.684	0.149646
Srrt	4.71135e-06	-0.103793	0.191	0.302	0.152111
Gm42556	4.99631e-06	-0.0631538	0.029	0.085	0.161311
Ajap1	5.07671e-06	-0.091662	0.114	0.204	0.163907
Gm36198	5.14353e-06	-0.0882757	0.114	0.206	0.166064
Eno2	5.14882e-06	-0.0826325	0.167	0.267	0.166235
Il6ra	5.1671e-06	-0.0833269	0.056	0.124	0.166825
Rsf1os2	5.27927e-06	-0.0948995	0.094	0.177	0.170447
4930557K07Rik	5.31636e-06	-0.089075	0.083	0.163	0.171644
Uspl1	5.33308e-06	-0.0780523	0.075	0.153	0.172184
Rps6ka2	5.37254e-06	-0.131794	0.318	0.458	0.173458
Tmem258	5.41736e-06	-0.0195411	0.007	0.046	0.174905
Arhgap23	5.42505e-06	-0.0996007	0.108	0.185	0.175153
Dynll2	5.46368e-06	-0.0741276	0.078	0.149	0.1764
Gm17227	5.50949e-06	-0.113614	0.201	0.315	0.177879
Gm15496	5.52353e-06	-0.109524	0.154	0.256	0.178333
Krtcap2	5.52574e-06	-0.0144249	0.007	0.046	0.178404
E330018M18Rik	5.68388e-06	-0.0881858	0.058	0.126	0.18351
Negr1	5.71761e-06	0.0335532	1	0.999	0.184599
Pfkfb4	5.74172e-06	-0.0615497	0.03	0.086	0.185377
Dlgap2	5.77157e-06	-0.0340529	0.999	1	0.186341
Larp1	5.8323e-06	-0.121575	0.321	0.467	0.188302
Ddx24	5.95689e-06	-0.127179	0.433	0.568	0.192324
Dnaja3	6.01585e-06	-0.0889777	0.094	0.177	0.194228
Mir9-3hg	6.186e-06	-0.116864	0.255	0.388	0.199721
Ildr2	6.19232e-06	-0.133286	0.54	0.693	0.199925
Gm47460	6.19657e-06	-0.0666756	0.03	0.086	0.200062
Gm17114	6.22071e-06	-0.0405464	0.004	0.039	0.200842
Hist1h2bc	6.23598e-06	-0.0642615	0.049	0.112	0.201335
Rsrp1	6.24458e-06	-0.116978	0.649	0.728	0.201612
Ctnnal1	6.25369e-06	-0.102242	0.144	0.244	0.201906
Ttbk1	6.25863e-06	-0.0895297	0.104	0.191	0.202066
6530409C15Rik	6.30539e-06	-0.110017	0.165	0.268	0.203576
Stx16	6.40292e-06	-0.126371	0.342	0.485	0.206725
Gm15563	6.52617e-06	-0.0970952	0.122	0.217	0.210704
Sema4f	6.52836e-06	-0.0912081	0.089	0.169	0.210775
Rpl22	6.5394e-06	-0.091052	0.098	0.17	0.211131
Kcnh5	6.55348e-06	-0.111427	0.16	0.259	0.211586
Sfpq	6.60871e-06	-0.127259	0.656	0.792	0.213369
Eif2s3y	6.61811e-06	0.140556	0.568	0.495	0.213672
Stk39	6.63163e-06	-0.12915	0.476	0.606	0.214109
Capza2	6.71331e-06	-0.12021	0.252	0.36	0.216746
Cp	6.82148e-06	-0.0394514	0.004	0.039	0.220238
Gpn3	6.84911e-06	-0.0819784	0.059	0.127	0.22113
Gm19951	6.95203e-06	-0.0541588	0.046	0.111	0.224453
Nrbp2	6.9662e-06	-0.0626101	0.022	0.069	0.224911
Dhx33	6.97362e-06	-0.0927637	0.127	0.22	0.22515
Stox2	6.99827e-06	-0.107921	0.882	0.973	0.225946
Plcl1	7.01984e-06	-0.0883658	0.942	0.978	0.226643
Lrtm2	7.02148e-06	-0.0614813	0.03	0.085	0.226696
Cbx4	7.0435e-06	-0.0775985	0.069	0.142	0.227406
Nsmce2	7.06163e-06	-0.132776	0.42	0.58	0.227992
Filip1l	7.12825e-06	-0.07106	0.053	0.121	0.230143
Frmpd4	7.21561e-06	-0.0916251	0.94	0.966	0.232963
Bop1	7.28567e-06	-0.0945838	0.128	0.222	0.235225
Rasgrf1	7.38203e-06	-0.0745492	0.961	0.99	0.238336
Stum	7.46788e-06	-0.118722	0.295	0.429	0.241108
Plxdc2	7.48427e-06	0.139673	0.502	0.434	0.241637
Cemip	7.5579e-06	-0.136703	0.504	0.639	0.244014
C1qtnf4	7.56601e-06	-0.111543	0.472	0.592	0.244276
Fnip2	7.5998e-06	-0.140092	0.417	0.558	0.245367
Ldlrad3	7.65235e-06	-0.109522	0.222	0.344	0.247064
Akap8l	7.65994e-06	-0.127732	0.568	0.704	0.247309
BB365896	8.01606e-06	-0.0687629	0.039	0.098	0.258807
Rab10	8.12451e-06	-0.136585	0.56	0.701	0.262308
Tsnax	8.25406e-06	-0.102398	0.186	0.294	0.266491
Aggf1	8.26022e-06	-0.0831899	0.089	0.17	0.26669
Cdc42bpa	8.33846e-06	0.060287	0.917	0.94	0.269215
Grina	8.34602e-06	-0.115979	0.422	0.523	0.26946
Myt1l	8.35571e-06	0.0416656	0.983	0.99	0.269772
Osbpl3	8.44794e-06	-0.104475	0.158	0.263	0.27275
Lingo1	8.57702e-06	-0.108453	0.216	0.322	0.276918
Vamp2	8.66966e-06	-0.0774634	0.108	0.187	0.279909
Rnaseh2c	8.71016e-06	-0.0462455	0.024	0.074	0.281216
Syt7	8.90254e-06	-0.116976	0.77	0.885	0.287427
Gm28307	8.9329e-06	-0.0931928	0.104	0.19	0.288408
Eif5a	8.9352e-06	-0.0481656	0.042	0.099	0.288482
Nefl	8.93552e-06	-0.0930544	0.135	0.221	0.288492
Med29	9.02604e-06	-0.0190672	0	0.028	0.291415
Dnah9	9.08156e-06	-0.136933	0.485	0.62	0.293207
Pakap	9.10256e-06	-0.109798	0.839	0.932	0.293885
Nckipsd	9.17496e-06	-0.0643146	0.033	0.088	0.296223
Gm47071	9.23511e-06	-0.0663663	0.039	0.098	0.298165
Sdk1	9.245e-06	-0.111657	0.132	0.222	0.298484
Rpl29	9.28733e-06	-0.0580766	0.088	0.163	0.299851
Nek6	9.51864e-06	-0.10078	0.151	0.254	0.307319
Gm29994	9.51928e-06	-0.0591039	0.022	0.07	0.307339
Grik3	9.61233e-06	-0.127567	0.292	0.427	0.310344
Hnrnpf	9.62337e-06	-0.0883152	0.128	0.22	0.3107
Atp1a2	9.73276e-06	-0.0305099	0.016	0.06	0.314232
Akain1	9.81301e-06	-0.114272	0.18	0.286	0.316823
Slit3	9.87703e-06	-0.030081	0.999	1	0.31889
Gm10785	9.96013e-06	-0.115245	0.227	0.343	0.321573
Mapk8ip1	1.00141e-05	-0.0830486	0.112	0.196	0.323317
4933413L06Rik	1.01405e-05	0.0213878	0.022	0	0.327397
Ncs1	1.02078e-05	-0.117887	0.226	0.342	0.32957
Gm16845	1.06351e-05	-0.0592534	0.035	0.092	0.343366
Cdc73	1.08222e-05	0.126973	0.45	0.387	0.349405
Mcl1	1.08286e-05	-0.0651701	0.046	0.107	0.349612
A730090N16Rik	1.08294e-05	-0.0680647	0.047	0.111	0.349638
Nufip1	1.08419e-05	-0.084741	0.096	0.178	0.350041
Gm12592	1.08626e-05	-0.0837886	0.069	0.141	0.35071
Cdh8	1.09395e-05	-0.0608582	0.981	0.996	0.353194
Gm37982	1.10165e-05	-0.0661331	0.046	0.107	0.355678
Dnm1	1.10737e-05	-0.115304	0.491	0.619	0.357524
Bdh1	1.11606e-05	-0.0931221	0.091	0.168	0.36033
Nxpe2	1.1516e-05	-0.066548	0.032	0.085	0.371806
Agap2	1.1629e-05	-0.093808	0.19	0.302	0.375455
Prickle2	1.16931e-05	-0.0721258	0.931	0.954	0.377523
Gm10649	1.18074e-05	0.135482	0.502	0.425	0.381212
Rgs7	1.18324e-05	0.031707	0.981	0.989	0.382021
9130015G15Rik	1.19631e-05	-0.0463752	0.007	0.044	0.386239
Purb	1.20332e-05	-0.1031	0.197	0.305	0.388504
Galnt16	1.20721e-05	-0.129026	0.426	0.572	0.38976
8030453O22Rik	1.21009e-05	-0.0630351	0.029	0.08	0.390689
Gda	1.21139e-05	0.116691	0.62	0.564	0.391111
Dcaf10	1.2255e-05	-0.110717	0.219	0.336	0.395665
Inka2	1.26613e-05	-0.0929583	0.187	0.297	0.408782
Abr	1.26782e-05	-0.0924601	0.849	0.911	0.409328
Mmp16	1.27021e-05	0.0417725	0.993	0.997	0.410099
Chst1	1.27076e-05	-0.0950276	0.239	0.351	0.410278
Polq	1.2819e-05	-0.0677361	0.049	0.113	0.413874
Itpka	1.31215e-05	-0.116183	0.357	0.501	0.423641
Apod	1.31233e-05	-0.0363014	0.013	0.054	0.4237
Manf	1.33533e-05	-0.115042	0.25	0.342	0.431124
Ctnna2	1.33777e-05	0.040297	0.993	0.997	0.431913
Zcchc14	1.33785e-05	-0.119462	0.253	0.384	0.431937
Fbxo10	1.34159e-05	-0.123847	0.262	0.384	0.433145
Psmd7	1.35137e-05	-0.10837	0.207	0.308	0.436302
Gm43713	1.35296e-05	-0.100387	0.186	0.295	0.436817
Gm15965	1.35345e-05	-0.0647136	0.047	0.109	0.436976
Tspyl4	1.37004e-05	-0.0985727	0.177	0.276	0.442331
Gm10135	1.38096e-05	-0.065779	0.037	0.094	0.445858
Dpf3	1.38142e-05	0.12522	0.594	0.553	0.446004
Gm13883	1.38317e-05	-0.084047	0.081	0.156	0.446571
Prodh	1.39159e-05	-0.0805339	0.069	0.137	0.44929
Utp6	1.4254e-05	-0.0777149	0.055	0.118	0.460205
4930565N06Rik	1.4396e-05	-0.0609054	0.037	0.095	0.464791
Csmd2	1.46353e-05	-0.101261	0.853	0.921	0.472516
Rnps1	1.47126e-05	-0.104975	0.227	0.351	0.475011
Ttr	1.47266e-05	-0.0450765	0.013	0.054	0.475462
Elk3	1.48125e-05	-0.0901045	0.138	0.235	0.478237
Eif4b	1.48302e-05	-0.093372	0.164	0.257	0.478809
Tspyl1	1.50103e-05	-0.0405229	0.02	0.066	0.484622
Upp2	1.53767e-05	0.0938262	0.829	0.819	0.496453
Ptpa	1.54123e-05	-0.0976537	0.163	0.26	0.4976
Scrt1	1.54466e-05	-0.0521559	0.019	0.064	0.498709
Chd4	1.55319e-05	-0.118406	0.443	0.597	0.501464
Olfm1	1.55475e-05	-0.102559	0.777	0.88	0.501967
Glra2	1.55774e-05	0.129282	0.2	0.128	0.502932
Fabp5	1.55865e-05	-0.024403	0.003	0.034	0.503226
Gm12258	1.57202e-05	-0.0836722	0.083	0.158	0.507544
Ivd	1.58602e-05	-0.100267	0.174	0.28	0.512063
Kcnk2	1.58919e-05	-0.12494	0.276	0.402	0.513087
Ndufb6	1.59697e-05	-0.0473031	0.033	0.085	0.515599
Cpsf6	1.60281e-05	-0.11679	0.623	0.742	0.517483
Kmt2b	1.60624e-05	-0.0807007	0.076	0.149	0.518591
Tead1	1.61367e-05	0.121963	0.639	0.58	0.520991
Pdcd4	1.6144e-05	0.120988	0.558	0.515	0.521224
Tmem160	1.61573e-05	-0.0183251	0.001	0.03	0.521654
Map1a	1.62635e-05	-0.0756607	0.106	0.19	0.525082
Gm10516	1.64227e-05	-0.0907187	0.14	0.236	0.530222
Lurap1	1.661e-05	-0.0614407	0.035	0.089	0.536269
Gm12526	1.66627e-05	-0.0628704	0.023	0.07	0.537973
Stk24	1.67842e-05	-0.08659	0.125	0.217	0.541893
Mpg	1.68415e-05	-0.0656249	0.049	0.111	0.543744
Colgalt1	1.70763e-05	-0.0890169	0.104	0.184	0.551327
Rpl7a	1.71089e-05	-0.049569	0.072	0.14	0.552379
Sned1	1.71435e-05	-0.0596206	0.013	0.053	0.553496
Iscu	1.73447e-05	-0.0734935	0.059	0.121	0.559991
Tex50	1.74191e-05	-0.0895068	0.089	0.166	0.562393
Hnrnpu	1.77878e-05	-0.116259	0.702	0.818	0.574299
1600010M07Rik	1.79204e-05	-0.121559	0.286	0.397	0.578578
Scn8a	1.82241e-05	-0.106125	0.859	0.959	0.588384
Car12	1.83104e-05	0.140881	0.338	0.266	0.59117
Gm10130	1.83959e-05	-0.0713717	0.058	0.122	0.593931
St8sia1	1.85931e-05	-0.0970035	0.165	0.264	0.600296
B4gat1	1.8661e-05	-0.0659381	0.068	0.133	0.602489
Eif4g2	1.88984e-05	-0.101613	0.209	0.306	0.610155
Sncb	1.89701e-05	-0.07082	0.111	0.185	0.61247
Kcnb1	1.91757e-05	-0.123413	0.37	0.511	0.619108
Arl15	1.91884e-05	0.0742215	0.883	0.891	0.619517
Gm15461	1.95218e-05	-0.0574162	0.026	0.075	0.63028
Hspd1	1.95747e-05	-0.0682376	0.075	0.145	0.63199
Dlat	1.97953e-05	-0.0882141	0.18	0.291	0.639112
Ice1	1.99294e-05	-0.117002	0.341	0.48	0.64344
Mgat4c	2.016e-05	0.0398937	0.02	0	0.650886
Arf5	2.06162e-05	-0.0623114	0.151	0.241	0.665614
Tmem203	2.08773e-05	-0.0237062	0	0.026	0.674044
Ssbp2	2.09513e-05	-0.101628	0.827	0.893	0.676433
Oxct1	2.1125e-05	-0.131699	0.522	0.679	0.682043
Gm10563	2.12437e-05	-0.08606	0.088	0.164	0.685875
9630015K15Rik	2.13629e-05	-0.0622039	0.032	0.084	0.689724
Pdzk1	2.15149e-05	-0.0392172	0.006	0.039	0.694631
Lyst	2.15368e-05	-0.0949288	0.852	0.909	0.695339
Trp53i11	2.17601e-05	-0.0669766	0.045	0.102	0.702547
Vapb	2.20176e-05	-0.0849917	0.121	0.206	0.710859
Zeb2	2.29599e-05	0.0430883	0.99	0.993	0.741282
Slc16a4	2.30085e-05	-0.0972043	0.14	0.232	0.742854
Psma4	2.30532e-05	-0.0725609	0.063	0.125	0.744297
Gm10419	2.31569e-05	-0.0963211	0.213	0.318	0.747644
Aste1	2.34267e-05	-0.0842614	0.128	0.218	0.756354
4930567K20Rik	2.34871e-05	-0.128338	0.322	0.458	0.758306
1110046J04Rik	2.37451e-05	-0.0748528	0.047	0.105	0.766633
Fndc1	2.38644e-05	-0.0826629	0.088	0.164	0.770486
Gm16068	2.43413e-05	-0.0592094	0.033	0.086	0.785883
Gm15998	2.44003e-05	-0.0327909	0.001	0.029	0.787789
Uqcc3	2.45071e-05	-0.0194601	0.001	0.029	0.791235
Ptprf	2.45327e-05	-0.0680118	0.04	0.094	0.792063
Slbp	2.47682e-05	-0.0665736	0.04	0.095	0.799665
Pfdn4	2.51575e-05	-0.0525818	0.04	0.096	0.812235
Golm1	2.52346e-05	-0.102598	0.212	0.323	0.814725
Cnn3	2.54118e-05	-0.0682152	0.056	0.118	0.820446
Cdk16	2.5534e-05	-0.071123	0.078	0.15	0.82439
Itpkb	2.56106e-05	-0.0904738	0.132	0.22	0.826863
Gm48383	2.56522e-05	-0.0998071	0.164	0.26	0.828208
Agfg2	2.58433e-05	-0.11674	0.275	0.397	0.834377
Il16	2.60348e-05	-0.110494	0.237	0.355	0.84056
Atp2a2	2.66545e-05	-0.117907	0.485	0.616	0.860568
Il1r2	2.68823e-05	-0.0565497	0.026	0.074	0.867921
Hspa2	2.69636e-05	-0.0334733	0.009	0.044	0.870548
Ppp5c	2.72297e-05	-0.0629313	0.065	0.128	0.879139
Gde1	2.73281e-05	-0.0749771	0.177	0.269	0.882314
1700054A03Rik	2.74405e-05	-0.0521793	0.02	0.065	0.885943
Anp32b	2.7837e-05	-0.0653692	0.059	0.122	0.898746
Dpp6	2.80132e-05	-0.0398762	0.997	1	0.904433
B3gat2	2.80285e-05	-0.0588778	0.039	0.094	0.904928
Moxd1	2.88541e-05	-0.0708769	0.053	0.114	0.931582
Cebpzos	2.89949e-05	-0.0341502	0.009	0.044	0.93613
Exosc3	2.93772e-05	-0.0608643	0.032	0.082	0.948471
Gm29361	3.0705e-05	-0.0516262	0.017	0.059	0.991343
Vps37b	3.08163e-05	-0.104893	0.229	0.345	0.994934
4921511C10Rik	3.09511e-05	-0.124604	0.355	0.469	0.999289
Gm43140	3.15867e-05	-0.0583133	0.029	0.078	1
Tnip2	3.17161e-05	-0.102843	0.207	0.316	1
Sytl2	3.17642e-05	-0.0139261	0	0.025	1
Ilvbl	3.17642e-05	-0.0195857	0	0.025	1
Gm47428	3.17642e-05	-0.0323129	0	0.025	1
Glcci1	3.19725e-05	0.137965	0.419	0.365	1
Gm14330	3.20968e-05	-0.0934764	0.148	0.241	1
Gm26672	3.22495e-05	-0.100999	0.191	0.294	1
Gm14798	3.23242e-05	-0.0786198	0.065	0.13	1
Xylt1	3.25828e-05	-0.101476	0.193	0.288	1
Slc22a17	3.32203e-05	-0.109045	0.44	0.533	1
Mt3	3.36148e-05	-0.0190395	0.013	0.051	1
Gripap1	3.36175e-05	-0.107177	0.268	0.389	1
Ddhd2	3.36672e-05	-0.11982	0.463	0.625	1
Xkr4	3.38673e-05	0.0428585	0.988	0.991	1
Zfp608	3.41766e-05	0.0959143	0.814	0.784	1
Ago1	3.42814e-05	-0.102266	0.233	0.349	1
Lyn	3.42882e-05	-0.0808867	0.158	0.258	1
Rer1	3.44886e-05	-0.0672347	0.063	0.123	1
Tro	3.46619e-05	-0.105106	0.22	0.323	1
Pfn2	3.48305e-05	-0.0806349	0.177	0.266	1
Gm17108	3.49486e-05	-0.0548226	0.024	0.07	1
Kcnd3	3.50879e-05	-0.107261	0.82	0.911	1
Gm17545	3.5478e-05	-0.0442737	0.017	0.059	1
Slc24a2	3.56952e-05	-0.050078	0.993	0.999	1
Gm15880	3.60428e-05	-0.0443433	0.013	0.051	1
Gm15178	3.66924e-05	-0.0323374	0.001	0.028	1
Prox2	3.67462e-05	-0.0741257	0.071	0.139	1
Gm4632	3.69204e-05	-0.0351909	0.003	0.031	1
Gmps	3.74079e-05	-0.0922277	0.168	0.268	1
Pcdh11x	3.74685e-05	-0.126374	0.137	0.217	1
Rbm3	3.76069e-05	-0.090612	0.216	0.315	1
Diras2	3.7988e-05	-0.0981705	0.207	0.315	1
Kalrn	3.81413e-05	-0.0248921	1	1	1
Uty	3.8234e-05	0.111181	0.558	0.503	1
2023-03-05	3.82647e-05	-0.0783325	0.142	0.236	1
Gm26879	3.86857e-05	-0.0672643	0.069	0.136	1
Homer3	3.89358e-05	-0.0603207	0.033	0.083	1
Mrs2	3.90522e-05	-0.0775275	0.111	0.19	1
Nol4l	3.96963e-05	-0.116471	0.311	0.44	1
Scn3b	4.06394e-05	-0.127995	0.551	0.713	1
Rpl39	4.14207e-05	-0.035863	0.04	0.094	1
Adarb1	4.16789e-05	-0.131804	0.479	0.626	1
Gns	4.20249e-05	-0.0916001	0.167	0.255	1
Spock3	4.21223e-05	0.085303	0.829	0.831	1
Gm28379	4.25391e-05	-0.0839705	0.108	0.188	1
Mat2a	4.25785e-05	-0.113405	0.422	0.547	1
Kcnd2	4.26596e-05	-0.0218294	1	1	1
Ppp1r13b	4.2707e-05	-0.109884	0.753	0.864	1
Emc6	4.27299e-05	-0.0187745	0.006	0.037	1
Gm12224	4.28724e-05	-0.0499275	0.017	0.058	1
A630089N07Rik	4.32698e-05	-0.119917	0.305	0.423	1
Cdk8	4.36601e-05	-0.122685	0.563	0.722	1
Gabarapl2	4.42145e-05	-0.0801878	0.14	0.216	1
Gpatch8	4.43099e-05	0.0701256	0.827	0.854	1
Chadl	4.44826e-05	-0.0540376	0.017	0.057	1
Madd	4.4924e-05	-0.113355	0.335	0.461	1
Gabpb2	4.52988e-05	-0.11342	0.292	0.419	1
Ppfia3	4.55779e-05	-0.0885386	0.155	0.245	1
Garnl3	4.56277e-05	-0.0800078	0.102	0.175	1
Dnajc27	4.57821e-05	-0.0774935	0.108	0.188	1
Pqlc1	4.59857e-05	-0.0768967	0.098	0.173	1
Zfr2	4.60785e-05	-0.0846806	0.151	0.241	1
Polr2h	4.64161e-05	-0.0479204	0.024	0.069	1
Adora1	4.6464e-05	-0.0946394	0.144	0.231	1
Ppfia2	4.6503e-05	0.0211504	1	1	1
Romo1	4.6567e-05	-0.0282608	0.014	0.053	1
Gm26542	4.65892e-05	-0.0793002	0.099	0.173	1
Adam11	4.73404e-05	-0.0738016	0.118	0.198	1
Gm42413	4.7698e-05	-0.0398988	0.016	0.055	1
Cabin1	4.78445e-05	-0.106041	0.324	0.461	1
Npc2	4.78744e-05	-0.0349065	0.013	0.05	1
Tnrc6c	4.7891e-05	-0.0700789	0.95	0.978	1
Gtf3c6	4.83458e-05	-0.0135027	0	0.023	1
Ubxn11	4.85988e-05	-0.0980221	0.207	0.321	1
4933412E12Rik	4.9173e-05	-0.0401798	0.012	0.048	1
Mrps16	4.95841e-05	-0.0320149	0.02	0.061	1
Mir670hg	4.99391e-05	-0.0701722	0.036	0.086	1
Lurap1l	5.01073e-05	-0.121394	0.436	0.563	1
Ciao2b	5.04799e-05	-0.0250887	0.004	0.034	1
Dynll1	5.0501e-05	-0.0635379	0.223	0.32	1
Ube2g2	5.05176e-05	-0.064676	0.083	0.154	1
Cacng5	5.05811e-05	-0.0632548	0.033	0.082	1
Pou6f2	5.06289e-05	0.107189	0.115	0.061	1
Ip6k2	5.07643e-05	-0.109505	0.327	0.454	1
Msra	5.14289e-05	0.0666376	0.935	0.943	1
Atp5c1	5.23556e-05	-0.0911642	0.262	0.358	1
Smad7	5.29645e-05	-0.0807996	0.083	0.152	1
4930579G18Rik	5.32919e-05	-0.0505627	0.026	0.073	1
Psmd3	5.36142e-05	-0.0675878	0.052	0.106	1
Pitpnm2	5.39514e-05	-0.116868	0.701	0.826	1
Glis2	5.45143e-05	-0.0713565	0.065	0.128	1
Smyd5	5.45752e-05	-0.0555598	0.035	0.084	1
Mal	5.47879e-05	-0.058162	0.065	0.122	1
Matn2	5.48044e-05	-0.112036	0.281	0.393	1
Ak5	5.53828e-05	-0.0654416	0.948	0.978	1
Lrrc41	5.54324e-05	-0.0759909	0.094	0.166	1
Dixdc1	5.54587e-05	-0.109109	0.311	0.435	1
Edf1	5.56982e-05	-0.0486695	0.081	0.144	1
Tmc7	5.62956e-05	-0.0759501	0.063	0.124	1
Kcnk9	5.6534e-05	-0.101178	0.213	0.317	1
Calr	5.66457e-05	-0.0852548	0.183	0.259	1
Vps29	5.73782e-05	-0.10171	0.243	0.346	1
Tbc1d10b	5.74029e-05	-0.0655794	0.055	0.112	1
Cdc25b	5.78041e-05	-0.0421334	0.016	0.055	1
Esrrg	5.83869e-05	-0.129497	0.426	0.54	1
Fam53b	5.85916e-05	-0.0779312	0.092	0.165	1
Sptbn4	5.87309e-05	-0.115904	0.653	0.777	1
Grhl2	5.88463e-05	-0.0503001	0.023	0.067	1
Slc7a14	5.9167e-05	0.0733917	0.896	0.893	1
Ppib	6.03287e-05	-0.0992858	0.298	0.401	1
Gm10309	6.11868e-05	-0.0442095	0.022	0.065	1
Atcay	6.169e-05	-0.104367	0.253	0.364	1
Bcl6	6.17672e-05	-0.0966286	0.212	0.318	1
Itgbl1	6.20802e-05	-0.0859365	0.101	0.175	1
Gm20149	6.21295e-05	-0.052961	0.03	0.078	1
Rsbn1l	6.24007e-05	-0.116306	0.361	0.493	1
Twistnb	6.26044e-05	-0.0602989	0.059	0.121	1
Gpr171	6.27212e-05	-0.0494586	0.026	0.072	1
Cdk7	6.28073e-05	-0.0985388	0.213	0.314	1
Zbtb20	6.285e-05	0.0186573	1	1	1
Gm16189	6.34154e-05	-0.0731935	0.079	0.147	1
Rpn2	6.35005e-05	-0.0764823	0.138	0.218	1
Gm26703	6.48999e-05	-0.0451846	0.017	0.057	1
Nolc1	6.53466e-05	-0.0623379	0.063	0.125	1
Gm41609	6.55212e-05	-0.124473	0.397	0.527	1
Dmd	6.56285e-05	0.0720835	0.898	0.918	1
Prkcz	6.56413e-05	-0.109561	0.387	0.528	1
Htr2b	6.5698e-05	-0.06174	0.036	0.086	1
Cmip	6.69421e-05	-0.117668	0.581	0.721	1
Mapkapk2	6.72035e-05	-0.0735731	0.094	0.166	1
Phb	6.72184e-05	-0.0588312	0.045	0.097	1
Nfyb	6.78381e-05	-0.0708657	0.089	0.16	1
Scn9a	6.78454e-05	0.101914	0.112	0.06	1
Rnf10	6.81268e-05	-0.0944733	0.2	0.297	1
C030034I22Rik	6.82009e-05	-0.0742155	0.092	0.166	1
Prmt1	6.84406e-05	-0.063221	0.047	0.099	1
Hid1	6.87921e-05	-0.0674721	0.085	0.153	1
Cacna1b	6.88149e-05	-0.116789	0.456	0.619	1
Gatm	6.90452e-05	-0.0129427	0.009	0.041	1
Strn	6.92955e-05	-0.11521	0.361	0.482	1
Sec61b	6.9404e-05	-0.0156409	0.006	0.036	1
Rps27	6.94448e-05	-0.101713	0.178	0.246	1
Cntnap2	6.95286e-05	0.118534	0.633	0.518	1
Gm4258	6.9674e-05	0.129187	0.283	0.218	1
Pomp	7.01979e-05	-0.0439637	0.069	0.128	1
Gad2	7.02822e-05	-0.026477	0.006	0.036	1
Unc5a	7.02866e-05	-0.0979123	0.22	0.32	1
D730045B01Rik	7.10669e-05	-0.0445594	0.013	0.049	1
Nck1	7.20018e-05	-0.109291	0.262	0.372	1
Gm34567	7.20498e-05	-0.102782	0.206	0.305	1
Khsrp	7.26072e-05	-0.0915289	0.17	0.261	1
Dalrd3	7.28313e-05	0.118591	0.318	0.25	1
Slc35b3	7.31076e-05	-0.0780511	0.112	0.188	1
Phkg1	7.36154e-05	-0.022455	0	0.022	1
B3gnt2	7.37092e-05	-0.0752384	0.144	0.235	1
Usp33	7.44295e-05	-0.110092	0.399	0.543	1
Plpp4	7.45086e-05	0.08542	0.119	0.065	1
Rpl5	7.4702e-05	-0.0756369	0.212	0.304	1
Emc7	7.48016e-05	-0.0768762	0.154	0.237	1
9330182L06Rik	7.50426e-05	-0.0706772	0.062	0.121	1
Cisd1	7.51003e-05	-0.0577018	0.112	0.181	1
Ubl5	7.52665e-05	-0.0836815	0.122	0.189	1
Slc6a17	7.57879e-05	-0.0970251	0.266	0.381	1
Fbxo28	7.58598e-05	-0.0893961	0.187	0.283	1
Mrpl33	7.59342e-05	-0.069665	0.089	0.155	1
Tubb4a	7.61027e-05	-0.0839852	0.148	0.223	1
Psmd4	7.62387e-05	-0.083363	0.214	0.317	1
Akap8	7.62541e-05	-0.091102	0.265	0.38	1
H1fx	7.63454e-05	-0.0142226	0.004	0.032	1
Pgbd5	7.63606e-05	-0.112879	0.676	0.797	1
Fmnl2	7.64294e-05	0.086424	0.729	0.741	1
1700007J10Rik	7.65673e-05	-0.0448494	0.019	0.059	1
Cd63	7.72176e-05	-0.0127361	0.004	0.032	1
Stard13	7.77623e-05	-0.11433	0.479	0.608	1
Gm13963	7.79875e-05	-0.0695587	0.039	0.087	1
Ccdc6	7.88666e-05	-0.0952965	0.18	0.278	1
Focad	7.89247e-05	-0.118041	0.571	0.718	1
Eef1a2	7.90087e-05	-0.043684	0.121	0.198	1
Gm40155	7.9192e-05	-0.0470068	0.01	0.044	1
Nudt18	8.00222e-05	0.010299	0.017	0	1
Cd74	8.00222e-05	0.0110992	0.017	0	1
Spata24	8.02625e-05	-0.0558431	0.032	0.078	1
Bcl2l1	8.03412e-05	-0.109273	0.315	0.438	1
Tek	8.07152e-05	-0.0762319	0.091	0.162	1
Aplp1	8.09066e-05	-0.0895746	0.509	0.599	1
Tgoln1	8.13256e-05	-0.0672742	0.065	0.124	1
E2f4	8.13399e-05	-0.0640849	0.056	0.114	1
Ccdc136	8.17132e-05	-0.073885	0.079	0.142	1
5830432E09Rik	8.2126e-05	-0.0469597	0.02	0.061	1
Gm13427	8.2481e-05	-0.0578016	0.043	0.096	1
Fgf12	8.25371e-05	-0.0733602	0.935	0.968	1
Ppp3r1	8.25885e-05	-0.0921576	0.253	0.356	1
Pelo	8.26791e-05	-0.0263879	0.003	0.029	1
Psmb3	8.30729e-05	-0.0489032	0.075	0.136	1
Urod	8.31985e-05	-0.0154075	0.001	0.026	1
Fau	8.32397e-05	-0.0185215	0.014	0.051	1
Cox14	8.34035e-05	-0.0412642	0.056	0.112	1
Dctn1	8.34516e-05	-0.0959101	0.239	0.333	1
Gabbr1	8.42638e-05	-0.102342	0.413	0.52	1
Nt5dc3	8.42671e-05	-0.102392	0.242	0.358	1
Dph3	8.45293e-05	-0.0168728	0.003	0.029	1
Sec14l1	8.45502e-05	-0.111098	0.365	0.489	1
Gm12116	8.50233e-05	-0.0312484	0.001	0.026	1
Plaat3	8.52117e-05	-0.016779	0.003	0.029	1
Gm44040	8.56827e-05	-0.0678409	0.045	0.096	1
Clvs2	8.58989e-05	-0.117175	0.701	0.823	1
Myh10	8.61457e-05	-0.10735	0.311	0.436	1
Fry	8.64064e-05	-0.075962	0.927	0.974	1
Scaf11	8.64784e-05	-0.0987111	0.209	0.308	1
Fbxw8	8.8284e-05	-0.0920857	0.167	0.254	1
Srgap2	8.84086e-05	-0.11052	0.363	0.476	1
4430402I18Rik	8.84335e-05	-0.109351	0.353	0.48	1
Angptl3	8.92645e-05	-0.055776	0.026	0.069	1
Abcb10	8.98565e-05	-0.0893682	0.151	0.237	1
Pfn1	8.99262e-05	-0.0375457	0.039	0.088	1
Runx2	9.09509e-05	-0.115793	0.653	0.764	1
Cs	9.10806e-05	-0.0890873	0.167	0.257	1
Thrb	9.11099e-05	-0.106221	0.302	0.413	1
Chmp4c	9.21703e-05	-0.0444138	0.016	0.054	1
Serp2	9.23271e-05	-0.0856981	0.16	0.241	1
Otulinl	9.23681e-05	-0.0767877	0.145	0.229	1
Micos13	9.25046e-05	-0.0221114	0.024	0.067	1
Gnal	9.254e-05	-0.120402	0.561	0.683	1
Cnnm2	9.41008e-05	-0.115751	0.342	0.48	1
Exosc10	9.47131e-05	-0.0826904	0.154	0.24	1
Ndufa10	9.51389e-05	-0.0933927	0.235	0.331	1
Bcl11a	9.51545e-05	0.0986912	0.706	0.707	1
Smarcc2	9.53447e-05	-0.0970994	0.263	0.371	1
Gabrd	9.53458e-05	-0.0888947	0.164	0.253	1
Alk	9.60655e-05	0.0204321	0.026	0.003	1
Csrnp2	9.99871e-05	-0.0566628	0.04	0.091	1
Metrn	0.000100513	0.0178131	0.02	0.001	1
Nrxn3	0.000101516	0.135794	0.74	0.688	1
Btbd1	0.000101929	-0.0865708	0.186	0.282	1
Eps8	0.000103359	0.0523944	0.071	0.029	1
Tmem243	0.000103516	-0.10107	0.301	0.421	1
Sh3gl1	0.000103766	-0.112471	0.318	0.431	1
Gm5089	0.000104806	-0.0651173	0.046	0.096	1
Gm28375	0.000105174	-0.106668	0.271	0.37	1
Kmo	0.000106057	-0.0501826	0.024	0.067	1
Gm31763	0.00010631	-0.075746	0.092	0.16	1
Gm11750	0.000106384	-0.0362737	0.006	0.035	1
Klhl26	0.000106477	-0.0826791	0.132	0.212	1
Btg2	0.000106525	-0.0759084	0.094	0.161	1
Trmt6	0.000107204	-0.0928572	0.178	0.272	1
Gtf3c2	0.000108161	-0.0950901	0.216	0.316	1
Uba5	0.000108744	-0.0749135	0.14	0.223	1
Smarce1	0.000109007	-0.0743586	0.106	0.179	1
Igsf6	0.000109544	-0.0468948	0.022	0.063	1
St3gal2	0.000109616	-0.0814626	0.127	0.204	1
Crtc3	0.000109627	-0.122089	0.506	0.647	1
Thra	0.000109715	-0.108016	0.489	0.613	1
Slc26a10	0.000111887	-0.100118	0.206	0.303	1
Vegfa	0.000112152	-0.0129241	0	0.021	1
Ryr1	0.000112183	-0.0966028	0.204	0.303	1
Gucy1a2	0.000113443	-0.116577	0.694	0.826	1
Nifk	0.000113475	-0.0539772	0.045	0.096	1
Stx3	0.000114215	-0.095406	0.258	0.373	1
Tmem204	0.000115373	-0.0410689	0.013	0.048	1
Ackr4	0.000116102	-0.0605123	0.045	0.096	1
Maml2	0.000116534	-0.0519161	0.981	0.991	1
Macrod2os2	0.000117364	-0.0415622	0.01	0.042	1
Il1r1	0.000117471	-0.0938301	0.217	0.323	1
Scrn1	0.000117595	-0.068876	0.114	0.191	1
Gm28370	0.00011785	-0.0626059	0.085	0.155	1
Nepro	0.000118241	-0.0402919	0.014	0.05	1
Gm34868	0.00011857	-0.0434004	0.024	0.067	1
Cend1	0.000118945	-0.0501878	0.036	0.082	1
Gm14372	0.000120571	-0.0703458	0.081	0.147	1
Mfap3l	0.000121686	-0.08611	0.161	0.251	1
Dgkz	0.000122406	-0.103407	0.377	0.503	1
Gm28085	0.000122507	-0.0301085	0.004	0.031	1
Smpd1	0.00012285	-0.0200594	0.012	0.045	1
Ccdc47	0.000123139	-0.0943832	0.268	0.379	1
Atxn7l1os2	0.000123517	-0.049716	0.019	0.057	1
2023-09-05	0.000123932	-0.0380178	0.017	0.055	1
Zfp428	0.000124921	-0.0171159	0.001	0.025	1
Smim1	0.000125764	-0.0489238	0.016	0.051	1
Gpi1	0.000125842	-0.0894454	0.222	0.306	1
Rab6b	0.000126812	-0.097633	0.327	0.442	1
Slc8a1	0.000127472	0.18311	0.517	0.487	1
Exosc4	0.0001281	-0.0125728	0.003	0.028	1
Nploc4	0.000128622	-0.0902208	0.232	0.343	1
Gm34096	0.000129044	-0.0303512	0.001	0.025	1
Phactr2	0.00012924	-0.0557859	0.033	0.078	1
Clip3	0.000129339	-0.0824838	0.157	0.241	1
Tacc1	0.000130403	-0.111827	0.538	0.68	1
Gfra1	0.000130645	-0.114182	0.354	0.474	1
Gabrb1	0.000132833	0.0346807	1	0.998	1
Tnk2	0.000133377	-0.0861811	0.193	0.278	1
Mllt11	0.000133383	-0.0746331	0.194	0.286	1
Trafd1	0.000134042	-0.0877425	0.163	0.251	1
Zcchc9	0.000138761	0.106426	0.217	0.155	1
Atp5g3	0.000138986	-0.0557777	0.096	0.159	1
Phf20l1	0.000139779	0.072502	0.856	0.859	1
Fkbp2	0.000140233	-0.0336084	0.071	0.13	1
Tomm20	0.000142062	-0.0714791	0.129	0.197	1
Cox6b1	0.00014231	-0.0437665	0.108	0.174	1
Ctps	0.000142616	-0.0599502	0.073	0.137	1
Hmgxb3	0.000143021	-0.0753425	0.131	0.211	1
Akirin1	0.000143504	-0.0750428	0.117	0.193	1
St5	0.000144409	-0.100401	0.319	0.453	1
Akap1	0.000146756	-0.0603363	0.066	0.126	1
Gm11457	0.000147684	-0.0656496	0.065	0.125	1
1700080N15Rik	0.000148212	-0.0702162	0.086	0.155	1
Pecr	0.000149866	-0.0703509	0.096	0.166	1
Gm33206	0.000151373	-0.0613645	0.04	0.089	1
Syn2	0.000151758	0.052135	0.912	0.933	1
Slc26a2	0.000151796	-0.0436848	0.016	0.051	1
Selenos	0.000153041	-0.0738175	0.096	0.156	1
Ints14	0.00015343	-0.0740602	0.099	0.17	1
Rnf187	0.00015408	-0.0602205	0.089	0.151	1
Drap1	0.000154123	-0.050265	0.072	0.13	1
Smarcd1	0.000154193	-0.0751595	0.112	0.184	1
Zdhhc24	0.000155945	-0.0696735	0.098	0.168	1
Supv3l1	0.000158502	-0.0726199	0.108	0.182	1
Cntnap4	0.000159886	0.0113632	0.016	0	1
Ppargc1b	0.000160433	-0.0896283	0.226	0.331	1
St3gal3	0.000160855	-0.112267	0.437	0.553	1
4930419G24Rik	0.000161353	-0.0566108	0.17	0.268	1
Rchy1	0.000161659	-0.103035	0.281	0.384	1
Fam162a	0.000163003	-0.0832763	0.193	0.289	1
Gm16214	0.000164366	-0.0369411	0.01	0.041	1
Crip2	0.000164786	-0.0209549	0.009	0.039	1
Akap13	0.000165522	0.0934671	0.191	0.128	1
Vps13a	0.000166497	0.0909252	0.695	0.678	1
Trappc9	0.000167951	-0.113244	0.471	0.602	1
Runx2os1	0.000170345	-0.0501526	0.05	0.104	1
Luc7l3	0.000170429	0.0668927	0.836	0.85	1
Gm26691	0.000170919	-0.0709358	0.089	0.155	1
Rgs10	0.000170969	-0.00939696	0	0.02	1
Gm36693	0.000170969	-0.0255806	0	0.02	1
1700084C06Rik	0.000171147	-0.0954011	0.22	0.321	1
Cisd2	0.000172167	-0.0864895	0.196	0.287	1
Gm15787	0.000172557	-0.0588899	0.053	0.107	1
Nme7	0.000172617	-0.110441	0.43	0.561	1
Hs6st3	0.000172989	0.118727	0.783	0.777	1
Pogk	0.000173086	-0.0607088	0.046	0.096	1
A930028N01Rik	0.000174307	-0.0358709	0.007	0.036	1
Atxn1	0.000174433	-0.0535287	0.983	0.993	1
4930452B06Rik	0.000174775	-0.0608122	0.058	0.114	1
Ckmt2	0.000174951	-0.0530546	0.037	0.085	1
Gzmm	0.000176136	-0.0323697	0.004	0.03	1
Gm15584	0.000176183	-0.0465959	0.017	0.054	1
4931422A03Rik	0.00017729	-0.0394249	0.012	0.044	1
Gm16185	0.000177453	-0.0322175	0.004	0.03	1
Ube4bos1	0.000177518	-0.0538604	0.06	0.12	1
Satb1	0.000177948	0.11689	0.239	0.179	1
Ccdc167	0.000178227	-0.0638594	0.072	0.131	1
Snn	0.000179383	-0.0559043	0.032	0.074	1
Nfatc3	0.000181078	-0.0949994	0.258	0.364	1
Gng12	0.00018192	-0.0648322	0.129	0.21	1
E030018B13Rik	0.000182139	-0.0297044	0.004	0.03	1
5031415H12Rik	0.000182191	-0.0828281	0.154	0.242	1
Zfp740	0.000182606	-0.0798831	0.117	0.188	1
AI413582	0.00018281	-0.0162594	0.003	0.027	1
Mrps22	0.000184268	-0.0564667	0.053	0.106	1
Lap3	0.000184275	-0.0210925	0.003	0.027	1
Synj2bp	0.000184374	-0.10108	0.365	0.486	1
Pxdc1	0.000184503	-0.0435658	0.02	0.058	1
Nfib	0.000184672	0.0470722	0.991	0.99	1
Plekho1	0.000185513	-0.0520843	0.032	0.075	1
Aarsd1	0.000185691	-0.0740557	0.128	0.201	1
Ndufa7	0.000185749	-0.0603215	0.086	0.145	1
Hspa4	0.000186147	-0.104012	0.384	0.501	1
Preb	0.000187446	-0.0951055	0.224	0.321	1
Cttn	0.000187936	-0.0847159	0.204	0.296	1
Nxn	0.000188853	-0.0248825	0.001	0.023	1
0610009B22Rik	0.000189536	-0.0321553	0.013	0.046	1
Rtl8b	0.000190081	-0.0152229	0.001	0.023	1
Ankrd31	0.000191002	-0.0315711	0.003	0.027	1
4931423N10Rik	0.000191033	-0.0390159	0.012	0.044	1
Dohh	0.000194088	-0.0281462	0.009	0.038	1
Limk2	0.000194092	-0.0850878	0.232	0.339	1
Rap1gap	0.000194701	-0.0993454	0.22	0.314	1
Unc5d	0.000194707	-0.115899	0.416	0.523	1
Kdm5d	0.000195229	0.106667	0.292	0.226	1
Slc25a42	0.000195741	-0.0916906	0.207	0.304	1
Tbc1d14	0.000196567	-0.0874867	0.203	0.301	1
Rtl4	0.000196657	-0.117533	0.663	0.778	1
Serpine2	0.000197186	-0.0130606	0.001	0.023	1
Mea1	0.000197612	-0.0104654	0.001	0.023	1
Star	0.000198436	-0.0546719	0.043	0.093	1
4833420G17Rik	0.000198549	-0.0915719	0.233	0.327	1
Syngr3	0.000199919	-0.0825857	0.124	0.191	1
Gm2115	0.000201064	0.0107373	0.019	0.001	1
Polr3f	0.000201537	-0.0666836	0.095	0.165	1
4933424G05Rik	0.000203676	-0.0732711	0.132	0.212	1
Fam114a2	0.00020383	-0.0848462	0.201	0.294	1
Pkd2l2	0.00020452	-0.0563652	0.046	0.097	1
Unc80	0.000204541	0.0476972	0.922	0.942	1
Hnrnpa2b1	0.000205233	-0.098156	0.601	0.703	1
Txn1	0.000207943	-0.0432434	0.035	0.078	1
Clvs1	0.000211213	0.087924	0.682	0.676	1
Cops3	0.000211643	-0.0682769	0.163	0.251	1
Ppp3ca	0.000212334	0.014738	1	1	1
Pdlim7	0.000212346	-0.0727275	0.168	0.248	1
Cacnb2	0.000212795	0.0381228	0.997	0.992	1
Zfp207	0.000212956	0.0844395	0.614	0.609	1
Inafm1	0.000213147	-0.0214992	0.006	0.032	1
Slc35c2	0.000213164	-0.0534393	0.045	0.093	1
Slc48a1	0.00021365	-0.0634617	0.058	0.107	1
Neurl1b	0.000214407	-0.0513725	0.036	0.082	1
Hrk	0.000214947	-0.0666482	0.085	0.15	1
Wdsub1	0.000215215	-0.0733389	0.114	0.189	1
Rnf169	0.000215343	-0.11121	0.594	0.706	1
Ranbp3	0.000216957	-0.0634452	0.082	0.144	1
Cop1	0.000218412	-0.11737	0.466	0.596	1
Smchd1	0.000220719	-0.107504	0.388	0.518	1
Atf5	0.000222322	-0.0307284	0.006	0.032	1
Arpc1a	0.000222479	-0.0954337	0.388	0.493	1
Stk32c	0.000226128	-0.0862633	0.207	0.311	1
Gpr18	0.000226721	-0.0494076	0.04	0.088	1
Orc6	0.000228097	-0.0827608	0.184	0.276	1
Coq8a	0.000229632	-0.0269041	0.009	0.038	1
Tceal5	0.000230074	-0.061153	0.134	0.216	1
G3bp1	0.000230281	-0.0884028	0.21	0.301	1
Arpc5	0.000235622	-0.0688241	0.154	0.237	1
Ncoa2	0.000236379	-0.106879	0.683	0.791	1
Gm16000	0.000237681	-0.045003	0.023	0.061	1
Cacna2d3	0.000238877	0.0632273	0.878	0.895	1
Noct	0.000239535	-0.0739141	0.171	0.26	1
Cntnap5c	0.000239986	-0.0438147	0.079	0.14	1
Asb13	0.000240022	-0.0695255	0.112	0.188	1
Cstf3	0.000240355	0.0853324	0.704	0.705	1
Fbxw2	0.000240359	-0.0837392	0.265	0.374	1
Kcnk1	0.000240501	-0.103465	0.266	0.369	1
Gm15764	0.000240581	-0.0529985	0.036	0.082	1
Ighm	0.000242617	0.0191488	0.053	0.019	1
Bfar	0.000243936	-0.0804766	0.154	0.239	1
Gng10	0.000246008	-0.0534862	0.062	0.116	1
Pls3	0.000246142	-0.100555	0.332	0.453	1
Use1	0.000247077	-0.0239704	0.032	0.075	1
Cnot3	0.000247295	0.114303	0.327	0.272	1
Akap6	0.000249282	0.0479934	0.95	0.963	1
Tmem184c	0.0002495	-0.0604312	0.076	0.135	1
6530402F18Rik	0.000249669	-0.0432899	0.03	0.074	1
Gps2	0.000250266	-0.0895331	0.226	0.328	1
Gpd1l	0.000251272	-0.0591704	0.055	0.106	1
Gm14329	0.000251495	-0.0503735	0.033	0.077	1
Atp5g2	0.000252304	-0.061564	0.141	0.212	1
Chsy1	0.000252821	-0.0636645	0.104	0.173	1
Slc16a10	0.00025368	-0.113958	0.492	0.601	1
Zfp512b	0.0002547	-0.0730477	0.106	0.174	1
Becn1	0.000256377	-0.0825723	0.167	0.25	1
Adgrb3	0.000256981	0.0245055	0.999	1	1
Gm13584	0.000257817	-0.037929	0.016	0.05	1
Ppp1r37	0.000258515	-0.0716521	0.117	0.188	1
Slc10a1	0.000259336	-0.0315439	0.004	0.029	1
Gm12064	0.000260179	-0.0625501	0.086	0.153	1
Gm26724	0.000260691	-0.068437	0.154	0.24	1
Ptgds	0.000260828	-0.0181162	0	0.019	1
Chchd2	0.000260828	-0.0126894	0	0.019	1
Gadd45b	0.000260828	-0.0192108	0	0.019	1
Cdc42bpb	0.000260829	-0.08069	0.168	0.254	1
9530062K07Rik	0.000262036	-0.0804006	0.187	0.284	1
Syncrip	0.000262832	-0.104266	0.335	0.464	1
Pakap.1	0.000264686	-0.117355	0.462	0.581	1
Mapk9	0.000266202	-0.0845193	0.181	0.265	1
Dcx	0.000266272	0.101298	0.154	0.098	1
Rgl1	0.000268129	-0.11089	0.63	0.751	1
Clcn2	0.000269849	-0.0710136	0.088	0.149	1
Gm49595	0.000272095	-0.0511373	0.03	0.073	1
Fam104a	0.000273054	-0.065628	0.15	0.235	1
Shisa9	0.000274751	-0.0689898	0.953	0.985	1
Wfs1	0.000274772	-0.020823	0.003	0.026	1
Gm38604	0.000275465	-0.0799013	0.147	0.227	1
Sema3e	0.000276639	0.0940896	0.106	0.06	1
Robo1	0.000276963	-0.108309	0.596	0.715	1
Gm49189	0.00027704	-0.0547713	0.04	0.086	1
Ndufb4	0.000278423	-0.0617804	0.111	0.17	1
Arf3	0.000279843	-0.0960063	0.412	0.532	1
Timp3	0.000280361	-0.085732	0.177	0.263	1
Faim	0.000281369	-0.0687536	0.138	0.217	1
Ephb2	0.000282038	-0.100681	0.294	0.411	1
Kif26b	0.000284246	0.093017	0.678	0.645	1
Phf1	0.000287467	-0.0195595	0.001	0.022	1
Ndufaf8	0.00028815	-0.0152148	0.003	0.026	1
Mvk	0.000288708	-0.0216761	0.001	0.022	1
Sema4b	0.000289457	-0.0484676	0.04	0.087	1
Lmo1	0.000289845	-0.049913	0.073	0.133	1
Gm47898	0.000289864	-0.0280506	0.003	0.026	1
Gpam	0.000290778	-0.0624479	0.066	0.121	1
Ryr3	0.000290949	0.0839067	0.863	0.855	1
Chchd7	0.00029235	-0.0604971	0.069	0.124	1
Dnttip2	0.000293953	-0.0579	0.065	0.121	1
Timm10	0.000294359	-0.0113301	0.001	0.022	1
Slc35e4	0.000295629	-0.018942	0.001	0.022	1
Rab15	0.00029748	-0.0560935	0.059	0.113	1
Cblb	0.000298959	-0.113249	0.734	0.868	1
Gm27151	0.000301532	-0.0641885	0.104	0.174	1
Gm19605	0.000305268	-0.041895	0.016	0.049	1
Zdhhc21	0.000305579	-0.096649	0.383	0.518	1
Rgs9	0.000306941	-0.0727307	0.125	0.202	1
Anxa11	0.000308867	-0.106747	0.353	0.469	1
Lemd2	0.00030964	-0.0478477	0.039	0.084	1
Thy1	0.000311426	-0.0831835	0.187	0.251	1
Hist3h2a	0.000311516	-0.0559824	0.072	0.128	1
Ednra	0.000314903	-0.0343877	0.006	0.031	1
Neurod2	0.000316156	-0.0940769	0.258	0.358	1
Gm17106	0.000318711	-0.0940693	0.23	0.322	1
4930556J24Rik	0.00031916	-0.0496269	0.045	0.093	1
Igkc	0.000320266	0.00661367	0.014	0	1
Gm26787	0.000321177	-0.0562019	0.036	0.079	1
Nkain3	0.000323163	0.0523048	0.935	0.952	1
Soat1	0.000324709	-0.0557646	0.065	0.121	1
Mrpl58	0.000326032	-0.0396411	0.045	0.092	1
Npnt	0.000327486	-0.0924556	0.227	0.33	1
Lcorl	0.000330281	0.122802	0.518	0.489	1
Rab40c	0.000331015	-0.107118	0.38	0.501	1
Nono	0.000334327	-0.0780942	0.194	0.287	1
Gabbr2	0.00033446	-0.0760121	0.901	0.958	1
Foxn3	0.000335026	0.0691442	0.832	0.83	1
Atxn7l3b	0.000335912	-0.0699726	0.151	0.229	1
Dctn2	0.000338737	-0.0666157	0.128	0.197	1
Nup214	0.00033884	-0.0808898	0.224	0.324	1
Unc79	0.000340277	0.0493866	0.911	0.923	1
Atf7	0.000340567	0.0793199	0.732	0.728	1
Tle5	0.00034077	-0.0645731	0.114	0.177	1
Pnkp	0.000341432	-0.0709536	0.141	0.219	1
1700015H07Rik	0.000345391	-0.0350808	0.01	0.039	1
Zfand5	0.000349523	-0.0973486	0.321	0.427	1
Gm46124	0.00035057	-0.0489677	0.022	0.058	1
Dipk2a	0.000357381	-0.0542112	0.045	0.092	1
Pdzrn4	0.000361539	0.128154	0.427	0.37	1
Ncbp1	0.000361887	-0.0744779	0.167	0.25	1
Pofut2	0.000362437	-0.0221656	0.004	0.028	1
Mrfap1	0.000364256	-0.0435085	0.148	0.221	1
Mrpl53	0.000364272	-0.0398646	0.073	0.128	1
Tmem164	0.00036431	0.109575	0.229	0.168	1
Znrd2	0.000365288	-0.0135606	0.01	0.039	1
Gm13919	0.000366216	-0.0533688	0.06	0.114	1
Paqr9	0.000366306	-0.0615038	0.119	0.19	1
Fgf5	0.000369201	-0.0593945	0.066	0.122	1
Gm12925	0.000369426	-0.0371921	0.012	0.041	1
Slc2a3	0.000369617	-0.0914265	0.285	0.398	1
Scyl2	0.000370263	-0.0686127	0.098	0.162	1
Tmem169	0.000370557	-0.0709718	0.109	0.178	1
Itpr1	0.00037165	-0.0923479	0.761	0.837	1
Plcg1	0.000372795	-0.0614959	0.094	0.156	1
Heca	0.000372836	-0.0664987	0.108	0.177	1
Tspoap1	0.000375006	-0.0876956	0.246	0.349	1
Dync2h1	0.00037595	0.0951857	0.599	0.559	1
Hmgcs1	0.000377453	-0.0369781	0.02	0.055	1
Nutf2	0.000378183	-0.0514096	0.046	0.094	1
Krt12	0.000380742	-0.0523885	0.042	0.087	1
Gm6525	0.00038372	-0.031897	0.007	0.034	1
Vmp1	0.000387523	-0.0932473	0.391	0.497	1
Cct6a	0.000387656	-0.0695122	0.121	0.184	1
D130043K22Rik	0.000387952	-0.0882387	0.229	0.328	1
Rprd1a	0.000389061	-0.103959	0.541	0.669	1
Slc7a1	0.000390291	-0.0394889	0.027	0.067	1
Nqo2	0.000393599	-0.046413	0.029	0.068	1
Daam1	0.000395801	-0.109938	0.466	0.618	1
Thap12	0.000396642	-0.0539261	0.068	0.124	1
Lrrn1	0.000398098	-0.108175	0.403	0.525	1
Cst3	0.000398268	-0.0269257	0	0.018	1
Cavin3	0.000398268	-0.0141734	0	0.018	1
Tspan17	0.000398268	-0.0092776	0	0.018	1
Camk2n2	0.000398268	-0.0111058	0	0.018	1
Slc4a1ap	0.000400059	-0.0684588	0.134	0.212	1
Gm10538	0.000400241	-0.026181	0.004	0.028	1
Gm49173	0.000402446	-0.0282006	0.004	0.028	1
Ap2b1	0.000403511	-0.10168	0.407	0.533	1
Gm47815	0.00040358	-0.0386433	0.022	0.058	1
Efhd2	0.000404752	-0.0595671	0.052	0.099	1
Tmem130	0.000405146	-0.0695606	0.094	0.153	1
Ddx39b	0.000406256	-0.0894118	0.232	0.312	1
B4galt4	0.000407129	-0.0728813	0.142	0.221	1
Pank1	0.00040882	-0.0876035	0.196	0.288	1
Scaf1	0.000413036	-0.0619553	0.078	0.134	1
Gtf2h1	0.000413998	-0.0796911	0.171	0.254	1
C2cd4b	0.000414425	-0.0283427	0.013	0.044	1
Msi1	0.00041454	-0.0268962	0.003	0.025	1
Slc25a25	0.000417331	-0.0933193	0.258	0.365	1
Carhsp1	0.000418644	-0.0217432	0.003	0.025	1
Hpgds	0.000420455	-0.0757102	0.129	0.201	1
Ech1	0.000420935	-0.0450913	0.032	0.072	1
Snrpf	0.000423076	0.0902966	0.193	0.136	1
Dlg1	0.000425643	0.0791672	0.719	0.703	1
Nckap1	0.00042636	-0.0813757	0.835	0.897	1
Tomm5	0.000427699	-0.0253078	0.029	0.068	1
Zfp867	0.000428987	-0.0539131	0.052	0.102	1
Glrx3	0.00043	-0.0676931	0.155	0.234	1
Sipa1l2	0.000435271	-0.11111	0.416	0.528	1
Pom121	0.000435337	-0.0513139	0.06	0.111	1
Lrrc8dos	0.000438703	-0.02746	0.001	0.021	1
Sbk1	0.000438885	-0.0395847	0.016	0.048	1
Npy2r	0.000439915	-0.0580962	0.081	0.142	1
H2afx	0.000440405	-0.0275279	0.006	0.03	1
Slit2	0.000440757	0.116905	0.288	0.222	1
Tmem246	0.00044118	-0.0715531	0.095	0.153	1
Cldn10	0.000441539	-0.0132139	0.001	0.021	1
Tecpr1	0.000442611	-0.0709182	0.154	0.236	1
Actr3b	0.00044626	-0.0939504	0.347	0.46	1
Pttg1	0.000447263	-0.0115573	0.001	0.021	1
Ier5l	0.000447966	-0.0365981	0.022	0.057	1
Asphd1	0.000448894	-0.0404881	0.027	0.066	1
Endog	0.000450215	-0.0129357	0.003	0.025	1
Trhde	0.000450806	-0.104175	0.286	0.377	1
Glod4	0.000451686	-0.08618	0.154	0.227	1
Dnmt3aos	0.000452213	-0.033502	0.009	0.036	1
Agrp	0.00045363	-0.073418	0.157	0.238	1
Ywhaz	0.000454	-0.0988599	0.458	0.59	1
Ampd3	0.000458907	-0.0388798	0.017	0.05	1
Rassf1	0.000459346	-0.0633082	0.072	0.127	1
Synrg	0.000460359	-0.105899	0.406	0.523	1
Grm5	0.000461921	0.0207824	1	1	1
Susd4	0.000463168	-0.110027	0.678	0.815	1
Mef2d	0.000464014	-0.0896337	0.318	0.43	1
2900097C17Rik	0.000465384	-0.0626068	0.148	0.218	1
Gm20536	0.000465706	-0.0350813	0.01	0.038	1
Shisa4	0.000470287	-0.0855752	0.168	0.239	1
Gm22146	0.000470471	-0.0471714	0.036	0.079	1
Mettl26	0.000470721	-0.065145	0.096	0.158	1
Srp14	0.00047075	-0.0687134	0.15	0.216	1
Ccp110	0.00047106	-0.0476388	0.022	0.056	1
Gpr87	0.00047243	-0.0358221	0.009	0.036	1
Snd1	0.00047421	-0.102728	0.512	0.64	1
mt-Nd1	0.000475307	-0.0257239	0.117	0.185	1
Eml2	0.000475465	-0.0805302	0.223	0.317	1
Gm16153	0.000477049	-0.0428308	0.024	0.061	1
Gm37768	0.000478378	-0.0469708	0.046	0.094	1
Btf3	0.000479865	-0.0442112	0.118	0.183	1
Cyth1	0.000480598	-0.0996974	0.399	0.515	1
Rala	0.000482231	-0.0744172	0.148	0.228	1
Rab6a	0.000484155	-0.082429	0.36	0.503	1
Gm13791	0.000484578	-0.0592053	0.05	0.098	1
Msi2	0.000486234	-0.0950389	0.397	0.506	1
Sntb2	0.000486806	0.0911096	0.671	0.68	1
Ciita	0.000487132	-0.0364935	0.014	0.046	1
Txndc15	0.000488689	-0.0764709	0.17	0.245	1
Cnpy2	0.000489437	-0.0334187	0.052	0.099	1
Gm49969	0.000490987	-0.0804288	0.16	0.24	1
Alkbh1	0.000492228	-0.0942022	0.239	0.331	1
3110021N24Rik	0.000492881	-0.105182	0.305	0.411	1
Cab39l	0.000493201	-0.0809084	0.199	0.288	1
Gm48094	0.000493578	-0.0687405	0.096	0.159	1
Cdc23	0.000494649	-0.0726994	0.153	0.23	1
Gm30648	0.000495196	-0.0272798	0.006	0.03	1
Utp15	0.000495966	-0.0525457	0.059	0.111	1
Atp2b1	0.000496043	-0.0641758	0.963	0.992	1
Fbxw4	0.000498865	-0.0993467	0.377	0.499	1
Psmc6	0.000501157	-0.0982258	0.305	0.407	1
Taf7	0.000501279	-0.036387	0.017	0.05	1
Qtrt1	0.000502982	-0.0698906	0.161	0.246	1
Wdr83os	0.000504428	-0.0402959	0.045	0.088	1
Wbp2	0.000506968	-0.0643382	0.115	0.18	1
Syt10	0.000507979	-0.0885572	0.233	0.33	1
Tiprl	0.000508475	-0.0527299	0.081	0.14	1
Ndufb5	0.000508958	-0.0517374	0.106	0.165	1
Plbd2	0.000512128	-0.0683271	0.092	0.151	1
Cdh12	0.000518496	-0.0904422	0.819	0.894	1
Dot1l	0.000518646	-0.0858383	0.283	0.391	1
Ccdc86	0.000519493	-0.0378258	0.013	0.042	1
Gm26964	0.000520154	-0.0371788	0.017	0.05	1
LTO1	0.000521294	-0.0476239	0.033	0.074	1
Ppp1r14c	0.000521691	-0.093645	0.335	0.451	1
Adarb2	0.000521769	0.0394945	0.997	0.998	1
Slc39a6	0.000525214	-0.0841056	0.203	0.289	1
Errfi1	0.00052876	-0.0742192	0.122	0.19	1
Gm16023	0.000528775	-0.0479448	0.036	0.078	1
Ube2e3	0.000531183	0.0970576	0.384	0.333	1
Mrpl23	0.000533121	-0.0705854	0.091	0.145	1
Ift22	0.000533847	-0.057671	0.055	0.102	1
Gm11084	0.000534682	-0.0396965	0.027	0.066	1
Lepr	0.000537268	0.0320494	0.029	0.007	1
Map9	0.000543417	-0.0644527	0.135	0.21	1
Rragb	0.000543586	-0.101067	0.296	0.406	1
Stk10	0.000544594	-0.0651247	0.086	0.144	1
Grin1os	0.000544602	-0.0298223	0.032	0.073	1
Gm16835	0.000545515	-0.0795554	0.194	0.283	1
Eml5	0.000545518	0.0385059	0.901	0.943	1
Dazap1	0.000547102	-0.078822	0.197	0.285	1
Cdc37l1	0.00054792	-0.0963383	0.419	0.532	1
Gm19710	0.000549412	-0.087264	0.226	0.326	1
Plekha3	0.000553973	-0.0638636	0.111	0.18	1
Arhgef3	0.000554146	-0.105777	0.39	0.499	1
Kif1bp	0.000554724	-0.0885486	0.249	0.34	1
Rhof	0.000555267	-0.0620353	0.098	0.16	1
0610009E02Rik	0.00055661	-0.0624211	0.092	0.154	1
Nrg2	0.000557797	-0.0789523	0.839	0.903	1
Zfyve1	0.000561055	-0.0767519	0.252	0.359	1
Arnt2	0.000562366	-0.0947626	0.26	0.349	1
Osbp2	0.000564913	-0.0896752	0.761	0.836	1
Zdhhc4	0.000570078	-0.0475011	0.035	0.075	1
Tspan7	0.000571954	0.0722132	0.791	0.804	1
Tmem38a	0.00057281	-0.0806858	0.249	0.347	1
Ppp2ca	0.000578676	-0.073969	0.245	0.349	1
Trim59	0.000578781	-0.0185446	0.004	0.027	1
Zc3h3	0.000580782	-0.0704311	0.122	0.192	1
Gm50152	0.000583848	-0.0678572	0.111	0.18	1
Ppil6	0.000585589	-0.0667479	0.095	0.156	1
Pdcd7	0.000587419	-0.0583868	0.065	0.116	1
Zbtb5	0.000588537	-0.050605	0.05	0.098	1
Aph1a	0.000590837	-0.0487321	0.058	0.107	1
Gm16122	0.000591542	-0.0268661	0.004	0.027	1
Inpp5b	0.00059443	-0.0734175	0.176	0.256	1
Wnk2	0.000599757	-0.0942208	0.347	0.463	1
Srl	0.000601025	-0.0640756	0.111	0.178	1
Tafa5	0.000605296	-0.103984	0.478	0.611	1
Psd3	0.000605844	0.0798437	0.665	0.647	1
Igfbp4	0.000608767	-0.00553882	0	0.017	1
Qpct	0.000608767	-0.0131647	0	0.017	1
4930595D18Rik	0.000610579	-0.0450962	0.036	0.078	1
Psmd13	0.0006113	-0.0687762	0.168	0.25	1
Scamp5	0.000613796	-0.0770259	0.281	0.388	1
Jazf1	0.000615946	-0.0921388	0.714	0.811	1
Pdzd8	0.000617561	-0.0696116	0.165	0.249	1
Rnf217	0.000624346	0.115035	0.403	0.358	1
Slc27a2	0.000634787	-0.0333989	0.024	0.061	1
Card6	0.0006353	-0.0338715	0.013	0.042	1
Dmxl1	0.000640036	-0.102997	0.614	0.752	1
4930586N03Rik	0.000640324	-0.0351757	0.03	0.07	1
Seh1l	0.000642569	-0.053435	0.068	0.12	1
Chrna4	0.00064356	0.0145007	0.013	0	1
Gm26619	0.00064356	0.0178547	0.013	0	1
Cuedc1	0.000645065	-0.0723579	0.115	0.18	1
G6pc3	0.000645727	-0.0243541	0.009	0.035	1
Tmed9	0.000646178	-0.0813218	0.275	0.364	1
Hnrnph3	0.000650304	-0.0878253	0.327	0.438	1
Lca5l	0.000657821	-0.0540025	0.043	0.087	1
Tmem63b	0.000658352	-0.0793329	0.236	0.331	1
Dpm1	0.000659733	-0.0995081	0.446	0.55	1
Hnrnpl	0.000662381	-0.0990668	0.381	0.494	1
Slc7a6os	0.000662597	-0.0851976	0.224	0.315	1
Atp6ap2	0.000663226	-0.081093	0.184	0.253	1
8030451O07Rik	0.000664968	-0.0528571	0.033	0.073	1
1700018L02Rik	0.000665565	-0.0240609	0.003	0.023	1
Mycbp	0.000665803	-0.0626753	0.131	0.203	1
Hopx	0.000666978	-0.0138967	0.001	0.02	1
Nat8f1	0.000666978	-0.0165037	0.001	0.02	1
Zbed5	0.000668618	-0.0403378	0.017	0.049	1
Fhad1	0.000669755	-0.0704044	0.095	0.155	1
Gm17225	0.000670773	-0.0256815	0.003	0.023	1
Csgalnact1	0.000672067	0.0973266	0.612	0.57	1
Tpgs1	0.000672802	-0.0234396	0.01	0.037	1
Zfp940	0.000673027	-0.0533605	0.042	0.084	1
Zfp563	0.000673873	-0.0685865	0.132	0.204	1
Onecut1	0.000674106	-0.0736067	0.158	0.239	1
Krr1	0.000674496	-0.0505246	0.056	0.105	1
Med13l	0.000676464	-0.106574	0.568	0.694	1
Mecr	0.000676795	-0.0927123	0.327	0.449	1
Coro2b	0.00067865	-0.0947819	0.331	0.446	1
Cers4	0.000678667	-0.0887736	0.314	0.419	1
Gxylt2	0.000687944	-0.0586427	0.052	0.098	1
Pcsk5	0.000689213	0.0676594	0.773	0.779	1
Ralyl	0.000689676	0.0577499	0.964	0.962	1
Emc3	0.000690301	-0.0850152	0.229	0.311	1
Ccnh	0.000694443	-0.10074	0.443	0.569	1
Uevld	0.000694853	-0.0714387	0.154	0.231	1
Dcp1b	0.000695877	-0.0905164	0.292	0.402	1
Tnfrsf21	0.000703054	-0.0814426	0.214	0.303	1
Fdps	0.000703972	-0.0465362	0.046	0.088	1
Ehd3	0.000705653	-0.0789575	0.216	0.306	1
Clptm1	0.000706251	-0.0589937	0.131	0.198	1
Capzb	0.000708739	-0.0805272	0.259	0.352	1
Lsm4	0.000711529	-0.0381704	0.03	0.067	1
Gm15632	0.00071164	-0.0384613	0.023	0.058	1
Flt3	0.000711731	-0.0662327	0.131	0.203	1
Nup54	0.000712118	-0.0556444	0.075	0.131	1
E530011L22Rik	0.000712563	-0.0483482	0.068	0.122	1
Sprtn	0.000715365	-0.0443055	0.033	0.073	1
Rpl15	0.000717799	-0.0674427	0.253	0.331	1
Lmf1	0.000723606	-0.0562031	0.079	0.134	1
Grhpr	0.000727068	-0.0385877	0.019	0.05	1
Gm43915	0.000729782	-0.0443545	0.037	0.079	1
Pdss1	0.000731007	-0.0720418	0.186	0.273	1
Tpd52l1	0.000731924	-0.0816136	0.247	0.344	1
Smim19	0.000733688	-0.0518799	0.05	0.096	1
Unc119b	0.00073473	-0.0503671	0.052	0.099	1
Pex14	0.000737958	-0.0798383	0.196	0.274	1
B3galnt2	0.000740838	-0.0843986	0.216	0.305	1
Ppp1r1a	0.000741996	-0.096723	0.363	0.484	1
Trir	0.000745247	-0.0571377	0.081	0.133	1
Gm34035	0.000746709	-0.0261229	0.006	0.029	1
Slc12a6	0.000747244	0.0750644	0.65	0.66	1
Fndc5	0.000750641	-0.0388668	0.052	0.099	1
Airn	0.000753028	-0.0679077	0.188	0.276	1
Myrip	0.000754953	-0.0967415	0.318	0.435	1
Pgam5	0.000756411	-0.0681484	0.124	0.191	1
Nptx2	0.000759427	0.0175133	0.019	0.002	1
Gm10550	0.000762746	-0.0510947	0.039	0.08	1
Gga2	0.000765926	-0.0711674	0.137	0.207	1
Aldh2	0.000767417	-0.0485058	0.043	0.085	1
Plcb4	0.000769198	0.0112535	0.016	0.001	1
Elmsan1	0.000772032	-0.0796234	0.209	0.301	1
2700069I18Rik	0.00077321	-0.0298752	0.016	0.047	1
Hdac5	0.000774202	-0.0602457	0.073	0.125	1
Slc7a6	0.000778178	-0.0865065	0.312	0.432	1
Cggbp1	0.000778584	-0.0382675	0.03	0.068	1
Pstk	0.000779751	-0.0692642	0.153	0.228	1
Nap1l1	0.000781746	-0.0781099	0.216	0.297	1
Sacm1l	0.000783426	-0.0961368	0.361	0.482	1
Plekha6	0.000784874	-0.0770786	0.206	0.295	1
Sik2	0.000786259	-0.0988855	0.378	0.498	1
Uck2	0.000787048	-0.0719237	0.17	0.254	1
Kif18a	0.000788124	0.0368279	0.036	0.011	1
Flywch1	0.000789716	-0.0723909	0.168	0.244	1
Cpne6	0.000791137	-0.0918023	0.518	0.616	1
Kat5	0.00079306	-0.0304654	0.013	0.041	1
Ndufs3	0.000795468	-0.0759566	0.268	0.356	1
Pld3	0.000804382	-0.0765191	0.188	0.264	1
Nlgn1	0.000812102	0.0149689	1	1	1
Cdk5rap1	0.000814058	-0.063464	0.102	0.164	1
Fam76b	0.000815281	-0.0713104	0.203	0.296	1
Gm47658	0.000815593	-0.0328652	0.012	0.039	1
Wbp11	0.000824566	-0.0565965	0.115	0.181	1
Sec11c	0.000830273	-0.0617699	0.129	0.184	1
Zfp362	0.000830957	-0.0578049	0.089	0.149	1
Phlpp1	0.000833002	-0.0951649	0.665	0.777	1
Dlst	0.00083308	-0.0867881	0.249	0.349	1
Gm43262	0.000835216	-0.0438217	0.019	0.05	1
Gm16075	0.000835853	-0.0425512	0.032	0.07	1
Plk5	0.00083727	0.097054	0.196	0.142	1
Mindy3	0.000837318	-0.0995291	0.532	0.649	1
Sec16a	0.000838809	-0.0687764	0.147	0.221	1
Rasgef1a	0.000844455	-0.102413	0.558	0.683	1
Eprs	0.000844637	-0.0864696	0.259	0.354	1
Atp6v1b2	0.000844678	-0.0813264	0.353	0.472	1
Dym	0.000846435	-0.109098	0.521	0.656	1
Tdo2	0.000848875	-0.0563419	0.075	0.13	1
Pou2f2	0.000860711	-0.0861398	0.232	0.321	1
Fam89a	0.000867295	-0.0254023	0.004	0.026	1
Tox	0.000868707	-0.0514218	0.032	0.068	1
Nipa1	0.000869513	-0.0986688	0.424	0.542	1
Sde2	0.000872724	-0.0433733	0.039	0.08	1
Kbtbd11	0.000875278	-0.0955959	0.364	0.484	1
Carmil3	0.000878173	-0.0603133	0.094	0.152	1
Gas2l1	0.000878533	0.0796951	0.14	0.092	1
Gabrg3	0.000880155	-0.0922664	0.376	0.482	1
Rapgef4os2	0.000882107	-0.0274909	0.007	0.031	1
Eif1a	0.000886565	-0.0421934	0.033	0.072	1
Pacc1	0.000886614	-0.0375172	0.022	0.055	1
Hmbox1	0.000887397	0.0816847	0.603	0.608	1
Pkn1	0.000887623	-0.0630463	0.125	0.194	1
Ppp2r2cos	0.000890612	-0.0270008	0.007	0.031	1
Gm35188	0.000890935	-0.0996042	0.394	0.488	1
Epb41	0.00089228	-0.0876385	0.235	0.322	1
Exosc7	0.00089681	-0.0619139	0.134	0.204	1
Cramp1l	0.000898124	-0.0785741	0.212	0.302	1
Mpc2	0.000898257	-0.0790634	0.337	0.441	1
Mfsd13b	0.00090396	-0.0712841	0.122	0.191	1
A530046M15Rik	0.000907174	-0.0763717	0.193	0.279	1
Ap3s1	0.000914533	-0.0744129	0.216	0.303	1
Vps37d	0.000922396	-0.0438057	0.078	0.135	1
Plekhm2	0.000927435	-0.0787221	0.235	0.327	1
Elp2	0.00092777	-0.0787151	0.206	0.289	1
C1galt1	0.00092925	-0.0552731	0.082	0.139	1
Rras2	0.000930087	-0.104725	0.637	0.752	1
Mpp5	0.000930397	-0.0855086	0.271	0.37	1
Selenoh	0.000931678	-0.011856	0	0.016	1
Arhgef26	0.000931678	-0.00551332	0	0.016	1
Gsta4	0.000931678	-0.00706061	0	0.016	1
Ccl5	0.000931678	-0.0198791	0	0.016	1
Tbcel	0.000935611	-0.088867	0.301	0.402	1
Phf14	0.000937246	0.0587351	0.744	0.759	1
Pkd1	0.000937737	-0.0927403	0.412	0.527	1
Gm47827	0.000939242	-0.0425747	0.043	0.087	1
Usp8	0.000940004	-0.0836398	0.265	0.363	1
Kctd12	0.000942386	-0.0549162	0.075	0.126	1
Rab30	0.000947813	-0.0964371	0.377	0.493	1
Gm32509	0.000948597	-0.101661	0.512	0.65	1
Zfp385b	0.000950035	0.130654	0.361	0.311	1
Supt16	0.000950617	-0.0774516	0.222	0.311	1
Abce1	0.000950665	-0.0752467	0.199	0.279	1
Ninl	0.000958385	-0.0474183	0.047	0.092	1
Wdr41	0.000958431	-0.0759342	0.193	0.273	1
Ints10	0.000960519	0.0973849	0.413	0.374	1
Zcchc2	0.00096106	-0.0576509	0.088	0.145	1
Rian	0.000962947	0.111046	0.499	0.459	1
Zfp790	0.000969936	-0.0437458	0.033	0.072	1
Gm10076	0.0009744	-0.0100596	0.003	0.022	1
2300009A05Rik	0.000976134	-0.0659233	0.125	0.189	1
Gpd1	0.000979105	-0.0559268	0.091	0.15	1
Adipor2	0.000980703	-0.0735644	0.171	0.248	1
Gm48677	0.000984197	-0.0500896	0.068	0.121	1
Miga2	0.000988109	-0.0642332	0.134	0.203	1
Hmgb1	0.000989292	-0.0724451	0.252	0.349	1
Tpm3	0.000989855	-0.0847894	0.314	0.416	1
Xrra1	0.000993223	-0.0295972	0.009	0.034	1
2900052L18Rik	0.000993316	-0.0449164	0.047	0.092	1
Idh3a	0.000994283	-0.0503391	0.059	0.105	1
Cox6a1	0.000994458	-0.0649826	0.141	0.203	1
Mapk4	0.000995284	0.106161	0.42	0.38	1
Csf1	0.000997263	-0.0486654	0.053	0.099	1
Zfp36l2	0.000999239	-0.0212939	0.003	0.022	1
Cox19	0.00100427	-0.0557273	0.105	0.166	1
Fgfbp3	0.0010063	-0.0391088	0.039	0.079	1
Arl5b	0.00100666	-0.0716664	0.101	0.16	1
Gaa	0.00100731	-0.0429013	0.059	0.104	1
Matk	0.00100741	-0.0818452	0.401	0.504	1
Rap2a	0.00100887	-0.0828959	0.242	0.339	1
Gm47136	0.00100895	-0.0200343	0.003	0.022	1
Kdm4b	0.00101161	-0.0706257	0.2	0.288	1
Anxa4	0.00101684	-0.0207898	0.001	0.019	1
Golga7b	0.00101754	-0.0450422	0.026	0.059	1
Sdad1	0.00101926	-0.0575889	0.082	0.139	1
Smim7	0.00101932	-0.0371617	0.037	0.076	1
Gm48855	0.0010255	-0.0664256	0.101	0.161	1
Ache	0.00102555	-0.0159861	0.001	0.019	1
Egr4	0.00103213	-0.0102799	0.001	0.019	1
AI593442	0.00103532	-0.0699309	0.193	0.27	1
Parp8	0.00104177	0.108673	0.268	0.215	1
Prkcb	0.00104328	-0.0983668	0.573	0.693	1
Pias4	0.00104343	-0.0412477	0.042	0.084	1
Sin3a	0.00104514	-0.0652714	0.14	0.212	1
Npr2	0.00104525	-0.049875	0.059	0.107	1
Mgrn1	0.0010529	-0.0840647	0.252	0.341	1
Smarca2	0.00105333	0.0846959	0.642	0.635	1
Zmat2	0.00105591	-0.063676	0.141	0.209	1
Ntrk2	0.00105967	-0.0900449	0.75	0.834	1
Ap2m1	0.00106983	-0.0522174	0.076	0.123	1
Supt5	0.001072	-0.0682104	0.173	0.248	1
Olfr239	0.00107276	-0.0432939	0.052	0.098	1
Kcnj4	0.00107298	-0.0524078	0.094	0.151	1
6430590A07Rik	0.00107317	-0.0862392	0.288	0.396	1
Mrpl15	0.00107866	-0.0507214	0.105	0.168	1
Zfp280c	0.00108101	-0.0831359	0.348	0.46	1
Zfp975	0.00108374	0.0879089	0.204	0.151	1
Rgs14	0.00108476	-0.0547669	0.071	0.121	1
Mgat5b	0.00108676	-0.0848878	0.252	0.347	1
Fam57b	0.00109495	-0.0605989	0.122	0.188	1
[truncated: 11,982 more rows]

## Sheet: Cluster 4
	p_val	avg_log2FC	pct.1	pct.2	p_val_adj
Cmss1	1.69667e-43	-0.655639	0.385	0.834	5.47788e-39
Galntl6	1.97054e-43	0.563881	0.28	0.002	6.36208e-39
mt-Nd3	1.56161e-27	0.483775	0.825	0.622	5.0418e-23
4930509J09Rik	9.7056e-27	-0.508973	0.458	0.796	3.13355e-22
Rgs6	1.11872e-22	0.54674	0.498	0.218	3.61191e-18
Sgcz	1.11334e-20	0.63256	0.378	0.134	3.59452e-16
Gm28376	2.26082e-20	-0.367955	0.705	0.93	7.2993e-16
Ahcyl2	4.25574e-20	-0.277158	0.844	0.956	1.37401e-15
Egfem1	1.21028e-19	-0.311083	0.793	0.952	3.90753e-15
Gria1	1.77609e-19	-0.155426	0.975	0.994	5.73428e-15
Gm15738	1.97622e-19	-0.418942	0.458	0.757	6.38041e-15
Nrg3os	5.13162e-18	-0.366427	0.596	0.829	1.65679e-13
mt-Nd4l	1.11915e-17	0.398445	0.444	0.193	3.61327e-13
Dgkb	3.66256e-16	0.315345	0.811	0.774	1.18249e-11
Tmsb4x	4.87097e-16	-0.387949	0.364	0.661	1.57264e-11
Gm42418	6.81048e-16	-0.183472	0.956	0.983	2.19883e-11
Gm20754	3.98324e-15	-0.212511	0.887	0.981	1.28603e-10
Atp1b1	4.25613e-15	-0.286254	0.775	0.907	1.37413e-10
Sorcs1	5.18824e-15	0.336641	0.185	0.036	1.67508e-10
Pappa	7.7904e-15	0.237834	0.127	0.011	2.51521e-10
Atp6v0c	9.88561e-15	-0.381924	0.422	0.675	3.19167e-10
Pigk	1.08806e-14	-0.322326	0.64	0.86	3.51291e-10
Ncam2	1.17515e-14	0.13325	0.942	0.961	3.7941e-10
Lhfpl3	1.29106e-14	0.358371	0.247	0.073	4.16831e-10
EGFP-gn	1.86247e-14	-0.224217	0.058	0.302	6.01317e-10
Kalrn	3.52734e-14	-0.123427	0.978	0.995	1.13884e-09
Cck	5.93491e-14	-0.279598	0.109	0.358	1.91615e-09
Tmeff2	1.03397e-13	0.195639	0.909	0.916	3.33827e-09
Cdh8	2.03297e-13	-0.285164	0.731	0.919	6.56365e-09
Gm41505	3.99441e-13	-0.356789	0.189	0.453	1.28964e-08
Zbtb16	4.80517e-13	-0.348307	0.371	0.638	1.5514e-08
Itm2b	4.93681e-13	-0.33267	0.531	0.757	1.5939e-08
A330015K06Rik	7.75862e-13	-0.34886	0.364	0.633	2.50495e-08
Cntn4	9.9895e-13	0.379007	0.24	0.081	3.22521e-08
Gm12296	1.13819e-12	-0.346761	0.305	0.569	3.67476e-08
mt-Co1	1.44935e-12	0.156247	0.978	0.98	4.67937e-08
Srsf7	1.87109e-12	-0.314564	0.451	0.726	6.04099e-08
Olfm1	2.07017e-12	-0.262829	0.76	0.908	6.68374e-08
Malat1	2.10133e-12	0.0290764	1	1	6.78435e-08
Slc4a4	3.25834e-12	-0.28482	0.698	0.893	1.05199e-07
Atp6v0b	5.70921e-12	-0.295452	0.567	0.731	1.84327e-07
Grin2a	6.15138e-12	-0.104828	0.967	0.995	1.98603e-07
Sorcs3	7.84692e-12	0.359516	0.324	0.142	2.53346e-07
Lrrtm4	8.50541e-12	-0.098709	0.967	0.997	2.74606e-07
Pcsk1n	1.16442e-11	-0.27153	0.215	0.454	3.75945e-07
Pde4b	1.26204e-11	0.118097	0.076	0.002	4.07463e-07
Ubb	1.7413e-11	-0.238197	0.236	0.512	5.62195e-07
5330438D12Rik	3.10918e-11	-0.299766	0.509	0.722	1.00383e-06
Hspa8	3.4836e-11	-0.252527	0.225	0.485	1.12472e-06
Bsg	3.48362e-11	-0.281283	0.218	0.446	1.12472e-06
Meg3	4.74397e-11	0.141213	0.927	0.963	1.53164e-06
Plpp4	5.54488e-11	0.295034	0.244	0.089	1.79022e-06
Cntnap5a	6.81127e-11	0.0985128	0.942	0.972	2.19909e-06
Kcnd2	7.29802e-11	-0.104744	0.975	0.998	2.35624e-06
Atp1a3	7.42713e-11	-0.290418	0.516	0.712	2.39792e-06
Fth1	1.05367e-10	-0.300057	0.447	0.663	3.40189e-06
Plppr4	1.22123e-10	-0.262477	0.596	0.796	3.94286e-06
Gapdh	1.54465e-10	-0.219282	0.131	0.347	4.98706e-06
Rpl13	2.45174e-10	-0.264496	0.284	0.509	7.91569e-06
Rprml	2.68696e-10	-0.128691	0	0.132	8.67512e-06
Dpp10	2.7754e-10	0.100035	0.073	0.003	8.96065e-06
Tenm4	3.04704e-10	0.329573	0.32	0.162	9.83768e-06
Gm15594	3.38382e-10	-0.299312	0.142	0.358	1.0925e-05
Snhg3	4.29567e-10	0.143287	0.189	0.054	1.3869e-05
Rps16	4.85871e-10	-0.201519	0.095	0.283	1.56868e-05
Maml2	5.71064e-10	-0.21183	0.825	0.96	1.84374e-05
Chgb	7.27713e-10	-0.325938	0.375	0.546	2.34949e-05
Wipf3	8.52783e-10	-0.292562	0.505	0.742	2.7533e-05
Rtn1	8.99068e-10	-0.191752	0.876	0.947	2.90273e-05
Immp1l	1.05195e-09	-0.301156	0.309	0.554	3.39631e-05
Gm15680	1.18773e-09	-0.284191	0.102	0.286	3.83471e-05
Pip5k1b	2.05525e-09	-0.230652	0.695	0.855	6.63559e-05
Spata2	2.21168e-09	-0.267739	0.091	0.267	7.14064e-05
6530403H02Rik	2.31118e-09	0.319786	0.433	0.271	7.46188e-05
Cdh13	2.37057e-09	0.332319	0.567	0.435	7.65361e-05
Edil3	2.53122e-09	0.269144	0.702	0.635	8.17231e-05
Efemp1	2.86271e-09	0.129063	0.08	0.008	9.24255e-05
Fgfr2	2.95884e-09	-0.256214	0.575	0.739	9.55291e-05
Adcy1	3.92483e-09	-0.254543	0.622	0.834	0.000126717
Gria2	4.31636e-09	-0.106434	0.975	0.997	0.000139358
Gm43376	5.13721e-09	-0.275118	0.302	0.526	0.00016586
Gm20319	5.67078e-09	-0.271885	0.142	0.333	0.000183087
Nme7	5.68229e-09	-0.277614	0.349	0.575	0.000183458
Sparcl1	6.77095e-09	-0.280652	0.433	0.596	0.000218607
Trim35	8.69206e-09	-0.267849	0.353	0.572	0.000280632
Lrrc4c	9.53973e-09	0.186573	0.858	0.826	0.000308
Rapgef4	9.85593e-09	0.224507	0.793	0.723	0.000318209
Cst3	1.00837e-08	-0.145886	0.091	0.272	0.000325561
Adamts18	1.05757e-08	0.11846	0.062	0.003	0.000341446
Luc7l2	1.11804e-08	-0.155054	0.869	0.953	0.000360969
Macrod2os1	1.60582e-08	-0.236555	0.087	0.255	0.000518456
Chsy3	1.86141e-08	0.254906	0.705	0.621	0.000600976
Cttnbp2	2.08522e-08	-0.111761	0.953	0.984	0.000673235
mt-Co2	2.21708e-08	0.111516	0.978	0.986	0.000715806
Slit1	2.52337e-08	-0.261584	0.48	0.68	0.000814696
Galnt17	2.53037e-08	-0.13302	0.924	0.967	0.000816955
Rps3a1	2.74073e-08	-0.206205	0.178	0.367	0.000884873
Gm48747	3.05297e-08	-0.250015	0.131	0.306	0.000985681
H3f3b	3.34932e-08	-0.235187	0.316	0.515	0.00108136
Pnn	3.3967e-08	-0.250204	0.422	0.624	0.00109666
Grik2	3.51896e-08	0.0377163	0.967	0.994	0.00113613
Gabra2	3.55826e-08	0.114521	0.895	0.911	0.00114882
Igkc	3.92865e-08	0.0787645	0.058	0.003	0.0012684
Kcnj6	3.97084e-08	-0.172805	0.822	0.922	0.00128203
Dgkh	4.01198e-08	-0.148964	0.88	0.942	0.00129531
Hpca	4.02416e-08	-0.20388	0.113	0.275	0.00129924
Arhgap39	5.06792e-08	-0.23952	0.567	0.743	0.00163623
Taf1d	5.69109e-08	0.269914	0.429	0.281	0.00183743
Ppia	5.86809e-08	-0.221812	0.327	0.526	0.00189457
Gm16267	6.05851e-08	-0.219839	0.087	0.249	0.00195605
Fndc3a	6.60178e-08	0.265455	0.498	0.353	0.00213145
Gm26749	7.13094e-08	-0.241715	0.127	0.299	0.0023023
Cblb	7.43872e-08	-0.261171	0.411	0.633	0.00240167
Rps6	7.66143e-08	-0.169705	0.058	0.198	0.00247357
Asic2	8.32066e-08	-0.23703	0.596	0.778	0.00268641
Atp1a1	1.02594e-07	-0.246874	0.48	0.65	0.00331233
Atp2a2	1.12158e-07	-0.247659	0.407	0.597	0.00362114
Ndufa13	1.42507e-07	-0.168174	0.095	0.246	0.00460097
Miat	1.44364e-07	-0.236771	0.411	0.586	0.00466095
Gm44151	1.57064e-07	-0.251923	0.404	0.608	0.00507096
Gm37240	1.68463e-07	-0.254138	0.349	0.58	0.00543899
Ndufs7	1.71256e-07	-0.121477	0.025	0.142	0.00552916
Gm48678	1.90143e-07	-0.251568	0.309	0.518	0.00613895
Tpt1	1.91041e-07	-0.186476	0.196	0.379	0.00616796
Dapk1	1.98615e-07	-0.220652	0.615	0.79	0.0064125
Neurod2	1.9898e-07	-0.210055	0.12	0.286	0.00642427
Rnasek	2.0199e-07	-0.191432	0.145	0.308	0.00652145
Cdh9	2.11206e-07	0.119009	0.88	0.896	0.00681901
Rpl17	2.12577e-07	-0.246314	0.236	0.39	0.00686325
Spock1	2.38028e-07	0.0751882	0.047	0.002	0.00768498
Son	2.42159e-07	0.139473	0.825	0.835	0.00781835
Fgf14	2.56966e-07	0.0323438	0.982	0.997	0.00829639
Grina	2.72251e-07	-0.241203	0.451	0.591	0.00878991
Rpl26	2.85792e-07	-0.157621	0.131	0.295	0.00922709
Pcdh7	2.91318e-07	0.272395	0.593	0.47	0.00940548
Foxp2	2.95159e-07	0.115242	0.069	0.009	0.0095295
Jph1	3.01974e-07	-0.218755	0.676	0.877	0.00974953
A230004M16Rik	3.10261e-07	-0.252767	0.24	0.431	0.0100171
Rpl19	3.2015e-07	-0.173878	0.211	0.401	0.0103364
Cycs	3.68975e-07	-0.112196	0.018	0.126	0.0119127
Selenom	3.83937e-07	-0.158816	0.08	0.215	0.0123958
Gm42439	4.10833e-07	-0.242923	0.444	0.624	0.0132642
Orai2	4.13022e-07	-0.235847	0.236	0.429	0.0133348
Syt7	4.25679e-07	-0.20504	0.636	0.792	0.0137435
A330008L17Rik	4.51782e-07	-0.259589	0.24	0.414	0.0145862
Ralgapa2	4.75242e-07	-0.229567	0.589	0.773	0.0153437
Rasal2	5.04225e-07	-0.137757	0.909	0.984	0.0162794
Lars2	5.14903e-07	-0.192606	0.164	0.33	0.0166242
Cox4i1	5.21653e-07	-0.173791	0.302	0.501	0.0168421
Dscaml1	5.43747e-07	-0.215591	0.662	0.835	0.0175554
Atp5f1	5.53343e-07	-0.209986	0.189	0.347	0.0178652
Eif1	5.82924e-07	-0.169168	0.233	0.421	0.0188203
Opcml	5.96881e-07	0.0416519	0.978	0.995	0.0192709
Actb	6.09008e-07	-0.210035	0.418	0.607	0.0196624
Csmd3	6.36812e-07	-0.157304	0.891	0.98	0.0205601
Rhou	6.42306e-07	-0.189049	0.065	0.201	0.0207375
mt-Nd4	6.66039e-07	0.120812	0.935	0.93	0.0215037
Ptchd4	6.73058e-07	-0.21725	0.633	0.801	0.0217303
Gnas	7.10386e-07	-0.230578	0.4	0.549	0.0229355
Rpl8	7.68358e-07	-0.15312	0.171	0.345	0.0248072
Slc16a4	7.88517e-07	-0.189294	0.069	0.204	0.0254581
Arid5b	8.38616e-07	0.246337	0.469	0.342	0.0270756
Gabrb3	8.58389e-07	-0.115726	0.942	0.991	0.0277139
Rpl14	8.94473e-07	-0.166677	0.105	0.247	0.028879
F730043M19Rik	9.57585e-07	-0.233801	0.32	0.501	0.0309166
Ano4	1.0086e-06	0.0977612	0.073	0.012	0.0325635
Gabrb2	1.09944e-06	0.156829	0.789	0.768	0.0354965
Psmd7	1.10054e-06	-0.204376	0.149	0.311	0.035532
Far2os1	1.12375e-06	0.163303	0.138	0.048	0.0362814
Serf2	1.18881e-06	-0.171179	0.113	0.252	0.0383818
Ptpra	1.25566e-06	-0.22018	0.436	0.625	0.0405402
Kcnq5	1.30049e-06	0.113927	0.102	0.026	0.0419877
Add2	1.37791e-06	-0.209266	0.647	0.82	0.0444873
Nell2	1.44335e-06	-0.155955	0.847	0.953	0.0465999
Erbb4	1.45397e-06	0.0556709	0.047	0.003	0.0469428
Kcnip4	1.54549e-06	-0.00856269	0.985	0.995	0.0498977
Brip1os	1.72825e-06	-0.204596	0.138	0.294	0.0557984
Arsb	1.74104e-06	-0.234776	0.425	0.611	0.0562113
Fat3	1.78334e-06	-0.23287	0.495	0.705	0.0575769
Rpl11	1.89087e-06	-0.157002	0.185	0.353	0.0610488
Atp5h	2.01723e-06	-0.152442	0.12	0.264	0.0651284
Ptprj	2.1324e-06	-0.199728	0.673	0.838	0.0688468
St6galnac5	2.20013e-06	-0.184165	0.778	0.918	0.0710334
Tm2d3	2.25825e-06	-0.135706	0.051	0.166	0.0729098
Prkcb	2.26514e-06	-0.210581	0.371	0.549	0.0731323
Rtl4	2.36714e-06	-0.249381	0.4	0.572	0.0764254
Rps13	2.491e-06	-0.197188	0.222	0.372	0.0804245
Lrrtm3	2.50874e-06	0.234242	0.542	0.429	0.0809972
Arl6ip1	2.53433e-06	-0.232088	0.298	0.449	0.0818234
Usp50	2.53875e-06	-0.214193	0.156	0.302	0.0819662
Sorbs2os	2.59901e-06	-0.224587	0.28	0.463	0.0839118
Gm15577	2.64318e-06	-0.202053	0.105	0.243	0.0853378
Nectin3	2.66545e-06	0.169587	0.135	0.05	0.0860568
Zfp46	2.66773e-06	-0.195774	0.102	0.24	0.0861304
Arhgef4	2.69101e-06	-0.21545	0.225	0.379	0.086882
Epb41l4b	2.78769e-06	0.206597	0.24	0.123	0.0900032
Sema3a	2.89082e-06	0.10114	0.062	0.009	0.093333
Atp2b2	3.01464e-06	-0.186098	0.691	0.849	0.0973308
Jdp2	3.05522e-06	-0.177689	0.087	0.216	0.0986407
Hsp90ab1	3.07415e-06	-0.211145	0.513	0.678	0.0992521
4921534H16Rik	3.07793e-06	-0.230791	0.255	0.426	0.099374
Slc17a7	3.12575e-06	-0.206704	0.538	0.681	0.100918
Slc44a5	3.12754e-06	-0.213053	0.553	0.742	0.100976
Arid1b	3.14383e-06	-0.209002	0.625	0.82	0.101502
Mri1	3.22864e-06	-0.162727	0.062	0.185	0.10424
1700111E14Rik	3.25403e-06	-0.228207	0.364	0.53	0.10506
Cdh18	3.35303e-06	0.249029	0.375	0.252	0.108256
Ahi1	3.41436e-06	-0.121709	0.913	0.963	0.110236
Tle4	3.42735e-06	0.218024	0.607	0.498	0.110656
Fam135b	3.52935e-06	0.084615	0.902	0.922	0.113948
Gm11149	3.57851e-06	-0.217887	0.185	0.334	0.115536
Fau	3.57886e-06	-0.141922	0.142	0.285	0.115547
Pebp1	3.70331e-06	-0.187683	0.24	0.39	0.119565
H3f3a	3.72177e-06	-0.205041	0.295	0.456	0.120161
Gm32509	3.82258e-06	-0.210184	0.298	0.491	0.123416
Dpm1	3.99378e-06	-0.212688	0.32	0.493	0.128943
Angpt2	4.28054e-06	-0.140702	0.022	0.117	0.138202
Mctp1	4.30984e-06	-0.103682	0.935	0.977	0.139147
Rbm24	4.64638e-06	-0.197741	0.113	0.252	0.150013
Junb	4.6731e-06	-0.111391	0.007	0.087	0.150876
Phactr1	4.90297e-06	-0.181005	0.8	0.928	0.158297
Ddhd2	4.90717e-06	-0.210449	0.367	0.547	0.158433
Hspa4	4.99493e-06	-0.198875	0.258	0.434	0.161266
Cyth1	5.06707e-06	-0.207499	0.225	0.39	0.163596
Eid1	5.30314e-06	-0.203034	0.185	0.327	0.171217
mt-Nd2	5.45001e-06	0.125774	0.905	0.897	0.175959
Stxbp5l	5.51213e-06	0.114968	0.92	0.902	0.177965
Nme2	5.704e-06	-0.123814	0.047	0.151	0.184159
Psap	5.82113e-06	-0.224776	0.444	0.572	0.187941
Abhd17b	5.82967e-06	-0.19837	0.211	0.361	0.188217
mt-Co3	6.58702e-06	0.0717592	0.993	0.994	0.212669
Dynll1	6.66741e-06	-0.17668	0.251	0.401	0.215264
Maml3	6.87849e-06	0.161376	0.822	0.754	0.222079
Rpl21	6.93247e-06	-0.15448	0.138	0.278	0.223822
Clmp	7.23971e-06	-0.221424	0.258	0.429	0.233741
Ftl1	7.3442e-06	-0.0768262	0.025	0.12	0.237115
Calm1	7.69812e-06	-0.18066	0.727	0.869	0.248541
Plcb4	7.87697e-06	0.101854	0.065	0.012	0.254316
Tmc6	8.02698e-06	0.102365	0.062	0.011	0.259159
Rpl32	8.16643e-06	-0.170899	0.127	0.255	0.263661
Fam131a	8.18552e-06	-0.208865	0.342	0.527	0.264278
mt-Atp6	8.25294e-06	0.0699703	0.993	0.997	0.266455
Rps14	8.36275e-06	-0.158911	0.175	0.323	0.27
1700109K24Rik	8.36498e-06	-0.17082	0.087	0.213	0.270072
Stmn3	8.39514e-06	-0.169584	0.316	0.481	0.271045
Gpnmb	8.60953e-06	0.144622	0.098	0.03	0.277967
Gabrd	8.84502e-06	-0.17865	0.102	0.232	0.28557
Rpl13a	9.09496e-06	-0.163957	0.135	0.261	0.29364
Calb1	9.9415e-06	-0.20179	0.211	0.361	0.320971
Gm48765	1.04626e-05	-0.182329	0.095	0.219	0.337796
Rps12	1.05826e-05	-0.188475	0.196	0.333	0.341668
Trim2	1.06119e-05	-0.166236	0.731	0.826	0.342616
Slc25a4	1.06752e-05	-0.20566	0.342	0.481	0.344661
Sphkap	1.0781e-05	-0.156573	0.811	0.902	0.348077
Slc8a2	1.09634e-05	-0.210486	0.422	0.591	0.353964
Nebl	1.16528e-05	-0.124728	0.88	0.966	0.376222
Mt1	1.19923e-05	-0.0814101	0.018	0.104	0.387182
Gm14636	1.23283e-05	0.215005	0.32	0.201	0.39803
Gm13269	1.23683e-05	-0.195581	0.24	0.417	0.399324
2010300C02Rik	1.24476e-05	-0.19237	0.684	0.863	0.401882
mt-Atp8	1.2785e-05	0.152512	0.2	0.096	0.412777
Snrpd2	1.29428e-05	-0.121408	0.033	0.124	0.417871
4930532I03Rik	1.37323e-05	-0.205433	0.225	0.379	0.44336
Cntnap5b	1.42393e-05	-0.222866	0.495	0.672	0.459731
Golm1	1.44546e-05	-0.176449	0.098	0.221	0.466682
4930473A02Rik	1.47263e-05	-0.156458	0.062	0.171	0.475453
Gabbr1	1.48664e-05	-0.203431	0.36	0.481	0.479978
Klf13	1.54309e-05	-0.200867	0.378	0.535	0.498203
Ly6h	1.605e-05	-0.195915	0.32	0.453	0.518189
Kcng2	1.67176e-05	-0.172449	0.127	0.258	0.539745
Atp5j	1.68096e-05	-0.129869	0.109	0.235	0.542715
Inf2	1.74915e-05	-0.166606	0.091	0.21	0.56473
Ccnjl	1.76047e-05	-0.188507	0.156	0.295	0.568387
Scn3b	1.77473e-05	-0.201251	0.356	0.504	0.572989
C630031E19Rik	1.78142e-05	-0.139741	0.047	0.149	0.575151
9630028H03Rik	1.80132e-05	-0.207878	0.327	0.493	0.581573
Frmd4b	1.80283e-05	-0.169471	0.691	0.816	0.582063
Atp5d	1.81104e-05	-0.070855	0.044	0.145	0.584713
Tmem132b	1.87438e-05	-0.170228	0.705	0.835	0.605163
Col6a1	1.87598e-05	0.0793758	0.044	0.005	0.605679
Sacm1l	1.97408e-05	-0.184073	0.222	0.379	0.637353
Dnaja2	2.00712e-05	-0.192386	0.316	0.482	0.64802
Gm20404	2.05431e-05	-0.14621	0.055	0.16	0.663255
Gm37679	2.10142e-05	-0.179224	0.153	0.297	0.678463
Gm47423	2.12268e-05	-0.114665	0.018	0.1	0.685328
Kcnma1	2.14656e-05	0.0707577	0.956	0.972	0.693039
Ssbp4	2.14883e-05	-0.190962	0.182	0.316	0.693771
Gabbr2	2.20239e-05	-0.178483	0.669	0.813	0.711063
Sorbs2	2.22331e-05	0.0975322	0.916	0.914	0.717817
Dnajc5	2.29988e-05	-0.179502	0.207	0.358	0.742538
Chchd2	2.37072e-05	-0.127456	0.109	0.23	0.765409
Cops9	2.3875e-05	-0.0537626	0	0.062	0.770827
Selenow	2.39566e-05	-0.163964	0.273	0.417	0.773462
[truncated: 13,464 more rows]

## Sheet: Cluster 6
	p_val	avg_log2FC	pct.1	pct.2	p_val_adj
[truncated: 13,597 more rows]

[truncated: 22 more sheets: Cluster 7, Cluster 8, Cluster 10, Cluster 11, Cluster 12, Cluster 13, Cluster 14, Cluster 15, Cluster 16, Cluster 17, Cluster 18, Cluster 19, Cluster 20, Cluster 21, Cluster 22, Cluster 23, Cluster 24, Cluster 25, Cluster 26, Cluster 27 …]
