# Supplementary material for: Formation of memory assemblies through the DNA-sensing TLR9 pathway
Source: Nature. 2024 Mar 27;628(8006):145–53. doi: 10.1038/s41586-024-07220-7 (PMC10990941; doi:10.1038/s41586-024-07220-7)
Supplement: Supplementary file 6 — List of Gene Ontology pathways differentially expressed after CFC (AAV-GFP CFC versus AAV-GFP naive). [file 41586_2024_7220_MOESM6_ESM.xlsx]

## Sheet: Cluster 0
pathway	pval	padj	log2err	ES	NES	size	leadingEdgeSize	leadingEdge
GOCC_INTRINSIC_COMPONENT_OF_ORGANELLE_MEMBRANE	2.81742e-18	1.18444e-14	1.10534	0.55194	2.24679	333	88	Itm2b Hspa5 Slc22a17 Calr Arl6ip1 Tecr Rtn1 Syp Pdia3 Wfs1 Saraf Emc10 Ktn1 Syt4 Emc7 Sec62 Selenos Slc17a7 Tomm20 B4gat1 Spcs1 Unc50 Atp2b1 Canx Emc4 Ptprs Ccdc47 Tmco1 Rab26 Rer1 Ier3ip1 Pet100 Emc3 Atp13a2 Atp2c1 Bcap31 Sv2a Emc1 Derl1 Sys1 Wdr83os Porcn Rtn4 Bscl2 Tvp23b Gpaa1 Ergic3 Chst2 Gramd1a Plpp6 B4galnt1 Ebp Insig2 Atf6b Amfr Slc25a4 Tmem11 Syt5 Tram1l1 Slc25a3 Syvn1 Srebf2 Slc35b1 Ln…
GOCC_ENDOPLASMIC_RETICULUM_LUMEN	2.60956e-16	5.48529e-13	1.0377	0.665592	2.57924	166	59	Hspa5 Hsp90b1 Chgb Calr Pdia6 Scg2 Pdia3 Wfs1 Ktn1 Erp29 Lrpap1 Vgf Cst3 Dnajb11 Selenof Penk Ppib Canx Clu Prkcsh Aplp2 Tgoln1 Manf Mydgf Dnajc3 Tmem132a Cnpy3 Ctsz Col11a1 Igfbp4 Erlec1 Mia3 Sdf2l1 Col4a2 Pdia4 App Scg3 Tor2a Dnajc10 Hyou1 Pdgfa Tor1a Selenom Sparcl1 Ano8 Dnajb9 Os9 Il27 Ckap4 Bace1 Gas6 Men1 Mttp Nucb1 Esd Mbtps1 Shisa5 Fkbp14 Fkbp7
GOCC_ENDOPLASMIC_RETICULUM_PROTEIN_CONTAINING_COMPLEX	5.79041e-15	8.1143e-12	0.996986	0.733515	2.62148	110	43	Hspa5 Hsp90b1 Calr Pdia6 Arl6ip1 Sec11c Dad1 Pdia3 Emc10 Emc7 Selenos Rpn1 Krtcap2 Ddost Spcs2 Dnajb11 Spcs1 Ssr4 Ostc Ppib Sel1l Emc4 Prkcsh Spcs3 Tusc3 Rpn2 Pigp Emc3 Emc1 Derl1 Sec11a Mlec Gpaa1 Hsd17b12 Sdf2l1 Ormdl3 Insig2 Stt3b Dnajc10 Amfr Hyou1 Syvn1 Srebf2
GOCC_INTRINSIC_COMPONENT_OF_ENDOPLASMIC_RETICULUM_MEMBRANE	4.67476e-13	4.91317e-10	0.921426	0.661835	2.4951	134	46	Hspa5 Calr Arl6ip1 Tecr Rtn1 Pdia3 Wfs1 Saraf Emc10 Ktn1 Emc7 Sec62 Selenos Spcs1 Canx Emc4 Ccdc47 Tmco1 Emc3 Bcap31 Emc1 Derl1 Wdr83os Porcn Rtn4 Bscl2 Gpaa1 Ergic3 Gramd1a Plpp6 Ebp Insig2 Atf6b Amfr Tram1l1 Syvn1 Srebf2 Slc35b1 Lnpk Tex261 Dolk Tmem33 Sppl2b Slc35b4 Derl2 Aup1
GOBP_PROTEIN_FOLDING	1.25373e-10	1.05413e-07	0.826657	0.581748	2.26382	164	42	Hspa5 Hsp90b1 Calr Pdia6 Fkbp2 Pdia3 Nudcd3 Wfs1 Erp29 Dnajb11 Selenof Pfdn1 Ppib Canx Clu Ccdc47 Hspa8 Dnajc3 Hsp90aa1 Ric3 Wdr83os Dnajc21 Mesd Hspa13 Sdf2l1 Ahsa1 Pdia4 Tor2a Grn Dnajc10 Ppia Ppid Csnk2a1 Sdf2 Hsph1 Dnaja2 Tor1a Cct2 Tbce Lman2l Cct6a Hsp90ab1
GOBP_CELLULAR_ION_HOMEOSTASIS	1.45805e-09	9.47241e-07	0.788187	0.428431	1.75223	364	66	Hsp90b1 Prnp Slc22a17 Grina Calr Rnasek Atp1b1 Thy1 Slc12a5 Atp1a1 Atp6ap2 Selenok Wfs1 Cx3cl1 Slc24a5 Ndfip1 Atp2a2 Atp2b1 Atp2b2 Atp1a3 Slc39a10 Tmbim6 Ccdc47 Arf1 Atp6ap1 Tmco1 Fth1 Itpr1 Grin2b Atp6v0e2 Atp1b2 Herpud1 Calm1 Gng3 Ric3 Atp13a2 Atp6v0a1 Atp2c1 Bcap31 Sv2a Slc39a7 Tmem178 Calb1 Slc8a2 Clcn3 Bax Letm2 Stim2 App Grn Atp13a1 Mt3 Atp2b3 Glrx3 Ppt1 Gpr89 Mchr1 Tm9sf4 Sco2 Coro1a Atp6v…
GOMF_UNFOLDED_PROTEIN_BINDING	1.57723e-09	9.47241e-07	0.788187	0.652069	2.34015	90	26	Hspa5 Hsp90b1 Calr Scg5 Nudcd3 Tomm20 Dnajb11 Pfdn1 Ppib Canx Clu Hspa8 Hsp90aa1 Pet100 Erlec1 Hspa13 Ppia Hyou1 Syvn1 Scap Dnaja2 Tor1a Cct2 Npm1 Cct6a Hsp90ab1
GOMF_PRIMARY_ACTIVE_TRANSMEMBRANE_TRANSPORTER_ACTIVITY	1.74029e-08	9.14524e-06	0.733762	0.572686	2.15901	134	42	Atp6v0c Atp1b1 Slc12a5 Atp1a1 Tomm20 Atp2a2 Atp2b1 Atp2b2 Atp1a3 Ndufb5 Ndufb9 mt-Nd4 Atp6v0e2 Cyc1 mt-Co2 Abca2 Atp13a2 Atp2c1 Cox4i1 mt-Co3 Ndufa13 mt-Nd4l Atp13a1 mt-Nd2 Atp2b3 mt-Co1 Surf1 Abca7 Ndufs3 Atp6v0d1 Slc1a1 Ndufs2 mt-Cytb Ndufc2 Ndufb3 Ndufs7 Uqcr10 mt-Nd5 Abcb6 Abca3 Ndufs8 Atp6v1a
GOBP_RESPONSE_TO_ENDOPLASMIC_RETICULUM_STRESS	2.08298e-08	9.72983e-06	0.733762	0.507619	2.01497	205	49	Hspa5 Hsp90b1 Grina Calr Selenok Pdia3 Wfs1 Selenos Erp29 Atp2a2 Tmed2 Sel1l Canx Clu Tmbim6 Ccdc47 Ddrgk1 Xbp1 Tmco1 Itpr1 Manf Dnajc3 Herpud1 Usp19 Bcap31 Derl1 Erlec1 Jkamp Sdf2l1 Bax Pdia4 Stt3b Atf6b Dnajc10 Amfr Stub1 Tmem259 Hyou1 Syvn1 Tmub2 Abca7 Tor1a Tmem33 Tmx1 Cdk5rap3 Dnajb9 Os9 Derl2 Aup1
GOBP_SMALL_GTPASE_MEDIATED_SIGNAL_TRANSDUCTION	8.95975e-08	3.76668e-05	0.704976	-0.516942	-1.59496	371	148	Arhgap26 Sdcbp Rapgef5 Scai Arhgap23 Arhgef9 Arfgef3 Arhgap44 Usp50 Ogt Nrg1 Wasf1 Arhgap12 Iqsec1 Ralgps1 Rasa1 Robo1 Itsn1 Myo9a Arhgap32 Arhgef28 Iqsec2 Ephb2 Abi2 Rgl1 Rasal1 Srgap2 Dennd1a Rhou Cyfip1 Cd2ap Ralgapa2 Shtn1 Rheb Nf1 Brk1 Ripor2 Ccdc88c Ksr1 Hace1 Dock3 Dock7 Rras2 Stmn1 Dock9 Arfgef2 Ywhaq Nisch Cyth3 Cdc42se2 Rock2 Rufy1 Cyth1 Trio Ccdc88a Sqstm1 F2rl2 Srgap3 Rap2b Nrp1 Tiam1…
GOCC_ENDOPLASMIC_RETICULUM_GOLGI_INTERMEDIATE_COMPARTMENT	1.21051e-07	4.62636e-05	0.690132	0.601889	2.20477	100	30	Hspa5 Calr Pdia6 Cnih2 Tmed9 Lrpap1 Golgb1 Tmed2 Atp6ap1 Mydgf Rer1 Tmed4 Kdelr1 Cnih1 Ctsz Tmed7 Bcap31 Ergic3 Vmp1 Trappc5 Vma21 Surf4 Tmed10 Nucb2 Mcfd2 Tmed3 Lamp5 Lman2l Slc35c2 Yif1b
GOCC_PIGMENT_GRANULE	1.40848e-07	4.64526e-05	0.690132	0.632139	2.23753	84	22	Bsg Hspa5 Hsp90b1 Pdia6 Atp1a1 Pdia3 Ctsb Erp29 Rpn1 Slc24a5 Ppib Canx Ctsd Hspa8 Hsp90aa1 Lamp1 Hps4 Atp6v0a1 Nap1l1 Pdia4 Ran Tmed10
GOMF_ACTIN_BINDING	1.45171e-07	4.64526e-05	0.690132	-0.534249	-1.63102	298	107	Adcy8 Gas7 Diaph2 Myrip Add3 Limch1 Ablim1 Wasf1 Wipf3 Hnrnpu Actr3b Sptan1 Mapt Myo9a Fer Ssh2 Homer2 Sntg1 Myo16 Fmn1 Nebl Snta1 Cyfip1 Shtn1 Sptbn1 Myh10 Ablim2 Sorbs1 Klhl3 Syn1 Spire1 Fmn2 Map1b Plekhh2 Prkn Prkce Camk2b Coro2b Fhod3 Ccdc88a Cttn Tmod2 Arpc5 Nf2 Daam1 Ablim3 Abl2 Dixdc1 Actr3 Shank3 Mrtfa Cap2 Plec Sptb Klhl2 Ino80 Coro1c Arpc1a Dmd Hook1 Tln2 Fkbp15 Ywhah Fgd4 Ctnna2 Abl1 W…
GOBP_METAL_ION_HOMEOSTASIS	1.54695e-07	4.64526e-05	0.690132	0.405022	1.63127	346	58	Hsp90b1 Prnp Slc22a17 Grina Calr Atp1b1 Thy1 Slc12a5 Atp1a1 Selenok Wfs1 Cx3cl1 Slc24a5 Ndfip1 Atp2a2 Atp2b1 Atp2b2 Atp1a3 Slc39a10 Tmbim6 Ccdc47 Arf1 Atp6ap1 Tmco1 Fth1 Itpr1 Grin2b Atp1b2 Herpud1 Calm1 Gng3 Ric3 Atp13a2 Atp2c1 Bcap31 Sv2a Slc39a7 Tmem178 Calb1 Slc8a2 Bax Letm2 Mllt6 Stim2 App Atp13a1 Mt3 Atp2b3 Glrx3 Mchr1 Sco2 Coro1a Atp6v0d1 Drd5 Slc1a1 Cnnm3 Immt Grm1
GOBP_HORMONE_METABOLIC_PROCESS	9.79379e-07	0.000274487	0.643552	0.559944	2.04481	101	23	Pcsk1n Atp1a1 Scg5 Atp6ap2 Ctsb Cpe Cyp46a1 Slc30a6 Dkk3 Ctsl Por Rdh14 Yipf5 Ttr Ctsz Hsd17b12 Dhrs7 Stub1 Chst9 Selenom Stard3 Pcsk2 H2-Ke6
GOMF_ATPASE_COUPLED_TRANSMEMBRANE_TRANSPORTER_ACTIVITY	1.20228e-06	0.000302466	0.643552	0.647675	2.23379	72	18	Atp6v0c Atp1b1 Slc12a5 Atp1a1 Tomm20 Atp2a2 Atp2b1 Atp2b2 Atp1a3 Atp6v0e2 Abca2 Atp13a2 Atp2c1 Atp13a1 Atp2b3 Abca7 Atp6v0d1 Slc1a1
GOMF_SIGNALING_RECEPTOR_REGULATOR_ACTIVITY	1.24655e-06	0.000302466	0.643552	0.502529	1.92571	158	25	Cck Ly6h Chgb C1qtnf4 Scg2 Lrpap1 Cx3cl1 Vgf Prrt1 Dkk3 Penk Manf Nenf Ttr Aimp1 Ly6e Ccn3 Fndc5 Hdgf App Grn Fam3c Sema6c Sema6b Pdgfa
GOBP_UBIQUITIN_DEPENDENT_ERAD_PATHWAY	1.29505e-06	0.000302466	0.643552	0.626819	2.17197	78	27	Hspa5 Hsp90b1 Calr Wfs1 Selenos Sel1l Canx Ccdc47 Herpud1 Usp19 Bcap31 Derl1 Erlec1 Jkamp Stt3b Dnajc10 Amfr Stub1 Syvn1 Tmub2 Dnajb9 Os9 Derl2 Aup1 Sgta Rhbdd2 Dnajb14
GOBP_PROTEIN_POLYMERIZATION	1.59984e-06	0.000353985	0.643552	-0.55748	-1.68261	201	79	Gas7 Add3 Wasf1 Sptan1 Rasa1 Mapt Fer Ssh2 Nav3 Ckap5 Tbcd Ambra1 Fmn1 Mecp2 Ttc17 Cyfip1 Ranbp9 Sptbn1 Clasp2 Tenm1 Pak3 Ube2k Spire1 Map1b Stmn1 Togaram1 Fchsd2 Prkn Rictor Prkce Fhod3 Cttn Camsap1 Dctn1 Tmod2 Arpc5 Arhgef7 Slain1 Fgf13 Ptk2b Dlg1 Sptb Arpc1a Chmp3 Clip1 Camsap2 Mtor Ccdc57 Tubgcp4 Abl1 Wasf3 Nck2 Diaph1 Arpc2 Tppp Tubgcp5 Carmil1 Washc2 Clasp1 Dyrk1a Akap9 Hdgfl3 Sptbn4 Mapre3…
GOMF_PROTEIN_FOLDING_CHAPERONE	1.93586e-06	0.000406918	0.627257	0.772937	2.27669	31	13	Hspa5 Calr Pfdn1 Ccdc47 Hspa8 Hsp90aa1 Ric3 Wdr83os Hspa13 Tor1a Cct2 Cct6a Hsp90ab1
GOCC_SECRETORY_GRANULE_MEMBRANE	2.73935e-06	0.000542226	0.627257	0.469991	1.85182	173	31	Atp6v0c Bsg Atp6ap2 Gaa Pgrmc1 Syt4 Psap Vgf Cd47 Ddost Cpe Sirpa Tmed2 Rab24 Tmem30a Aplp2 Itpr1 Rab26 Lamp1 Atp6v0a1 Dok3 Mlec Ormdl3 Scg3 Surf4 Tmed10 Lamtor2 Syt5 Vamp2 Igf2r Degs1
GOBP_PROTEIN_MATURATION	2.83753e-06	0.000542226	0.627257	0.459698	1.83399	206	29	Prnp Calr Sec11c Pcsk1n Scg5 Atp6ap2 Wfs1 Cpe Spcs2 Dnajb11 Slc30a6 Spcs1 Ctsl Sorl1 Spcs3 Isca2 Yipf5 Tmem59 Naa20 Ctsz Sec11a Lgmn Tmem208 Psenen Asph Aph1b Adamts2 Stub1 Glrx3
GOCC_VACUOLAR_MEMBRANE	2.9868e-06	0.000545935	0.627257	0.379799	1.54751	334	55	Atp6v0c Itm2c Slc22a17 Rnasek Atp6ap2 Gaa Psap Laptm4a Syt11 Ddost Atp6v0b Tmem30a Ctsd Rdh14 Clcn4 Hspa8 Atp6v0e2 Vps13a Tmem59 Lamp1 Hps4 Abca2 Rpn2 Atp13a2 Atp6v0a1 Tex264 Atraid Snx14 Atg9a Lrp1 Vmp1 Clcn3 H2-DMa Spns1 Surf4 Ctsa Grn M6pr Slc2a6 Lamtor2 Tmem9b Neu1 Sort1 Gnb2 Lamp5 Atp6v0d1 Lamtor4 Sppl2b Tmem9 Vldlr Slc3a2 Stard3 Ndufc2 Ckap4 Hsp90ab1
GOCC_LYSOSOMAL_LUMEN	3.3566e-06	0.000568301	0.627257	0.624999	2.12649	67	23	Nsg1 Gaa Psap Ctsb Nsg2 Ctsl Ctsd Hspa8 Hsp90aa1 Bcan Atp13a2 Smpd1 Lgmn Ctsa Ppt1 Fuca1 Neu1 Ctsf Chid1 Agrn Hexa Tpp1 Ncan
GOBP_ERAD_PATHWAY	3.43766e-06	0.000568301	0.627257	0.56604	2.07473	99	31	Hspa5 Hsp90b1 Calr Wfs1 Selenos Sel1l Canx Ccdc47 Herpud1 Usp19 Bcap31 Derl1 Erlec1 Jkamp Sdf2l1 Stt3b Dnajc10 Amfr Stub1 Tmem259 Syvn1 Tmub2 Tor1a Dnajb9 Os9 Derl2 Aup1 Sgta Rhbdd2 Dnajb14 Brsk2
GOCC_INTEGRAL_COMPONENT_OF_SYNAPTIC_VESICLE_MEMBRANE	3.51471e-06	0.000568301	0.627257	0.838039	2.36302	23	7	Syp Wfs1 Syt4 Slc17a7 Atp2b1 Ptprs Sv2a
GOBP_PROTEIN_EXIT_FROM_ENDOPLASMIC_RETICULUM	6.25898e-06	0.000974546	0.610527	0.718659	2.27107	43	19	Hsp90b1 Tmed9 Selenos Cd81 Sel1l Tmem30a Sorl1 Sar1b Herpud1 Bcap31 Derl1 Erlec1 Gcc2 Surf4 Syvn1 Tm9sf4 Os9 Derl2 Aup1
GOCC_TRANSPORT_VESICLE	6.49604e-06	0.000975334	0.610527	0.39449	1.6302	300	61	Rabac1 Cnih2 Syp Tmed9 Wfs1 Syt4 Slc17a7 Erp29 Gabbr1 Syt11 Vgf Prrt1 Nptx1 Cpe Penk Tmed2 Atp2b1 Tmem30a Ptprs Rnf112 Sorl1 Clcn4 Chga Sar1b Tgoln1 Itpr1 Rab26 Cbarp Kdelr1 Ptprn Lamp1 Yipf3 Cnih1 Atp13a2 Tmed7 Nrsn2 Sv2a Cope Clcn3 Vma21 Syngr3 App Aph1b Scg3 Surf4 Tmed10 M6pr Mt3 Syt5 Ppt1 Vamp2 Srebf2 Scap Rab11b Mcfd2 Igf2r Tmed3 Sort1 Lamp5 Atp6v0d1 Tor1a
GOMF_NUCLEOSIDE_TRIPHOSPHATASE_REGULATOR_ACTIVITY	7.52352e-06	0.00109065	0.610527	-0.483142	-1.49023	369	152	Arhgap26 Rapgef5 Rasal2 Arhgap23 Arhgef9 Adap1 Arfgef3 Arhgap44 Stxbp5l Arhgap12 Iqsec1 Ralgps1 Rims1 Rasa1 Itsn1 Tbc1d5 Myo9a Arhgap32 Arhgef28 Iqsec2 Tbcd Dennd1b Fnip1 Rgl1 Rasal1 Dennd5b Srgap2 Dennd1a Rhou Agfg1 Ralgapa2 Nf1 Stxbp5 Rpgr Sergef Ccdc88c Farp1 Dennd2a Agfg2 Dock3 Dennd5a Dock7 Dock9 Herc1 Rabgap1 Arfgef2 Rabep1 Cyth3 Cyth1 Rab3gap2 Trio Ccdc88a Arap2 Srgap3 P2ry12 Nrp1 Tiam1 Gb…
GOMF_CHAPERONE_BINDING	8.33956e-06	0.00116865	0.593325	0.553011	1.97522	92	23	Hspa5 Prnp Calr Atp1a1 Erp29 Atp1a3 Clu Hspa8 Dnajc3 Hes1 Sdf2l1 Ahsa1 Bax Grn Dnajc10 Amfr Stub1 Hyou1 Syvn1 Sugt1 Dnaja2 Tbce Dnajb9
GOMF_ACTIVE_TRANSMEMBRANE_TRANSPORTER_ACTIVITY	9.41389e-06	0.00125652	0.593325	0.412272	1.64457	259	50	Atp6v0c Atp1b1 Slc12a5 Atp1a1 Slc17a7 Tomm20 Slc24a5 Atp2a2 Atp2b1 Atp2b2 Atp1a3 Ndufb5 Ndufb9 Clcn4 mt-Nd4 Atp6v0e2 Cyc1 mt-Co2 Slc25a14 Abca2 Atp13a2 Atp2c1 Slc38a2 Cox4i1 mt-Co3 Slc8a2 Ndufa13 mt-Nd4l Clcn3 Slc25a5 Atp13a1 Slc25a4 mt-Nd2 Slc16a1 Atp2b3 Slc25a3 Ank mt-Co1 Surf1 Abca7 Ndufs3 Atp6v0d1 Slc1a1 Ndufs2 Slc35c2 Slc3a2 mt-Cytb Ndufc2 Ndufb3 Ndufs7
GOBP_REGULATION_OF_SMALL_GTPASE_MEDIATED_SIGNAL_TRANSDUCTION	9.56437e-06	0.00125652	0.593325	-0.53019	-1.60414	218	92	Arhgap26 Scai Arhgap23 Arhgef9 Arfgef3 Arhgap44 Ogt Nrg1 Arhgap12 Iqsec1 Ralgps1 Rasa1 Robo1 Itsn1 Myo9a Arhgap32 Arhgef28 Iqsec2 Ephb2 Rasal1 Srgap2 Dennd1a Rhou Cd2ap Ralgapa2 Nf1 Ripor2 Dock3 Stmn1 Arfgef2 Cyth3 Cdc42se2 Cyth1 Trio Sqstm1 F2rl2 Srgap3 Nrp1 Tiam1 Gbf1 Abl2 Arhgap21 Rit2 Cbl Cul3 Abr Dennd4c Fam13b Arhgap35 Rap1gap2 Sipa1l3 Arhgap39 Dab2ip Dennd4a Kalrn Crk Sipa1l1 Fbxo8 Fgd4 Ab…
GOBP_ESTABLISHMENT_OF_PROTEIN_LOCALIZATION_TO_MEMBRANE	1.11975e-05	0.00142649	0.593325	0.426377	1.70247	212	37	Hspa5 Prnp Arl6ip1 Atp1b1 Nsg1 Clstn1 Emc10 Emc7 Sec62 Zdhhc23 Ssr2 Acsl3 Emc4 Ccdc47 Atp6ap1 Ssr1 Nmt1 Rab26 Hsp90aa1 Gdi1 Emc3 Atp2c1 Emc1 Sys1 Wdr83os Ndufa13 Bax Gcc2 Ssr3 Rab3gap1 Atp13a1 Hspa4 Tram1l1 Vamp2 Rab11b Bcs1l Slc1a1
GOBP_REGULATION_OF_RESPONSE_TO_ENDOPLASMIC_RETICULUM_STRESS	1.30304e-05	0.00161117	0.593325	0.607395	2.08898	69	21	Hspa5 Grina Wfs1 Selenos Erp29 Clu Tmbim6 Ddrgk1 Xbp1 Manf Herpud1 Usp19 Bcap31 Bax Atf6b Tmem259 Hyou1 Syvn1 Abca7 Tmem33 Dnajb9
GOMF_ACTIVE_ION_TRANSMEMBRANE_TRANSPORTER_ACTIVITY	1.63369e-05	0.0019048	0.57561	0.470498	1.80706	159	30	Atp6v0c Atp1b1 Slc12a5 Atp1a1 Slc17a7 Slc24a5 Atp2a2 Atp2b1 Atp2b2 Atp1a3 Clcn4 Atp6v0e2 Cyc1 mt-Co2 Atp13a2 Atp2c1 Slc38a2 Cox4i1 mt-Co3 Slc8a2 Clcn3 Slc25a5 Atp13a1 Slc25a4 Atp2b3 Slc25a3 mt-Co1 Surf1 Atp6v0d1 Slc1a1
GOCC_ENDOPLASMIC_RETICULUM_GOLGI_INTERMEDIATE_COMPARTMENT_MEMBRANE	1.64517e-05	0.0019048	0.57561	0.630735	2.14295	59	20	Calr Cnih2 Tmed9 Tmed2 Atp6ap1 Kdelr1 Cnih1 Ctsz Tmed7 Bcap31 Ergic3 Vmp1 Vma21 Surf4 Tmed10 Mcfd2 Tmed3 Lamp5 Slc35c2 Yif1b
GOMF_MISFOLDED_PROTEIN_BINDING	1.69493e-05	0.0019048	0.57561	0.839869	2.31565	21	17	Hspa5 Dnajb11 Clu Hspa8 Dnajc3 Derl1 Hspa13 Sdf2l1 Dnajc10 Stub1 Sdf2 Tor1a Dnajb9 Derl2 Rhbdd2 Bag6 Hspa2
GOMF_ATPASE_COUPLED_CATION_TRANSMEMBRANE_TRANSPORTER_ACTIVITY	1.72175e-05	0.0019048	0.57561	0.746265	2.23329	32	13	Atp6v0c Atp1b1 Atp1a1 Atp2a2 Atp2b1 Atp2b2 Atp1a3 Atp6v0e2 Atp13a2 Atp2c1 Atp13a1 Atp2b3 Atp6v0d1
GOCC_PROTON_TRANSPORTING_V_TYPE_ATPASE_COMPLEX	1.88341e-05	0.00203021	0.57561	0.79703	2.20826	22	8	Atp6v0c Rnasek Atp6ap2 Atp6v0b Atp6ap1 Atp6v0e2 Atp6v0a1 Atp6v0d1
GOMF_PROTEIN_CARRIER_CHAPERONE	2.25522e-05	0.00237024	0.57561	0.84868	2.25385	18	9	Emc10 Emc7 Emc4 Clu Hspa8 Emc3 Emc1 Emc2 Emc6
GOCC_INTRINSIC_COMPONENT_OF_SYNAPTIC_VESICLE_MEMBRANE	2.42708e-05	0.00248865	0.57561	0.719897	2.14394	34	8	Syp Wfs1 Syt4 Slc17a7 Atp2b1 Ptprs Rab26 Sv2a
GOBP_RESPONSE_TO_TOPOLOGICALLY_INCORRECT_PROTEIN	2.68546e-05	0.00268802	0.57561	0.499838	1.86745	127	47	Hspa5 Wfs1 Selenos Tmed2 Clu Tmbim6 Ddrgk1 Hspa8 Xbp1 Manf Dnajc3 Hsp90aa1 Herpud1 Derl1 Erlec1 Jkamp Hspa13 Sdf2l1 Bax Stt3b Atf6b Hspa4 Amfr Stub1 Hsph1 Abca7 Tor1a Tmem33 Cdk5rap3 Dnajb9 Os9 Hsp90ab1 Derl2 Aup1 Creb3 Dnaja1 Rhbdd2 Mbtps1 Rnf126 Dnajb14 Bag6 Abcb10 Hspd1 Dnajb12 Hspa2 Ppp1r15b Faf2
GOBP_PROTEIN_PROCESSING	2.86908e-05	0.00276706	0.57561	0.465692	1.77675	146	31	Prnp Sec11c Pcsk1n Scg5 Atp6ap2 Cpe Spcs2 Slc30a6 Spcs1 Ctsl Spcs3 Yipf5 Tmem59 Ctsz Sec11a Lgmn Tmem208 Psenen Asph Aph1b Adamts2 Ift52 Ift172 Bace1 Pcsk2 Aph1a Cycs Glg1 Cln5 Eno1 Rce1
GOMF_CARBOHYDRATE_BINDING	2.89607e-05	0.00276706	0.57561	0.498327	1.841	119	28	Bsg Calr Gaa Emc7 Aldoa Canx Dpm1 P3h3 Adgrl1 Bcan Gpcpd1 Cdipt Mlec Alkbh3 Enpp2 Cd302 Igf2r Lman2l Man2c1 Os9 Chid1 Nomo1 Crybg3 Ncan Galnt1 Pfkl Cln5 Lman1
GOMF_PROTEIN_SERINE_THREONINE_KINASE_ACTIVITY	3.27636e-05	0.00306085	0.557332	-0.484042	-1.48655	331	130	Cdkl5 Mark2 Sgk1 Mapk14 Camkv Camk4 Cdk14 Map2k4 Akt3 Stk39 Map4k3 Mapk4 Prkcz Dapk1 Cdk17 Wnk2 Cask Braf Tlk2 Ksr1 Camk1d Mapk1 Mast2 Pak3 Map2k5 Map3k3 Bmpr2 Tgfbr3 Hipk3 Aak1 Cdk12 Mark3 Pik3ca Dstyk Prkce Rock2 Camk2b Gsk3b Hunk Trio Sqstm1 Rps6ka3 Dclk1 Tlk1 Prkaa2 Tnik Stk3 Acvr2a Ksr2 Acvr1 Ptk2b Taok1 Csnk1g1 Mapk8 Rps6kc1 Mapk10 Map4k5 Cdc42bpa Rps6kb1 Prkcg Taok3 Csnk1g3 Map3k7 Brsk1 Mt…
GOBP_AMYLOID_PRECURSOR_PROTEIN_METABOLIC_PROCESS	3.45988e-05	0.00310025	0.557332	0.605148	2.05938	64	14	Itm2b Prnp Itm2c Rtn1 Nsg1 Clu Sorl1 Abca2 Psenen Rtn4 Aph1b Tmed10 Efna3 Abca7
GOBP_NEGATIVE_REGULATION_OF_PROTEIN_CONTAINING_COMPLEX_DISASSEMBLY	3.46603e-05	0.00310025	0.557332	-0.642509	-1.75165	63	31	Add3 Sptan1 Scaf4 Nav3 Sptbn1 Clasp2 Apc Map1b Plekhh2 Scaf8 Pik3ca Camsap1 Tmod2 Fgf13 Taok1 Sptb Camsap2 Bmerb1 Carmil1 Washc2 Clasp1 Atxn7 Hdgfl3 Sptbn4 Rubcn Twf2 Tmod1 Clec16a Mid1 Apc2 Add1
GOMF_UBIQUITIN_LIKE_PROTEIN_TRANSFERASE_ACTIVITY	3.56126e-05	0.00311907	0.557332	-0.484643	-1.48946	338	133	Hecw2 Hecw1 Rnf146 Rnf169 Traf3ip2 Peli1 Ubr3 Hectd4 Trim44 Rnf150 Arih1 Nsmce2 Trim2 Mylip Ube3c Rnf157 Nedd4l Lmo7 Herc4 Znrf3 Trim37 Pias1 Rc3h1 Sh3rf1 Rmnd5a Hace1 Btrc Fbxw8 Ube2k Sh3rf3 Herc1 Smurf1 Ube2g1 Prkn Ube2d3 Rnf115 Pja2 Rnf165 Trim9 Rnf38 Mib1 Ankib1 Shprh Med27 Ube2r2 Traf3 Ube2d2a Cbl Trip12 Herc3 Cul3 Trim23 Smurf2 Ddb2 Mex3c Trim24 8030462N17Rik Ube3a Hectd2 Ranbp2 Uhrf2 Cul5 …
GOBP_SIGNALING_RECEPTOR_LIGAND_PRECURSOR_PROCESSING	3.74443e-05	0.00319854	0.557332	0.826655	2.27922	21	8	Pcsk1n Scg5 Atp6ap2 Cpe Slc30a6 Ctsl Yipf5 Ctsz
GOCC_VACUOLAR_LUMEN	3.80416e-05	0.00319854	0.557332	0.512448	1.83142	110	41	Nsg1 Gaa Psap Ctsb Nsg2 Ctsl Ctsd Hspa8 Dnajc3 Ttr Hsp90aa1 Bcan Atp13a2 Smpd1 Lgmn Cap1 Ctsa Grn Serpina3n Ppt1 Fuca1 Neu1 Ctsf Cct2 Chid1 Creg1 Agrn Tubb5 Hexa Tpp1 Ncan Ggh Gpc1 Nhlrc3 Npc2 Acp2 Faf2 Tubb4b Pld3 Cspg5 Gns
GOBP_DIVALENT_INORGANIC_CATION_HOMEOSTASIS	3.96524e-05	0.00326861	0.557332	0.393026	1.57816	261	48	Hsp90b1 Prnp Grina Calr Atp1b1 Thy1 Selenok Wfs1 Cx3cl1 Slc24a5 Atp2a2 Atp2b1 Atp2b2 Slc39a10 Tmbim6 Ccdc47 Tmco1 Itpr1 Grin2b Herpud1 Calm1 Gng3 Ric3 Atp13a2 Atp2c1 Bcap31 Sv2a Slc39a7 Tmem178 Calb1 Slc8a2 Bax Stim2 App Atp13a1 Mt3 Atp2b3 Mchr1 Coro1a Drd5 Slc1a1 Cnnm3 Immt Grm1 Ubash3b Jph4 Trpc1 Tmem203
GOMF_ATP_DEPENDENT_ACTIVITY	4.30017e-05	0.00347652	0.557332	0.345645	1.40284	404	58	Atp6v0c Hspa5 Hsp90b1 Atp1b1 Shoc1 Slc12a5 Atp1a1 Tomm20 Atp2a2 Atp2b1 Acsl3 Tmem30a Atp2b2 Atp1a3 Clu Hspa8 Kif3a Psmc4 Ddx18 Chd3 Atp6v0e2 Dhx36 Kif2a Hsp90aa1 Abca2 Atp13a2 Atp2c1 Kifc2 Atp9a Hspa13 Atp13a1 Ddx23 Hspa4 Ddx41 Atp2b3 Hyou1 Ddx42 Hsph1 Abca7 Ddx50 Bcs1l Atp6v0d1 Tor1a Slc1a1 Chd4 Psmc3 Cct2 Chd6 Btaf1 Myo5b Dync1i2 Ddx3y Acsl4 Cct6a Hsp90ab1 Smc2 Smarca2 Acsl5
GOMF_AMYLOID_BETA_BINDING	4.92064e-05	0.00379061	0.557332	0.638784	2.13569	55	14	Itm2b Prnp Itm2c Clstn1 Pgrmc1 Lrpap1 Cst3 Pfdn1 Atp1a3 Clu Sorl1 Tm2d1 Grin2b Lrp1
GOBP_REGULATION_OF_PROTEIN_POLYMERIZATION	4.95195e-05	0.00379061	0.557332	-0.551703	-1.62224	147	60	Add3 Sptan1 Rasa1 Mapt Fer Ssh2 Nav3 Ckap5 Tbcd Ambra1 Fmn1 Mecp2 Cyfip1 Sptbn1 Tenm1 Pak3 Map1b Stmn1 Togaram1 Fchsd2 Rictor Prkce Fhod3 Cttn Camsap1 Dctn1 Tmod2 Arpc5 Arhgef7 Slain1 Ptk2b Dlg1 Sptb Arpc1a Clip1 Camsap2 Mtor Abl1 Nck2 Arpc2 Tppp Carmil1 Washc2 Clasp1 Dyrk1a Akap9 Sptbn4 Mapre3 Bin1 Twf2 Clip3 Tmod1 Gba2 Cdk5rap2 Arfgef1 Cotl1 Evl Snca Add1 Hip1r
GOBP_ENDOPLASMIC_RETICULUM_CALCIUM_ION_HOMEOSTASIS	4.95917e-05	0.00379061	0.557332	0.79266	2.23506	23	12	Grina Selenok Wfs1 Atp2a2 Tmbim6 Ccdc47 Tmco1 Itpr1 Herpud1 Bcap31 Bax App
GOBP_REGULATION_OF_CYTOSKELETON_ORGANIZATION	5.14103e-05	0.00385945	0.557332	-0.47208	-1.45598	381	131	Arhgap44 Mark2 Add3 Ppm1e Tmeff2 Limch1 Wasf1 Hnrnpu Sptan1 Bicd1 Bcas3 Rasa1 Mapt Fer Ssh2 Nav3 Schip1 Ckap5 Abi2 Tbcd Fmn1 Mecp2 Trim37 Cyfip1 Cd2ap Sptbn1 Brk1 Clasp2 Tenm1 Mapk1 Pak3 Apc Map1b Stmn1 Katnbl1 Ptger4 Togaram1 Pam Fchsd2 Plekhh2 Spast Prkn Rictor Pik3ca Prkce Rock2 Coro2b Gsk3b Fhod3 Pafah1b1 Ccdc88a Cttn Camsap1 Dctn1 Tmod2 Arpc5 Nrp1 Nf2 Prkaa2 Cep120 Ttc8 Pkd1 Abl2 Dixdc1 Arhg…
GOMF_PEPTIDE_BINDING	5.4773e-05	0.00403157	0.557332	0.424702	1.66987	176	23	Itm2b Prnp Itm2c Calr Clstn1 Pgrmc1 Tmem158 Lrpap1 Tomm20 Cst3 Pfdn1 Ppib Atp1a3 Clu Sorl1 Tm2d1 Gpr22 Ramp2 Grin2b Pom121 Kdelr1 Ramp1 Lrp1
GOMF_PROTEIN_SERINE_KINASE_ACTIVITY	5.60097e-05	0.00403157	0.557332	-0.496034	-1.51062	279	114	Cdkl5 Mark2 Sgk1 Mapk14 Camk4 Cdk14 Map2k4 Akt3 Stk39 Map4k3 Mapk4 Prkcz Dapk1 Cdk17 Wnk2 Cask Braf Tlk2 Ksr1 Camk1d Mapk1 Mast2 Pak3 Map2k5 Map3k3 Hipk3 Aak1 Cdk12 Mark3 Pik3ca Dstyk Prkce Rock2 Camk2b Gsk3b Hunk Trio Rps6ka3 Dclk1 Tlk1 Prkaa2 Tnik Stk3 Ksr2 Taok1 Csnk1g1 Mapk8 Rps6kc1 Mapk10 Map4k5 Cdc42bpa Rps6kb1 Prkcg Taok3 Csnk1g3 Map3k7 Brsk1 Mtor Nek9 Nim1k Atr Kalrn Mast1 Dclk2 Tbk1 Cdk1…
GOCC_ACTIN_CYTOSKELETON	5.65801e-05	0.00403157	0.557332	-0.480536	-1.47626	321	128	Adcy8 Gas7 Myrip Mark2 Ror1 Limch1 Ablim1 Wasf1 Wipf3 Sptan1 Ppp1r12a Myo9a Arhgap32 Fer Prkcz Dapk1 Myo16 Cask Fmn1 Nebl Rhou Sh3pxd2a Ttc17 Ehbp1 Amph Cd2ap Sptbn1 Myh10 Ablim2 Sorbs1 Dennd2a Fmn2 Dgkh Plekhh2 Srcin1 Coro2b Cttn Tmod2 Arpc5 Nf2 Daam1 Ablim3 Fyn Abl2 Eef1a1 Arhgap21 Actr3 Acaca Sptb Klhl2 Coro1c Arhgap35 Cdc42bpa Arpc1a Dmd Ptpn12 Sipa1l3 Hnrnpc Tjp1 Tln2 Sorbs2 Fkbp15 Kalrn Crk…
GOBP_PROTEIN_POLYUBIQUITINATION	6.86675e-05	0.0048113	0.538434	-0.520225	-1.56397	194	81	Hecw2 Hecw1 Npepps Rnf146 Traf3ip2 Peli1 Trim44 Arih1 Trim2 Ambra1 Ube3c Nedd4l Rc3h1 Rmnd5a Hace1 Klhl3 Btrc Ube2k Smurf1 Ube2g1 Prkn Tnks Cdc27 Ube2d3 Rnf115 Rnf165 Ankib1 Shprh Ube2r2 Traf3 Ube2d2a Cbl Trip12 Cul3 Smurf2 Lnpep Spop Ddb2 Ube3a Fbxl17 Skp2 Rnf19a Tnks2 Ube2d1 Anapc1 Ube4b Rnf216 Ube2q2 Nedd4 Sash1 Fbxw11 Rnf185 Traf6 Rnf111 Ube2ql1 Arih2 Bfar Huwe1 Rnf8 Cdc23 Rnf34 Ube2n Fbxl7 F…
GOBP_RAS_PROTEIN_SIGNAL_TRANSDUCTION	7.10805e-05	0.00489873	0.538434	-0.493193	-1.50182	260	97	Sdcbp Rapgef5 Scai Arfgef3 Arhgap44 Usp50 Ogt Nrg1 Wasf1 Iqsec1 Ralgps1 Rasa1 Robo1 Arhgef28 Iqsec2 Ephb2 Abi2 Rgl1 Rasal1 Dennd1a Rhou Cyfip1 Shtn1 Nf1 Brk1 Ripor2 Ksr1 Hace1 Rras2 Stmn1 Arfgef2 Nisch Cyth3 Cdc42se2 Rock2 Cyth1 Sqstm1 F2rl2 Rap2b Nrp1 Tiam1 Gbf1 Rab30 Abl2 Ksr2 Rit2 Cbl Cul3 Dennd4c Arhgap35 Synj2bp Gnb1 Setdb1 Rapgef1 Elmo1 Rala Rapgef2 Mras Dab2ip Dennd4a Crk Fbxo8 Abl1 Ssx2ip…
GOBP_NEGATIVE_REGULATION_OF_CYTOSKELETON_ORGANIZATION	7.68789e-05	0.00521288	0.538434	-0.574254	-1.66357	120	49	Add3 Tmeff2 Sptan1 Ssh2 Nav3 Schip1 Tbcd Trim37 Sptbn1 Clasp2 Apc Map1b Stmn1 Plekhh2 Prkn Pik3ca Coro2b Fhod3 Camsap1 Tmod2 Arhgef7 Shank3 Fgf13 Taok1 Sptb Tjp1 Camsap2 Bmerb1 Ctnna2 Carmil1 Washc2 Clasp1 Dyrk1a Atxn7 Hdgfl3 Sptbn4 Pak2 Twf2 Clip3 Tmod1 Dlc1 Cdk5rap2 Arfgef1 Shank1 Mid1 Apc2 Snca Add1 Hip1r
GOMF_AMIDE_BINDING	8.55339e-05	0.00570769	0.538434	0.396434	1.58069	231	26	Itm2b Prnp Itm2c Calr Fkbp2 Clstn1 Pgrmc1 Psap Tmem158 Lrpap1 Tomm20 Cst3 Pfdn1 Ppib Atp1a3 Clu Sorl1 Tm2d1 Gpr22 Ramp2 Grin2b Pom121 Kdelr1 Rtn4r Ramp1 Lrp1
GOBP_NEGATIVE_REGULATION_OF_RESPONSE_TO_ENDOPLASMIC_RETICULUM_STRESS	8.70793e-05	0.00572002	0.538434	0.679032	2.06683	39	16	Hspa5 Grina Wfs1 Selenos Clu Tmbim6 Ddrgk1 Xbp1 Herpud1 Atf6b Hyou1 Syvn1 Abca7 Dnajb9 Creb3 Sgta
GOBP_REGULATION_OF_ANION_TRANSMEMBRANE_TRANSPORT	9.88183e-05	0.00639126	0.538434	0.829763	2.10257	15	4	Prnp Arl6ip1 Arl6ip5 Itgb1
GOMF_PROTEIN_KINASE_ACTIVITY	0.00011326	0.00721435	0.538434	-0.451559	-1.39614	419	155	Fgfr2 Cdkl5 Mark2 Ror1 Sgk1 Mapk14 Camkv Camk4 Cdk14 Map2k4 Akt3 Stk39 Map4k3 Fer Mapk4 Prkcz Ephb2 Crim1 Dapk1 Cdk17 Wnk2 Cask Braf Tlk2 Ksr1 Camk1d Mapk1 Mast2 Pak3 Map2k5 Map3k3 Bmpr2 Tgfbr3 Hipk3 Aak1 Cdk12 Mark3 Pik3ca Dstyk Prkce Rock2 Camk2b Gsk3b Hunk Trio Sqstm1 Rps6ka3 Nrp1 Dclk1 Nrp2 Tlk1 Prkaa2 Tnik Stk3 Fyn Abl2 Acvr2a Ksr2 Tbck Acvr1 Ptk2b Taok1 Csnk1g1 Mapk8 Rps6kc1 Mapk10 Map4k5 C…
GOBP_REGULATION_OF_GLYCOPROTEIN_METABOLIC_PROCESS	0.000124007	0.00778099	0.518848	0.675932	2.00857	33	9	Itm2b Itm2c Cst3 Tm9sf2 Tmem59 Abca2 Ramp1 Mt3 Abca7
GOCC_SMOOTH_ENDOPLASMIC_RETICULUM	0.00014274	0.00882468	0.518848	0.746906	2.17421	26	11	Hspa5 Calr Pgrmc1 Erp29 Ppib Canx Dnajc3 Ttyh1 App Hyou1 Syvn1
GOBP_REGULATION_OF_PEPTIDASE_ACTIVITY	0.000148681	0.00905878	0.518848	0.383752	1.5379	217	44	Prnp Arl6ip1 Spink8 Pcsk1n Ctsb Arl6ip5 Cst3 Prr7 Por Ctsd Spock2 Sorl1 Ddrgk1 Psma3 Aplp2 Grin2b Abca2 Atp13a2 Bcap31 Lgmn Psenen Ndufa13 Lrp1 Bax Asph App Aph1b Tmed10 Gapdh Grn Efna3 Mt3 Serpina3n Mtch1 Csnk2a1 Slc1a1 Pebp1 Arrb2 Timp2 Fam162a Prdx3 Gas6 Aph1a Cycs
GOBP_ACTIN_POLYMERIZATION_OR_DEPOLYMERIZATION	0.000157066	0.00943294	0.518848	-0.55069	-1.61085	133	52	Gas7 Add3 Wasf1 Sptan1 Rasa1 Fer Ssh2 Abi1 Abi2 Fmn1 Ttc17 Cyfip1 Sptbn1 Brk1 Tenm1 Pak3 Spire1 Fchsd2 Plekhh2 Rictor Pik3ca Prkce Fhod3 Cttn Tmod2 Arpc5 Ptk2b Dlg1 Sptb Arhgap35 Arpc1a Mtor Abl1 Wasf3 Nck2 Diaph1 Arpc2 Carmil1 Washc2 Enah Sptbn4 Bin1 Twf2 Tmod1 Gba2 Washc3 Arfgef1 Cotl1 Evl Add1 Hip1r Mical2
GOBP_MICROTUBULE_POLYMERIZATION	0.000169037	0.0100089	0.518848	-0.625689	-1.73358	72	32	Mapt Nav3 Ckap5 Tbcd Mecp2 Ranbp9 Clasp2 Map1b Stmn1 Togaram1 Camsap1 Dctn1 Arhgef7 Slain1 Fgf13 Clip1 Camsap2 Ccdc57 Tubgcp4 Abl1 Tppp Tubgcp5 Clasp1 Dyrk1a Akap9 Hdgfl3 Mapre3 Clip3 Gba2 Cdk5rap2 Tubgcp6 Snca
GOMF_UBIQUITIN_LIKE_PROTEIN_LIGASE_ACTIVITY	0.000188154	0.0109861	0.518848	-0.500541	-1.52081	233	95	Hecw2 Hecw1 Rnf146 Traf3ip2 Peli1 Ubr3 Trim44 Rnf150 Arih1 Nsmce2 Trim2 Mylip Ube3c Rnf157 Nedd4l Znrf3 Trim37 Pias1 Rc3h1 Sh3rf1 Rmnd5a Hace1 Btrc Ube2k Sh3rf3 Smurf1 Prkn Ube2d3 Rnf115 Rnf165 Trim9 Rnf38 Ankib1 Shprh Med27 Ube2d2a Cbl Trip12 Cul3 Smurf2 Mex3c Trim24 8030462N17Rik Ube3a Ranbp2 Uhrf2 Cblb Pias2 Rnf19a Ube2d1 Ube4b Dtx4 Rnf216 Neurl1a Nedd4 Lonrf2 Rnf2 Rnf185 Traf6 Rnf111 Kcmf1 Co…
GOBP_CELLULAR_RESPONSE_TO_TOPOLOGICALLY_INCORRECT_PROTEIN	0.000194936	0.0112116	0.518848	0.491354	1.77456	94	36	Hspa5 Wfs1 Selenos Tmed2 Tmbim6 Ddrgk1 Hspa8 Xbp1 Herpud1 Derl1 Erlec1 Hspa13 Sdf2l1 Bax Atf6b Amfr Stub1 Abca7 Tor1a Tmem33 Cdk5rap3 Dnajb9 Os9 Derl2 Aup1 Creb3 Rhbdd2 Mbtps1 Rnf126 Dnajb14 Bag6 Abcb10 Hspd1 Dnajb12 Hspa2 Ppp1r15b
GOBP_ENDOPLASMIC_RETICULUM_UNFOLDED_PROTEIN_RESPONSE	0.00019735	0.0112116	0.518848	0.581495	1.97565	59	22	Hspa5 Wfs1 Selenos Tmed2 Ddrgk1 Xbp1 Herpud1 Derl1 Erlec1 Bax Atf6b Amfr Stub1 Abca7 Tmem33 Cdk5rap3 Dnajb9 Os9 Derl2 Creb3 Rhbdd2 Mbtps1
GOBP_CELLULAR_RESPONSE_TO_UNFOLDED_PROTEIN	0.000209647	0.0117514	0.518848	0.549205	1.91414	75	29	Hspa5 Wfs1 Selenos Tmed2 Tmbim6 Ddrgk1 Hspa8 Xbp1 Herpud1 Derl1 Erlec1 Hspa13 Bax Atf6b Amfr Stub1 Abca7 Tmem33 Cdk5rap3 Dnajb9 Os9 Derl2 Creb3 Rhbdd2 Mbtps1 Abcb10 Hspd1 Hspa2 Ppp1r15b
GOMF_GTPASE_BINDING	0.000215315	0.0119103	0.518848	-0.487971	-1.48608	243	101	Erc1 Cdkl5 Diaph2 Arhgap44 Myrip Rims2 Wasf1 Tnpo1 Bicd1 Rims1 Rasa1 Fer Ranbp17 Abi2 Dennd1b Rragb Rab11fip3 Ambra1 Braf Srgap2 Ipo11 Bicdl1 Cyfip1 Ranbp9 Sptbn1 Strn3 Brk1 Xpo7 Gga2 Farp1 Hace1 Pak3 Dennd5a Dock7 Rabgap1 Cdc42se2 Rock2 Ybx3 Rab3gap2 Daam1 Ap3m1 Trip11 Evi5 Ankfy1 Pex5l Unc13b Dmxl2 Rabgap1l Xpo1 Coro1c Gnb1 Evi5l Ranbp2 Exoc4 Gapvd1 Xpo6 Fgd4 Myo5a Exoc5 Ankrd27 Diaph1 Sod1 Gas…
GOBP_ER_NUCLEUS_SIGNALING_PATHWAY	0.000223288	0.0120682	0.518848	0.662887	2.0536	40	14	Hspa5 Wfs1 Selenos Atp2a2 Tmed2 Ccdc47 Tmco1 Insig2 Atf6b Amfr Srebf2 Scap Abca7 Tmem33
GOBP_PROTON_TRANSMEMBRANE_TRANSPORT	0.00022391	0.0120682	0.518848	0.494005	1.79143	104	31	Atp6v0c Rnasek Atp1a1 Atp1a3 Clcn4 mt-Nd4 Atp6v0e2 Vps9d1 Cyc1 mt-Co2 Cox4i1 mt-Co3 Clcn3 Slc25a5 Slc25a4 Slc25a3 mt-Co1 Surf1 mt-Atp6 Atp6v0d1 Atp5d mt-Cytb Atp5g2 Ndufs7 Uqcr10 Dnajc30 Tesc mt-Nd5 Atp6v1a mt-Atp8 Ndufa4
GOCC_PROTON_TRANSPORTING_TWO_SECTOR_ATPASE_COMPLEX_PROTON_TRANSPORTING_DOMAIN	0.000239045	0.0127208	0.518848	0.744768	2.06346	22	9	Atp6v0c Rnasek Atp6ap2 Atp6v0b Atp6v0e2 Atp6v0a1 mt-Atp6 Atp6v0d1 Atp5g2
GOBP_REGULATION_OF_GTPASE_ACTIVITY	0.000277799	0.0145984	0.498493	-0.486901	-1.48126	254	101	Rapgef5 Cdkl5 Rasal2 Adap1 Arhgap44 Arhgap12 Iqsec1 Ralgps1 Bcas3 Rasa1 Plxna2 Tbc1d5 Myo9a Dennd1b Rgl1 Rasal1 Srgap2 Pip5k1a Ralgapa2 Nf1 Ripor2 Lrch1 Lims1 Dock7 Stmn1 Dock9 Snx13 Rabgap1 Rictor Gsk3b Rab3gap2 Pafah1b1 Arap2 Tiam1 Ttc8 Evi5 Arhgef7 Sbf2 Tbck Rsu1 Ptk2b Usp32 Abr Rabgap1l Sbf1 Coro1c Arhgap35 Rap1gap2 Sipa1l3 Evi5l Rgs7 Rapgef1 Gapvd1 Rapgef2 Cblb Mtor Tbc1d1 Dab2ip Crk Sipa1l1…
GOBP_DE_NOVO_PROTEIN_FOLDING	0.000285068	0.0147954	0.498493	0.655001	1.94637	33	15	Hspa5 Selenof Hspa8 Hspa13 Sdf2l1 Tor2a Sdf2 Hsph1 Tor1a Cct2 Dnajb14 Hspd1 Dnajb12 Hspa2 Dnajc2
GOMF_PROTEIN_SERINE_THREONINE_TYROSINE_KINASE_ACTIVITY	0.000325821	0.0167043	0.498493	-0.465913	-1.43022	327	128	Fgfr2 Cdkl5 Mark2 Sgk1 Mapk14 Camk4 Cdk14 Map2k4 Akt3 Stk39 Map4k3 Fer Mapk4 Prkcz Ephb2 Dapk1 Cdk17 Wnk2 Cask Braf Tlk2 Ksr1 Camk1d Mapk1 Mast2 Pak3 Map2k5 Map3k3 Hipk3 Aak1 Cdk12 Mark3 Pik3ca Dstyk Prkce Rock2 Camk2b Gsk3b Hunk Trio Rps6ka3 Dclk1 Tlk1 Prkaa2 Tnik Stk3 Fyn Abl2 Ksr2 Ptk2b Taok1 Csnk1g1 Mapk8 Rps6kc1 Mapk10 Map4k5 Cdc42bpa Rps6kb1 Prkcg Taok3 Csnk1g3 Map3k7 Brsk1 Insr Mtor Nek9 N…
GOBP_TAIL_ANCHORED_MEMBRANE_PROTEIN_INSERTION_INTO_ER_MEMBRANE	0.000337435	0.0170624	0.498493	0.80575	2.04173	15	9	Emc10 Emc7 Emc4 Emc3 Emc1 Sgta Emc2 Bag6 Emc6
GOBP_DENDRITE_MORPHOGENESIS	0.000343471	0.0170624	0.498493	-0.544755	-1.58545	125	56	Hecw2 Cdkl5 Chrna7 Hecw1 Arhgap44 Dscam Abi1 Ppfia2 Ephb2 Abi2 Caprin1 Nedd4l Rbfox2 Il1rapl1 Tanc2 Farp1 Pak3 Fbxw8 Srcin1 Camk2b Gsk3b Pafah1b1 Ptprd Nrp1 Dclk1 Tnik Fyn Dip2a Kif1a Shank3 Rere Ube3a Rapgef2 Ywhah Sipa1l1 Ctnna2 Eef2k Trpc5 Klf7 Ankrd27 Nedd4 Parp6 Pten Stau2 Mef2a Dock10 Itpka Map6 Picalm Elavl4 Shank1 Ctnnd2 Caprin2 Dcdc2a Cdc42 Nlgn1
GOBP_ESTABLISHMENT_OR_MAINTENANCE_OF_CELL_POLARITY	0.000345861	0.0170624	0.498493	-0.524634	-1.55145	155	65	Frmd4a Mark2 Traf3ip2 Bcas3 Myo9a Prkcz Ckap5 Lin7a Ust Shtn1 Ripor2 Clasp2 Sdccag8 Dock7 Map1b Rab10 Cyth3 Rictor Rock2 Gsk3b Cyth1 Pafah1b1 Dctn1 Arpc5 Gbf1 Ttc8 Pkd1 Actr3 Fgf13 Cap2 Ptk2b Dlg1 Arhgap35 Synj2bp Sipa1l3 Brsk1 Map7 Crk Rpgrip1l Dlg3 Fbxw11 Wwc1 Clasp1 Crkl Mcph1 Wdpcp Flot2 Rock1 Dst Cdk5rap2 Arfgef1 Lrrc7 Ank1 Pdcd6ip Map4 Slc9a1 Dlg2 Cdc42bpb Cdc42 Jam3 Fat1 Frmd4b Fgf10 Arhge…
GOBP_ENDOTHELIUM_DEVELOPMENT	0.00034904	0.0170624	0.498493	-0.616546	-1.69369	67	28	Zeb1 Nrg1 Ppp1r12a Bmpr2 Fgf1 Rbpj Rock2 Rap2b Nrp1 Pde4d Acvr1 Tjp1 Plcb1 Rapgef1 Rapgef2 Rab1a Rock1 Ppp1r16b Afdn Add1 Pde2a Scube1 Edf1 Vezf1 Rap1a Arhgef26 Ccm2 Foxj2
GOCC_ENDOCYTIC_VESICLE	0.000382465	0.0184814	0.498493	0.385207	1.53245	204	30	Atp6v0c Hsp90b1 Calr Pdia3 Syt11 Actg1 Ctsl Rab24 Atp6v0b Ubb Tgoln1 Cpne6 Atp6v0e2 Vps9d1 Hsp90aa1 Lamp1 Atp6v0a1 Lrp1 Clcn3 Nlgn3 M6pr Hyou1 Vamp2 Hsph1 Rab11b Igf2r Hba-a1 Coro1a Atp6v0d1 Arrb2
GOMF_PHOSPHATIDYLINOSITOL_PHOSPHATE_BINDING	0.000391196	0.0186885	0.498493	-0.53453	-1.56052	130	47	Sdcbp Snap91 Adap1 Frmpd4 Ogt Mapt Arhgap32 Dennd1b Dennd1a Sh3pxd2a Zfyve28 Snx13 Fchsd2 Cyth3 Clvs2 Arap2 Fcho2 Kif16b Gbf1 Kcnh1 Snx4 Osbpl8 Ankfy1 Osbp Zfyve1 Wipi2 Snx24 Plcb1 Wdr45b Dab2ip Gsdme Mapkap1 Sestd1 Washc2 Gab2 Commd1 Rubcn Twf2 Picalm Snx5 Tulp3 Rnf34 Hip1r Clvs1 Zfyve26 Mark1 Slc9a1
GOMF_ACTIN_FILAMENT_BINDING	0.000404213	0.0190934	0.498493	-0.522601	-1.53252	145	59	Gas7 Add3 Ablim1 Actr3b Sptan1 Myo16 Nebl Cyfip1 Shtn1 Sptbn1 Myh10 Ablim2 Coro2b Fhod3 Cttn Arpc5 Ablim3 Abl2 Actr3 Sptb Coro1c Arpc1a Dmd Tln2 Ctnna2 Abl1 Myo5a Myo6 Arpc2 Ppp1r9a Pknox2 Lrpprc Sptbn4 Cacnb2 Actn1 Bin1 Nexn Twf2 Pls3 Myo1d Tmod1 Lasp1 Actn4 Cotl1 Fmnl2 Afdn Itprid2 Add1 Hip1r Capzb Ctnnal1 Gas2 Coro7 Myo1c Hip1 Shroom4 Macf1 Capza1 Dmtn
GOMF_GTPASE_ACTIVATOR_ACTIVITY	0.000426902	0.0197906	0.498493	-0.490836	-1.47971	199	75	Arhgap26 Rasal2 Arhgap23 Adap1 Arhgap44 Stxbp5l Arhgap12 Rasa1 Tbc1d5 Myo9a Arhgap32 Tbcd Rasal1 Srgap2 Agfg1 Ralgapa2 Nf1 Stxbp5 Agfg2 Rabgap1 Rabep1 Rab3gap2 Arap2 Srgap3 Nrp1 Tbc1d19 Gnaq Sec23a Evi5 Arhgap21 Tbck Usp32 Abr Rabgap1l Fam13b Arhgap35 Rap1gap2 Sipa1l3 Plcb1 Evi5l Ranbp2 Rgs7 Rgs11 Htr2b Gapvd1 Rapgef2 Arhgap39 Tbc1d1 Dab2ip Sipa1l1 Ralgapa1 Ankrd27 Fam13a Rgs8 Arhgef12 Rasa3 Gnb5…
GOCC_TERTIARY_GRANULE	0.000428388	0.0197906	0.498493	0.495711	1.76548	88	19	Atp6v0c Atp6ap2 Gaa Cd47 Cst3 Aldoa Sirpa Ctsd Fth1 Lamp1 Atp6v0a1 Dok3 Lamtor2 Timp2 Stxbp2 Cant1 Golga7 Ggh Hgsnat
GOCC_ATPASE_DEPENDENT_TRANSMEMBRANE_TRANSPORT_COMPLEX	0.000447706	0.0204384	0.498493	0.798699	2.02386	15	7	Atp1b1 Atp1a1 Atp1a3 Atp1b2 Abca2 Fxyd4 Abcb6
GOBP_REGULATION_OF_PROTEIN_EXIT_FROM_ENDOPLASMIC_RETICULUM	0.000452135	0.0204384	0.498493	0.784573	2.13384	20	11	Cd81 Tmem30a Sorl1 Sar1b Bcap31 Erlec1 Gcc2 Tm9sf4 Os9 Derl2 Brsk2
GOMF_NUCLEAR_RECEPTOR_ACTIVITY	0.000475511	0.0210708	0.498493	-0.703928	-1.76049	34	12	Thrb Nr6a1 Nr4a1 Rora Esrrg Thra Nr4a3 Nr2c2 Nr1d2 Pgr Nr3c1 Ar
GOBP_LEUKOCYTE_MIGRATION	0.000476148	0.0210708	0.498493	0.420542	1.61714	157	22	Bsg Calr Thy1 Scg2 Selenok Cx3cl1 Cd47 Sirpa Cd81 Ppib Vav3 Podxl2 Chga Kit Aimp1 Ccn3 Lgmn Mia3 Chst2 App Jagn1 Ppia
GOBP_PROTEIN_INSERTION_INTO_ER_MEMBRANE	0.000484357	0.0212108	0.498493	0.782663	2.12864	20	12	Emc10 Emc7 Emc4 Ccdc47 Emc3 Emc1 Wdr83os Tram1l1 Sgta Emc2 Bag6 Emc6
GOBP_NEGATIVE_REGULATION_OF_MICROTUBULE_POLYMERIZATION_OR_DEPOLYMERIZATION	0.000492145	0.0213297	0.477271	-0.689061	-1.74307	36	20	Nav3 Tbcd Clasp2 Apc Map1b Stmn1 Camsap1 Arhgef7 Fgf13 Taok1 Camsap2 Bmerb1 Clasp1 Dyrk1a Atxn7 Hdgfl3 Clip3 Mid1 Apc2 Snca
GOMF_PHOSPHATIDYLINOSITOL_BINDING	0.000498267	0.0213746	0.477271	-0.496962	-1.50027	208	78	Pigk Sdcbp Snap91 Adap1 Frmpd4 Ogt Bcas3 Tom1l2 Phf12 Mapt Arhgap32 Dennd1b Dennd1a Sh3pxd2a Zfyve28 Gga2 Pitpna Snx13 Fchsd2 Nisch Cyth3 Ccdc88a Clvs2 Arap2 Fcho2 Kif16b Gbf1 Kcnh1 Snx4 Osbpl8 Sbf2 Pitpnm2 Ankfy1 Snx29 Rps6kc1 Osbp Zfyve1 Snx30 Esyt2 Wipi2 Pik3c2b Snx25 Itpr2 Snx24 Plcb1 Zfyve9 Wdr45b Dab2ip Gsdme Pik3c2a Stam Appl1 Wdfy3 Zcchc14 Mapkap1 Sestd1 Sh3yl1 Washc2 Gab2 Pitpnc1 Commd1 …
GOBP_NEGATIVE_REGULATION_OF_ORGANELLE_ORGANIZATION	0.000521341	0.0219225	0.477271	-0.475533	-1.44763	265	110	Add3 Tmeff2 Hnrnpu Sptan1 Tom1l2 Mapt Ssh2 Nav3 Schip1 Tbcd Klhl22 Trim37 Sptbn1 Dync1li1 Clasp2 Apc Parp1 Map1b Stmn1 Plekhh2 Prkn Tnks Tent4b Mphosph9 Zwint Pik3ca Coro2b Smg6 Fhod3 Camsap1 Tmod2 Opa1 Wapl Arhgef7 Shank3 Fgf13 Taok1 Sptb Xrn1 Hnrnpc Tjp1 Evi5l Camsap2 Bmerb1 Tnks2 Ctnna2 Usp30 Ankrd27 Fez2 Carmil1 Adck1 Tfrc Washc2 Clasp1 Dyrk1a Atxn7 Hdgfl3 Sptbn4 Pak2 Twf2 Clip3 Tmod1 Dlc1 Cd…
GOBP_CELLULAR_TRANSITION_METAL_ION_HOMEOSTASIS	0.000521469	0.0219225	0.477271	0.533167	1.8337	69	15	Prnp Slc22a17 Ndfip1 Slc39a10 Arf1 Atp6ap1 Fth1 Atp13a2 Slc39a7 App Mt3 Glrx3 Sco2 Atp6v0d1 Slc1a1
GOBP_CHAPERONE_MEDIATED_PROTEIN_FOLDING	0.000529705	0.0220333	0.477271	0.59292	1.99743	54	16	Hspa5 Fkbp2 Ppib Clu Hspa8 Hspa13 Sdf2l1 Pdia4 Tor2a Ppid Csnk2a1 Sdf2 Hsph1 Tor1a Cct2 Cct6a
GOCC_CELL_SURFACE	0.000534585	0.0220333	0.477271	0.325173	1.33031	359	47	Hspa5 Prnp Calr Thy1 Atp6ap2 Clstn1 Pdia3 Ctsb Erp29 Lrpap1 Cx3cl1 Cd47 Sirpa Clstn3 Clu Sorl1 Tyro3 Kit Ramp2 Rer1 Grin2b Aimp1 Csf2ra Lamp1 Atp1b2 Slitrk3 Rtn4r Apmap Ramp1 Adam15 Clcn3 Nlgn2 Pdia4 Nlgn3 H2-DMa App Gfra4 Fermt2 Clptm1 Entpd6 Pdgfa Cd302 Abca7 Phb Igf2r Acvr1b Sort1
GOBP_ESTABLISHMENT_OF_CELL_POLARITY	0.000544993	0.0222442	0.477271	-0.558407	-1.5945	100	45	Frmd4a Mark2 Traf3ip2 Bcas3 Myo9a Prkcz Ust Shtn1 Ripor2 Sdccag8 Dock7 Map1b Rab10 Cyth3 Rictor Rock2 Gsk3b Cyth1 Pafah1b1 Dctn1 Gbf1 Ttc8 Pkd1 Fgf13 Ptk2b Sipa1l3 Brsk1 Crk Fbxw11 Wwc1 Clasp1 Crkl Mcph1 Wdpcp Flot2 Rock1 Cdk5rap2 Arfgef1 Map4 Cdc42 Jam3 Fat1 Frmd4b Fgf10 Arhgef11
GOBP_GLYCOPROTEIN_METABOLIC_PROCESS	0.00058239	0.023542	0.477271	0.345149	1.4172	284	63	Itm2b Itm2c Dad1 Rpn1 B4gat1 Cst3 Krtcap2 Ddost Ostc Ctsl Tm9sf2 Prkcsh Spock2 Chpf Tusc3 St8sia3 Dpm1 Dpy19l3 Tmem59 Abca2 Rpn2 Col11a1 Extl2 C1galt1c1 Porcn Mlec Ramp1 Alg5 Man1a2 Cog7 Stt3b Mt3 Amfr Syvn1 Alg2 Alg1 Abca7 Dolk Chst9 St3gal5 Slc35c2 Chpf2 Mgat2 Cant1 Extl1 Alg8 Soat1 B3gat3 B3gat1 Galnt1 Spock3 Dpm3 Itm2a St8sia5 Tmem258 Pmm2 Gpc1 Pomk Fkrp Dolpp1 Hif1a Mpdu1 Pomgnt2
GOBP_INTERLEUKIN_6_PRODUCTION	0.000591009	0.0236629	0.477271	0.583284	1.95013	55	13	C1qtnf4 Selenok Selenos Cx3cl1 Syt11 Cd47 Sirpa Xbp1 Setd4 App Arrb2 Gas6 Cd200
GOBP_ANTIGEN_PROCESSING_AND_PRESENTATION_OF_PEPTIDE_ANTIGEN	0.000617718	0.0244989	0.477271	0.719285	1.99286	22	9	Calr Pdia3 Ctsl Ctsd Sar1b Lgmn H2-DMa Ctsf Mfsd6
GOMF_ENDOPEPTIDASE_REGULATOR_ACTIVITY	0.000630337	0.0247657	0.477271	0.513107	1.74579	67	25	Prnp Spink8 Pcsk1n Cst3 Spock2 Aplp2 Abca2 Psenen App Aph1b Gapdh Mt3 Serpina3n Pebp1 Timp2 Prdx3 Gas6 Aph1a Spock3 Pttg1 Adrm1 Prdx5 Bst2 Psmf1 Serpine3
GOCC_CELL_CORTEX	0.000649443	0.0252802	0.477271	-0.486701	-1.47382	220	75	Fgfr2 Erc1 Myrip Rims2 Add3 Pclo Mkln1 Sptan1 Rims1 Arhgap32 Fer Prkcz Fnbp1 Grm7 Fryl Sptbn1 Myh10 Clasp2 Fgf1 Spire1 Fmn2 Plekhh2 Trak1 Pafah1b1 Cttn Dctn1 Nf2 Exoc6b Eef1a1 Stimate Arhgef7 Ptk2b Unc13b Sptb C2cd5 Coro1c Dmd Itpr2 Exoc4 Gucy1b1 Trpc4 Erc2 Exoc6 Exoc5 Myo6 Ppp1r9a Nedd4 Pdzd4 Traf6 Clasp1 Pkd2 Sptbn4 Wdpcp Ric8b Exoc3 Actn1 Actr1a Flot2 Myo1d Tmod1 Lasp1 Cttnbp2 Actn4 Dst Dlc1 F…
GOBP_CELLULAR_MONOVALENT_INORGANIC_CATION_HOMEOSTASIS	0.000664487	0.0256285	0.477271	0.497763	1.73508	76	17	Rnasek Atp1b1 Slc12a5 Atp1a1 Atp6ap2 Atp1a3 Atp6ap1 Atp6v0e2 Atp1b2 Atp6v0a1 Clcn3 Grn Ppt1 Gpr89 Tm9sf4 Atp6v0d1 Tmem9
GOMF_HORMONE_ACTIVITY	0.000684537	0.0261618	0.477271	0.699954	2.01496	25	6	Cck Chgb Vgf Penk Ttr Fndc5
GOCC_ROUGH_ENDOPLASMIC_RETICULUM	0.000725397	0.0274736	0.477271	0.54996	1.86851	59	22	Arl6ip1 Sec62 Lrpap1 Rpn1 Ssr4 Baiap2 Canx Ccdc47 Rpn2 Rps29 App Mt3 Nat8l Ckap4 Rps28 Mttp Car4 Srp9 Fkrp Plod3 Stx17 Rpl27
GOBP_ACTIN_FILAMENT_POLYMERIZATION	0.000737255	0.0276734	0.477271	-0.548594	-1.58416	112	55	Gas7 Add3 Wasf1 Sptan1 Rasa1 Fer Ssh2 Fmn1 Ttc17 Cyfip1 Sptbn1 Tenm1 Pak3 Spire1 Fchsd2 Rictor Prkce Fhod3 Cttn Tmod2 Arpc5 Ptk2b Dlg1 Sptb Arpc1a Mtor Abl1 Wasf3 Nck2 Diaph1 Arpc2 Carmil1 Washc2 Sptbn4 Bin1 Twf2 Tmod1 Gba2 Washc3 Arfgef1 Cotl1 Evl Add1 Hip1r Lats1 Capzb Rac1 Coro7 Mtpn Nck1 Msrb2 Capza1 Dmtn Bag4 Grb2
GOBP_PROTEIN_INSERTION_INTO_MEMBRANE	0.000783683	0.0291558	0.477271	0.584612	1.87119	48	19	Emc10 Emc7 Emc4 Ccdc47 Nmt1 Hsp90aa1 Emc3 Emc1 Wdr83os Ndufa13 Bax Hspa4 Tram1l1 Bcs1l Tomm22 Sgta Romo1 Emc2 Bag6
GOBP_PROTEIN_LOCALIZATION_TO_ENDOPLASMIC_RETICULUM	0.00081158	0.02984	0.477271	0.555457	1.91148	60	18	Hspa5 Sec62 Spcs2 Spcs1 Ddrgk1 Spcs3 Rer1 Kdelr1 Herpud1 Bcap29 Bcap31 Rtn4 Gpaa1 Mia3 Ssr3 Rab3gap1 Insig2 Tram1l1
GOBP_ENDOPLASMIC_RETICULUM_TO_CYTOSOL_TRANSPORT	0.000818756	0.02984	0.477271	0.704731	2.04586	27	12	Hsp90b1 Selenos Sel1l Herpud1 Bcap31 Derl1 Erlec1 Syvn1 Os9 Derl2 Aup1 Brsk2
GOCC_PHAGOCYTIC_VESICLE	0.000823368	0.02984	0.477271	0.478807	1.70527	88	13	Atp6v0c Calr Pdia3 Syt11 Actg1 Atp6v0b Atp6v0e2 Lamp1 Atp6v0a1 Clcn3 Rab11b Coro1a Atp6v0d1
GOCC_FICOLIN_1_RICH_GRANULE_MEMBRANE	0.000871634	0.0311462	0.477271	0.641086	1.88832	31	7	Atp6v0c Atp6ap2 Gaa Sirpa Lamp1 Atp6v0a1 Dok3
GOBP_PEPTIDYL_ASPARAGINE_MODIFICATION	0.000877491	0.0311462	0.477271	0.750718	2.06985	21	10	Dad1 Rpn1 Ddost Ostc Tusc3 Rpn2 Alg5 Stt3b Mgat2 Alg8
GOBP_ENTRY_INTO_HOST	0.000881636	0.0311462	0.477271	0.490547	1.70993	76	9	Bsg Rnasek Ctsb Cd81 Ctsl Tyro3 Ly6e Lamp1 Smpd1
GOCC_INTRINSIC_COMPONENT_OF_GOLGI_MEMBRANE	0.000895872	0.0312379	0.477271	0.571901	1.91207	55	21	Syt4 B4gat1 Unc50 Rer1 Ier3ip1 Atp2c1 Sys1 Tvp23b Ergic3 Chst2 B4galnt1 Slc35b1 Tex261 Slc35a2 Slc35b4 Yif1b Slc35b2 Rfng Golga7 Casd1 Slc35a5
GOBP_ENDOPLASMIC_RETICULUM_ORGANIZATION	0.000899094	0.0312379	0.477271	0.518077	1.80565	75	27	Arl6ip1 Emc10 Emc7 Tmed2 Emc4 Reep5 Ccdc47 Rnf112 Emc3 Emc1 Wdr83os Rtn4 Mia3 Atl1 Rab3gap1 Jagn1 Tram1l1 Lnpk Tor1aip2 Tmem33 Lman2l Tmem38a Sgta Emc2 Atl3 Lman1 Bag6
GOCC_TRANSPORT_VESICLE_MEMBRANE	0.000926298	0.0318057	0.477271	0.411956	1.56181	149	31	Cnih2 Syp Wfs1 Syt4 Slc17a7 Prrt1 Cpe Tmed2 Atp2b1 Tmem30a Ptprs Sorl1 Sar1b Itpr1 Rab26 Cbarp Ptprn Cnih1 Tmed7 Sv2a Vma21 Syngr3 Scg3 Tmed10 Syt5 Vamp2 Srebf2 Scap Rab11b Mcfd2 Lamp5
GOBP_NEGATIVE_REGULATION_OF_INTERLEUKIN_6_PRODUCTION	0.000931454	0.0318057	0.477271	0.788754	2.03586	17	7	Selenos Cx3cl1 Syt11 Sirpa Arrb2 Gas6 Cd200
GOCC_TERTIARY_GRANULE_MEMBRANE	0.000944708	0.0318057	0.477271	0.640579	1.93327	35	6	Atp6v0c Atp6ap2 Gaa Cd47 Sirpa Lamtor2
GOBP_MONOVALENT_INORGANIC_CATION_HOMEOSTASIS	0.000945696	0.0318057	0.477271	0.457218	1.64087	90	18	Rnasek Atp1b1 Slc12a5 Atp1a1 Atp6ap2 Atp1a3 Atp6ap1 Atp6v0e2 Atp1b2 Atp6v0a1 Clcn3 Mllt6 Grn Ppt1 Gpr89 Tm9sf4 Atp6v0d1 Tmem9
GOBP_DENDRITE_DEVELOPMENT	0.000961314	0.0318553	0.477271	-0.485162	-1.46385	200	95	Hecw2 Cdkl5 Chrna7 Hecw1 Arhgap44 Iqsec1 Dscam Abi1 Ppfia2 Ephb2 Abi2 Dgkg Caprin1 Mecp2 Srgap2 Nedd4l Rbfox2 Il1rapl1 Tanc2 Cyfip1 Mef2c Farp1 Camk1d Pak3 Fbxw8 Csmd3 Map1b Srcin1 Camk2b Gsk3b Pafah1b1 Ptprd Nrp1 Dclk1 Tnik Fyn Dip2a Bcl11a Kif1a Shank3 Rere Ube3a Camsap2 Rapgef2 D130043K22Rik Ywhah Dab2ip Crk Sipa1l1 Ctnna2 Abl1 Eef2k Trpc5 Klf7 Neurl1a Nck2 Ankrd27 Nedd4 Parp6 Pacsin1 Pten Sta…
GOMF_DISULFIDE_OXIDOREDUCTASE_ACTIVITY	0.000962327	0.0318553	0.477271	0.622231	1.849	33	9	Pdia6 Pdia3 Tmx2 Pdia4 Dnajc10 Glrx3 Sco2 Tmx1 Txnl1
GOBP_CIRCADIAN_RHYTHM	0.000997377	0.0327576	0.45506	-0.515911	-1.51464	146	45	Npas2 Agrp Sfpq Ogt Ncoa2 Pspc1 Hnrnpu Adcy1 Rora Kcnh7 Btrc Ppp1cb Rock2 Gsk3b 2510009E07Rik Kdm5a Kcnd2 Clock Prkaa2 Gnaq Klf9 Mapk8 Cry2 Usp9x Kmt2a Nr1d2 Mapk10 Prkcg Phlpp1 Ube3a Fbxl17 Usp7 Mtor Sin3a Kdm2a Tardbp Fbxw11 Pten Ppp1cc Rai1 Egr1 Mapk9 Rbm4 Dyrk1a Usp2
GOMF_PROTON_TRANSMEMBRANE_TRANSPORTER_ACTIVITY	0.00101386	0.0330408	0.45506	0.465581	1.66142	87	21	Atp6v0c Atp6v0b Clcn4 Atp6v0e2 Cyc1 mt-Co2 Atp6v0a1 Cox4i1 mt-Co3 Clcn3 Slc25a5 Slc25a4 Slc25a3 mt-Co1 Surf1 mt-Atp6 Atp6v0d1 Atp5d mt-Cytb Atp5g2 Uqcr10
GOBP_NEGATIVE_REGULATION_OF_PEPTIDASE_ACTIVITY	0.00108224	0.0349981	0.45506	0.458781	1.67524	97	22	Prnp Arl6ip1 Spink8 Pcsk1n Ctsb Cst3 Por Spock2 Sorl1 Aplp2 Lrp1 App Tmed10 Gapdh Mt3 Serpina3n Csnk2a1 Pebp1 Arrb2 Timp2 Prdx3 Gas6
GOMF_GUANYL_NUCLEOTIDE_EXCHANGE_FACTOR_ACTIVITY	0.00111883	0.035777	0.45506	-0.493773	-1.47541	175	76	Rapgef5 Arhgef9 Arfgef3 Iqsec1 Ralgps1 Itsn1 Arhgef28 Iqsec2 Dennd1b Fnip1 Rgl1 Dennd5b Dennd1a Rhou Rpgr Sergef Ccdc88c Farp1 Dennd2a Dock3 Dennd5a Dock7 Dock9 Herc1 Arfgef2 Cyth3 Cyth1 Rab3gap2 Trio Ccdc88a P2ry12 Tiam1 Gbf1 Arhgef7 Sbf2 Abr Sbf1 Dennd4c Rapgef1 Elmo1 Gapvd1 Rapgef2 Dennd4a Kalrn Fbxo8 Fgd4 Itsn2 Ankrd27 Rcbtb2 Sos2 Arhgef12 Dennd6a Dock10 Farp2 Dock11 Ric8b Rabgef1 Als2 Eps8l1…
GOBP_REGULATION_OF_SUPRAMOLECULAR_FIBER_ORGANIZATION	0.00112335	0.035777	0.45506	-0.470378	-1.43108	268	103	Chrna7 Add3 Ppm1e Tmeff2 Limch1 Wasf1 Sptan1 Rasa1 Mapt Fer Ssh2 Nav3 Ckap5 Abi2 Tbcd Fmn1 Mecp2 Cyfip1 Sptbn1 Brk1 Clasp2 Tenm1 Pak3 Apc Map1b Stmn1 Ptger4 Togaram1 Fchsd2 Plekhh2 Spast Prkn Rictor Pik3ca Prkce Rock2 Coro2b Fhod3 Ccdc88a Cttn Camsap1 Dctn1 Tmod2 Arpc5 Nrp1 Nf2 Ttc8 Arhgef7 Slain1 Shank3 Fgf13 Ptk2b Taok1 Dlg1 Sptb Arhgap35 Arpc1a Tjp1 Clip1 Camsap2 Mtor Bmerb1 Ctnna2 Abl1 Wasf3 …
GOCC_PROTON_TRANSPORTING_TWO_SECTOR_ATPASE_COMPLEX	0.00113477	0.0358688	0.45506	0.616014	1.90839	40	11	Atp6v0c Rnasek Atp6ap2 Atp6v0b Atp6ap1 Atp6v0e2 Atp6v0a1 mt-Atp6 Atp6v0d1 Atp5d Atp5g2
GOBP_TUMOR_NECROSIS_FACTOR_SUPERFAMILY_CYTOKINE_PRODUCTION	0.00115874	0.0363534	0.45506	0.517064	1.75435	66	13	C1qtnf4 Selenok Selenos Cx3cl1 Syt11 Cd47 Sirpa Clu Setd4 Akap8 App Arrb2 Akap12
GOBP_TRANSMEMBRANE_RECEPTOR_PROTEIN_TYROSINE_KINASE_SIGNALING_PATHWAY	0.00120417	0.0370299	0.45506	-0.4443	-1.36989	379	141	Fgfr2 Fgf12 Ror1 Angpt2 Ogt Mapk14 Nrg1 Wasf1 Rasa1 Robo1 Shc3 Fer Prkcz Arhgef28 Abi1 Ephb2 Ptprr Crim1 Braf Zfyve28 Cyfip1 Nr4a3 Sorbs1 Angptl1 Mapk1 Ptprj Pak3 Samd12 Runx2 Apc Fgf1 Stmn1 Plekha1 Rbpj Rnf115 Pik3ca Dstyk Gsk3b Ccdc88a Dok6 Col4a1 Kif16b Nrp1 Tiam1 Nrp2 Fyn Osbpl8 Flrt3 Arhgef7 Ptk2b Cbl Adamts3 Dusp3 Ext1 C2cd5 Nucks1 Rps6kb1 Ptpn12 Garem1 Plcb1 Rapgef1 Cul5 Pik3r3 Insr Rapgef…
GOBP_POSITIVE_REGULATION_OF_CYTOSKELETON_ORGANIZATION	0.00121462	0.0370299	0.45506	-0.514392	-1.50825	138	50	Ppm1e Limch1 Wasf1 Bcas3 Mapt Fer Nav3 Ckap5 Abi2 Fmn1 Mecp2 Cyfip1 Brk1 Tenm1 Map1b Katnbl1 Togaram1 Fchsd2 Spast Rictor Prkce Rock2 Ccdc88a Cttn Dctn1 Nrp1 Nf2 Cep120 Slain1 Ptk2b Dlg1 Clip1 Mtor Abl1 Wasf3 Nck2 Arpc2 Carmil1 Washc2 Clasp1 Akap9 Bin1 Cdk5rap2 Tsc1 Synpo Evl Arhgef10l Cep295 Arl3 Cdc42
GOBP_REGULATION_OF_ANION_TRANSPORT	0.00121494	0.0370299	0.45506	0.56434	1.81761	49	8	Prnp Arl6ip1 Syt4 Gabbr1 Arl6ip5 Sv2a Rab3gap1 Rab11b
GOCC_EXTERNAL_SIDE_OF_PLASMA_MEMBRANE	0.00121554	0.0370299	0.45506	0.446644	1.64518	118	14	Prnp Calr Thy1 Atp6ap2 Ctsb Kit Csf2ra Lamp1 Atp1b2 Rtn4r Clcn3 Gfra4 Clptm1 Cd302
GOBP_REGULATION_OF_ACTIN_FILAMENT_BASED_PROCESS	0.00123536	0.037363	0.45506	-0.459381	-1.39876	259	85	Arhgap44 Add3 Pde4b Ppm1e Tmeff2 Limch1 Wasf1 Sptan1 Bcas3 Rasa1 Fer Ssh2 Abi2 Fmn1 Cyfip1 Cd2ap Sptbn1 Brk1 Clasp2 Tenm1 Pak3 Stmn1 Ptger4 Pam Fchsd2 Pkp2 Plekhh2 Prkn Rictor Pik3ca Prkce Rock2 Coro2b Fhod3 Ccdc88a Cttn Tmod2 Arpc5 Nrp1 Nf2 Pde4d Ttc8 Abl2 Dixdc1 Shank3 Fgf13 Ptk2b Taok1 Dlg1 Sptb Ank2 Arhgap35 Arpc1a Tjp1 Mtor Crk Ctnna2 Abl1 Wasf3 Nck2 Arpc2 Stau2 Carmil1 Washc2 Clasp1 Akap9 S…
GOBP_ACTIN_FILAMENT_ORGANIZATION	0.0012453	0.0373945	0.45506	-0.454324	-1.38812	301	111	Gas7 Diaph2 Add3 Ppm1e Tmeff2 Limch1 Wasf1 Arhgap12 Sptan1 Rasa1 Fer Ssh2 Abi1 Abi2 Fmn1 Nebl Ttc17 Cyfip1 Cd2ap Shtn1 Sptbn1 Brk1 Clasp2 Sorbs1 Mcu Tenm1 Pak3 Spire1 Fmn2 Stmn1 Ptger4 Fchsd2 Plekhh2 Prkn Rictor Pik3ca Prkce Rock2 Coro2b Fhod3 Ccdc88a Cttn Tmod2 Arpc5 Nrp1 Nf2 Ppargc1b Ttc8 Actr3 Shank3 Ptk2b Plec Dlg1 Sptb Cul3 Coro1c Arhgap35 Arpc1a Tjp1 Elmo1 Sorbs2 Mtor Ctnna2 Abl1 Wasf3 Myo5…
GOBP_REGULATION_OF_MICROTUBULE_CYTOSKELETON_ORGANIZATION	0.0012636	0.037675	0.45506	-0.517279	-1.5091	129	50	Mark2 Hnrnpu Bicd1 Mapt Nav3 Ckap5 Tbcd Mecp2 Clasp2 Apc Map1b Stmn1 Togaram1 Spast Gsk3b Pafah1b1 Camsap1 Dctn1 Prkaa2 Pkd1 Dixdc1 Arhgef7 Slain1 Fgf13 Taok1 Chmp3 Clip1 Camsap2 Bmerb1 Abl1 Tppp Mapre2 Clasp1 Dyrk1a Akap9 Atxn7 Hdgfl3 Mapre3 Epha3 Clip3 Map6 Rock1 Gba2 Cdk5rap2 Mid1 Apc2 Snca Pdcd6ip Chmp4c Arl3
GOBP_REGULATION_OF_ACTIN_FILAMENT_ORGANIZATION	0.00128177	0.0379476	0.45506	-0.488017	-1.46299	183	71	Add3 Ppm1e Tmeff2 Limch1 Wasf1 Sptan1 Rasa1 Fer Ssh2 Abi2 Fmn1 Cyfip1 Sptbn1 Brk1 Clasp2 Tenm1 Pak3 Stmn1 Ptger4 Fchsd2 Plekhh2 Prkn Rictor Pik3ca Prkce Rock2 Coro2b Fhod3 Ccdc88a Cttn Tmod2 Arpc5 Nrp1 Nf2 Ttc8 Shank3 Ptk2b Dlg1 Sptb Arhgap35 Arpc1a Tjp1 Mtor Ctnna2 Abl1 Wasf3 Nck2 Arpc2 Carmil1 Washc2 Clasp1 Sptbn4 Pak2 Bin1 Twf2 Rock1 Tmod1 Gba2 Dlc1 Arfgef1 Shank1 Cotl1 Tsc1 Synpo Evl Add1 Hip…
GOCC_COPII_COATED_ER_TO_GOLGI_TRANSPORT_VESICLE	0.00129583	0.0380102	0.45506	0.523275	1.79933	62	21	Cnih2 Tmed9 Tmed2 Sar1b Yipf5 Ier3ip1 Tmed4 Cnih1 Ctsz Tmed7 Ergic3 Vma21 App Tmed10 Srebf2 Scap Mcfd2 Tmed3 Tex261 Lman2l Yif1b
GOBP_REGULATION_OF_ENDOPLASMIC_RETICULUM_STRESS_INDUCED_INTRINSIC_APOPTOTIC_SIGNALING_PATHWAY	0.00130197	0.0380102	0.45506	0.679132	1.95502	25	9	Grina Wfs1 Selenos Erp29 Tmbim6 Xbp1 Herpud1 Hyou1 Syvn1
GOBP_MICROTUBULE_NUCLEATION	0.00133275	0.0385421	0.45506	-0.672078	-1.64934	31	14	Ckap5 Mecp2 Ranbp9 Clasp2 Dctn1 Arhgef7 Slain1 Ccdc57 Tubgcp4 Tppp Tubgcp5 Clasp1 Akap9 Tubgcp6
GOCC_LAMELLIPODIUM	0.00133852	0.0385421	0.45506	-0.50843	-1.50505	157	63	Ablim1 Wasf1 Itsn1 Fer Abi1 Abi2 Caprin1 Srgap2 Pip5k1a Cyfip1 Shtn1 Myh10 Brk1 Unc5c Sh3rf1 Apc Plekhh2 Srcin1 Pik3ca Ccdc88a Cttn Arpc5 Nf2 Ablim3 Arhgef7 Actr3 Stx3 Ptk2b Klhl2 Coro1c Cdc42bpa Apbb2 Dgkz Sorbs2 Raph1 Fgd4 Wasf3 Arpc2 Carmil1 Pkd2 Enah Pkn2 Angptl3 Twf2 Als2 Flot2 Rock1 Dag1 Plekhg5 Tsc1 Cttnbp2nl Evl Apc2 Cdh2 Fgd1 Stx2 Slc9a1 Ddx3x Cdc42bpb Plcg1 Fat1 Capzb Rac1
GOBP_REGULATION_OF_MICROTUBULE_POLYMERIZATION	0.00136285	0.0389758	0.45506	-0.629879	-1.64581	49	23	Mapt Nav3 Ckap5 Tbcd Mecp2 Map1b Stmn1 Togaram1 Camsap1 Dctn1 Arhgef7 Slain1 Clip1 Camsap2 Abl1 Clasp1 Dyrk1a Akap9 Mapre3 Clip3 Gba2 Cdk5rap2 Snca
GOCC_PHAGOCYTIC_VESICLE_MEMBRANE	0.0014239	0.0404464	0.45506	0.55925	1.80519	50	9	Atp6v0c Calr Atp6v0b Atp6v0e2 Lamp1 Atp6v0a1 Rab11b Coro1a Atp6v0d1
GOBP_REGULATION_OF_ACTIN_FILAMENT_LENGTH	0.00144781	0.0408388	0.45506	-0.529477	-1.52744	106	40	Add3 Sptan1 Rasa1 Fer Ssh2 Fmn1 Cyfip1 Sptbn1 Brk1 Tenm1 Pak3 Fchsd2 Plekhh2 Rictor Pik3ca Prkce Fhod3 Cttn Tmod2 Arpc5 Ptk2b Dlg1 Sptb Arhgap35 Arpc1a Mtor Nck2 Arpc2 Carmil1 Washc2 Sptbn4 Bin1 Twf2 Tmod1 Gba2 Arfgef1 Cotl1 Evl Add1 Hip1r
GOBP_L_GLUTAMATE_TRANSMEMBRANE_TRANSPORT	0.00145714	0.0408388	0.45506	0.67765	1.93757	24	6	Arl6ip1 Slc17a7 Arl6ip5 Praf2 Slc1a1 Grm1
GOBP_REGULATION_OF_DENDRITE_DEVELOPMENT	0.00151294	0.042122	0.45506	-0.562518	-1.57277	81	35	Hecw2 Cdkl5 Hecw1 Ephb2 Dgkg Caprin1 Nedd4l Il1rapl1 Cyfip1 Camk1d Pak3 Fbxw8 Csmd3 Camk2b Gsk3b Pafah1b1 Ptprd Tnik Bcl11a Camsap2 Rapgef2 D130043K22Rik Ywhah Dab2ip Crk Sipa1l1 Abl1 Eef2k Trpc5 Ankrd27 Nedd4 Parp6 Pacsin1 Stau2 Crkl
GOBP_POSITIVE_REGULATION_OF_GTPASE_ACTIVITY	0.00154039	0.0423708	0.45506	-0.491164	-1.47158	181	73	Rapgef5 Cdkl5 Adap1 Iqsec1 Ralgps1 Bcas3 Rasa1 Tbc1d5 Myo9a Dennd1b Rgl1 Srgap2 Pip5k1a Ralgapa2 Nf1 Lims1 Dock7 Dock9 Snx13 Rabgap1 Gsk3b Arap2 Tiam1 Evi5 Arhgef7 Tbck Rsu1 Ptk2b Usp32 Abr Rabgap1l Coro1c Arhgap35 Rap1gap2 Sipa1l3 Evi5l Rgs7 Rapgef1 Rapgef2 Tbc1d1 Crk Sipa1l1 Ralgapa1 Rgs8 Sos2 Mapre2 Crkl Dock10 Gnb5 Dock11 Pkp4 Tbc1d15 Bin1 Als2 Wdr41 Tbc1d14 Tbc1d12 Rap1gds1 Tbc1d9 Picalm Ras…
GOBP_REGULATION_OF_ENDOPLASMIC_RETICULUM_UNFOLDED_PROTEIN_RESPONSE	0.00154204	0.0423708	0.45506	0.672555	1.93609	25	9	Hspa5 Wfs1 Ddrgk1 Xbp1 Bax Atf6b Abca7 Tmem33 Dnajb9
GOBP_INTRINSIC_APOPTOTIC_SIGNALING_PATHWAY_IN_RESPONSE_TO_ENDOPLASMIC_RETICULUM_STRESS	0.00160031	0.0436863	0.45506	0.584365	1.86219	47	13	Grina Selenok Wfs1 Selenos Erp29 Tmbim6 Xbp1 Itpr1 Herpud1 Bax Dnajc10 Hyou1 Syvn1
GOBP_REGULATION_OF_CARDIAC_MUSCLE_CELL_PROLIFERATION	0.00164742	0.0446822	0.45506	-0.754434	-1.71107	21	8	Fgfr2 Mapk14 Mef2c Tgfbr3 Rbpj Jarid2 Kcnk2 Pten
GOBP_NEGATIVE_REGULATION_OF_SMALL_GTPASE_MEDIATED_SIGNAL_TRANSDUCTION	0.00165975	0.0447282	0.45506	-0.63201	-1.6308	44	20	Scai Arhgap44 Arhgap12 Rasa1 Ephb2 Rasal1 Cd2ap Nf1 Ripor2 Stmn1 Abl2 Cul3 Arhgap35 Dab2ip Mapkap1 Rasa3 Rabgef1 Dlc1 Rasa2 Ppp2cb
GOBP_TRANSITION_METAL_ION_HOMEOSTASIS	0.00172599	0.0462169	0.45506	0.459582	1.62674	84	15	Prnp Slc22a17 Ndfip1 Slc39a10 Arf1 Atp6ap1 Fth1 Atp13a2 Slc39a7 App Mt3 Glrx3 Sco2 Atp6v0d1 Slc1a1
GOBP_PROTEIN_TARGETING_TO_MEMBRANE	0.0017431	0.0463797	0.45506	0.428317	1.56414	101	21	Hspa5 Prnp Arl6ip1 Sec62 Zdhhc23 Ssr2 Ssr1 Gdi1 Ssr3 Tram1l1 Slc1a1 Mtcl1 Yif1b Icmt Golga7 Sgta Mief1 Zdhhc6 Zdhhc12 Bag6 Srp9
GOBP_REGULATION_OF_MICROTUBULE_POLYMERIZATION_OR_DEPOLYMERIZATION	0.00180214	0.047454	0.45506	-0.57424	-1.5902	74	34	Mapt Nav3 Ckap5 Tbcd Mecp2 Clasp2 Apc Map1b Stmn1 Togaram1 Spast Camsap1 Dctn1 Arhgef7 Slain1 Fgf13 Taok1 Clip1 Camsap2 Bmerb1 Abl1 Mapre2 Clasp1 Dyrk1a Akap9 Atxn7 Hdgfl3 Mapre3 Clip3 Gba2 Cdk5rap2 Mid1 Apc2 Snca
GOBP_MAINTENANCE_OF_LOCATION_IN_CELL	0.00180605	0.047454	0.45506	0.38727	1.47962	145	25	Hspa5 Hsp90b1 Calr Thy1 Gaa Cx3cl1 Sorl1 Fth1 Itpr1 Rer1 Kdelr1 Vps13a Calm1 Gpaa1 Bax Insig2 Tmsb10 Coro1a Os9 Ubash3b Jph4 Trpc1 Tmem38a Mtln Syne1
GOMF_OXIDOREDUCTASE_ACTIVITY_ACTING_ON_A_SULFUR_GROUP_OF_DONORS	0.00182705	0.0477076	0.45506	0.597038	1.88994	44	12	Pdia6 Pdia3 Msra Tmx2 Pdia4 Pcyox1 Dnajc10 Glrx3 Sco2 Tmx1 Txnl1 Prdx3
GOBP_SUPRAMOLECULAR_FIBER_ORGANIZATION	0.00187404	0.0486326	0.45506	-0.427936	-1.33052	493	189	Chrna7 Gas7 Diaph2 Add3 Ppm1e Tmeff2 Limch1 Wasf1 Arhgap12 Sptan1 Rasa1 Mapt Fer Ssh2 Nav3 Abi1 Ckap5 Abi2 Tbcd Fmn1 Mecp2 Nebl Ttc17 Cyfip1 Cd2ap Shtn1 Nf1 Ranbp9 Sptbn1 Brk1 Ccdc88c Clasp2 Sorbs1 Mcu Tenm1 Pak3 Apc Spire1 Fmn2 Map1b Stmn1 Ptger4 Togaram1 Fchsd2 Pkp2 Plekhh2 Spast Prkn Rictor Pik3ca Prkce Rock2 Coro2b Fhod3 Pafah1b1 Ccdc88a Thsd4 Cttn Camsap1 Dctn1 Tmod2 Arpc5 Nrp1 Nf2 Ppargc1b …
GOBP_REGULATION_OF_PROTEIN_DEPOLYMERIZATION	0.00194133	0.0500697	0.45506	-0.582153	-1.60252	68	28	Add3 Sptan1 Nav3 Sptbn1 Clasp2 Apc Map1b Plekhh2 Spast Pik3ca Camsap1 Tmod2 Fgf13 Taok1 Sptb Camsap2 Bmerb1 Carmil1 Washc2 Clasp1 Atxn7 Hdgfl3 Sptbn4 Twf2 Tmod1 Mid1 Apc2 Add1
GOBP_PH_REDUCTION	0.00196303	0.0503205	0.431708	0.60842	1.81195	34	11	Rnasek Slc12a5 Atp6ap2 Atp6v0e2 Atp6v0a1 Clcn3 Grn Ppt1 Gpr89 Atp6v0d1 Tmem9
GOBP_POSITIVE_REGULATION_OF_DEVELOPMENTAL_GROWTH	0.00199672	0.0507905	0.431708	-0.515258	-1.4856	108	36	Fgfr2 Cdkl5 Rims2 Mapk14 Dscam Rims1 Mapt Rasal1 Rnf157 Nedd4l Cyfip1 Shtn1 Mef2c Bmpr2 Tgfbr3 Map1b Smurf1 Prkn Rbpj Ybx3 Pafah1b1 Nrp1 Atp8a2 Rps6kb1 Slc23a2 Plcb1 Insr Cacng7 Ghr Trpc5 Itsn2 Zfyve27 Akap6 Sptbn4 Twf2 Rab11a
GOMF_LIPOPROTEIN_PARTICLE_RECEPTOR_BINDING	0.00200552	0.0507905	0.431708	0.762922	1.96919	17	7	Hsp90b1 Lrpap1 Clu Lrp1 Mesd Ankra2 Dnaja1
GOBP_CELL_JUNCTION_ORGANIZATION	0.00202654	0.0510154	0.431708	-0.419188	-1.30251	495	219	Lrrc4 Erc1 Sdcbp Cdkl5 Il1rap Il1rapl2 Chrna7 Frmpd4 Arhgap44 Syndig1 Lrfn2 Robo2 Lingo2 Zfp804a Sybu Pclo Mapk14 Camkv Nrg1 Limch1 Wasf1 Cacnb4 Iqsec1 Shank2 Grid2 Dscam Bcas3 Slc8a3 Mapt Slit1 Cntn5 Myo9a Ppfia2 Ephb2 Abi2 Tbcd Asic2 Caprin1 Fmn1 Mecp2 Cnksr2 Il1rapl1 Snta1 Cdh8 Tanc2 Pip5k1a Cyfip1 Mef2c Farp1 Clasp2 Sorbs1 Lims1 Ptprj Pak3 Syn1 Apc Map1b Gabrb2 Abhd17c Pkp2 Setd5 Tanc1 Srcin1…
GOBP_REGULATION_OF_CELL_PROJECTION_ASSEMBLY	0.00209894	0.0525234	0.431708	-0.484538	-1.44636	174	66	Cdkl5 Arhgap44 Bcas3 Tbc1d5 Fer Ephb2 Abi2 Srgap2 Cyfip1 Brk1 Ripor2 Sdccag8 Tenm1 Apc Plppr5 Rabgap1 Mphosph9 Pik3ca Gsk3b Ccdc88a P2ry12 Nrp1 Cep120 Tbc1d19 Evi5 Actr3 Coro1c Arhgap35 Evi5l Rala Mtor Tbc1d1 Neurl1a Arpc2 Stau2 Sh3yl1 Dock11 Wdpcp Tbc1d24 Tbc1d15 Fmr1 Twf2 Eps8l1 Tbc1d14 Palm Ppp1r16b Evl Rhoq Tbc1d20 Akirin1 Tbc1d22b Map4 Dcdc2a Cdc42 Tbc1d30 Atg3 Nlgn1 Src Capzb Rac1 Kif24 P2r…
GOBP_POSITIVE_REGULATION_OF_PATHWAY_RESTRICTED_SMAD_PROTEIN_PHOSPHORYLATION	0.00211591	0.052617	0.431708	-0.770669	-1.68965	17	5	Inhba Sdcbp Bmpr2 Acvr2a Acvr1
GOBP_BIOLOGICAL_PROCESS_INVOLVED_IN_SYMBIOTIC_INTERACTION	0.00212771	0.052617	0.431708	0.390184	1.4952	158	27	Bsg Rnasek Ctsb Cd81 Ppib Ctsl Thoc1 Hspa8 Tyro3 Ly6e Lamp1 Smpd1 Thoc7 Ifi27 Gapdh Ppia Ppid Tmem41b Phb Igf2r Snw1 Psmc3 Slc3a2 Hsp90ab1 Gas6 Chmp2a Efnb3
GOCC_FICOLIN_1_RICH_GRANULE	0.0021677	0.0532925	0.431708	0.425678	1.59138	126	24	Atp6v0c Atp6ap2 Gaa Ctsb Cst3 Aldoa Sirpa Ctsd Hspa8 Pgam1 Fth1 Hsp90aa1 Lamp1 Atp6v0a1 Ctsz Pdap1 Dok3 Ppia Psmd3 Psmc3 Timp2 Hsp90ab1 Cant1 2310033P09Rik
GOBP_NEGATIVE_REGULATION_OF_AMINE_TRANSPORT	0.00223472	0.054305	0.431708	0.760809	1.96373	17	6	Syt4 Gabbr1 Arl6ip5 Syt11 Chga Adra2c
GOBP_REGULATION_OF_THE_FORCE_OF_HEART_CONTRACTION	0.00223472	0.054305	0.431708	0.759919	1.96144	17	5	Atp1a1 Gaa Atp2a2 Chga Glrx3
GOBP_PHOSPHATIDYLINOSITOL_PHOSPHATE_BIOSYNTHETIC_PROCESS	0.00226978	0.0546852	0.431708	-0.605868	-1.60362	54	31	Pip5k1b Ttc7b Ip6k1 Pip5k1a Synj1 Pik3ca Inpp4b Ip6k2 Fam126a Pik3c2b Pik3r3 Pi4kb Pik3c2a Socs7 Pi4k2a Pi4ka Itpka Pip4k2a Pikfyve Inpp1 Ipmk Efr3a Pik3c3 Efr3b Becn1 Fam126b Pik3cb Socs6 Pik3r1 Pip4k2b Atm
GOCC_ENDOPLASMIC_RETICULUM_QUALITY_CONTROL_COMPARTMENT	0.00228274	0.0546852	0.431708	0.715331	1.97228	21	7	Calr Canx Herpud1 Derl1 Erlec1 Amfr Syvn1
GOBP_EPITHELIAL_CELL_DEVELOPMENT	0.00228939	0.0546852	0.431708	-0.520351	-1.50478	116	49	Rfx3 Ppp1r12a Abi2 Rheb Ccdc88c Rock2 Gsk3b Rap2b Pde4d Clock Plec Sipa1l3 Tjp1 Pgr Plcb1 Rapgef1 Rapgef2 Pdgfb Ar Onecut2 Rilpl1 Fem1b Hsd17b4 Rab1a Rock1 Tmod1 Ppp1r16b Arid4b Afdn Tbc1d20 Add1 Cdh2 Pde2a Vezf1 Fat1 Rap1a Src Arhgef26 Rilpl2 Ccm2 Magi2 Akr1b3 Atrx Ift74 C1galt1 S1pr3 Bad Rdx Frs2
GOCC_ENDOSOME_MEMBRANE	0.00235059	0.0558299	0.431708	0.304659	1.23217	390	59	Atp6v0c Itm2b Nsg1 Atp6ap2 Pdia3 Laptm4a Syt11 Ndfip1 Nsg2 Atp6v0b Tmem30a Ctsd Tm9sf2 Sorl1 Clcn4 Atp6ap1 Ubb Psd Atp6v0e2 Sh3gl1 Vps13a Tmem59 Lamp1 Abca2 Atp13a2 Atp6v0a1 Snx14 Psenen Lztr1 Praf2 Atg9a Atp9a Clcn3 Osbpl6 H2-DMa Aph1b Ndfip2 Lamtor2 Syt5 Tmem9b Parm1 Abca7 Rab11b Igf2r Sort1 Lamp5 Atp6v0d1 Slc1a1 Lamtor4 Sppl2b Tmem9 Snx21 Stard3 Gpr61 Snx19 Bace1 Aph1a Scamp3 Chmp2a
GOBP_MICROTUBULE_POLYMERIZATION_OR_DEPOLYMERIZATION	0.002394	0.0562667	0.431708	-0.539321	-1.54407	101	41	Mapt Nav3 Ckap5 Tbcd Mecp2 Ranbp9 Clasp2 Apc Map1b Stmn1 Togaram1 Spast Camsap1 Dctn1 Arhgef7 Slain1 Fgf13 Taok1 Clip1 Camsap2 Bmerb1 Nckap5 Ccdc57 Tubgcp4 Abl1 Tppp Tubgcp5 Mapre2 Clasp1 Dyrk1a Akap9 Atxn7 Hdgfl3 Mapre3 Clip3 Gba2 Cdk5rap2 Tubgcp6 Mid1 Apc2 Snca
GOBP_MYELOID_LEUKOCYTE_MIGRATION	0.00239575	0.0562667	0.431708	0.481366	1.69366	81	19	Bsg Scg2 Cx3cl1 Cd47 Sirpa Cd81 Ppib Vav3 Chga Kit Ccn3 Lgmn Jagn1 Ppia Nbl1 Rps19 Ptk2 Creb3 Cd200
GOCC_MULTIVESICULAR_BODY_MEMBRANE	0.0024214	0.0565532	0.431708	0.673876	1.86704	22	10	Nsg1 Nsg2 Sorl1 Atp13a2 Ndfip2 Tmem9 Chmp2a Abcb6 Abca3 Chmp7
GOCC_EXTRINSIC_COMPONENT_OF_PLASMA_MEMBRANE	0.00252422	0.0583378	0.431708	-0.513277	-1.48558	117	49	Snap91 Usp50 Stac Fer Cnksr2 Cdh8 Farp1 Apc Aak1 Cyth3 Cyth1 Cdh11 Tiam1 Gng2 Fyn Gnaq Cdh12 Shank3 Ptk2b Esyt2 Gnai3 Gnb1 Ctnna2 Cdh18 Cdh10 Gng7 Rgs8 Akap9 Dnaja3 Crkl Gnb5 Cdh6 Usp8 Fmr1 Picalm Snx5 Apc2 Cdh2 Gng12 Tnk2 Gna13 Scube1 Snap25 Rnf10 Src Kcnab2 Sytl2 Yes1 Rac1
GOBP_POTASSIUM_ION_HOMEOSTASIS	0.00252977	0.0583378	0.431708	0.782806	1.97349	16	5	Atp1b1 Slc12a5 Atp1a1 Atp1a3 Atp1b2
GOBP_REGULATION_OF_DENDRITE_MORPHOGENESIS	0.00253944	0.0583378	0.431708	-0.603599	-1.59762	54	23	Hecw2 Cdkl5 Hecw1 Ephb2 Caprin1 Nedd4l Il1rapl1 Pak3 Fbxw8 Camk2b Gsk3b Pafah1b1 Ptprd Tnik Rapgef2 Ywhah Sipa1l1 Eef2k Trpc5 Ankrd27 Nedd4 Parp6 Stau2
GOBP_RESPONSE_TO_PURINE_CONTAINING_COMPOUND	0.00263992	0.0603164	0.431708	0.476806	1.6544	77	6	Bsg Hspa5 Hsp90b1 Vgf Penk App
GOBP_REGULATION_OF_AMINO_ACID_TRANSPORT	0.00273825	0.0622248	0.431708	0.645693	1.88857	28	6	Arl6ip1 Syt4 Gabbr1 Arl6ip5 Sv2a Rab3gap1
GOMF_VOLTAGE_GATED_CATION_CHANNEL_ACTIVITY	0.00278074	0.062533	0.431708	-0.527133	-1.50358	99	36	Kcnn2 Kcnt2 Cacnb4 Kcnj3 Kcnh7 Grin1 Cacna2d1 Cacna1b Kcnb1 Kcnb2 Kcnd2 Kcnh1 Cacng8 Ptk2b Cacng3 Kcnq5 Cacng7 Kcna4 Cacna1i Kcnk9 Kcnk2 Kcnj6 Kcnh5 Kcnc2 Hcn1 Kcnj13 Pkd2 Tspoap1 Ncs1 Cacnb2 Kcnd3 Cacna1c Ryr1 Cacna1d Snap25 Cacna1e
GOBP_BIOLOGICAL_PROCESS_INVOLVED_IN_INTERACTION_WITH_HOST	0.00278156	0.062533	0.431708	0.418802	1.51188	111	18	Bsg Rnasek Ctsb Cd81 Ctsl Thoc1 Tyro3 Ly6e Lamp1 Smpd1 Thoc7 Ppia Ppid Phb Slc3a2 Gas6 Chmp2a Efnb3
GOBP_LEUKOCYTE_CHEMOTAXIS	0.00286994	0.0640727	0.431708	0.424233	1.52249	90	17	Bsg Calr Scg2 Cx3cl1 Ppib Vav3 Chga Kit Ccn3 Lgmn Ppia Coro1a Nbl1 Rps19 Ptk2 Gas6 Creb3
GOBP_REGULATION_OF_MICROTUBULE_DEPOLYMERIZATION	0.00288053	0.0640727	0.431708	-0.690417	-1.63695	27	15	Nav3 Clasp2 Apc Map1b Spast Camsap1 Fgf13 Taok1 Camsap2 Bmerb1 Clasp1 Atxn7 Hdgfl3 Mid1 Apc2
GOCC_AZUROPHIL_GRANULE	0.00293587	0.0649599	0.431708	0.431855	1.56157	105	29	Atp6v0c Gaa Psap Ddost Tmem30a Dnajc3 Ttr Lamp1 Surf4 Cap1 Ctsa Grn Serpina3n Fuca1 Cct2 Creg1 Tubb5 Ndufc2 Ckap4 Hexa Stxbp2 Ggh Tmem179b Bst2 Nhlrc3 Npc2 Faf2 Lpcat1 Tubb4b
GOMF_RNA_POLYMERASE_CORE_ENZYME_BINDING	0.00299114	0.0658363	0.431708	-0.633105	-1.6117	39	16	Hnrnpu Scaf4 Wac Rprd1a Elp4 Scaf8 Ago1 Uri1 Rprd1b Pcf11 Cdc73 Smyd3 Ncoa3 Brd4 Ago2 Uvssa
GOCC_CELL_LEADING_EDGE	0.00306122	0.067028	0.431708	-0.441393	-1.35485	322	140	Cdkl5 Arhgap44 Robo2 Mkln1 Ablim1 Wasf1 Gabra4 Bcas3 Rasa1 Mapt Itsn1 Fer Prkcz Abi1 Sntg1 Abi2 Gabrg3 Itga8 Caprin1 Srgap2 Amph Pip5k1a Cyfip1 Cd2ap Shtn1 Sptbn1 Myh10 Brk1 Unc5c Ripor2 Sh3rf1 Clasp2 Ksr1 Ptprj Apc Kcnb1 Aak1 Plekha1 Plekhh2 Srcin1 Cyth3 Pik3ca Pafah1b1 Ccdc88a Cttn Arpc5 Nf2 Gbf1 Ablim3 Eef1a1 Arhgef7 Actr3 Stx3 Ptk2b Klhl2 C2cd5 Coro1c Cdc42bpa Apbb2 Dgkz Clip1 Tln2 Sorbs2 Ins…
GOBP_ACTIVATION_OF_GTPASE_ACTIVITY	0.00311414	0.0678333	0.431708	-0.553946	-1.55327	82	34	Bcas3 Tbc1d5 Pip5k1a Ralgapa2 Dock7 Rabgap1 Tiam1 Evi5 Tbck Ptk2b Usp32 Abr Rabgap1l Coro1c Rap1gap2 Sipa1l3 Evi5l Tbc1d1 Crk Sipa1l1 Ralgapa1 Crkl Tbc1d15 Tbc1d14 Tbc1d12 Tbc1d9 Rasgrp1 Tsc1 Apc2 Tbc1d22b Rundc1 Tbc1d30 Ralgapb Arhgef26
GOBP_STEROL_METABOLIC_PROCESS	0.00318882	0.0691021	0.431708	0.431151	1.57435	97	30	Hmgcr Cyp46a1 Por Abca2 Smpd1 Ebpl Nfe2l1 Plpp6 Msmo1 App Ebp Insig2 Mt3 Srebf2 Scap Vldlr Sqle Stard3 Soat1 Erg28 Mbtps1 Fdps Acadvl Npc2 Nsdhl Cyb5r1 Sc5d Dhcr24 Npc1 Apoe
GOBP_POSITIVE_REGULATION_OF_ORGAN_GROWTH	0.003213	0.0692689	0.431708	-0.741967	-1.63801	18	6	Fgfr2 Mapk14 Mef2c Tgfbr3 Rbpj Ybx3
GOMF_SIGNALING_RECEPTOR_COMPLEX_ADAPTOR_ACTIVITY	0.00326513	0.0698229	0.431708	-0.637794	-1.62202	38	25	Spata2 Shank2 Homer2 Sorbs1 Shank3 Gnb1 Crk Spag9 Mms19 Nck2 Grb10 Gnb5 Gab2 Mapk8ip3 Shank1 Grip1 Irs1 Nck1 Pik3r1 Magi2 Ptpn11 Axin1 Lrrk2 Frs2 G3bp2
GOBP_REGULATION_OF_HEART_GROWTH	0.00327191	0.0698229	0.431708	-0.655037	-1.62609	33	12	Fgfr2 Mapk14 Mef2c Tgfbr3 Rbpj Jarid2 Kcnk2 Pten Yy1 Akap6 Tomm70a Basp1
GOBP_SPECIFICATION_OF_ANIMAL_ORGAN_IDENTITY	0.00331549	0.0703956	0.431708	-0.713001	-1.62776	22	8	Fgfr2 Robo2 Robo1 Mef2c Fgf1 Rbpj Ext1 Ar
GOBP_ERBB_SIGNALING_PATHWAY	0.00333443	0.0704418	0.431708	-0.544763	-1.52313	81	41	Nrg1 Shc3 Fer Ptprr Braf Zfyve28 Mapk1 Ptprj Rbpj Rnf115 Pik3ca Ccdc88a Kif16b Ptk2b Cbl Dusp3 Ptpn12 Garem1 Cul5 Cblb Dab2ip Abl1 Pik3c2a Neurl1a Nck2 Reps2 Ptpn3 Snx5 Rab7 Hip1r Plcg1 Src Zgpat Hip1 Rps6ka5 Cdh13 Grb2 Tsg101 Ptpn11 Mvb12b Cpne3
GOBP_POSITIVE_REGULATION_OF_PROTEIN_POLYMERIZATION	0.0034396	0.0723004	0.431708	-0.579979	-1.59324	67	30	Mapt Fer Nav3 Ckap5 Ambra1 Fmn1 Mecp2 Tenm1 Map1b Togaram1 Fchsd2 Rictor Prkce Cttn Dctn1 Slain1 Ptk2b Dlg1 Clip1 Mtor Nck2 Arpc2 Tppp Carmil1 Washc2 Clasp1 Akap9 Bin1 Cdk5rap2 Evl
GOBP_CHAPERONE_COFACTOR_DEPENDENT_PROTEIN_REFOLDING	0.00351076	0.0734291	0.431708	0.650761	1.86069	24	11	Hspa5 Hspa8 Hspa13 Sdf2l1 Tor2a Sdf2 Hsph1 Tor1a Dnajb14 Dnajb12 Hspa2
GOBP_REGULATION_OF_MICROTUBULE_BASED_MOVEMENT	0.00361099	0.0746091	0.431708	0.636908	1.86519	30	4	Caly Cnih2 Pgam1 Lamp1
GOBP_SISTER_CHROMATID_SEGREGATION	0.00361656	0.0746091	0.431708	-0.494715	-1.45336	143	42	Hecw2 Akap8l Sfpq Dis3l2 Hnrnpu Nsmce2 Klhl22 Stag1 Dync1li1 Hdac8 Apc Tnks Cdc27 Zwint Slf2 Stag2 Wapl Pds5b Cul3 Slf1 Ino80 Chmp3 Anapc1 Cenpc1 Pibf1 Top2b Pogz Eml4 Ctcf Rab11a Pds5a Cdk5rap2 Cdc23 Smc5 Ncapd3 Riok2 Pdcd6ip Lats1 Chmp4c Esco1 Naa50 Chmp4b
GOMF_CALMODULIN_BINDING	0.00362042	0.0746091	0.431708	-0.490454	-1.44214	147	57	Kcnn2 Adcy8 Add3 Camkv Camk4 Sptan1 Adcy1 Slc8a3 Atpif1 Dapk1 Grin1 Cask Snta1 Sptbn1 Myh10 Strn3 Iqcb1 Camk1d Camk2b Slc24a4 Camsap1 Kcnh1 Eef1a1 Rit2 Unc13b Usp32 Kcnq5 Tjp1 Plcb1 Camsap2 Phkb Myo5a Eef2k Fbxl2 Myo6 Mbp Ppp3cb Kcnh5 Camk2g Ewsr1 Pcyt1a Camkk2 Itpka Map6 Myo1d Cdk5rap2 Cacna1c Ryr1 Ryr3 Add1 Phka2 Arpp21 Sntb1 Slc9a1 Pde1b Unc13a Edf1
GOBP_NEUROPEPTIDE_SIGNALING_PATHWAY	0.0036437	0.0747226	0.431708	0.580303	1.79775	40	9	Pcsk1n Scg5 Cpe Penk Sorl1 Tyro3 Mchr1 Sort1 Sorcs3
GOBP_CHAPERONE_MEDIATED_PROTEIN_COMPLEX_ASSEMBLY	0.00367093	0.0749155	0.431708	0.720196	1.95875	20	9	Clu Hsp90aa1 Hspa4 Stub1 Cct2 Tmem35a Hsp90ab1 Hspd1 Ptges3l
GOBP_NEGATIVE_REGULATION_OF_RHO_PROTEIN_SIGNAL_TRANSDUCTION	0.00372325	0.0756161	0.431708	-0.710106	-1.57257	19	6	Scai Ripor2 Stmn1 Abl2 Cul3 Arhgap35
GOBP_POSITIVE_REGULATION_OF_GROWTH	0.00376199	0.0758672	0.431708	-0.47724	-1.41836	161	66	Fgfr2 Sdcbp Cdkl5 Rims2 Mapk14 Dscam Rims1 Mapt Rasal1 Rnf157 Nedd4l Klhl22 Cyfip1 Shtn1 Mef2c Map2k5 Bmpr2 Tgfbr3 Lgi1 Map1b Smurf1 Prkn Rbpj Ybx3 Pafah1b1 Rps6ka3 Nrp1 Rptor Atp8a2 Ptk2b Ino80 Rps6kb1 Kdm2b Slc23a2 Plcb1 Insr Cacng7 Usp47 Ghr Trpc5 Itsn2 Zfyve27 Akap6 Sptbn4 Twf2 Rab11a Supv3l1 Basp1 Tead1 Syt17 Slc9a1 Sema7a Ddx3x Unc13a Cdc42 Cpne5 Adam10 Exosc9 Mtm1 Mtpn Cdkn2aip Brat1 Smad7…
GOBP_CARDIAC_SEPTUM_MORPHOGENESIS	0.00378612	0.0758672	0.431708	-0.639676	-1.61781	37	10	Fgfr2 Robo2 Robo1 Nsd2 Bmpr2 Tgfbr3 Rbpj Nrp1 Nrp2 Acvr1
GOBP_REGULATION_OF_ORGAN_GROWTH	0.00378975	0.0758672	0.431708	-0.618929	-1.60283	45	18	Fgfr2 Mapk14 Mef2c Tgfbr3 Rbpj Ybx3 Stk3 Jarid2 Kcnk2 Flvcr1 Sod1 Pten Yy1 Wwc1 Akap6 Tomm70a Basp1 Lats1
GOBP_PROTEIN_REFOLDING	0.00386121	0.0769315	0.431708	0.771315	1.94452	16	11	Hspa5 Hspa8 Hsp90aa1 Hspa13 Dnaja2 Dnaja4 Hspd1 Hspa2 Hspa9 Dnajb2 Snrnp70
GOBP_IMPORT_ACROSS_PLASMA_MEMBRANE	0.00392664	0.077866	0.407018	0.408008	1.48997	101	10	Prnp Arl6ip1 Atp1b1 Slc12a5 Atp1a1 Arl6ip5 Atp1a3 Slc39a10 Atp1b2 Slc8a2
GOBP_REGULATION_OF_APOPTOTIC_SIGNALING_PATHWAY	0.00402274	0.0793973	0.407018	0.333438	1.31358	250	29	Itm2c Grina Scg2 Pdia3 Wfs1 Selenos Faim2 Erp29 Cx3cl1 Maged1 Clu Tmbim6 Xbp1 Ubb Hnrnpk Herpud1 Bcap31 Ndufa13 Bax Tmem14a Slc25a5 Ppia Maz Hyou1 Csnk2a1 Syvn1 Mapk8ip1 Ndufs3 Arrb2
GOCC_RUFFLE	0.00405946	0.0797476	0.407018	-0.503467	-1.46737	128	57	Cdkl5 Mkln1 Rasa1 Sntg1 Pip5k1a Cyfip1 Cd2ap Clasp2 Ksr1 Ptprj Apc Plekha1 Cyth3 Cttn Nf2 Eef1a1 Arhgef7 Klhl2 C2cd5 Coro1c Clip1 Tln2 Fgd4 Abl1 Myo5a Myo6 Diaph1 Pacsin1 Trpm7 Appl1 Wwc1 Sh3yl1 Actn1 Als2 Eps8l1 Rock1 Atp6v1b2 Dlc1 Appl2 Snx5 Jcad Hip1r Fgd1 Plcg1 Src Arhgef26 Frmd4b Rac1 Mtm1 Myo1c Arhgef4 Acap2 Dnm2 Macf1 Arf4 Inpp5j Psd3
GOBP_PROTEIN_N_LINKED_GLYCOSYLATION	0.0040908	0.0799265	0.407018	0.508395	1.75382	61	22	Dad1 Rpn1 Krtcap2 Ddost Ostc Tusc3 Rpn2 Mlec Alg5 Stt3b Alg2 Alg1 Dolk Mgat2 Alg8 Tmem258 Pmm2 Dolpp1 Mpdu1 Mogs Alg3 Ext2
GOBP_NEGATIVE_REGULATION_OF_ENDOPLASMIC_RETICULUM_STRESS_INDUCED_INTRINSIC_APOPTOTIC_SIGNALING_PATHWAY	0.00410763	0.0799265	0.407018	0.732045	1.88949	17	9	Grina Wfs1 Selenos Tmbim6 Xbp1 Herpud1 Hyou1 Syvn1 Creb3
GOCC_AZUROPHIL_GRANULE_MEMBRANE	0.00412561	0.0799265	0.407018	0.584622	1.82292	41	9	Atp6v0c Gaa Psap Ddost Tmem30a Lamp1 Surf4 Ndufc2 Ckap4
GOBP_ESTABLISHMENT_OF_ENDOTHELIAL_BARRIER	0.00414887	0.0800085	0.407018	-0.659777	-1.61169	30	15	Ppp1r12a Rock2 Rap2b Pde4d Tjp1 Plcb1 Rapgef1 Rapgef2 Rab1a Rock1 Ppp1r16b Afdn Add1 Pde2a Rap1a
GOMF_MICROTUBULE_PLUS_END_BINDING	0.00428648	0.0822847	0.407018	-0.726906	-1.63591	20	13	Ckap5 Clasp2 Apc Pafah1b1 Dctn1 Clip1 Clip2 Fbxw11 Mapre2 Clasp1 Mapre3 Clip3 Dst
GOCC_LATE_ENDOSOME	0.00436716	0.0834524	0.407018	0.354673	1.42194	203	36	Nsg1 Fyco1 Psap Laptm4a Nsg2 Ctsl Tmem30a Sorl1 Clcn4 Hspa8 Grin2b Tmem59 Lamp1 Atp13a2 Derl1 Lgmn Snx14 Atg9a Clcn3 H2-DMa Grn Ndfip2 M6pr Lamtor2 Parm1 Igf2r Lamp5 Slc1a1 Lamtor4 Ap1ar Tmem9 Chid1 Stard3 Map2k2 Derl2 Bace1
GOBP_NEGATIVE_REGULATION_OF_EPITHELIAL_CELL_APOPTOTIC_PROCESS	0.00445686	0.0847812	0.407018	0.640174	1.86352	26	5	Scg2 Wfs1 Ramp2 Krit1 Gas6
GOBP_POSITIVE_REGULATION_OF_ANION_TRANSPORT	0.00458832	0.0868886	0.407018	0.654087	1.84433	23	4	Arl6ip1 Syt4 Gabbr1 Rab3gap1
GOBP_POSITIVE_REGULATION_OF_HEART_GROWTH	0.0046418	0.0875073	0.407018	-0.753882	-1.61386	15	5	Fgfr2 Mapk14 Mef2c Tgfbr3 Rbpj
GOBP_CELLULAR_RESPONSE_TO_BIOTIC_STIMULUS	0.00488029	0.0915926	0.407018	0.411168	1.50058	108	11	Hspa5 Wfs1 Selenos Cx3cl1 Pabpn1 Sirpa Ccdc47 Xbp1 Tmco1 Plscr4 Akap8
GOBP_JNK_CASCADE	0.00505133	0.0943814	0.407018	-0.51839	-1.50202	110	53	Sdcbp Magi3 Map2k4 Grik2 Map4k3 Sh3rf1 Mfhas1 Tgfbr3 Hipk3 Sh3rf3 Ptger4 Prkn Pja2 Pafah1b1 Tnik Stk3 Traf3 Fktn Dixdc1 Ptk2b Taok1 Mapk8 Dusp3 Mapk10 Taok3 Phlpp1 Plcb1 Map3k7 Dab2ip Nfkb1 Hipk2 Mapk9 Traf6 Crkl Map3k5 Mapk8ip3 Rasgrp1 Tpd52l1 Map4k4 Cdc42 Mturn Gps2 Rb1cc1 Igf1r Arhgef6 Ercc6 Pink1 Axin1 Lrrk2 Dusp22 Cyld Itch Pycard
GOBP_NEGATIVE_REGULATION_OF_INTRINSIC_APOPTOTIC_SIGNALING_PATHWAY	0.00511295	0.0951098	0.407018	0.468755	1.63374	75	15	Grina Wfs1 Selenos Clu Tmbim6 Xbp1 Herpud1 Ndufa13 Ppia Hyou1 Syvn1 Mapk8ip1 Ndufs3 Creb3 Dnaja1
GOBP_REGULATION_OF_PLASMA_LIPOPROTEIN_PARTICLE_LEVELS	0.00517965	0.0959262	0.407018	0.571369	1.70161	34	9	Lrpap1 Cnpy2 Nceh1 Acsl3 Hnrnpk Abca7 Vldlr Mttp Soat1
GOMF_PEPTIDASE_REGULATOR_ACTIVITY	0.00538623	0.0989063	0.407018	0.432432	1.54011	88	26	Prnp Spink8 Pcsk1n Cst3 Spock2 Aplp2 Abca2 Psenen Ebag9 App Aph1b Gapdh Mt3 Serpina3n Pebp1 Timp2 Prdx3 Gas6 Aph1a Spock3 Pttg1 Adrm1 Prdx5 Bst2 Psmf1 Serpine3
GOBP_RESPONSE_TO_INTERLEUKIN_4	0.00539036	0.0989063	0.407018	0.76135	1.9194	16	5	Hspa5 Xbp1 Coro1a Hsp90ab1 Tuba1b
GOMF_TUBULIN_BINDING	0.00542527	0.0989063	0.407018	-0.433078	-1.32152	293	111	Mtus2 Pde4b Kif1c Bcas3 Agbl4 Mapt Ttll11 Nav3 Dync1i1 Ckap5 Tbcd Fmn1 Tbcel Reep1 Vapa Unc5c Agtpbp1 Ccdc88c Ift81 Clasp2 Mast2 Polb Apc Kif1b Map1b Stmn1 Katnbl1 Togaram1 Rabgap1 Spast Prkn Vps41 Jakmip3 Eml1 Pafah1b1 Ccdc88a Ttll5 Camsap1 Dctn1 Opa1 Kif16b Fyn Jakmip2 Kif1a Dixdc1 Arhgef7 Fgf13 Taok1 Eml5 Ino80 Hook1 Clip1 Camsap2 Brsk1 Clip2 Mast1 Dclk2 Tubgcp4 Strbp Spag6l Pdcd5 Reep3 Tppp F…
GOCC_POLYMERIC_CYTOSKELETAL_FIBER	0.00543467	0.0989063	0.407018	-0.413245	-1.2805	441	147	Mtus2 Gas7 Mark2 Zfp804a Sybu Wipf3 Hnrnpu Shank2 Bicd1 Kif1c Bcas3 Mapt Ttll11 Dnah9 Nav3 Dync1i1 Ckap5 Tbcd Fmn1 Klhl22 Dynll1 Ehbp1 Reep1 Cd2ap Tlk2 Shtn1 Dync1li1 Clasp2 Synj1 Polb Apc Kif1b Map1b Stmn1 Togaram1 Arfgef2 Pkp2 Spast Krt12 Cep170 Eml1 Pafah1b1 Clmp Cttn Ttll5 Camsap1 Dctn1 Opa1 Kif16b Nrp1 Lrrc49 Fyn Kif1a Slain1 Fgf13 Plec Dlg1 Cul3 Eml5 Ino80 Hook1 Chmp3 Clip1 Camsap2 Clip2 Ma…
GOMF_PROTEIN_PHOSPHORYLATED_AMINO_ACID_BINDING	0.00549196	0.0995181	0.407018	-0.610895	-1.57781	43	18	Scaf4 Rasa1 Shc3 Mapk1 Btrc Scaf8 Shb Abl2 Cbl Pik3r3 Cblb Crk Abl1 Nck2 Ywhae Nedd4 Ptpn3 Crkl
GOBP_NEGATIVE_REGULATION_OF_APOPTOTIC_SIGNALING_PATHWAY	0.00557969	0.100674	0.407018	0.375229	1.43789	158	22	Grina Scg2 Wfs1 Selenos Faim2 Cx3cl1 Clu Tmbim6 Xbp1 Herpud1 Ndufa13 Bax Tmem14a Slc25a5 Ppia Maz Hyou1 Csnk2a1 Syvn1 Mapk8ip1 Ndufs3 Arrb2
GOCC_CYTOPLASMIC_REGION	0.00576455	0.103565	0.407018	-0.464471	-1.39636	194	66	Erc1 Cdkl5 Sfpq Rims2 Sybu Pclo Wasf1 Hnrnpu Rims1 Kif1c Agbl4 Mapt Grik2 Dnah9 Prkcz Ambra1 Agtpbp1 Clasp2 Lca5 Kif1b Togaram1 Arfgef2 Spast Trak1 Pafah1b1 Dctn1 Opa1 Ap3m1 Kif1a Unc13b Ap3b1 Gucy1b1 Ap3d1 Erc2 Spag6l Rpgrip1l Sod1 Fbxw11 Ap3s1 Gas8 Stau2 Wdr35 Spata7 Clasp1 Pkd2 Dnal1 Wdpcp Kif5a Actr1a Fmr1 Flot2 Prkar2a Dst Mapk8ip3 Tulp3 Zc3h14 Dzip1l Arl6 Bsn Hip1r Map4 Terf2 Atg16l1 Dlg2 D…
GOMF_PHOSPHOLIPID_BINDING	0.00584479	0.104559	0.407018	-0.429362	-1.31802	327	110	Arhgap26 Pigk Sdcbp Snap91 Adap1 Frmpd4 Arhgap44 Ogt Pclo Osbpl10 Bcas3 Tom1l2 Phf12 Mapt Arhgap32 Dennd1b Rasal1 Dennd1a Sh3pxd2a Zfyve28 Amph Nf1 Sptbn1 Gga2 Pitpna Map1b Snx13 Fchsd2 Smurf1 Nisch Cyth3 Ccdc88a Clvs2 Arap2 Opa1 Fcho2 Kif16b Gbf1 Kcnh1 Snx4 Osbpl8 Sbf2 Pitpnm2 Ankfy1 Unc13b Snx29 Rps6kc1 Osbp C2cd5 Arhgap35 Zfyve1 Snx30 Esyt2 Wipi2 Pik3c2b Chmp3 Doc2b Snx25 Itpr2 Snx24 Plcb1 Rap…
GOBP_REGULATION_OF_RAS_PROTEIN_SIGNAL_TRANSDUCTION	0.00591835	0.105327	0.407018	-0.484704	-1.42395	143	59	Scai Arfgef3 Arhgap44 Ogt Nrg1 Iqsec1 Ralgps1 Rasa1 Robo1 Arhgef28 Iqsec2 Ephb2 Rasal1 Dennd1a Nf1 Ripor2 Stmn1 Arfgef2 Cyth3 Cdc42se2 Cyth1 Sqstm1 F2rl2 Nrp1 Gbf1 Abl2 Rit2 Cbl Cul3 Dennd4c Arhgap35 Dab2ip Dennd4a Crk Fbxo8 Abl1 Ssx2ip Mapre2 Mapkap1 Rasa3 Rabgef1 Als2 Eps8l1 Dlc1 Rasgrp1 Arfgef1 Gpr18 Rasa2 Ppp2cb Map4k4 Cavin4 Fgf10 Rac1 Rasgef1a Arfgap1 Arhgef3 Pik3cb Dnm2 Iqsec3
GOCC_EXOCYTIC_VESICLE	0.0059378	0.105327	0.407018	0.359151	1.41242	174	30	Rabac1 Syp Tmed9 Wfs1 Syt4 Slc17a7 Gabbr1 Syt11 Prrt1 Penk Atp2b1 Ptprs Rnf112 Clcn4 Rab26 Cbarp Ptprn Lamp1 Sv2a Clcn3 Syngr3 App Mt3 Syt5 Ppt1 Vamp2 Rab11b Lamp5 Atp6v0d1 Tor1a
GOBP_AMYLOID_BETA_FORMATION	0.00609497	0.107661	0.407018	0.56455	1.74895	40	12	Prnp Rtn1 Clu Sorl1 Abca2 Psenen Rtn4 Aph1b Tmed10 Abca7 Bace1 Aph1a
GOBP_NEGATIVE_REGULATION_OF_SUPRAMOLECULAR_FIBER_ORGANIZATION	0.00620302	0.109111	0.407018	-0.50302	-1.45721	120	46	Add3 Tmeff2 Sptan1 Ssh2 Nav3 Tbcd Sptbn1 Clasp2 Apc Map1b Stmn1 Plekhh2 Prkn Pik3ca Coro2b Fhod3 Camsap1 Tmod2 Arhgef7 Shank3 Fgf13 Taok1 Sptb Tjp1 Camsap2 Bmerb1 Ctnna2 Carmil1 Washc2 Clasp1 Dyrk1a Atxn7 Hdgfl3 Sptbn4 Pak2 Twf2 Clip3 Tmod1 Dlc1 Arfgef1 Shank1 Mid1 Apc2 Snca Add1 Hip1r
GOCC_ENDOCYTIC_VESICLE_MEMBRANE	0.00642884	0.111695	0.407018	0.399455	1.44204	111	15	Atp6v0c Calr Atp6v0b Ubb Tgoln1 Atp6v0e2 Lamp1 Atp6v0a1 Lrp1 M6pr Vamp2 Rab11b Igf2r Coro1a Atp6v0d1
GOBP_AMINE_TRANSPORT	0.00644934	0.111695	0.407018	0.510402	1.71875	56	10	Arl6ip1 Syt4 Gabbr1 Arl6ip5 Syt11 Chga Sv2a Rab3gap1 Syt5 Tor1a
GOBP_AMYLOID_PRECURSOR_PROTEIN_CATABOLIC_PROCESS	0.0064646	0.111695	0.407018	0.509741	1.64539	50	13	Prnp Rtn1 Clu Sorl1 Abca2 Psenen Rtn4 Aph1b Tmed10 Efna3 Abca7 Bace1 Aph1a
GOMF_MONOSACCHARIDE_BINDING	0.0064646	0.111695	0.407018	0.540491	1.72238	47	15	Bsg Aldoa Dpm1 P3h3 Alkbh3 Igf2r Lman2l Pfkl Cln5 Lman1 Plod3 Lgals9 Colec12 Lman2 Gpi1
GOBP_RESPONSE_TO_CAMP	0.00650052	0.111695	0.407018	0.508349	1.66239	51	5	Bsg Hspa5 Vgf Penk App
GOBP_MITOTIC_CELL_CYCLE_PHASE_TRANSITION	0.00655007	0.111695	0.407018	-0.432214	-1.321	305	107	Hecw2 Inhba Cdk14 Babam2 Nsmce2 Cdk17 Myo16 Ambra1 Wac Mecp2 Rhou Klhl22 Dync1li1 Ccny Clasp2 Apc Spast Cdc27 Zwint Ankrd17 Usp37 Pkd1 Rptor Phf8 Ppp2ca Acvr1 Taok1 Dlg1 Cul3 Cul4a Ino80 Uimc1 Rps6kb1 Taok3 Fbxl17 Plcb1 Skp2 Cul5 Brsk1 Aven Rbl2 Gigyf2 Ccdc57 Anapc1 Usp47 Cdc73 Mta3 Sin3a Kcnh5 Kmt2e Pten Appl1 Brd4 Ctdspl Clasp1 Pkd2 Ccnh Npat Cdk7 Rab11a Brcc3 Ppme1 Pkia Appl2 Cdk5rap2 Pbx1 Cac…
GOBP_ENDOTHELIAL_CELL_DEVELOPMENT	0.00656251	0.111695	0.407018	-0.616904	-1.57045	39	18	Ppp1r12a Rock2 Rap2b Pde4d Tjp1 Plcb1 Rapgef1 Rapgef2 Rab1a Rock1 Ppp1r16b Afdn Add1 Pde2a Vezf1 Rap1a Arhgef26 Ccm2
GOBP_POSITIVE_REGULATION_OF_MICROTUBULE_POLYMERIZATION_OR_DEPOLYMERIZATION	0.00660095	0.111695	0.407018	-0.627817	-1.54072	31	15	Mapt Nav3 Ckap5 Mecp2 Map1b Togaram1 Spast Dctn1 Slain1 Clip1 Clasp1 Akap9 Cdk5rap2 Arl3 Rac1
GOMF_LOW_DENSITY_LIPOPROTEIN_PARTICLE_RECEPTOR_BINDING	0.00661369	0.111695	0.407018	0.75239	1.89681	16	6	Hsp90b1 Lrpap1 Clu Mesd Ankra2 Dnaja1
GOBP_POSITIVE_REGULATION_OF_CELL_GROWTH	0.00661564	0.111695	0.407018	-0.498849	-1.44471	118	51	Sdcbp Cdkl5 Rims2 Dscam Rims1 Mapt Rasal1 Rnf157 Nedd4l Klhl22 Cyfip1 Shtn1 Map2k5 Bmpr2 Lgi1 Map1b Smurf1 Prkn Pafah1b1 Rps6ka3 Nrp1 Rptor Ptk2b Ino80 Kdm2b Slc23a2 Cacng7 Usp47 Trpc5 Itsn2 Zfyve27 Akap6 Twf2 Rab11a Supv3l1 Tead1 Syt17 Slc9a1 Sema7a Ddx3x Unc13a Cdc42 Cpne5 Adam10 Exosc9 Mtpn Cdkn2aip Brat1 Smad7 Macf1 Eif4g1
GOBP_REGULATION_OF_CIRCADIAN_RHYTHM	0.0066476	0.111786	0.407018	-0.52717	-1.48145	86	30	Sfpq Pspc1 Adcy1 Rora Btrc Ppp1cb Rock2 Gsk3b Clock Prkaa2 Gnaq Mapk8 Cry2 Usp9x Nr1d2 Mapk10 Prkcg Phlpp1 Ube3a Fbxl17 Usp7 Mtor Sin3a Kdm2a Tardbp Fbxw11 Ppp1cc Mapk9 Rbm4 Usp2
GOBP_COTRANSLATIONAL_PROTEIN_TARGETING_TO_MEMBRANE	0.00670398	0.112285	0.407018	0.696402	1.89404	20	6	Arl6ip1 Sec62 Ssr2 Ssr1 Ssr3 Tram1l1
GOBP_OLFACTORY_LOBE_DEVELOPMENT	0.00686117	0.114462	0.407018	-0.692063	-1.57996	22	9	Robo2 Robo1 Slit1 Agtpbp1 Ski Ttc8 Ext1 Ogdh Rpgrip1l
GOCC_RESPIRASOME	0.00691553	0.114467	0.407018	0.44275	1.55011	83	30	Ndufb5 Ndufb9 Ttc19 mt-Nd4 Cyc1 mt-Co2 Cox4i1 mt-Co3 Rab5if Ndufa13 mt-Nd4l mt-Nd2 mt-Co1 Surf1 Ndufs3 Bcs1l Ndufb11 Higd2a Ndufs2 mt-Cytb Ndufc2 Ndufb3 Ndufs7 Uqcr10 Cycs Ndufa11 mt-Nd5 Ndufs8 Ndufa4 Sdha
GOCC_CULLIN_RING_UBIQUITIN_LIGASE_COMPLEX	0.00691592	0.114467	0.407018	-0.47792	-1.40149	145	47	Fbxl20 Ambra1 Dcaf6 Klhl22 Dcaf5 Klhl3 Btrc Fbxw8 Prkn Cdc27 Zswim5 Spopl Dcaf7 Fbxw4 Cul3 Cul4a Klhl2 Klhdc10 Spop Ddb2 Klhl7 Fbxl17 Skp2 Cul5 Klhl8 Anapc1 Usp47 Fbxl2 Dcaf10 Crbn Dcaf17 Klhl12 Fbxw11 Cul9 Zyg11b Fem1b Dcaf13 Appbp2 Commd1 Cop1 Fbxl16 Fbxl4 Cdc23 Zswim8 Dcaf8 Klhdc2 Fbxl7
GOBP_AXONAL_TRANSPORT_OF_MITOCHONDRION	0.0069845	0.115148	0.407018	-0.736003	-1.61365	17	7	Sybu Agbl4 Mapt Agtpbp1 Spast Trak1 Opa1
GOBP_SISTER_CHROMATID_COHESION	0.00702142	0.115305	0.407018	-0.614471	-1.56426	39	16	Sfpq Nsmce2 Stag1 Hdac8 Tnks Slf2 Stag2 Wapl Pds5b Slf1 Pogz Ctcf Pds5a Smc5 Esco1 Naa50
GOBP_AMYLOID_BETA_METABOLIC_PROCESS	0.00728149	0.11911	0.407018	0.531931	1.68167	45	12	Prnp Rtn1 Clu Sorl1 Abca2 Psenen Rtn4 Aph1b Tmed10 Abca7 Bace1 Aph1a
GOBP_RESPONSE_TO_METAL_ION	0.0073952	0.120116	0.407018	0.345314	1.38874	211	26	Bsg Hspa5 Prnp Calr Syt4 Syt11 Nptx1 Actg1 Penk Kit Cpne6 Gdi1 Calm1 Atp13a2 Smpd1 Lgmn App Mt3 Syt5 Cuta Entpd6 mt-Co1 Alg2 Ercc1 Cpox Slc1a1
GOCC_MICROTUBULE_END	0.00744362	0.120116	0.407018	-0.661945	-1.56944	27	15	Nav3 Ckap5 Camsap1 Dctn1 Slain1 Clip1 Camsap2 Clip2 Nckap5 Mapre2 Clasp1 Mapre3 Clip3 Dst Cdk5rap2
GOBP_REGULATION_OF_INTRINSIC_APOPTOTIC_SIGNALING_PATHWAY	0.00746374	0.120116	0.407018	0.395798	1.46132	122	18	Grina Wfs1 Selenos Erp29 Clu Tmbim6 Xbp1 Ubb Hnrnpk Herpud1 Bcap31 Ndufa13 Bax Ppia Hyou1 Syvn1 Mapk8ip1 Ndufs3
GOMF_PHOSPHATIDYLINOSITOL_3_4_BISPHOSPHATE_BINDING	0.00748327	0.120116	0.407018	-0.692155	-1.53281	19	11	Sh3pxd2a Fchsd2 Plekha1 Kif16b Zfyve1 Mapkap1 Sestd1 Washc2 Gab2 Commd1 Hip1r
GOCC_GOLGI_ASSOCIATED_VESICLE	0.00748585	0.120116	0.407018	0.459761	1.58123	69	16	Itm2b Tmed9 Tmed2 Tgoln1 Kdelr1 Tmed7 Cope App Tmed10 Gpr89 Igf2r Tmed3 Sort1 Sppl2b Zdhhc13 Bace1
GOBP_POSITIVE_REGULATION_OF_JNK_CASCADE	0.00754298	0.120573	0.407018	-0.576417	-1.52567	54	22	Sdcbp Sh3rf1 Mfhas1 Sh3rf3 Pja2 Tnik Stk3 Traf3 Dixdc1 Ptk2b Taok1 Taok3 Plcb1 Dab2ip Hipk2 Traf6 Map3k5 Mapk8ip3 Rasgrp1 Tpd52l1 Cdc42 Mturn
GOBP_CYTOCHROME_COMPLEX_ASSEMBLY	0.0077	0.122617	0.407018	0.54917	1.61758	31	9	Cox10 Ttc19 Pet100 mt-Co3 Surf1 Sco2 Bcs1l Smim20 Coa5
GOMF_HISTONE_METHYLTRANSFERASE_ACTIVITY	0.00774816	0.122918	0.407018	-0.560942	-1.49539	55	19	Prmt8 Kmt2c Nsd2 Setd7 Nsd3 Setd5 Ehmt1 Kmt2a Suz12 Setdb1 Nsd1 Dot1l Prmt7 Kmt2e Smyd3 Fbl Prdm2 Setd2 Ash1l
GOBP_REGULATION_OF_MITOTIC_CELL_CYCLE	0.00779843	0.122925	0.407018	-0.425071	-1.30587	321	113	Hecw2 Inhba Sdcbp Hnrnpu Tom1l2 Babam2 Nsmce2 Myo16 Ambra1 Wac Mecp2 Klhl22 Dync1li1 Apc Brinp2 Cdc27 Zwint Ankrd17 Pafah1b1 Gbf1 Heca Pkd1 Rptor Ppp2ca Acvr1 Taok1 Dlg1 Cul3 Cul4a Dusp3 Ino80 Uimc1 Rps6kb1 Taok3 Plcb1 Brsk1 Aven Rbl2 Insr Gigyf2 Ccdc57 Usp47 Abl1 Cdk13 Cdc73 Mta3 Pdgfb Sin3a Ywhae Kcnh5 Kmt2e Pten Appl1 Brd4 Ctdspl Cul9 Brinp1 Pkd2 Ptpn3 Pkn2 Ccnh Usp2 Cdk7 Rab11a Brcc3 Ints13 P…
GOBP_L_ALPHA_AMINO_ACID_TRANSMEMBRANE_TRANSPORT	0.00780706	0.122925	0.407018	0.54091	1.70788	42	7	Arl6ip1 Slc17a7 Arl6ip5 Praf2 Slc1a1 Grm1 Slc3a2
GOMF_EXOGENOUS_PROTEIN_BINDING	0.00783817	0.122954	0.38073	0.552496	1.6454	34	4	Bsg Cd81 Tyro3 Lamp1
GOCC_PCG_PROTEIN_COMPLEX	0.00786761	0.122957	0.38073	-0.641094	-1.56606	30	13	Asxl3 Asxl2 Rbbp4 Ubap2l Suz12 Jarid2 Phc3 Yy1 Rnf2 Pcgf5 Aebp2 Pcgf3 Cbx6
GOMF_ATP_HYDROLYSIS_ACTIVITY	0.00803415	0.124947	0.38073	0.318899	1.2702	258	55	Hspa5 Hsp90b1 Shoc1 Atp2b1 Clu Hspa8 Kif3a Psmc4 Ddx18 Chd3 Dhx36 Kif2a Hsp90aa1 Atp13a2 Kifc2 Hspa13 Ddx23 Hspa4 Ddx41 Hyou1 Ddx42 Hsph1 Ddx50 Bcs1l Tor1a Chd4 Psmc3 Cct2 Chd6 Btaf1 Ddx3y Cct6a Hsp90ab1 Smc2 Smarca2 Chd2 Rfc2 Chd7 Upf1 Ddx1 Abcb6 Abca3 Psmc2 Pex6 Dhx33 Fbh1 Psmc6 Mtrex Abcb10 Hspd1 Hspa2 Abcd3 Mov10 2310057M21Rik Cct5
GOBP_POSITIVE_REGULATION_OF_LEUKOCYTE_MIGRATION	0.00805441	0.124947	0.38073	0.460531	1.5607	58	12	Calr Thy1 Selenok Cx3cl1 Cd47 Lgmn Mia3 App Ptk2 Gas6 Creb3 Ccl27a
GOCC_ACROSOMAL_VESICLE	0.00826227	0.127701	0.38073	0.47175	1.62216	62	5	Bsg Calr Kit Adam15 Morn2
GOBP_LAMELLIPODIUM_ORGANIZATION	0.00830413	0.127878	0.38073	-0.541545	-1.49814	71	37	Ablim1 Wasf1 Fer Abi1 Abi2 Srgap2 Cyfip1 Ablim2 Brk1 Pik3ca Ccdc88a Cttn Arpc5 P2ry12 Ablim3 Arhgef7 Actr3 Coro1c Mtor Wasf3 Nck2 Arpc2 Carmil1 Twf2 Akirin1 Cdc42 Src Capzb Rac1 Arhgef4 Arhgef6 Nck1 Dnm2 Pik3r1 Dmtn Cdh13 Golph3
GOMF_PHOSPHATIDYLINOSITOL_KINASE_ACTIVITY	0.00836305	0.128106	0.38073	-0.737991	-1.60178	16	13	Pip5k1b Pip5k1a Pik3ca Pik3c2b Pik3r3 Pi4kb Pik3c2a Pi4k2a Pi4ka Pikfyve Pik3c3 Pik3cb Atm
GOBP_PEPTIDYL_SERINE_MODIFICATION	0.00837992	0.128106	0.38073	-0.45036	-1.37009	238	96	Mark2 Galnt13 Sgk1 Mapk14 Camkv Camk4 Akt3 Stk39 Prkcz Plcl2 Fnip1 Braf Tlk2 Fnip2 Tenm1 Ggnbp2 Camk1d Mapk1 Mast2 Dock7 Parp1 Hipk3 Tnks Mark3 Rictor Pik3ca Prkce Rock2 Gsk3b Rps6ka3 Dclk1 Pde4d Tlk1 Prkaa2 Pkd1 Rptor Csnk1g1 Mapk8 Rps6kb1 Prkcg Dmd Csnk1g3 Brsk1 Nsd1 Mtor Atr Mast1 Dclk2 Tbk1 Pdgfb Nck2 Pten Smyd3 Hipk2 Pdk3 Mapk9 Rps6kb2 Tfrc Mapkap1 Dyrk1a Akap9 Pkn2 Sptbn4 Pak2 Wnk1 Rock1 Vr…
GOBP_EMBRYO_IMPLANTATION	0.00859157	0.130866	0.38073	0.57802	1.68611	29	6	Bsg Calr Vmp1 Acvr1b Tro Trim28
GOBP_PROTEIN_STABILIZATION	0.00880994	0.133132	0.38073	0.365153	1.38437	149	40	Calr Atp1b1 Wfs1 Ppib Sel1l Clu Hsp90aa1 Lamp1 Hps4 Atp1b2 Usp19 Dvl1 Rtn4 Per3 Flna Cog7 Gapdh Grn Mt3 Syvn1 Sugt1 Phb Cct2 Cct6a Hsp90ab1 Pfn1 Glmp Tesc Ncln Golga7 Napg Bag6 Pex6 Naa16 Phb2 Hspd1 Hypk Rab21 Cct5 Sumo1
GOBP_CELL_PROJECTION_ASSEMBLY	0.00881378	0.133132	0.38073	-0.407197	-1.26176	441	152	Sdcbp Cdkl5 Rfx3 Arhgap44 Ablim1 Bcas3 Tbc1d5 Fer Ephb2 Abi2 Atxn10 Srgap2 Rhou Dynll1 Pip5k1a Cyfip1 Cd2ap Shtn1 Ablim2 Brk1 Rpgr Ripor2 Ift81 Iqcb1 Sdccag8 Tenm1 Apc Plppr5 Togaram1 Rabgap1 Mphosph9 Pik3ca Gsk3b Ccdc88a Cttn Dctn1 Rap2b P2ry12 Nrp1 Gbf1 Rab8b Tnik Ablim3 Cep120 Tbc1d19 Lrrc49 Ttc8 Evi5 Arhgef7 Actr3 Fam149b Ro60 Coro1c Arhgap35 Evi5l Exoc4 Rala Rapgef2 Mtor Tbc1d1 Ccdc57 Fgd4 S…
GOMF_SERINE_TYPE_ENDOPEPTIDASE_INHIBITOR_ACTIVITY	0.0088855	0.133132	0.38073	0.622331	1.72423	22	6	Spink8 Pcsk1n Aplp2 App Serpina3n Pebp1
GOBP_VENTRICULAR_SEPTUM_MORPHOGENESIS	0.00890313	0.133132	0.38073	-0.654445	-1.55166	27	9	Fgfr2 Robo2 Robo1 Nsd2 Bmpr2 Tgfbr3 Rbpj Acvr1 Zfpm1
GOBP_DICARBOXYLIC_ACID_TRANSPORT	0.00892174	0.133132	0.38073	0.483267	1.64192	59	10	Arl6ip1 Syt4 Slc17a7 Gabbr1 Arl6ip5 Slc25a14 Praf2 Rab3gap1 Slc1a1 Grm1
GOBP_CELL_PROLIFERATION_IN_FOREBRAIN	0.00893033	0.133132	0.38073	-0.732832	-1.5688	15	4	Fgfr2 Dock7 Cep120 Dixdc1
GOMF_OXIDOREDUCTION_DRIVEN_ACTIVE_TRANSMEMBRANE_TRANSPORTER_ACTIVITY	0.00897554	0.133333	0.38073	0.468388	1.6106	62	27	Ndufb5 Ndufb9 mt-Nd4 Cyc1 mt-Co2 Cox4i1 mt-Co3 Ndufa13 mt-Nd4l mt-Nd2 mt-Co1 Surf1 Ndufs3 Ndufs2 mt-Cytb Ndufc2 Ndufb3 Ndufs7 Uqcr10 mt-Nd5 Ndufs8 Ndufa4 Cyb561d2 Ndufb8 mt-Nd3 Cox8a Cox7b
GOBP_REGULATION_OF_PROTEIN_STABILITY	0.00903534	0.133357	0.38073	0.330583	1.30409	245	45	Prnp Calr Atp1b1 Dad1 Wfs1 Ddost Cd81 Ppib Sel1l Clu Ddrgk1 Hspa8 Hsp90aa1 Lamp1 Hps4 Atp1b2 Usp19 Derl1 Dvl1 Rtn4 Per3 Flna Asph Cog7 Ctsa Gapdh Grn Mt3 Stub1 Syvn1 Sugt1 Phb Gnl3l Cct2 Hdac3 Cct6a Hsp90ab1 Pfn1 Glmp Tesc Ncln Golga7 Rad23a Dpm3 Napg
GOBP_NEGATIVE_CHEMOTAXIS	0.00904062	0.133357	0.38073	-0.617547	-1.56217	36	9	Lrtm1 Robo2 Nrg1 Robo1 Slit1 Unc5c Nrp2 Flrt3 Sema6d
GOCC_MITOTIC_SPINDLE	0.00908454	0.133536	0.38073	-0.49355	-1.42728	116	32	Hecw2 Tfdp2 Hnrnpu Tbl1x Klhl22 Dynll1 Stag1 Phlpp2 Iqcb1 Clasp2 Mapk1 Katnbl1 Togaram1 Tnks Cep170 Cdc27 Eml1 Cttn Dctn1 Stag2 Wapl Arhgef7 Tbck Tbl1xr1 Cul3 Diaph1 Tppp Clasp1 Pkd2 Eml4 Mapre3 Pkp4
GOBP_ESTABLISHMENT_OF_PROTEIN_LOCALIZATION_TO_ENDOPLASMIC_RETICULUM	0.00930975	0.13637	0.38073	0.581561	1.7507	36	9	Hspa5 Sec62 Spcs2 Spcs1 Spcs3 Herpud1 Ssr3 Rab3gap1 Tram1l1
GOBP_REGULATION_OF_CELL_MORPHOGENESIS	0.00949525	0.138604	0.38073	-0.452393	-1.37159	222	85	Cdkl5 Pakap Mark2 Rims2 Mkln1 Rims1 Rasa1 Plxna2 Myo9a Ephb2 Zmym4 Rasal1 Caprin1 Rnf157 Nedd4l Rhou Il1rapl1 Cyfip1 Myh10 Lims1 Pak3 Strip2 Fbxw8 Sh3d19 Smurf1 Prkn Brwd1 Zranb1 Cdc42se2 Camk2b Pafah1b1 Ptprd Prpf40a Camsap1 Nrp1 Fyn Bcl11a Arhgef7 Ptk2b Dlg1 Coro1c Arhgap35 Slc23a2 Cacng7 Crk Fgd4 Abl1 Spag9 Wasf3 Eef2k Itsn2 Ankrd27 Diaph1 Arpc2 Parp6 Stau2 Carmil1 Washc2 Crkl Brwd3 Wdpcp Plxn…
GOMF_GLYCOSAMINOGLYCAN_BINDING	0.00959332	0.139551	0.38073	0.387385	1.41466	101	16	Prnp Aplp1 Lrpap1 Ptprs Spock2 Podxl2 Aplp2 Ccn3 Bcan Rtn4r Col11a1 Hdgf Extl2 Hsd17b12 App Ppia
GOMF_LIGAND_GATED_ION_CHANNEL_ACTIVITY	0.00976083	0.141498	0.38073	-0.534239	-1.48096	73	35	Kcnn2 Chrna7 Gabra4 Grid2 Grik2 Kcnj3 Gabrg3 Kcnh7 Grin1 Asic2 Gria3 Gabrb2 Gabrb3 Ptk2b Pex5l Itpr2 Gabrb1 Kcnj6 Hcn1 Kcnj13 Gria2 Pkd2 Rasa3 Gabra5 Gabrg2 Ryr1 Ryr3 Gabra3 Ryr2 P2rx4 Grid1 Glrb Trpm4 Grin2a Grik4
GOBP_RAC_PROTEIN_SIGNAL_TRANSDUCTION	0.00986937	0.14258	0.38073	-0.612268	-1.54881	36	16	Arhgap44 Ogt Wasf1 Abi2 Rhou Cyfip1 Nf1 Brk1 Hace1 Nisch Tiam1 Elmo1 Crk Ssx2ip Farp2 Als2
GOBP_3_UTR_MEDIATED_MRNA_STABILIZATION	0.00991503	0.142749	0.38073	-0.719494	-1.57745	17	10	Mapk14 Tent4b Ybx3 Hnrnpc Elavl1 Larp4b Mettl16 Tardbp Rbm10 Elavl4
GOBP_PATHWAY_RESTRICTED_SMAD_PROTEIN_PHOSPHORYLATION	0.00999372	0.143367	0.38073	-0.659577	-1.55144	26	8	Inhba Sdcbp Ldlrad4 Bmpr2 Tgfbr3 Acvr2a Acvr1 Snx25
GOBP_NUCLEUS_LOCALIZATION	0.0100603	0.143367	0.38073	-0.680439	-1.50687	19	14	Slit1 Dock7 Pafah1b1 Dctn1 Cep120 Mtor Fbxw11 Bin1 Sun1 Cdc42 Hook3 Dync1h1 Clmn Nudc
GOCC_MICROTUBULE_PLUS_END	0.0100603	0.143367	0.38073	-0.680984	-1.50808	19	12	Ckap5 Dctn1 Slain1 Clip1 Clip2 Nckap5 Mapre2 Clasp1 Mapre3 Clip3 Dst Cdk5rap2
GOMF_AMINOPEPTIDASE_ACTIVITY	0.0102673	0.145606	0.38073	-0.649891	-1.54086	27	11	Trhde Mmp16 Npepps Dpp8 Lnpep Xpnpep3 Rnpep Aopep Xpnpep1 Metap1 Pepd
GOBP_REGULATION_OF_JNK_CASCADE	0.0102973	0.145606	0.38073	-0.517368	-1.4539	86	41	Sdcbp Magi3 Grik2 Sh3rf1 Mfhas1 Tgfbr3 Hipk3 Sh3rf3 Prkn Pja2 Pafah1b1 Tnik Stk3 Traf3 Fktn Dixdc1 Ptk2b Taok1 Dusp3 Taok3 Phlpp1 Plcb1 Dab2ip Hipk2 Traf6 Map3k5 Mapk8ip3 Rasgrp1 Tpd52l1 Map4k4 Cdc42 Mturn Gps2 Rb1cc1 Igf1r Pink1 Axin1 Dusp22 Cyld Itch Pycard
GOBP_CAMP_METABOLIC_PROCESS	0.0103212	0.145606	0.38073	-0.729568	-1.5835	16	7	Adcy8 Pde4b Adcy1 Adcy2 Pde8b Adcy9 Pde4d
GOBP_VENTRICULAR_CARDIAC_MUSCLE_CELL_ACTION_POTENTIAL	0.0104033	0.146204	0.38073	-0.708903	-1.56502	18	14	Kcnj3 Nedd4l Snta1 Pkp2 Dlg1 Ank2 Kcnd3 Bin1 Cacna1c Scn3b Gpd1l Nos1ap Ryr2 Trpm4
GOCC_COLLAGEN_CONTAINING_EXTRACELLULAR_MATRIX	0.0104669	0.146204	0.38073	0.358781	1.37806	156	24	Hsp90b1 Calr Aplp1 Fibcd1 Psap Ctsb Ctsl Clu Ctsd Ccn3 Ctsz Col11a1 Hdgf Col4a2 Creld1 Adamts2 Serpina3n Adam11 Ctsf Sparcl1 Timp2 Agrn Matn2 Egfl7
GOBP_CELL_JUNCTION_ASSEMBLY	0.010468	0.146204	0.38073	-0.430714	-1.31321	286	123	Lrrc4 Sdcbp Il1rap Il1rapl2 Syndig1 Robo2 Lingo2 Pclo Nrg1 Limch1 Shank2 Grid2 Dscam Bcas3 Slit1 Cntn5 Myo9a Ephb2 Tbcd Asic2 Fmn1 Mecp2 Il1rapl1 Cdh8 Pip5k1a Mef2c Farp1 Clasp2 Sorbs1 Lims1 Ptprj Apc Map1b Gabrb2 Pkp2 Setd5 Gabrb3 Gpc4 Rock2 Coro2b Ptprd Cttn Cdh11 Nrp1 Nphp4 Flrt3 Cdh12 Arhgef7 Shank3 Fgf13 Ptk2b Plec Dlg1 Dusp3 Ank2 Coro1c Tjp1 Tln2 Rapgef1 Lrrn1 Rapgef2 Nrcam Adgrl3 Ptprk Abl…
GOMF_MICROTUBULE_BINDING	0.0105979	0.147528	0.38073	-0.454097	-1.37132	207	81	Mtus2 Kif1c Mapt Nav3 Dync1i1 Ckap5 Fmn1 Reep1 Vapa Ccdc88c Clasp2 Mast2 Polb Apc Kif1b Map1b Katnbl1 Togaram1 Spast Vps41 Jakmip3 Eml1 Pafah1b1 Ccdc88a Camsap1 Dctn1 Opa1 Kif16b Jakmip2 Kif1a Fgf13 Eml5 Hook1 Clip1 Camsap2 Clip2 Mast1 Dclk2 Tubgcp4 Strbp Spag6l Reep3 Tppp Fbxw11 Tubgcp5 Gas8 Mapre2 Clasp1 Hdgfl3 Lrpprc Eml4 Mapre3 Dnm1 Kif5a Chp1 Fmr1 Rab11a Clip3 Map6 Dst Cdk5rap2 Tubgcp6 Mid1 …
GOMF_ADENYLYLTRANSFERASE_ACTIVITY	0.0106579	0.147659	0.38073	-0.665382	-1.52478	23	9	Papola Tent5d Tent4b Gphn Tent2 Fhit Papss1 Abl1 Nmnat2
GOBP_CELL_COMMUNICATION_BY_ELECTRICAL_COUPLING	0.0106775	0.147659	0.38073	0.613477	1.6997	22	5	Atp1b1 Atp1a1 Atp1a3 Atp1b2 Calm1
GOBP_SECONDARY_ALCOHOL_METABOLIC_PROCESS	0.0108234	0.148261	0.38073	0.409776	1.50196	99	24	Hmgcr Cyp46a1 Por Idh3g Abca2 Smpd1 Nfe2l1 Plpp6 Msmo1 App Ebp Insig2 Mt3 Srebf2 Scap Vldlr Sqle Stard3 Soat1 Mbtps1 Fdps Acadvl Npc2 Nsdhl
GOBP_POSITIVE_REGULATION_OF_AMINE_TRANSPORT	0.0108268	0.148261	0.38073	0.61312	1.69872	22	4	Arl6ip1 Syt4 Gabbr1 Rab3gap1
GOBP_POSITIVE_REGULATION_OF_ORGANIC_ACID_TRANSPORT	0.0108268	0.148261	0.38073	0.613098	1.69866	22	5	Arl6ip1 Syt4 Gabbr1 Rab3gap1 Acsl5
GOBP_MIRNA_METABOLIC_PROCESS	0.0108716	0.14839	0.38073	-0.653575	-1.51237	24	18	Dis3l2 Rc3h1 Tent4b Tent2 Snd1 Ddx17 Nfkb1 Drosha Ago2 Zswim8 Tut4 Xpo5 Rc3h2 Trim71 Ago4 Lin28b Tut7 Dicer1
GOBP_CELL_COMMUNICATION_BY_ELECTRICAL_COUPLING_INVOLVED_IN_CARDIAC_CONDUCTION	0.0109925	0.149555	0.38073	0.65237	1.76622	19	5	Atp1b1 Atp1a1 Atp1a3 Atp1b2 Calm1
GOCC_GOLGI_CISTERNA	0.0110715	0.150143	0.38073	0.411426	1.45629	84	19	Nsg1 Nsg2 Tmed2 Sorl1 Sar1b Chpf Tmem59 Atp2c1 Bcap31 Psenen Atl1 Tmem115 Gpr89 Tmed3 Sort1 Chpf2 Aph1a Cant1 Galnt1
GOBP_ACIDIC_AMINO_ACID_TRANSPORT	0.0111516	0.15051	0.38073	0.491322	1.5726	48	9	Arl6ip1 Syt4 Slc17a7 Gabbr1 Arl6ip5 Praf2 Rab3gap1 Slc1a1 Grm1
GOMF_ELECTRON_TRANSFER_ACTIVITY	0.0111701	0.15051	0.38073	0.408528	1.46455	93	28	Por Ndufb5 Ndufb9 mt-Nd4 Cyc1 mt-Co2 Cox4i1 mt-Co3 Ndufa13 mt-Nd4l Asph mt-Nd2 mt-Co1 Surf1 Ndufs3 Degs1 Ndufs2 mt-Cytb Ndufc2 Ndufb3 Ndufs7 Uqcr10 Cycs mt-Nd5 Ndufs8 Ndufa4 Sdha Etfb
GOBP_POSITIVE_REGULATION_OF_PROTEIN_CONTAINING_COMPLEX_ASSEMBLY	0.0112165	0.150653	0.38073	-0.471863	-1.37757	130	53	Usp50 Nrg1 Mapt Faf1 Fer Nav3 Ckap5 Fnip1 Ambra1 Fmn1 Mecp2 Brk1 Fnip2 Tenm1 Map1b Togaram1 Fchsd2 Rictor Prkce Slf2 Gsk3b Cttn Dctn1 P2ry12 Slain1 Ptk2b Unc13b Dlg1 Slf1 Clip1 Mtor Dab2ip Atr Nck2 Crbn Arpc2 Tppp Mapk9 Carmil1 Tfrc Washc2 Clasp1 Akap9 Bin1 Cdk5rap2 Evl Snca Hip1r Arl3 Ddx3x Park7 Src Skap1
GOBP_ATP_BIOSYNTHETIC_PROCESS	0.011403	0.15267	0.38073	0.530956	1.67645	42	12	Atp6v0c Aldoa Dguok Vps9d1 mt-Co2 mt-Atp6 Atp5d Atp5g2 Dnajc30 Eno1 Atp6v1a mt-Atp8
GOBP_IRE1_MEDIATED_UNFOLDED_PROTEIN_RESPONSE	0.0114486	0.152794	0.38073	0.730021	1.84042	16	6	Hspa5 Ddrgk1 Xbp1 Bax Tmem33 Dnajb9
GOBP_L_AMINO_ACID_TRANSPORT	0.0114973	0.152957	0.38073	0.519935	1.64307	43	8	Arl6ip1 Slc17a7 Arl6ip5 Slc38a2 Praf2 Slc1a1 Grm1 Slc3a2
GOBP_REGULATION_OF_LEUKOCYTE_MIGRATION	0.0115934	0.15375	0.38073	0.390515	1.40148	90	17	Calr Thy1 Selenok Cx3cl1 Cd47 Cd81 Ccn3 Lgmn Mia3 Chst2 App Nbl1 Ptk2 Gas6 Creb3 Cd200 Ccl27a
GOBP_MATERNAL_PLACENTA_DEVELOPMENT	0.0117303	0.155076	0.38073	0.649448	1.75831	19	5	Bsg Ctsb Tmed2 Prdx3 Men1
GOCC_CELL_CORTEX_REGION	0.011796	0.155456	0.38073	-0.631244	-1.52324	29	15	Erc1 Rims2 Pclo Rims1 Prkcz Clasp2 Dctn1 Unc13b Gucy1b1 Erc2 Clasp1 Pkd2 Actr1a Bsn Unc13a
GOCC_LATE_ENDOSOME_MEMBRANE	0.012319	0.16184	0.38073	0.375938	1.37964	115	20	Nsg1 Laptm4a Nsg2 Tmem30a Sorl1 Clcn4 Tmem59 Lamp1 Atp13a2 Snx14 Atg9a Clcn3 H2-DMa Ndfip2 Lamtor2 Lamp5 Slc1a1 Lamtor4 Tmem9 Stard3
GOBP_BRAIN_MORPHOGENESIS	0.0124184	0.162639	0.38073	-0.641454	-1.52086	27	12	Akt3 Slit1 Nf1 Slc4a10 Pafah1b1 Shank3 Ctnna2 Fancc Fbxw11 Pten Cdh2 Foxo3
GOBP_RESPIRATORY_CHAIN_COMPLEX_IV_ASSEMBLY	0.0124695	0.162801	0.38073	0.596049	1.65142	22	8	Cox10 Pet100 mt-Co3 Surf1 Sco2 Bcs1l Smim20 Coa5
GOMF_POTASSIUM_CHANNEL_ACTIVITY	0.012727	0.165143	0.38073	-0.53362	-1.47771	74	25	Kcnn2 Kcnt2 Grik2 Kcnj3 Kcnh7 Kcnb1 Kcnb2 Kcnd2 Kcnh1 Kcnk10 Kcnq5 Kcna4 Kcnk9 Kcnk2 Kcnj6 Kcnh5 Kcnc2 Hcn1 Kcnip4 Kcnj13 Tmem175 Pkd2 Kcnd3 Tmem38b Kcnk12
GOMF_PROTEIN_METHYLTRANSFERASE_ACTIVITY	0.0127487	0.165143	0.38073	-0.507503	-1.42406	83	24	Prmt8 Kmt2c Nsd2 Setd7 Nsd3 Setd5 Ehmt1 Kmt2a Suz12 Setdb1 Nsd1 Dot1l Prmt7 Fbxo11 Kmt2e Smyd3 Prmt9 Camkmt Fbl Ndufaf7 Prdm2 Dnmt3a Setd2 Ash1l
GOBP_NEGATIVE_REGULATION_OF_ACTIN_FILAMENT_DEPOLYMERIZATION	0.0127668	0.165143	0.38073	-0.617777	-1.51969	32	19	Add3 Sptan1 Sptbn1 Plekhh2 Pik3ca Tmod2 Sptb Carmil1 Washc2 Sptbn4 Twf2 Tmod1 Add1 Capzb Mtpn Capza1 Dmtn Rdx Add2
GOBP_POSITIVE_REGULATION_OF_SMOOTH_MUSCLE_CELL_MIGRATION	0.01286	0.165839	0.38073	-0.709511	-1.55556	17	10	Nr4a3 Dock7 Nrp1 Sema6d Rps6kb1 Crk Pdgfb Dock4 Src Itga2
GOMF_ATPASE_ACTIVATOR_ACTIVITY	0.0130064	0.167214	0.38073	0.587561	1.67998	24	9	Atp1b1 Atp1b2 Ahsa1 Dnajc10 Tor1aip2 Dnaja2 Dnaja1 Dnajc2 Rab3a
GOBP_ACTOMYOSIN_STRUCTURE_ORGANIZATION	0.0130906	0.167784	0.38073	-0.483118	-1.40172	121	48	Ppm1e Tmeff2 Limch1 Frmd5 Nebl Myh10 Clasp2 Sorbs1 Stmn1 Ptger4 Rock2 Coro2b Fhod3 Ccdc88a Tmod2 Nrp1 Nf2 Ttc8 Ptk2b Plec Cul3 Cdc42bpa Epb41l4b Tjp1 Mtor Abl1 Ldb3 Trpm7 Carmil1 Clasp1 Mef2a Pak2 Rock1 Tmod1 Dlc1 Epb41l3 Tsc1 Evl Pdcd6ip Arhgef10l Slc9a1 Cdc42bpb Cdc42 Alms1 Src Rac1 Prkar1a Cnn3
GOCC_ADHERENS_JUNCTION	0.0131532	0.168073	0.38073	-0.469063	-1.36939	130	51	Frmd4a Sdcbp Ccdc85a Frmd5 Abi2 Tbcd Lin7a Fmn1 Cdh8 Sorbs1 Bmpr2 Apc Rab10 Pkp2 Cyth3 Cyth1 Cdh11 Nf2 Cdh12 Dlg1 Tjp1 Ptprk Ctnna2 Cdh18 Ssx2ip Cdh10 Ldb3 Ajap1 Cdh6 Sptbn4 Pkp4 Nexn Nectin3 Flot2 Dag1 Jcad Afdn Add1 Ctnnd2 Cdh2 Tmem204 Tnk2 Cxadr Park7 Adam10 Frmd4b Cnn3 Ahi1 Smad7 Shroom4 Arvcf
GOBP_NEGATIVE_REGULATION_OF_PROTEIN_BINDING	0.0132437	0.168716	0.38073	0.469691	1.61634	60	13	Lrpap1 Atp2a2 Tmbim6 Sorl1 Actb Ctsz Dvl1 Adam15 Bax Stub1 Gnl3l Arrb2 Dhrs7b
GOBP_POSITIVE_REGULATION_OF_ORGANELLE_ORGANIZATION	0.0134282	0.170317	0.38073	-0.416299	-1.28147	348	110	Sdcbp Sfpq Hnrnpa2b1 Ppm1e Limch1 Wasf1 Bcas3 Atpif1 Mapt Fer Nav3 Nsmce2 Ckap5 Abi2 Ambra1 Fmn1 Mecp2 Cyfip1 Brk1 Synj1 Mcu Tenm1 Mapk1 Vps13d Spire1 Map1b Katnbl1 Togaram1 Hmbox1 Fchsd2 Spast Prkn Tnks Cdc27 Rictor Prkce Rock2 Slf2 Gsk3b Rab3gap2 Ccdc88a Cttn Dctn1 Nrp1 Nf2 Cep120 Snx4 Cnot6l Slain1 Ptk2b Dlg1 Cul3 Mapk8 Cnot1 Slf1 Osbp Mllt11 C2cd5 Arhgap35 Ddhd2 Snx30 Doc2b Clip1 Plcb1 Setdb1…
GOMF_UBIQUITIN_LIKE_PROTEIN_CONJUGATING_ENZYME_BINDING	0.0134553	0.170317	0.38073	-0.600488	-1.47366	31	22	Arih1 Grik2 Dcun1d2 Prkn Dcun1d4 Ankib1 Rnf19a Rnf185 Tollip Traf6 Arih2 Siah1a Park7 Rnf14 Siah2 Rnf180 Rnf19b Rnf40 Rnf144a Dcun1d3 Dcun1d1 Zmym2
GOBP_SODIUM_ION_HOMEOSTASIS	0.0135009	0.170317	0.38073	0.641632	1.73715	19	5	Atp1b1 Atp1a1 Atp1a3 Atp1b2 Mllt6
GOBP_IMPORT_INTO_CELL	0.013571	0.170317	0.38073	0.38244	1.44756	131	13	Prnp Arl6ip1 Atp1b1 Slc12a5 Atp1a1 Arl6ip5 Acsl3 Atp1a3 Slc39a10 Atp1b2 Actb Slc8a2 Syngr3
GOBP_NEGATIVE_REGULATION_OF_TUMOR_NECROSIS_FACTOR_SUPERFAMILY_CYTOKINE_PRODUCTION	0.0135942	0.170317	0.38073	0.585669	1.67457	24	7	Selenos Cx3cl1 Syt11 Sirpa Akap8 Arrb2 Gas6
GOBP_REGULATION_OF_CELLULAR_PH	0.0136124	0.170317	0.38073	0.426217	1.46153	63	13	Rnasek Slc12a5 Atp6ap2 Atp6ap1 Atp6v0e2 Atp6v0a1 Clcn3 Grn Ppt1 Gpr89 Tm9sf4 Atp6v0d1 Tmem9
GOBP_ANION_TRANSPORT	0.0137757	0.171849	0.38073	0.315138	1.25986	269	41	Prnp Arl6ip1 Slc12a5 Syt4 Psap Slc17a7 Gabbr1 Arl6ip5 Slc24a5 Cd47 Gabra1 Clcn4 Slc25a14 Sv2a Slc38a2 Ttyh1 Praf2 Clcn3 Pcyox1 Rab3gap1 Slc25a5 Slc25a4 Slc2a6 Slc16a1 Slc25a3 Ank Gpr89 Slc35b1 Rab11b Vdac3 Pla2g12a Slc1a1 Vdac1 Ano8 Grm1 Slc35a2 Clcc1 Slc35c2 Slc35b4 Mfsd10 Slc3a2
GOBP_REGULATION_OF_ORGANIC_ACID_TRANSPORT	0.0139369	0.173127	0.38073	0.539337	1.68172	41	6	Arl6ip1 Syt4 Gabbr1 Arl6ip5 Sv2a Rab3gap1
GOCC_PROTEIN_LIPID_COMPLEX	0.0139605	0.173127	0.38073	0.671149	1.70065	15	9	Selenos Clu Pcyox1 Vldlr Dbi Apoe Apoo Lpl Pex3
GOMF_SH3_DOMAIN_BINDING	0.0140678	0.173944	0.38073	-0.506161	-1.4352	94	45	Wipf3 Shank2 Mapt Rufy2 Adam12 Abi1 Abi2 Fmn1 Dnajc6 Cd2ap Synj1 Pak3 Dock3 Prkn Rufy1 Shank3 Cbl Ptpn12 Rapgef1 Elmo1 Cblb Dab2ip Crk Abl1 Fut8 Socs7 Enah Usp8 Cttnbp2 Dock4 Shank1 Dtx1 Evl Hip1r Khdrbs3 Adam10 Reps1 Skap1 Sh3bgrl Khdrbs1 Lancl1 Dnm2 Dpysl3 Inpp5j Grb2
GOCC_GOLGI_STACK	0.0142694	0.17592	0.38073	0.377296	1.36204	111	25	Nsg1 Golgb1 Nsg2 Tmed2 Sorl1 Sar1b Chpf Tmem59 Tmbim4 Atp2c1 Bcap31 Psenen Atl1 Tmem115 Gpr89 Tmed3 Sort1 Chpf2 Mgat2 Aph1a Cant1 Golga7 Galnt1 Mbtps1 Tmem87a
GOMF_METALLOAMINOPEPTIDASE_ACTIVITY	0.0143663	0.176596	0.38073	-0.693532	-1.53108	18	10	Trhde Mmp16 Npepps Lnpep Xpnpep3 Rnpep Aopep Xpnpep1 Metap1 Pepd
GOMF_PHOSPHORUS_OXYGEN_LYASE_ACTIVITY	0.0144496	0.177103	0.38073	-0.715539	-1.55305	16	6	Adcy8 Gucy1a2 Adcy1 Adcy2 Adcy9 Gucy1b1
GOMF_UBIQUITIN_CONJUGATING_ENZYME_BINDING	0.0145644	0.177991	0.38073	-0.628851	-1.46859	25	20	Arih1 Grik2 Dcun1d2 Prkn Dcun1d4 Ankib1 Rnf19a Tollip Traf6 Arih2 Siah1a Rnf14 Siah2 Rnf180 Rnf19b Rnf40 Rnf144a Dcun1d3 Dcun1d1 Zmym2
GOBP_NEUROMUSCULAR_SYNAPTIC_TRANSMISSION	0.0147402	0.179616	0.38073	-0.713895	-1.52826	15	9	Erc1 Dtna Rimbp2 Kif1b Fchsd2 Erc2 Stxbp1 Tspoap1 Adarb1
GOMF_SIGNALING_ADAPTOR_ACTIVITY	0.0149254	0.181348	0.38073	-0.540609	-1.47035	62	34	Spata2 Shank2 Abi1 Homer2 Abi2 Sh3rf1 Ksr1 Sorbs1 Cdc42se2 Shank3 Gnb1 Dab2ip Crk Spag9 Mms19 Nck2 Grb10 Crkl Gnb5 Gab2 Mapk8ip3 Shank1 Grip1 Irs1 Khdrbs1 Nck1 Pik3r1 Homer1 Magi2 Ptpn11 Axin1 Lrrk2 Frs2 G3bp2
GOBP_OUTFLOW_TRACT_MORPHOGENESIS	0.0150345	0.181829	0.38073	-0.59035	-1.50286	39	12	Fgfr2 Robo2 Robo1 Mef2c Bmpr2 Tgfbr3 Rbpj Nrp1 Nrp2 Acvr1 Zfpm1 Crkl
GOMF_ENZYME_ACTIVATOR_ACTIVITY	0.0150515	0.181829	0.38073	-0.418412	-1.29139	388	143	Arhgap26 Rasal2 Arhgap23 Mmp16 Adap1 Arhgap44 Mark2 Nrg1 Stxbp5l Arhgap12 Psmd14 Bcas3 Rasa1 Tbc1d5 Myo9a Arhgap32 Abi1 Tbcd Rasal1 Srgap2 Sh3pxd2a Agfg1 Ralgapa2 Nf1 Stxbp5 Ccny Psme4 Agfg2 Nsmaf Btrc Bmpr2 Ppp2r5e Rabgap1 Ppp1r12b Rabep1 Rictor Pik3ca Prkce Rab3gap2 Arap2 Srgap3 Nrp1 Tbc1d19 Stk3 Fyn Gnaq Sec23a Rptor Evi5 Arhgap21 Tbck Fgf13 Taok1 Usp32 Trim23 Ppp4r3a Abr Rabgap1l Dcp1b Fam13b…
GOBP_CYCLIC_NUCLEOTIDE_METABOLIC_PROCESS	0.0151389	0.18236	0.38073	-0.64835	-1.52504	26	10	Adcy8 Gucy1a2 Pde4b Adcy1 Rora Adcy2 Pde8b Adcy9 Pde4d Gucy1b1
GOBP_POSITIVE_REGULATION_OF_SUPRAMOLECULAR_FIBER_ORGANIZATION	0.0153007	0.183683	0.38073	-0.483752	-1.40677	123	43	Ppm1e Limch1 Wasf1 Mapt Fer Nav3 Ckap5 Abi2 Fmn1 Mecp2 Cyfip1 Brk1 Tenm1 Map1b Togaram1 Fchsd2 Spast Rictor Prkce Rock2 Ccdc88a Cttn Dctn1 Nrp1 Nf2 Slain1 Ptk2b Dlg1 Clip1 Mtor Abl1 Wasf3 Nck2 Arpc2 Carmil1 Washc2 Clasp1 Akap9 Bin1 Cdk5rap2 Tsc1 Synpo Evl
GOBP_GLYCOPROTEIN_BIOSYNTHETIC_PROCESS	0.015336	0.183683	0.38073	0.32121	1.27116	239	52	Itm2b Itm2c Dad1 Rpn1 B4gat1 Krtcap2 Ddost Ostc Tm9sf2 Chpf Tusc3 St8sia3 Dpm1 Dpy19l3 Tmem59 Abca2 Rpn2 Extl2 C1galt1c1 Mlec Ramp1 Alg5 Man1a2 Cog7 Stt3b Mt3 Alg2 Alg1 Abca7 Dolk Chst9 St3gal5 Slc35c2 Chpf2 Mgat2 Cant1 Extl1 Alg8 Soat1 B3gat3 B3gat1 Galnt1 Dpm3 Itm2a St8sia5 Tmem258 Pmm2 Pomk Fkrp Dolpp1 Mpdu1 Pomgnt2
GOBP_REGULATION_OF_LAMELLIPODIUM_ASSEMBLY	0.0156321	0.186696	0.352488	-0.61797	-1.49121	29	22	Fer Abi2 Cyfip1 Brk1 Pik3ca Actr3 Mtor Arpc2 Twf2 Akirin1 Cdc42 Capzb Rac1 Dnm2 Pik3r1 Dmtn Actr2 Slit2 Fscn1 Wasf2 Ocln Nckap1
GOBP_MAINTENANCE_OF_LOCATION	0.0156969	0.18694	0.352488	0.327272	1.28666	214	36	Hspa5 Hsp90b1 Calr Thy1 Gaa Cx3cl1 Sorl1 Fth1 Itpr1 Rer1 Kdelr1 Vps13a Calm1 Bscl2 Gpaa1 Flna Bax B4galnt1 Insig2 Tmsb10 Srebf2 Cds1 Coro1a Nbl1 Os9 Sqle Ubash3b Jph4 Trpc1 Aup1 Tmem38a Dzip1 Cds2 Mtln Syne1 Soat1
GOBP_ANION_TRANSMEMBRANE_TRANSPORT	0.0157721	0.187305	0.352488	0.354919	1.36479	157	26	Prnp Arl6ip1 Slc12a5 Slc17a7 Arl6ip5 Slc24a5 Gabra1 Slc25a14 Praf2 Clcn3 Pcyox1 Slc25a5 Slc25a4 Slc16a1 Slc25a3 Ank Slc35b1 Vdac3 Slc1a1 Vdac1 Grm1 Slc35a2 Slc35c2 Slc35b4 Mfsd10 Slc3a2
GOBP_EMBRYONIC_SKELETAL_SYSTEM_DEVELOPMENT	0.0158867	0.188134	0.352488	-0.5519	-1.46078	54	19	Fgfr2 Mmp16 Etl4 Zeb1 Runx2 Dscaml1 Acvr2a Chst11 Dlg1 Ext1 Xylt1 Mbtd1 Flvcr1 Setd2 Tulp3 Pbx1 Mthfd1 Deaf1 Prrx1
GOBP_LAMELLIPODIUM_ASSEMBLY	0.0162734	0.191566	0.352488	-0.541305	-1.44795	56	31	Ablim1 Fer Abi2 Srgap2 Cyfip1 Ablim2 Brk1 Pik3ca Ccdc88a P2ry12 Ablim3 Arhgef7 Actr3 Mtor Wasf3 Nck2 Arpc2 Carmil1 Twf2 Akirin1 Cdc42 Capzb Rac1 Arhgef4 Arhgef6 Nck1 Dnm2 Pik3r1 Dmtn Cdh13 Golph3
GOBP_PROTEIN_K48_LINKED_UBIQUITINATION	0.0162734	0.191566	0.352488	-0.541346	-1.44806	56	29	Rnf146 Peli1 Trim44 Ube3c Nedd4l Hace1 Klhl3 Btrc Ube2k Ube2g1 Prkn Ube2d3 Rnf115 Ube2r2 Ube2d2a Cul3 Ube3a Skp2 Ube2d1 Rnf216 Ube2q2 Arih2 Bfar Rnf8 Rnf34 Topors Znrf1 Ubr5 Ube2e2
GOBP_REGULATION_OF_DEVELOPMENTAL_GROWTH	0.0163252	0.191566	0.352488	-0.444456	-1.3422	207	72	Fgfr2 Cdkl5 Fto Rims2 Mapk14 Dscam Rims1 Mapt Slit1 Rasal1 Rnf157 Nedd4l Cyfip1 Shtn1 Mef2c Bmpr2 Tgfbr3 Map1b Smurf1 Prkn Rbpj Pik3ca Ybx3 Gsk3b Pafah1b1 Cttn Nrp1 Stk3 Bcl11a Atp8a2 Fgf13 Sema6d Rps6kb1 Slc23a2 Plcb1 Jarid2 Insr Nrcam D130043K22Rik Cacng7 Tnks2 Abl1 Spag9 Ghr Trpc5 Itsn2 Sin3a Kcnk2 Zfyve27 Flvcr1 Sod1 Ar Pten Rai1 Atrn Yy1 Wwc1 Mbd5 Akap6 Sptbn4 Plxna4 Twf2 Rab11a Fstl4 Htra2 …
GOCC_MULTIVESICULAR_BODY	0.0163847	0.191566	0.352488	0.529738	1.61241	39	14	Nsg1 Nsg2 Ctsl Sorl1 Lamp1 Atp13a2 Ndfip2 Tmem9 Bace1 Chmp2a Abcb6 Abca3 Chmp7 Bst2
GOMF_REGULATORY_RNA_BINDING	0.0164043	0.191566	0.352488	-0.607355	-1.50773	33	16	Fam172a Hnrnpa2b1 Mecp2 Pum2 Zc3h7a Rc3h1 Ago1 Elavl1 Zc3h7b Mbd2 Rbm4 Ago2 Fmr1 Zfp346 Rbm10 Tut4
GOBP_NEGATIVE_REGULATION_OF_AMYLOID_PRECURSOR_PROTEIN_CATABOLIC_PROCESS	0.0167936	0.195569	0.352488	0.646263	1.75767	20	7	Prnp Rtn1 Clu Sorl1 Rtn4 Tmed10 Abca7
GOBP_SYNAPSE_ORGANIZATION	0.0169255	0.19656	0.352488	-0.417943	-1.28282	328	124	Lrrc4 Erc1 Sdcbp Cdkl5 Il1rap Il1rapl2 Chrna7 Frmpd4 Arhgap44 Syndig1 Lrfn2 Robo2 Lingo2 Zfp804a Sybu Pclo Mapk14 Camkv Nrg1 Wasf1 Cacnb4 Shank2 Grid2 Dscam Slc8a3 Mapt Slit1 Cntn5 Ppfia2 Ephb2 Abi2 Asic2 Caprin1 Mecp2 Cnksr2 Il1rapl1 Snta1 Cdh8 Tanc2 Cyfip1 Mef2c Farp1 Pak3 Syn1 Map1b Gabrb2 Abhd17c Setd5 Tanc1 Srcin1 Gabrb3 Gpc4 Camk2b Ywhaz Gphn Pafah1b1 Ptprd Cttn Col4a1 Dctn1 Sncb Nrp1 Stau1…
GOMF_ISOMERASE_ACTIVITY	0.0170931	0.196787	0.352488	0.36538	1.37827	128	18	Pdia6 Fkbp2 Pdia3 Erp29 Ppib Pgam1 Ebpl Isyna1 Creld1 Pdia4 Ebp Ppia Ppid Srebf2 Pbld1 Creld2 Ppil4 Degs1
GOMF_VOLTAGE_GATED_POTASSIUM_CHANNEL_ACTIVITY	0.0171056	0.196787	0.352488	-0.551907	-1.49413	59	19	Kcnn2 Kcnt2 Kcnj3 Kcnh7 Kcnb1 Kcnb2 Kcnd2 Kcnh1 Kcnq5 Kcna4 Kcnk9 Kcnk2 Kcnj6 Kcnh5 Kcnc2 Hcn1 Kcnj13 Pkd2 Kcnd3
GOCC_CELL_SUBSTRATE_JUNCTION	0.0171057	0.196787	0.352488	0.305138	1.24107	312	45	Atp6v0c Bsg Hspa5 Hsp90b1 Calr Thy1 Pdia3 Actg1 Cd81 Ppib Arf1 Rpl9 Hspa8 Hnrnpk Ptpra Adgrb1 Actb Pdlim7 Rplp1 Flna Rpl10a Lrp1 Rps2 Irf2 Rps29 Fermt2 Cap1 Pabpc1 Rps8 Ppia Hyou1 Rpl8 Igf2r Gnb2 Rps9 Rps16 Akap12 Npm1 Atat1 Rps19 Rps10 Map2k2 Ptk2 Pfn1 Rexo2
GOBP_MESENCHYME_DEVELOPMENT	0.0171322	0.196787	0.352488	-0.458826	-1.35483	153	52	Fgfr2 Sdcbp Fam172a Robo2 Nrg1 Robo1 Ldlrad4 Mef2c Clasp2 Lims1 Mapk1 Bmpr2 Tgfbr3 Spred2 Rbpj Rock2 Gsk3b Nrp1 Tiam1 Nrp2 Ppp2ca Acvr1 Ext1 Sema6d Coro1c Fbxl17 Exoc4 Htr2b Mtor Usf3 Dab2ip Lrp6 Ddx17 Klhl12 Pten Zfp64 Clasp1 Pkd2 Epha3 Rock1 Dag1 Spred1 Cdh2 Basp1 Mark1 Sema7a Cdc42 Tasor Fgf10 Otud5 Gcnt2 Mdm2
GOBP_REGULATION_OF_NEURON_PROJECTION_REGENERATION	0.0172799	0.197942	0.352488	0.572202	1.63607	24	7	Thy1 Ptprs Klk8 Rtn4r Flna Grn Cers2
GOMF_CALMODULIN_DEPENDENT_PROTEIN_KINASE_ACTIVITY	0.0174542	0.198959	0.352488	-0.642483	-1.4867	24	11	Camkv Camk4 Dapk1 Camk1d Camk2b Ptk2b Eef2k Camk2g Camkk2 Itpka Phka2
GOBP_REGULATION_OF_MITOTIC_CELL_CYCLE_PHASE_TRANSITION	0.0174966	0.198959	0.352488	-0.443215	-1.34223	213	71	Hecw2 Inhba Babam2 Nsmce2 Myo16 Ambra1 Wac Mecp2 Klhl22 Dync1li1 Apc Cdc27 Zwint Ankrd17 Pkd1 Rptor Ppp2ca Acvr1 Taok1 Dlg1 Cul3 Cul4a Ino80 Uimc1 Taok3 Plcb1 Brsk1 Aven Rbl2 Gigyf2 Usp47 Cdc73 Mta3 Sin3a Kcnh5 Kmt2e Pten Appl1 Brd4 Ctdspl Pkd2 Ccnh Cdk7 Rab11a Brcc3 Pkia Appl2 Cdk5rap2 Pbx1 Cdc23 Senp2 Riok2 Babam1 Chmp4c Ddx3x Mrnip Fgf10 Mdm2 Ube2e2 Ctdsp2 Mnat1 Prkdc Atm Eif4g1 Ecd Sirt2 Blm …
GOCC_GOLGI_CISTERNA_MEMBRANE	0.0175619	0.198959	0.352488	0.442499	1.52158	62	17	Nsg1 Nsg2 Tmed2 Sar1b Chpf Atp2c1 Bcap31 Psenen Tmem115 Gpr89 Tmed3 Sort1 Chpf2 Aph1a Cant1 Galnt1 Tmem87a
GOBP_RESPONSE_TO_STEROL_DEPLETION	0.0175914	0.198959	0.352488	0.651342	1.65047	15	5	Tmed2 Insig2 Amfr Srebf2 Scap
GOCC_DENDRITE_MEMBRANE	0.0176054	0.198959	0.352488	0.530117	1.59989	35	9	Thy1 Slc12a5 Atp6ap2 Atp2b1 Atp2b2 Gabra1 Shisa7 Lamp5 Kcnc3
GOBP_SENSORY_PERCEPTION	0.0177515	0.19961	0.352488	-0.437822	-1.3326	242	84	Thrb Ccdc50 Chrna7 Timp3 Ror1 Ablim1 Rims1 Ubr3 Cntn5 Myo9a Grik2 Olfr239 Homer2 Tbl1x Asic2 Mecp2 Grm7 Rpgr Ripor2 Pitpna Phf24 Slc4a10 Srrm4 Gabrb2 Krt12 Eya3 Kcnd2 Slc24a4 Opa1 Ttc8 Fyn Atp8a2 Nipsnap1 Atf6 Zfhx2 Sobp Gnb1 Htr2a Mgll Trpm3 Gsdme Myo6 Fbxo11 Mbp Diaph1 Tmem150c Epyc Sod1 Tmtc4 Cemip Nob1 Serpinb6a Spata7 Scn1a Gabra5 Slc24a2 Atxn7 Sptbn4 Cacnb2 B3gnt2 Rpl38 Shank1 Arl6 Cacna1d …
GOMF_INTRAMOLECULAR_OXIDOREDUCTASE_ACTIVITY	0.0177579	0.19961	0.352488	0.516032	1.59865	40	9	Pdia6 Pdia3 Erp29 Ebpl Creld1 Pdia4 Ebp Srebf2 Creld2
GOBP_RETINOL_METABOLIC_PROCESS	0.0179419	0.20114	0.352488	0.624759	1.69147	19	6	Rdh14 Ttr Dhrs7 Rbp4 Rdh11 Aldh1a3
GOBP_ESTABLISHMENT_OF_MITOCHONDRION_LOCALIZATION	0.0180898	0.201425	0.352488	-0.629441	-1.49238	27	9	Sybu Wasf1 Agbl4 Mapt Agtpbp1 Map1b Spast Trak1 Opa1
GOBP_DNA_METHYLATION_OR_DEMETHYLATION	0.0181207	0.201425	0.352488	-0.541562	-1.45403	57	17	Fto Tet3 Mecp2 Parp1 Ehmt1 Rlf Pik3ca Tet2 Usp9x Kmt2a Usp7 Prmt7 Atf7ip Kmt2e Mbd2 Ctcf Dnmt3a
GOBP_FATTY_ACYL_COA_BIOSYNTHETIC_PROCESS	0.0181589	0.201425	0.352488	0.576539	1.59736	22	6	Tecr Acsl3 Hsd17b12 Ppt1 Acsl4 Acsl5
GOBP_NEGATIVE_REGULATION_OF_REPRODUCTIVE_PROCESS	0.0181589	0.201425	0.352488	0.57644	1.59709	22	4	Calr Chfr Ovgp1 Rad1
GOBP_CATECHOLAMINE_SECRETION	0.0183333	0.202292	0.352488	0.503048	1.49814	34	12	Syt4 Gabbr1 Syt11 Chga Ly6e Syt5 Adra2c Syt13 Syt3 Cartpt Rab3a Chrnb2
GOMF_BASAL_TRANSCRIPTION_MACHINERY_BINDING	0.0183699	0.202292	0.352488	-0.542216	-1.46174	58	19	Hnrnpu Scaf4 Wac Rprd1a Elp4 Scaf8 Ago1 Uri1 Rprd1b Znhit6 Pcf11 Cdc73 Ar Smyd3 Ncoa3 Brd4 Fbl Ago2 Uvssa
GOBP_REGULATION_OF_SISTER_CHROMATID_COHESION	0.0183814	0.202292	0.352488	-0.707313	-1.5352	16	9	Sfpq Nsmce2 Hdac8 Tnks Slf2 Wapl Slf1 Ctcf Smc5
GOCC_CHAPERONE_COMPLEX	0.0184336	0.202337	0.352488	0.571214	1.67281	30	8	Dnajb11 Hspa8 Sdf2l1 Stub1 Sdf2 Cct2 Cct6a Hsp90ab1
GOBP_REGULATION_OF_HORMONE_LEVELS	0.0185196	0.202751	0.352488	0.30613	1.21934	258	45	Pcsk1n Atp1a1 Scg5 Atp6ap2 Ctsb Gabbr1 Vgf Cpe Cyp46a1 Slc30a6 Dkk3 Ctsl Por Rdh14 Chga Yipf5 Ttr Aimp1 Ptprn Ccn3 Ctsz Hsd17b12 Nlgn2 Dhrs7 Jagn1 Stub1 Slc16a1 Vamp2 Rab11b C2cd2l Chst9 Selenom Hmgn3 Acsl4 Stard3 Snx19 Pcsk2 Gpr27 H2-Ke6 Btk Pfkl Chd7 Brsk2 Htr1a C1qtnf12
GOBP_STRIATED_MUSCLE_CELL_PROLIFERATION	0.0186307	0.203437	0.352488	-0.603895	-1.51695	35	15	Fgfr2 Mapk14 Mef2c Tgfbr3 Rbpj Jarid2 Kcnk2 Pten Dipk2a Akirin1 Paxbp1 Arid2 Prkar1a Smad1 Kpna1
GOBP_COPPER_ION_HOMEOSTASIS	0.0186863	0.203517	0.352488	0.702888	1.77201	16	5	Prnp Arf1 App Sco2 Abcb6
GOCC_PROTEIN_KINASE_COMPLEX	0.0187723	0.203924	0.352488	-0.494075	-1.40257	93	37	Xrcc6 Erc1 Cdk14 Dapk1 Ccny Cdk12 Prkaa2 Acvr2a Acvr1 Phkb Insr Ccnt1 Prkag1 Cdk13 Mms19 Ccnl1 Las1l Ccnh Map3k5 Cdk7 Prkar2a Phka2 Strada Ccnl2 Rb1cc1 Mnat1 Prkar1a Irs1 Igf1r Prkdc Ccnc Prkci Ccne2 Xrcc5 Ccng1 Prkaa1 Pycard
GOBP_MONOAMINE_TRANSPORT	0.0190153	0.206032	0.352488	0.499383	1.58081	44	16	Syt4 Gabbr1 Syt11 Chga Ly6e Actb Syt5 Tor1a Adra2c Htr1a Syt13 Nos1 Syt3 Cartpt Rab3a Chrnb2
GOBP_PHOSPHOLIPID_CATABOLIC_PROCESS	0.0192385	0.207914	0.352488	0.515377	1.51804	31	7	Gde1 Abhd12 Gpcpd1 Abhd16a Smpd1 Plpp6 Enpp2
GOBP_CARDIAC_MUSCLE_CELL_PROLIFERATION	0.0195684	0.21073	0.352488	-0.618931	-1.47923	28	12	Fgfr2 Mapk14 Mef2c Tgfbr3 Rbpj Jarid2 Kcnk2 Pten Dipk2a Arid2 Prkar1a Smad1
GOBP_NEGATIVE_REGULATION_OF_PROTEOLYSIS	0.0195993	0.21073	0.352488	0.346695	1.33663	160	26	Prnp Arl6ip1 Spink8 Pcsk1n Ctsb Cst3 Por Spock2 Sorl1 Ddrgk1 Aplp2 Tmem59 Usp19 Ctsz Lrp1 App Tmed10 Gapdh Mt3 Serpina3n Csnk2a1 Pebp1 Arrb2 Timp2 Prdx3 Hsp90ab1
GOBP_HIPPO_SIGNALING	0.0198536	0.21249	0.352488	-0.609592	-1.47099	29	13	Mapk14 Shank2 Schip1 Mark3 Pja2 Nf2 Stk3 Mob1b Wwc1 Fat4 Mob1a Tead1 Lats1
GOCC_EXTERNAL_ENCAPSULATING_STRUCTURE	0.0198641	0.21249	0.352488	0.323916	1.27346	214	32	Hsp90b1 Calr Aplp1 Fibcd1 Psap Ctsb Ctsl Clu Ctsd Spock2 Ccn3 Bcan Ctsz Col11a1 Lingo1 Hdgf Hsd17b12 Olfml2b Col4a2 Creld1 Lrrn2 Adamts2 Serpina3n Adam11 Elfn2 Ctsf Sparcl1 Hapln4 Timp2 Agrn Matn2 Egfl7
GOBP_CELL_CYCLE_G1_S_PHASE_TRANSITION	0.0199293	0.212647	0.352488	-0.460924	-1.36442	157	63	Inhba Cdk14 Cdk17 Myo16 Ambra1 Wac Rhou Apc Ankrd17 Usp37 Pkd1 Rptor Phf8 Ppp2ca Acvr1 Dlg1 Cul3 Cul4a Ino80 Rps6kb1 Plcb1 Skp2 Cul5 Rbl2 Gigyf2 Cdc73 Kmt2e Pten Appl1 Brd4 Ctdspl Pkd2 Ccnh Npat Mn1 Cdk7 Appl2 Cacul1 Senp2 Ppp6c Eif4e E2f3 Lats1 Ddx3x Bcat1 Stxbp4 Fgf10 Mdm2 Ube2e2 Ctdsp2 Mnat1 Khdrbs1 Prkdc Taf1 Trim71 Atm Eif4g1 Ecd Rb1 Ccne2 Zfp324 Hinfp Cul2
GOBP_ANTIGEN_PROCESSING_AND_PRESENTATION	0.02021	0.214063	0.352488	0.493519	1.56024	45	10	Calr Pdia3 Ctsl Ctsd Sar1b Lgmn H2-DMa Kdm5d Ctsf Mfsd6
GOMF_CYTOKINE_ACTIVITY	0.0202664	0.214063	0.352488	0.46022	1.505	51	7	C1qtnf4 Scg2 Cx3cl1 Aimp1 Grn Fam3c Il27
GOBP_POSITIVE_REGULATION_OF_AXONOGENESIS	0.0202695	0.214063	0.352488	-0.525575	-1.43741	65	20	Cdkl5 Robo2 Dscam Plxna2 Robo1 Mapt Cyfip1 Shtn1 Bmpr2 Map1b Pafah1b1 Nrp1 Tiam1 Dixdc1 Trpc5 Zfyve27 Plxna4 Twf2 Rab11a Map6
GOBP_RETINAL_GANGLION_CELL_AXON_GUIDANCE	0.0203493	0.214063	0.352488	-0.701418	-1.5224	16	5	Robo2 Slit1 Ephb2 Nrp1 Nrcam
GOBP_REGULATION_OF_PROGRAMMED_NECROTIC_CELL_DEATH	0.0203554	0.214063	0.352488	-0.700486	-1.49955	15	4	Spata2 Ogt Peli1 Ybx3
GOBP_RHYTHMIC_PROCESS	0.0203675	0.214063	0.352488	-0.439904	-1.32846	207	56	Inhba Npas2 Agrp Sfpq Robo2 Ogt Ncoa2 Pspc1 Hnrnpu Adcy1 Timp4 Rora Kcnh7 Btrc Ppp1cb Pam Plekha1 Rock2 Gsk3b 2510009E07Rik Kdm5a Kcnd2 Clock Prkaa2 Gnaq Klf9 Cul4a Mapk8 Cry2 Usp9x Kmt2a Nr1d2 Mapk10 Prkcg Phlpp1 Ube3a Fbxl17 Pgr Usp7 Gabrb1 Mtor Sin3a Kdm2a Tardbp Enox2 Fbxw11 Pten Ppp1cc Rai1 Egr1 Mapk9 Enox1 Rbm4 Dyrk1a Tef Usp2
GOBP_MYOBLAST_DIFFERENTIATION	0.0206797	0.21678	0.352488	-0.575057	-1.4644	40	15	Plekhm3 Mapk14 Nrg1 Mef2c Ripor2 Rbpj Plec Mbnl1 Plcb1 Ifrd1 Ddx17 Cdon Map3k5 Flot2 Akirin1
GOMF_PHOSPHATIDYLINOSITOL_BISPHOSPHATE_BINDING	0.0207908	0.21678	0.352488	-0.517066	-1.43898	77	27	Sdcbp Snap91 Adap1 Frmpd4 Mapt Sh3pxd2a Clvs2 Fcho2 Kif16b Gbf1 Kcnh1 Wipi2 Plcb1 Wdr45b Gsdme Mapkap1 Sestd1 Washc2 Commd1 Twf2 Picalm Snx5 Tulp3 Hip1r Clvs1 Mark1 Slc9a1
GOBP_NEGATIVE_REGULATION_OF_SIGNALING_RECEPTOR_ACTIVITY	0.0208244	0.21678	0.352488	0.560116	1.60151	24	4	Ly6h Lrpap1 Dkk3 Ly6e
GOCC_SYNAPTIC_VESICLE_MEMBRANE	0.0208323	0.21678	0.352488	0.40963	1.45231	85	15	Syp Wfs1 Syt4 Slc17a7 Prrt1 Atp2b1 Ptprs Rab26 Cbarp Sv2a Syngr3 Syt5 Vamp2 Rab11b Lamp5
GOBP_POSITIVE_REGULATION_OF_TRANSCRIPTION_FROM_RNA_POLYMERASE_II_PROMOTER_IN_RESPONSE_TO_STRESS	0.0209074	0.217024	0.352488	0.619294	1.67667	19	4	Hspa5 Atf6b Mt3 Chd6
GOBP_POSITIVE_REGULATION_OF_GLUCOSE_TRANSMEMBRANE_TRANSPORT	0.021029	0.217748	0.352488	-0.621802	-1.47427	27	17	Mapk14 Braf Nr4a3 Sorbs1 Osbpl8 C2cd5 Insr Appl1 Mef2a Clip3 Slc1a2 Rhoq Irs2 Irs1 Pik3r1 Prkci Ptpn11
GOBP_MONONUCLEAR_CELL_MIGRATION	0.021224	0.219228	0.352488	0.395252	1.37776	76	16	Calr Selenok Cx3cl1 Cd47 Sirpa Ccn3 Lgmn Mia3 App Nbl1 Rps19 Ptk2 Gas6 Creb3 Cd200 Ccl27a
GOBP_CARDIAC_CONDUCTION	0.0214476	0.220994	0.352488	0.452597	1.53772	59	13	Atp1b1 Atp1a1 Scn1b Atp2a2 Atp2b1 Scn2b Atp2b2 Atp1a3 Atp1b2 Calm1 Slc8a2 Flna Atp2b3
GOBP_RESPONSE_TO_INORGANIC_SUBSTANCE	0.0215245	0.221245	0.352488	0.300828	1.20939	326	36	Bsg Hspa5 Prnp Calr Syt4 Syt11 Nptx1 Actg1 Sirpa Penk Rnf112 Nsmce3 Kit Cpne6 Dhx36 Gdi1 Calm1 Atp13a2 Smpd1 Slc38a2 Lgmn Stk25 App Mt3 Syt5 Cuta Entpd6 mt-Co1 Alg2 Pdgfa Ercc1 Hba-a1 Cpox Selenom Slc1a1 Lrp11
GOBP_ANIMAL_ORGAN_FORMATION	0.0218583	0.222479	0.352488	-0.600944	-1.47829	32	9	Fgfr2 Robo2 Robo1 Mef2c Mapk1 Fgf1 Rbpj Ext1 Ar
GOMF_LYSOPHOSPHOLIPASE_ACTIVITY	0.0218657	0.222479	0.352488	0.655079	1.69083	17	6	Gde1 Abhd12 Abhd16a Enpp2 Pnpla6 Pla2g15
GOBP_CAMP_MEDIATED_SIGNALING	0.0218933	0.222479	0.352488	-0.613877	-1.46715	28	12	Adcy1 Adcy2 Rnf157 Pde3b Ksr1 Pde4d Cap2 Pex5l Rapgef2 Akap6 Pde2a Pde7a
GOBP_BLOOD_VESSEL_ENDOTHELIAL_CELL_MIGRATION	0.0219037	0.222479	0.352488	-0.519701	-1.43252	69	18	Hdac9 Angpt2 Mapk14 Nr4a1 Robo1 Akt3 Mecp2 Nf1 Mef2c Map2k5 Map3k3 Nrp1 Ptk2b Pik3r3 Abl1 Pik3c2a Pdgfb Atp5b
GOBP_POSITIVE_REGULATION_OF_TRANSMEMBRANE_RECEPTOR_PROTEIN_SERINE_THREONINE_KINASE_SIGNALING_PATHWAY	0.0219107	0.222479	0.352488	-0.530351	-1.43851	61	15	Inhba Sdcbp Nup93 Itga8 Bmpr2 Tgfbr3 Parp1 Rbpj Rnf165 Acvr2a Acvr1 D130043K22Rik Neo1 Hipk2 Rnf111
GOBP_REGULATION_OF_ANTIGEN_RECEPTOR_MEDIATED_SIGNALING_PATHWAY	0.0219621	0.222479	0.352488	0.538949	1.57214	29	4	Prnp Thy1 Cd81 Slc39a10
GOMF_TRANSITION_METAL_ION_TRANSMEMBRANE_TRANSPORTER_ACTIVITY	0.0221152	0.223491	0.352488	0.510581	1.50392	31	15	Slc30a6 Slc39a10 Atp2c1 Slc39a7 Ttyh1 Atp13a1 Mcoln1 Slc39a13 Slc30a1 Slc31a2 Slc11a2 Slc39a2 Slc30a3 Slc39a1 Slc39a3
GOBP_REGULATION_OF_CALCIUM_ION_DEPENDENT_EXOCYTOSIS	0.0224748	0.22658	0.352488	0.509534	1.50083	31	11	Syt4 Syt11 Atp2a2 Cbarp Rab3gap1 Syt5 Cacna1g Syt13 Syt3 Cdk5 Cdk5r2
GOMF_K63_LINKED_POLYUBIQUITIN_MODIFICATION_DEPENDENT_PROTEIN_BINDING	0.0226221	0.227226	0.352488	-0.638693	-1.46362	23	8	Rnf169 Otud7b Tab2 Nploc4 Zranb1 Sqstm1 Uimc1 Otud7a
GOBP_POSITIVE_REGULATION_OF_MONONUCLEAR_CELL_MIGRATION	0.0226469	0.227226	0.352488	0.557866	1.63372	30	8	Calr Selenok Cd47 Lgmn App Gas6 Creb3 Ccl27a
GOBP_PLASMA_LIPOPROTEIN_PARTICLE_CLEARANCE	0.0227961	0.228026	0.352488	0.64834	1.67344	17	6	Lrpap1 Cnpy2 Nceh1 Hnrnpk Vldlr Soat1
GOCC_ACTOMYOSIN	0.0228352	0.228026	0.352488	-0.548761	-1.4463	52	22	Ror1 Limch1 Ablim1 Prkcz Nebl Myh10 Sorbs1 Daam1 Ablim3 Cdc42bpa Sipa1l3 Ldb3 Actn1 Actn4 Lpp Synpo Pdcd6ip Cdc42bpb Myo1c Kat2b Dctn4 Shroom4
GOMF_EXTRACELLULAR_MATRIX_BINDING	0.0228921	0.228053	0.352488	0.553792	1.58343	24	9	Spock2 Col11a1 Olfml2b Sparcl1 Agrn Fbln2 Gpc1 Itgb1 Ache
GOBP_PROTEIN_MONOUBIQUITINATION	0.0230087	0.228672	0.352488	-0.526594	-1.44659	67	32	Wac Klhl22 Trim37 Prkn Ube2d3 Ube2r2 Cbl Cul3 Ddb2 Kdm2b Fbxl2 Cdc73 Fancc Neurl1a Klhl12 Rnf2 Pcgf5 Rybp Fancl Huwe1 Pcgf3 Trim41 Topors Rad18 Ube2o Ube2e1 Ube2w Tsg101 Rnf40 Fance Rnf220 Pef1
GOBP_REGULATION_OF_AMYLOID_PRECURSOR_PROTEIN_CATABOLIC_PROCESS	0.0231883	0.229915	0.352488	0.541783	1.63095	36	9	Prnp Rtn1 Clu Sorl1 Abca2 Rtn4 Tmed10 Efna3 Abca7
GOBP_NEGATIVE_REGULATION_OF_ACTIN_FILAMENT_BUNDLE_ASSEMBLY	0.023268	0.230162	0.352488	-0.676848	-1.52325	20	11	Tmeff2 Clasp2 Stmn1 Prkn Coro2b Shank3 Tjp1 Clasp1 Pak2 Dlc1 Shank1
GOBP_ATP_SYNTHESIS_COUPLED_PROTON_TRANSPORT	0.0233555	0.230485	0.352488	0.60875	1.67842	21	11	Atp6v0c Vps9d1 mt-Atp6 Atp5d Atp5g2 Dnajc30 Atp6v1a mt-Atp8 Atp5o Atp5h Atp5g1
GOMF_14_3_3_PROTEIN_BINDING	0.0236657	0.232999	0.352488	-0.635047	-1.49374	26	11	Ppp1r12a Prkcz Klhl22 Ripor2 Ksr1 Prkce Foxk1 Rptor Dab2ip Pi4kb Nek1
GOCC_ENDOSOME_LUMEN	0.0240367	0.236099	0.352488	0.643881	1.66193	17	5	Ctsb Lrpap1 Ctsl Lgmn App
GOBP_STEROL_BIOSYNTHETIC_PROCESS	0.024475	0.239844	0.352488	0.458492	1.4767	49	17	Hmgcr Por Abca2 Plpp6 Msmo1 Ebp Insig2 Scap Sqle Erg28 Mbtps1 Fdps Nsdhl Cyb5r1 Sc5d Dhcr24 Apoe
GOMF_N_METHYLTRANSFERASE_ACTIVITY	0.0248012	0.242475	0.352488	-0.494602	-1.38993	86	22	Prmt8 Kmt2c Nsd2 Setd7 Nsd3 Setd5 Ehmt1 Kmt2a Setdb1 Nsd1 Mettl16 Dot1l Prmt7 Fbxo11 Kmt2e Smyd3 Prmt9 Camkmt Fbl Ndufaf7 Setd2 Ash1l
GOBP_CELLULAR_IRON_ION_HOMEOSTASIS	0.0251369	0.244759	0.352488	0.50803	1.54634	39	12	Slc22a17 Ndfip1 Atp6ap1 Fth1 Atp13a2 Glrx3 Atp6v0d1 Cyb561 Abcb6 Atp6v1a Sri Hif1a
GOBP_ANTIMICROBIAL_HUMORAL_RESPONSE	0.0251512	0.244759	0.352488	0.633043	1.6041	15	5	Gapdh Rps19 Romo1 Ppp2r3c Rpl39
GOMF_PROTEIN_PHOSPHATASE_2A_BINDING	0.0253526	0.246148	0.352488	-0.611642	-1.45018	27	11	Adcy8 Mapt Strn3 Mfhas1 Smg7 Rps6kb1 Dab2ip Ppme1 Cttnbp2nl Smg5 Strn
GOCC_UBIQUITIN_LIGASE_COMPLEX	0.0255885	0.247867	0.287857	-0.432989	-1.31846	257	83	Mkln1 Ubr3 Arih1 Babam2 Wdr26 Fbxl20 Ambra1 Dcun1d2 Dcaf6 Lmo7 Klhl22 Dcaf5 Ranbp9 Rmnd5a Klhl3 Btrc Fbxw8 Prkn Cdc27 Zswim5 Dcun1d4 Ankib1 Med27 Spopl Ube2d2a Dcaf7 Fbxw4 Cul3 Cul4a Klhl2 Smurf2 Klhdc10 Spop Ddb2 Klhl7 Fbxl17 Skp2 Cul5 Rnf19a Klhl8 Ube2d1 Phc3 Anapc1 Fbxo8 Usp47 Ube4b Fbxl2 Dcaf10 Crbn Fbxo11 Dcaf17 Klhl12 Nedd4 Fbxw11 Rnf2 Cul9 Pcgf5 Zyg11b Fem1b Dcaf13 Appbp2 Commd1 Cop1 Fbxl1…
GOBP_PROTEIN_DEPOLYMERIZATION	0.0257104	0.248364	0.352488	-0.48687	-1.37815	91	35	Add3 Sptan1 Nav3 Ckap5 Dnajc6 Sptbn1 Clasp2 Synj1 Apc Map1b Stmn1 Plekhh2 Spast Pik3ca Camsap1 Tmod2 Fgf13 Taok1 Sptb Camsap2 Bmerb1 Nckap5 Sh3gl2 Carmil1 Washc2 Clasp1 Atxn7 Hdgfl3 Sptbn4 Twf2 Tmod1 Mid1 Apc2 Add1 Mical2
GOBP_FILOPODIUM_ASSEMBLY	0.025758	0.248364	0.352488	-0.545493	-1.43768	52	27	Arhgap44 Bcas3 Ephb2 Srgap2 Ripor2 Tenm1 Plppr5 Nrp1 Rala Fgd4 Spag6l Neurl1a Stau2 Dock11 Fmr1 Palm Ppp1r16b Rhoq Fgd1 Cdc42 Nlgn1 Capzb Arhgef4 Dnm3 Pik3r1 Dpysl3 Dmtn
GOMF_NUCLEOCYTOPLASMIC_CARRIER_ACTIVITY	0.0260215	0.250331	0.352488	-0.603934	-1.45734	29	17	Tnpo1 Ranbp17 Ipo11 Xpo7 Kpna3 Nup214 Xpo1 Xpo6 Ipo5 Tnpo3 Ipo9 Xpo5 Xpo4 Kpna4 Kpna6 Kpna1 Eif4enif1
GOBP_GRANULOCYTE_MIGRATION	0.0263799	0.251782	0.352488	0.469804	1.48832	46	7	Bsg Scg2 Cx3cl1 Ppib Vav3 Jagn1 Ppia
GOBP_NEGATIVE_REGULATION_OF_ENDOTHELIAL_CELL_APOPTOTIC_PROCESS	0.0264078	0.251782	0.352488	0.6691	1.68683	16	4	Scg2 Ramp2 Krit1 Gas6
GOBP_REGULATION_OF_PROTEIN_MATURATION	0.0264445	0.251782	0.352488	0.5067	1.57995	41	6	Prnp Tmem59 Ctsz Ift52 Glg1 Eno1
GOBP_REGULATION_OF_CANONICAL_WNT_SIGNALING_PATHWAY	0.026455	0.251782	0.287857	-0.446933	-1.33317	171	73	Fgfr2 Hecw1 Gpc5 Rnf146 Mapk14 Cdk14 Eda Tle1 Tbl1x Wnk2 Znrf3 Ccny Ccdc88c Rps12 Btrc Apc Prkn Tnks Rbpj Gsk3b Stk3 Gnaq Nphp4 Tbl1xr1 Csnk1g1 Chd8 Tmem131l Smurf2 Csnk1g3 Ppm1b Tmem170b Dab2ip Tnks2 Usp47 Ttc21b Nfkb1 Egr1 Usp8 Wnk1 Ccnyl1 Shisa6 Usp34 Apc2 Prdm15 Ctnnd2 Cdh2 Foxo3 Caprin2 Lgr4 Lats1 Ddx3x G3bp1 Src Ppm1a Fgf10 Otud5 Ubac2 Mllt3 Ubr5 Vps35 Pin1 Siah2 Kpna1 Trpm4 Vcp Ctnnd1 Axin…
GOBP_REGULATION_OF_FILOPODIUM_ASSEMBLY	0.0264773	0.251782	0.352488	-0.57262	-1.46613	42	23	Arhgap44 Bcas3 Ephb2 Srgap2 Ripor2 Tenm1 Plppr5 Nrp1 Rala Neurl1a Stau2 Dock11 Fmr1 Palm Ppp1r16b Rhoq Cdc42 Nlgn1 Capzb Dnm3 Pik3r1 Dpysl3 Dmtn
GOMF_VOLTAGE_GATED_CALCIUM_CHANNEL_ACTIVITY	0.0265317	0.251782	0.352488	-0.593343	-1.49044	35	16	Cacnb4 Cacna2d1 Cacna1b Cacng8 Cacng3 Cacng7 Cacna1i Pkd2 Tspoap1 Ncs1 Cacnb2 Cacna1c Ryr1 Cacna1d Cacna1e Cacnb1
GOBP_CELLULAR_RESPONSE_TO_XENOBIOTIC_STIMULUS	0.0266274	0.252121	0.352488	0.414331	1.42336	71	5	Hspa5 Prnp Cyp46a1 Nceh1 Por
GOBP_PHOSPHATIDYLINOSITOL_METABOLIC_PROCESS	0.0267953	0.253023	0.287857	-0.467907	-1.37015	135	57	Pigk Pip5k1b Ttc7b Ip6k1 Pip5k1a Synj1 Inpp5b Pik3ca Inpp4b Ip6k2 Mtmr3 Mtmr1 Fam126a Pitpnm2 Pik3c2b Plcb1 Htr2a Htr2b Pik3r3 Lpgat1 Pi4kb Dpm2 Pik3c2a Pdgfb Pigb Pten Socs7 Pip4p2 Pi4k2a Sh3yl1 Mtmr7 Pi4ka Lclat1 Itpka Inpp5a Pigu Pip4k2a Pikfyve Inpp1 Ipmk Mtmr12 Plcg1 Efr3a Pik3c3 Mtm1 Inpp5f Efr3b Becn1 Fam126b Pik3cb Socs6 Pik3r1 Pip4k2b Atm Piga Inpp5j Pgap2
GOBP_POTASSIUM_ION_IMPORT_ACROSS_PLASMA_MEMBRANE	0.0268431	0.253023	0.352488	0.536742	1.5699	28	5	Atp1b1 Slc12a5 Atp1a1 Atp1a3 Atp1b2
GOMF_GATED_CHANNEL_ACTIVITY	0.027027	0.254168	0.282013	-0.437549	-1.31542	194	77	Kcnn2 Kcnt2 Chrna7 Cacnb4 Gabra4 Grid2 Grik2 Kcnj3 Gabrg3 Kcnh7 Grin1 Asic2 Nalcn Cacna2d1 Clcn2 Cacna1b Gria3 Kcnb1 Gabrb2 Gabrb3 Kcnb2 Kcnd2 Kcnh1 Kcnk10 Cacng8 Ptk2b Cacng3 Pex5l Ano4 Kcnq5 Itpr2 Gabrb1 Cacng7 Kcna4 Trpm3 Cacna1i Kcnk9 Kcnk2 Kcnj6 Tmem150c Kcnh5 Kcnc2 Hcn1 Kcnip4 Kcnj13 Gria2 Pkd2 Rasa3 Scn1a Tspoap1 Gabra5 Ncs1 Cacnb2 Kcnd3 Gabrg2 Ano6 Kcnk12 Cacna1c Ryr1 Ryr3 Cacna1d Scn3b S…
GOCC_PHOTORECEPTOR_INNER_SEGMENT	0.0270855	0.254168	0.352488	0.510343	1.54403	38	5	Bsg Atp1a1 Atp1a3 Atp1b2 Guk1
GOBP_CELL_CYCLE_PHASE_TRANSITION	0.0272727	0.255355	0.276501	-0.406085	-1.25292	371	126	Hecw2 Inhba Akap8l Mapk14 Cdk14 Babam2 Nsmce2 Cdk17 Myo16 Ambra1 Wac Mecp2 Rhou Klhl22 Dync1li1 Ccny Clasp2 Apc Spast Cdc27 Zwint Ankrd17 Usp37 Clock Pkd1 Trp53bp1 Rptor Phf8 Ppp2ca Acvr1 Taok1 Dlg1 Cul3 Cul4a Ino80 Uimc1 Rps6kb1 Taok3 Apbb2 Fbxl17 Plcb1 Skp2 Cul5 Brsk1 Aven Rbl2 Atr Gigyf2 Ccdc57 Anapc1 Dot1l Usp47 Cdc73 Mta3 Sin3a Kcnh5 Kmt2e Pten Appl1 Brd4 Ctdspl Clasp1 Pkd2 Ccnh Fem1b Npat M…
GOBP_NADH_DEHYDROGENASE_COMPLEX_ASSEMBLY	0.0273482	0.255493	0.352488	0.433992	1.44969	53	17	Ndufb5 Ndufb9 mt-Nd4 Ndufa13 mt-Nd2 Ndufaf4 Ndufs3 Bcs1l Ndufb11 Ndufs2 Ndufc2 Ndufb3 Ndufs7 Ndufa11 mt-Nd5 Ndufs8 Tmem126a
GOCC_MITOCHONDRIA_ASSOCIATED_ENDOPLASMIC_RETICULUM_MEMBRANE	0.0274483	0.255859	0.352488	0.63353	1.63521	17	7	Tomm20 Canx Tmx2 Bcap31 Tmem41b Clcc1 Acsl4
GOCC_CHROMOSOMAL_REGION	0.0276923	0.257563	0.276501	-0.428258	-1.30282	266	89	Xrcc6 Hnrnpa2b1 Hnrnpu Ppp1r12a Nsmce2 Dync1i1 Ckap5 Dynll1 Stag1 Rbbp4 Dync1li1 Clasp2 Itgb3bp Apc Parp1 Ppp1cb Hmbox1 Tnks Zwint Smg6 Pafah1b1 Dctn1 Stag2 Orc3 Wapl Trp53bp1 Pds5b Ppp2ca Kdm4c Xpo1 Chmp3 Clip1 Uhrf2 Atr Tnks2 Dot1l Cenpc1 Orc4 Cdc73 Sin3a Fbxw11 Ppp1cc Rpa1 Zfp827 Clasp1 Smchd1 Ctcf Dnmt3a Fmr1 Pds5a Rnf8 Smc5 Ncapd3 Kansl1 Gatad2b Rad51 Ppp2r5a Terf2 Ppp2cb Fbxo28 Phf2 Chmp4c …
GOCC_CORTICAL_CYTOSKELETON	0.0277536	0.257563	0.352488	-0.497748	-1.3903	80	27	Erc1 Myrip Rims2 Pclo Sptan1 Rims1 Sptbn1 Plekhh2 Cttn Nf2 Eef1a1 Sptb Dmd Trpc4 Erc2 Ppp1r9a Clasp1 Sptbn4 Actn1 Flot2 Tmod1 Lasp1 Actn4 Dlc1 Cotl1 Bsn Cdh2
GOBP_MITOTIC_SISTER_CHROMATID_SEGREGATION	0.0281996	0.261125	0.282013	-0.467677	-1.35995	124	45	Hecw2 Akap8l Dis3l2 Hnrnpu Nsmce2 Klhl22 Dync1li1 Apc Tnks Cdc27 Zwint Slf2 Pds5b Cul3 Slf1 Ino80 Chmp3 Anapc1 Cenpc1 Pibf1 Pogz Eml4 Rab11a Pds5a Cdk5rap2 Cdc23 Smc5 Ncapd3 Riok2 Pdcd6ip Chmp4c Naa50 Chmp4b Becn1 Atm Rb1 Pcid2 Atrx Nudc Anapc4 Ncapg2 Baz1b Smarca5 Tpr Tent4a
GOBP_CARDIAC_CHAMBER_MORPHOGENESIS	0.0283235	0.261697	0.352488	-0.521023	-1.41321	61	14	Fgfr2 Fhl2 Robo2 Nrg1 Robo1 Nsd2 Mef2c Bmpr2 Tgfbr3 Pkp2 Rbpj Nrp1 Nrp2 Acvr1
GOBP_RESPONSE_TO_XENOBIOTIC_STIMULUS	0.0287933	0.265454	0.352488	0.31206	1.24602	212	13	Hspa5 Prnp Calr Dad1 Slc12a5 Atp1a1 Cyp46a1 Nceh1 Por Vav3 Abca2 Rpn2 Smpd1
GOBP_REGULATION_OF_T_CELL_RECEPTOR_SIGNALING_PATHWAY	0.0290813	0.266886	0.352488	0.592957	1.63487	21	3	Prnp Thy1 Cd81
GOCC_CENTROSOME	0.0290873	0.266886	0.266351	-0.392582	-1.22074	498	167	Erc1 Nme7 Cdkl5 Mtus2 Nup93 Pde4b Hnrnpu Bicd1 Polr3h Ppp1r12a Senp5 Ckap5 Tbcd Rab11fip3 Pde4dip Mecp2 Naa40 Ppp4r2 Klhl22 Bicdl1 Dynll1 Kctd1 Cd2ap Rpgr Dync1li1 Ccdc88c Ift81 Iqcb1 Cep112 Fnip2 Sorbs1 Sdccag8 Rbm39 Apc Rabgap1 Hmbox1 Spast Tnks Ski Eya3 Cep170 Cdc27 Mphosph9 Rock2 Gsk3b Pafah1b1 Ccdc88a Mib1 Ttll5 Dctn1 Wapl Ercc6l2 Cep120 Ttc8 Nphp4 Arhgef7 Cul3 Crmp1 Slf1 C2cd5 Ola1 Ddhd2 Ho…
GOBP_POSITIVE_REGULATION_OF_ATP_DEPENDENT_ACTIVITY	0.0291511	0.266886	0.352488	0.507024	1.5302	35	11	Atp1b1 Dnajb11 Atp1b2 Vmp1 Ahsa1 Dnajc10 Tor1aip2 Pfn1 Tpm1 Hspa2 Sumo1
GOCC_VOLTAGE_GATED_CALCIUM_CHANNEL_COMPLEX	0.0292026	0.266886	0.352488	-0.584187	-1.45021	33	15	Pde4b Cacnb4 Cacna2d1 Cacna1b Pde4d Cacng8 Cacng3 Cacng7 Cacna1i Cacnb2 Cacna1c Ryr1 Cacna1d Cacna1e Cacnb1
GOBP_APPENDAGE_MORPHOGENESIS	0.0294451	0.268451	0.282013	-0.493347	-1.37801	80	23	Fgfr2 Plxna2 Zbtb16 Fmn1 Aff3 Runx2 Ski Rnf165 Chst11 Fbxw4 Ext1 Lmbr1 Mbnl1 Fbn2 Rpgrip1l Flvcr1 Wdpcp Med1 Tulp3 Pbx1 Crebbp Cacna1c Intu
GOBP_EPITHELIAL_CELL_DIFFERENTIATION	0.0295015	0.268451	0.266351	-0.420891	-1.28531	300	87	Fgfr2 Thrb Rfx3 Zeb1 Nrg1 Ppp1r12a Myo9a Abi2 Thra Pip5k1a Rheb Mef2c Ccdc88c Bmpr2 Map1b Rab10 Krt12 Spred2 Rbpj Rock2 Gsk3b Pafah1b1 Col4a1 Rap2b Nrp1 Nf2 Pde4d Clock Ttc8 Cbfa2t2 Acvr1 Plec Nfib Ext1 Sipa1l3 Tjp1 Pgr Plcb1 Rapgef1 Rapgef2 Abl1 Pdgfb Klf7 Myo6 Sod1 Ar Ncoa3 Onecut2 Grhl1 Tollip Ajap1 Rilpl1 Fem1b Wdpcp Tmem38b Hsd17b4 Rab1a Rock1 Med1 Tmod1 Ppp1r16b Kdm5b Arid4b Intu Afdn Tbc1d…
GOBP_STEROID_METABOLIC_PROCESS	0.0295795	0.268579	0.352488	0.332234	1.29097	165	35	Atp1a1 Hmgcr Cyp46a1 Dkk3 Por Kit Abca2 Smpd1 Ebpl Lgmn Nfe2l1 Hsd17b12 Osbpl6 Plpp6 Msmo1 App Ebp Insig2 Mt3 Stub1 Srebf2 Scap Vldlr Sqle Stard3 H2-Ke6 Soat1 Erg28 Mbtps1 Fdps Osbpl9 Acadvl Npc2 Nsdhl Abcd3
GOBP_INOSITOL_LIPID_MEDIATED_SIGNALING	0.0300334	0.271164	0.276501	-0.480247	-1.36985	99	41	Pip5k1b Ror1 Nyap2 Ogt Plcl2 Myo16 Pip5k1a Nf1 Npr3 Plekha1 Pik3ca Kcnh1 Pitpnm2 Cbl Rps6kb1 Pik3c2b Ube3a Plcb1 Htr2a Htr2b Insr Dab2ip Pi4kb Pik3c2a Fbxl2 Pdgfb Nedd4 Pten Gab2 Pi4ka Rasgrp1 Ppp1r16b Dipk2a Src Pik3c3 Inpp5f Becn1 Irs1 Igf1r Pik3cb Pik3r1
GOBP_REGULATION_OF_PROTEIN_CONTAINING_COMPLEX_DISASSEMBLY	0.0300334	0.271164	0.276501	-0.479486	-1.36768	99	48	Add3 Sptan1 Scaf4 Nav3 Sptbn1 Clasp2 Apc Map1b Plekhh2 Spast Scaf8 Pik3ca Camsap1 Tmod2 Fgf13 Taok1 Sptb Camsap2 Insr Bmerb1 Carmil1 Washc2 Clasp1 Atxn7 Hdgfl3 Sptbn4 Rubcn Twf2 Tmod1 Clec16a Mid1 Apc2 Add1 Capzb Mtpn Tmem39a Igf1r Gle1 Map1a Capza1 Dmtn Setx Tecpr1 Bnip3 Ogfod1 Rdx Wdr1 Add2
GOBP_NEGATIVE_REGULATION_OF_MRNA_METABOLIC_PROCESS	0.0300692	0.271164	0.352488	-0.508224	-1.40596	71	26	Hnrnpa2b1 Srsf7 Mapk14 Hnrnpu Traf3ip2 Srsf4 Tent5d Nbas Tent4b Ybx3 Celf4 Hnrnpc Elavl1 Larp4b Ccnt1 Mettl16 Syncrip Tardbp Dyrk1a Fmr1 Supt5 Srsf12 Rbm10 Zc3h14 Elavl4 Rnps1
GOBP_POSITIVE_REGULATION_OF_RELEASE_OF_SEQUESTERED_CALCIUM_ION_INTO_CYTOSOL	0.0301646	0.271164	0.352488	0.542342	1.50262	22	7	Thy1 Cx3cl1 Calm1 Bax Trpc1 Calm3 Sri
GOMF_PHOSPHOTYROSINE_RESIDUE_BINDING	0.0302213	0.271164	0.352488	-0.589038	-1.449	32	18	Rasa1 Shc3 Mapk1 Shb Abl2 Cbl Pik3r3 Cblb Crk Abl1 Nck2 Ptpn3 Crkl Yes1 Irs1 Pik3r1 Grb2 Ptpn11
GOMF_COLLAGEN_BINDING	0.0302511	0.271164	0.352488	0.502176	1.51557	35	10	Ctsb Ppib Ctsl Hsd17b12 Pdgfa Sparcl1 Ddr1 Itgb1 Rell2 Ache
GOBP_MAINTENANCE_OF_PROTEIN_LOCALIZATION_IN_ORGANELLE	0.0305521	0.273279	0.352488	0.478884	1.42618	34	9	Hspa5 Rer1 Kdelr1 Gpaa1 Insig2 Os9 Syne1 Kdelr2 Cdk5
GOBP_REGULATION_OF_PH	0.0307238	0.274231	0.352488	0.417126	1.41219	65	13	Rnasek Slc12a5 Atp6ap2 Atp6ap1 Atp6v0e2 Atp6v0a1 Clcn3 Grn Ppt1 Gpr89 Tm9sf4 Atp6v0d1 Tmem9
GOCC_MICROTUBULE	0.0314402	0.279684	0.257206	-0.413541	-1.27003	331	97	Mtus2 Zfp804a Sybu Hnrnpu Bicd1 Kif1c Bcas3 Mapt Ttll11 Dnah9 Nav3 Dync1i1 Ckap5 Tbcd Klhl22 Dynll1 Reep1 Shtn1 Dync1li1 Clasp2 Synj1 Polb Apc Kif1b Map1b Stmn1 Togaram1 Arfgef2 Spast Cep170 Eml1 Pafah1b1 Clmp Ttll5 Camsap1 Dctn1 Opa1 Kif16b Lrrc49 Kif1a Slain1 Fgf13 Dlg1 Cul3 Eml5 Ino80 Hook1 Chmp3 Clip1 Camsap2 Clip2 Map7 Nckap5 Ccdc57 Tubgcp4 Spag6l Rpgrip1l Cfap20 Klc1 Reep3 Tppp Fbxw11 Tubgc…
GOCC_GOLGI_ASSOCIATED_VESICLE_MEMBRANE	0.0315374	0.279684	0.321776	0.494815	1.5429	41	9	Itm2b Tmed2 Kdelr1 Tmed7 Cope Gpr89 Tmed3 Sppl2b Zdhhc13
GOMF_LIGAND_GATED_CATION_CHANNEL_ACTIVITY	0.0315654	0.279684	0.321776	-0.529031	-1.40025	54	17	Kcnn2 Chrna7 Grik2 Kcnj3 Kcnh7 Grin1 Asic2 Gria3 Ptk2b Pex5l Itpr2 Kcnj6 Hcn1 Kcnj13 Gria2 Pkd2 Rasa3
GOMF_BETA_CATENIN_BINDING	0.031653	0.279684	0.276501	-0.510027	-1.39488	65	25	Rora Tbl1x Cd2ap Ptprj Btrc Apc Prkn Gsk3b Tbl1xr1 Chd8 Trpc4 Ptprk Ctnna2 Ar Ajap1 Med12l Apc2 Ctnnd2 Cdh2 Foxo3 Grip1 Cxadr Pin1 Sufu Smad7
GOCC_CALCIUM_CHANNEL_COMPLEX	0.0316687	0.279684	0.282013	-0.529755	-1.39918	53	22	Pde4b Cacnb4 Mcu Cacna2d1 Cacna1b Pde4d Pkd1 Cacng8 Cacng3 Trpc4 Cacng7 Trpc5 Cacna1i Akap6 Cacnb2 Cacna1c Ryr1 Ryr3 Cacna1d Cacna1e Ryr2 Cacnb1
GOBP_INTRACELLULAR_PROTEIN_TRANSMEMBRANE_TRANSPORT	0.0318718	0.279684	0.321776	0.452078	1.45926	50	4	Hspa5 Sec62 Tomm20 Tram1l1
GOBP_ACTIN_FILAMENT_DEPOLYMERIZATION	0.0318748	0.279684	0.321776	-0.555158	-1.4325	44	21	Add3 Sptan1 Sptbn1 Plekhh2 Pik3ca Tmod2 Sptb Carmil1 Washc2 Sptbn4 Twf2 Tmod1 Add1 Mical2 Capzb Mtpn Capza1 Dmtn Rdx Wdr1 Add2
GOBP_SKELETAL_SYSTEM_MORPHOGENESIS	0.0319383	0.279684	0.266351	-0.480295	-1.38234	105	28	Fgfr2 Mmp16 Zeb1 Mapk14 Ankrd11 Fmn1 Thra Mef2c Bmpr2 Runx2 Plekha1 Ski Ppargc1b Dscaml1 Pkd1 Trip11 Chst11 Dlg1 Ext1 Wwox Fbn2 Ghr Sox5 Flvcr1 Tiparp Setd2 Zfand5 Tulp3
GOBP_MITOCHONDRIAL_RESPIRATORY_CHAIN_COMPLEX_ASSEMBLY	0.0319458	0.279684	0.321776	0.396651	1.4063	85	23	Ndufb5 Ndufb9 Ttc19 mt-Nd4 Pet100 Ndufa13 mt-Nd2 Surf1 Sco2 Ndufaf4 Ndufs3 Bcs1l Ndufb11 Ndufs2 Ndufc2 Ndufb3 Ndufs7 Ndufa11 mt-Nd5 Smim20 Ndufs8 Coa5 Tmem126a
GOCC_TIGHT_JUNCTION	0.032	0.279684	0.271289	-0.496699	-1.3823	77	29	Frmd4a Magi3 Prkcz Tbcd Lin7a Vapa Ildr2 Apc Cyth3 Ybx3 Cyth1 Clmp Rap2b Nphp4 Dlg1 Epb41l4b Sipa1l3 Tjp1 Rapgef2 Rpgrip1l Dlg3 Ash1l Synpo Afdn Pdcd6ip Cxadr Jam3 Frmd4b Strn
GOBP_REGULATION_OF_EPITHELIAL_CELL_APOPTOTIC_PROCESS	0.0321517	0.280427	0.321776	0.494421	1.50491	39	6	Scg2 Wfs1 Ramp2 Krit1 Arrb2 Gas6
GOBP_ACTIVATION_OF_INNATE_IMMUNE_RESPONSE	0.0324594	0.280438	0.282013	-0.577674	-1.44474	34	23	Xrcc6 Sfpq Pspc1 Pak3 Aim2 Fyn Map3k7 Tbk1 Sin3a Traf6 Pak2 Crebbp Tomm70a Znfx1 Src Nono Prkdc Hexim1 Rbm14 Xrcc5 Pycard Lyn Hck
GOCC_ROUGH_ENDOPLASMIC_RETICULUM_MEMBRANE	0.0324847	0.280438	0.321776	0.570827	1.60956	23	8	Arl6ip1 Ssr4 Ccdc47 Rps29 Nat8l Rps28 Srp9 Rpl27
GOBP_POSITIVE_REGULATION_OF_CELLULAR_COMPONENT_BIOGENESIS	0.0324873	0.280438	0.252961	-0.403827	-1.2426	354	121	Sdcbp Il1rap Syndig1 Usp50 Lingo2 Ppm1e Nrg1 Limch1 Grid2 Bcas3 Mapt Faf1 Fer Nav3 Ckap5 Ephb2 Abi2 Fnip1 Ambra1 Asic2 Fmn1 Mecp2 Il1rapl1 Cyfip1 Brk1 Ripor2 Clasp2 Fnip2 Tenm1 Lims1 Ptprj Apc Plppr5 Map1b Togaram1 Fchsd2 Rictor Pik3ca Prkce Rock2 Slf2 Gsk3b Rab3gap2 Ptprd Ccdc88a Cttn Dctn1 P2ry12 Nrp1 Nf2 Cep120 Snx4 Nphp4 Flrt3 Cnot6l Actr3 Slain1 Ptk2b Unc13b Dlg1 Cnot1 Slf1 Arhgap35 Snx30 Cl…
GOBP_DNA_MODIFICATION	0.032596	0.280438	0.271289	-0.503854	-1.38698	68	18	Fto Tet3 Mecp2 Parp1 Ehmt1 Rlf Pik3ca Tet2 Usp9x Kmt2a Usp7 Prmt7 Atf7ip Kmt2e Mbd2 Ctcf Mpg Dnmt3a
GOBP_EATING_BEHAVIOR	0.0327269	0.280438	0.321776	0.617715	1.59439	17	2	Cck Bbip1
GOBP_REGULATION_OF_PROTEIN_CONTAINING_COMPLEX_ASSEMBLY	0.0327533	0.280438	0.252961	-0.418216	-1.27355	282	103	Usp50 Add3 Nrg1 Sptan1 Rasa1 Mapt Faf1 Fer Ssh2 Prkcz Nav3 Ckap5 Tbcd Fnip1 Ambra1 Fmn1 Mecp2 Thra Cyfip1 Ldlrad4 Stxbp5 Sptbn1 Brk1 Fnip2 Tenm1 Pak3 Parp1 Map1b Stmn1 Ptger4 Togaram1 Fchsd2 Rictor Prkce Slf2 Gsk3b Fhod3 Cttn Camsap1 Dctn1 Tmod2 Arpc5 P2ry12 Arhgef7 Slain1 Ptk2b Unc13b Dlg1 Sptb Slf1 Arpc1a Clip1 Camsap2 Mtor Dab2ip Atr Abl1 Stxbp1 Nck2 Ankrd27 Crbn Arpc2 Tppp Atf7ip Mapk9 Lmo4 C…
GOMF_LYSINE_N_METHYLTRANSFERASE_ACTIVITY	0.032767	0.280438	0.276501	-0.522672	-1.38342	54	15	Kmt2c Nsd2 Setd7 Nsd3 Setd5 Ehmt1 Kmt2a Setdb1 Nsd1 Dot1l Kmt2e Smyd3 Camkmt Setd2 Ash1l
GOMF_HISTONE_LYSINE_N_METHYLTRANSFERASE_ACTIVITY	0.0327725	0.280438	0.321776	-0.56594	-1.44903	42	14	Kmt2c Nsd2 Setd7 Nsd3 Setd5 Ehmt1 Kmt2a Setdb1 Nsd1 Dot1l Kmt2e Smyd3 Setd2 Ash1l
GOBP_CYTOPLASMIC_MICROTUBULE_ORGANIZATION	0.0328467	0.280438	0.276501	-0.530648	-1.39571	51	26	Mapt Ccdc88c Pafah1b1 Ccdc88a Camsap1 Dctn1 Cep120 Slain1 Dlg1 Hook1 Clip1 Camsap2 Clip2 Tubgcp4 Tppp Tubgcp5 Clasp1 Chp1 Rab11a Clip3 Dst Tubgcp6 Wdr73 Cep126 Hook3 Clip4
GOBP_POSITIVE_REGULATION_OF_PLASMA_MEMBRANE_BOUNDED_CELL_PROJECTION_ASSEMBLY	0.0328798	0.280438	0.266351	-0.486122	-1.36606	85	34	Bcas3 Abi2 Cyfip1 Brk1 Ripor2 Tenm1 Apc Plppr5 Pik3ca Gsk3b Ccdc88a P2ry12 Nrp1 Cep120 Actr3 Arhgap35 Rala Mtor Neurl1a Arpc2 Dock11 Fmr1 Twf2 Eps8l1 Palm Rhoq Akirin1 Cdc42 Nlgn1 Rac1 Dnm3 Dnm2 Pik3r1 Dpysl3
GOBP_DENDRITIC_SPINE_MORPHOGENESIS	0.0328867	0.280438	0.276501	-0.528782	-1.39661	53	34	Arhgap44 Ppfia2 Ephb2 Abi2 Caprin1 Tanc2 Pak3 Srcin1 Camk2b Pafah1b1 Dip2a Kif1a Shank3 Ube3a Sipa1l1 Eef2k Pten Stau2 Dock10 Itpka Shank1 Ctnnd2 Caprin2 Cdc42 Nlgn1 Prmt3 Dtnbp1 Dnm3 Zdhhc15 Ngef Lrrk2 Actr2 Dbn1 Zfp365
GOMF_RECEPTOR_TYROSINE_KINASE_BINDING	0.033025	0.281047	0.321776	-0.527496	-1.39618	54	24	Angpt2 Nrg1 Shc3 Sqstm1 Pitpnm2 Cbl Dusp3 Map3k7 Cblb Crk Nck2 Crkl Gab2 Ywhag Nrg3 Dock4 Irs1 Nck1 Pik3r1 Ptpn11 Cpne3 Shc2 Frs2 Rnf41
GOBP_RESPONSE_TO_COLD	0.0331444	0.281258	0.321776	0.472787	1.40802	34	7	Pcsk1n Vgf Atp2b1 Dnajc3 mt-Co2 Hsp90aa1 Lrp11
GOBP_REGULATION_OF_LAMELLIPODIUM_ORGANIZATION	0.0331836	0.281258	0.321776	-0.568704	-1.44631	38	26	Fer Abi2 Cyfip1 Brk1 Pik3ca Arhgef7 Actr3 Coro1c Mtor Arpc2 Carmil1 Twf2 Akirin1 Cdc42 Src Capzb Rac1 Dnm2 Pik3r1 Dmtn Actr2 Slit2 Fscn1 Wasf2 Ocln Nckap1
GOBP_LUNG_EPITHELIUM_DEVELOPMENT	0.0332889	0.281583	0.287857	-0.669695	-1.48307	19	6	Fgfr2 Thrb Thra Rbpj Pkd1 Nfib
GOCC_PEPTIDASE_COMPLEX	0.0334653	0.282506	0.321776	0.368271	1.3211	91	26	Sec11c Spcs2 Spcs1 Supt20 Psma3 Spcs3 Psmc4 Sec11a Gpaa1 Psma1 Psma7 Psmd3 Psmc3 Psmb6 Txnl1 Taf6 Rad23a Pigs Psmc2 Adrm1 Psmd5 Psmc6 Pigt Psmb4 Psmf1 Psmd9
GOCC_ANCHORED_COMPONENT_OF_MEMBRANE	0.0337016	0.283931	0.321776	0.406082	1.40901	77	12	Ly6h Prnp Thy1 Rab26 Ly6e Bcan Rtn4r Omg Gfra4 Efna3 Nrn1 Gfra2
GOBP_PHOSPHATIDYLINOSITOL_BIOSYNTHETIC_PROCESS	0.033954	0.28508	0.257206	-0.467996	-1.35223	115	49	Pigk Pip5k1b Ttc7b Ip6k1 Pip5k1a Synj1 Pik3ca Inpp4b Ip6k2 Mtmr3 Mtmr1 Fam126a Pitpnm2 Pik3c2b Htr2a Htr2b Pik3r3 Pi4kb Dpm2 Pik3c2a Pdgfb Pigb Pten Socs7 Pi4k2a Sh3yl1 Mtmr7 Pi4ka Itpka Pigu Pip4k2a Pikfyve Inpp1 Ipmk Efr3a Pik3c3 Mtm1 Inpp5f Efr3b Becn1 Fam126b Pik3cb Socs6 Pik3r1 Pip4k2b Atm Piga Inpp5j Pgap2
GOBP_POSITIVE_REGULATION_OF_MUSCLE_CONTRACTION	0.0339736	0.28508	0.321776	0.614017	1.58485	17	4	Atp1a1 Chga Kit Eno1
GOBP_BRANCHING_MORPHOGENESIS_OF_AN_EPITHELIAL_TUBE	0.0344037	0.287034	0.261664	-0.495331	-1.37611	75	23	Fgfr2 Greb1l Btrc Fgf1 Col4a1 Nrp1 Pkd1 Acvr1 Dlg1 Ext1 Pgr Abl1 Csmd1 Ar Pkd2 Med1 Dag1 Pbx1 Kdm5b Lgr4 Gna13 Src Fgf10
GOBP_PEPTIDYL_GLUTAMIC_ACID_MODIFICATION	0.0344371	0.287034	0.282013	-0.646772	-1.46689	21	8	Agbl4 Ttll11 Agtpbp1 Parp1 Ttll5 Vkorc1l1 Cfap20 Ttll4
GOBP_VASCULAR_ASSOCIATED_SMOOTH_MUSCLE_CELL_MIGRATION	0.0344371	0.287034	0.282013	-0.676222	-1.49287	18	9	Tafa5 Mef2c Nr4a3 Dock7 Pdgfb Grb10 Dock4 Gna13 Prkg1
GOMF_TAU_PROTEIN_KINASE_ACTIVITY	0.0344828	0.287034	0.282013	-0.644924	-1.47235	22	11	Mark2 Mark3 Rock2 Gsk3b Fyn Taok1 Brsk1 Dyrk1a Rock1 Mark1 Sik3
GOBP_REGULATION_OF_CALCIUM_ION_TRANSPORT	0.0345479	0.287034	0.321776	0.329145	1.24254	142	23	Prnp Atp1b1 Thy1 Wfs1 Saraf Cx3cl1 Atp2b1 Tmbim6 Hes1 Cbarp Calm1 Vmp1 Bax Stim2 Tspan13 Mchr1 Coro1a Arrb2 Vdac1 Ubash3b Jph4 Trpc1 Tmem38a
GOCC_ENDOLYSOSOME	0.0348689	0.28913	0.321776	0.594875	1.61056	19	5	Ctsb Ctsl Smpd1 Lgmn Abcb6
GOBP_NEGATIVE_REGULATION_OF_AUTOPHAGY	0.0350467	0.290032	0.261664	-0.504537	-1.386	67	29	Klhl22 Eif4g3 Tlk2 Foxk2 Herc1 Tab2 Pik3ca Foxk1 Htr2b Mtor Usp30 Fez2 Rubcn Tbc1d14 Tsc1 Clec16a Snca Sec22b Eif4e Qsox1 Chmp4b Mtm1 Becn1 Tmem39a Lzts1 Eif4g1 Sirt2 Pink1 Lrrk2
GOBP_CELLULAR_RESPONSE_TO_LIPOPROTEIN_PARTICLE_STIMULUS	0.0352203	0.290896	0.321776	0.611649	1.57873	17	8	Cd81 Mia3 Srebf2 Itgb1 Akt1 Npc1 Apoe Lpl
GOBP_ENDOSOME_TO_LYSOSOME_TRANSPORT	0.0353228	0.29112	0.266351	-0.524704	-1.38583	53	26	Rnf157 Vps41 Trak1 Lyst Cacng8 Cacng3 Hook1 Chmp3 Ap3d1 Cacng7 Vps33a Rab12 Gprasp1 Bin1 Clec16a Rab7 Hmgxb4 Vps11 Kif13a Hook3 Mtm1 Vipas39 Tsg101 Vcp Cacng2 Vps39
GOBP_MUSCLE_CELL_PROLIFERATION	0.0353982	0.29112	0.252961	-0.476056	-1.36749	104	37	Xrcc6 Fgfr2 Tafa5 Mapk14 Mef2c Nr4a3 Npr3 Bmpr2 Tgfbr3 Rbpj Pik3ca Rps6kb1 Gnai3 Jarid2 Pdgfb Kcnk2 Pten Map3k5 Ppargc1a Dipk2a Akirin1 Paxbp1 Gna13 Arid2 Itga2 Mnat1 Prkg1 Prkar1a Foxj2 Sod2 Igf1r Prkdc Smad1 Kpna1 Cdh13 Mef2d Xrcc5
GOMF_CALCIUM_ION_BINDING	0.0354552	0.29112	0.321776	0.27545	1.11404	390	62	Hspa5 Hsp90b1 Prnp Calr Clstn1 Syt4 Syt11 Celsr2 Atp2a2 Clstn3 Canx Prkcsh Ccdc47 Spock2 Pcdh1 Itpr1 Pcdh20 Cpne6 Plscr4 Calm1 Cdh4 Calb1 Ttyh1 Lrp1 Asph Creld1 Man1a2 Stim2 Celsr3 Syt5 Plch2 Nucb2 Enpp2 Pcdh17 Creld2 Mcfd2 Pla2g12a Sparcl1 Vldlr Agrn Matn2 Egfl7 Clstn2 Gas6 Cant1 Tesc Ncan Fbln2 Cdh24 Nucb1 Plscr3 Spock3 Fkbp14 Fkbp7 Cabp7 Syt13 Cetn2 Ppp2r3d Calm3 Sri Syt3 Jag2
GOMF_OXIDOREDUCTASE_ACTIVITY_ACTING_ON_A_HEME_GROUP_OF_DONORS	0.0356949	0.291948	0.321776	0.645552	1.62747	16	8	Por mt-Co2 Cox4i1 mt-Co3 mt-Co1 Surf1 Cox8a Cox7b
GOMF_PROTEIN_DISULFIDE_ISOMERASE_ACTIVITY	0.0356949	0.291948	0.321776	0.646321	1.62941	16	6	Pdia6 Pdia3 Erp29 Creld1 Pdia4 Creld2
GOBP_APOPTOTIC_SIGNALING_PATHWAY	0.0358698	0.292054	0.321776	0.280251	1.13768	393	40	Itm2c Grina Scg2 Selenok Pdia3 Wfs1 Selenos Faim2 Erp29 Arl6ip5 Cx3cl1 Maged1 Clu Tmbim6 Xbp1 Tm2d1 Ubb Itpr1 Nmt1 Hnrnpk Herpud1 Tnfrsf25 Bcap31 Stk25 Ndufa13 Ifi27 Bax Tmem14a Slc25a5 Dnajc10 Ppia Maz Hyou1 Csnk2a1 Syvn1 Mapk8ip1 Acvr1b Sort1 Ndufs3 Snw1
GOBP_POSITIVE_REGULATION_OF_FILOPODIUM_ASSEMBLY	0.0359955	0.292054	0.321776	-0.616005	-1.44895	26	16	Bcas3 Ripor2 Tenm1 Plppr5 Nrp1 Rala Neurl1a Dock11 Fmr1 Palm Rhoq Cdc42 Nlgn1 Dnm3 Pik3r1 Dpysl3
GOBP_SUBSTRATE_DEPENDENT_CELL_MIGRATION	0.0359955	0.292054	0.321776	-0.658953	-1.48298	20	8	Sdcbp Robo1 Cd2ap Shtn1 Cttn P2ry12 Nrp1 Atp5b
GOBP_GRANULOCYTE_CHEMOTAXIS	0.0360489	0.292054	0.321776	0.498071	1.5069	38	6	Bsg Scg2 Cx3cl1 Ppib Vav3 Ppia
GOCC_CHROMOSOME_CENTROMERIC_REGION	0.0360551	0.292054	0.245042	-0.447389	-1.32435	157	62	Hnrnpu Ppp1r12a Dync1i1 Ckap5 Dynll1 Stag1 Dync1li1 Clasp2 Itgb3bp Apc Zwint Pafah1b1 Dctn1 Stag2 Wapl Trp53bp1 Pds5b Ppp2ca Kdm4c Xpo1 Chmp3 Clip1 Uhrf2 Cenpc1 Sin3a Fbxw11 Ppp1cc Clasp1 Ctcf Dnmt3a Fmr1 Pds5a Smc5 Ncapd3 Kansl1 Ppp2r5a Ppp2cb Fbxo28 Phf2 Chmp4c Nup160 Chmp4b Kat2b Nup107 Dctn4 Dync1li2 Kat7 Ppp2r5c Atrx Dctn3 Nudcd2 Trappc12 Nup85 Tpr Cbx1 Psen1 Cenpp Uvrag Kdm4d Zfp330 Dctn5 G…
GOBP_LONG_CHAIN_FATTY_ACYL_COA_BIOSYNTHETIC_PROCESS	0.0363157	0.293598	0.321776	0.644335	1.6244	16	5	Tecr Acsl3 Hsd17b12 Acsl4 Acsl5
GOBP_AMYLOID_BETA_CLEARANCE	0.036657	0.29468	0.321776	0.5617	1.58382	23	6	Lrpap1 Hmgcr Clu Lrp1 Abca7 Rab11b
GOBP_POSITIVE_REGULATION_OF_INTERLEUKIN_6_PRODUCTION	0.0366707	0.29468	0.321776	0.4801	1.42665	33	5	C1qtnf4 Selenok Xbp1 Setd4 App
GOBP_NEGATIVE_REGULATION_OF_PROTEIN_POLYMERIZATION	0.0367299	0.29468	0.257206	-0.513326	-1.39063	60	26	Add3 Sptan1 Ssh2 Tbcd Sptbn1 Stmn1 Fhod3 Tmod2 Arhgef7 Sptb Carmil1 Washc2 Dyrk1a Sptbn4 Twf2 Clip3 Tmod1 Arfgef1 Snca Add1 Hip1r Capzb Mtpn Inpp5j Capza1 Dmtn
GOBP_REGULATION_OF_CHROMOSOME_SEGREGATION	0.0367299	0.29468	0.257206	-0.513263	-1.39046	60	23	Hecw2 Hnrnpu Nsmce2 Pum2 Klhl22 Dync1li1 Apc Cdc27 Zwint Wapl Cul3 Anapc1 Cdk5rap2 Cdc23 Smc5 Riok2 Csnk2a2 Rad18 Becn1 Atm Sirt2 Rb1 Pcid2
GOBP_PERK_MEDIATED_UNFOLDED_PROTEIN_RESPONSE	0.0369365	0.295286	0.321776	0.642815	1.62057	16	4	Hspa5 Tmed2 Abca7 Tmem33
GOBP_POSITIVE_REGULATION_OF_TOR_SIGNALING	0.0369458	0.295286	0.261664	-0.551575	-1.41282	41	11	Akt3 Rragb Fnip1 Wac Klhl22 Gpr137c Rheb Mios Rictor Pik3ca Rptor
GOCC_ORGANELLE_MEMBRANE_CONTACT_SITE	0.037218	0.296336	0.321776	0.495298	1.49851	38	11	Saraf Tomm20 Canx Tmx2 Bcap31 Gramd1a Tmem41b C2cd2l Clcc1 Acsl4 Stard3
GOMF_SODIUM_ION_TRANSMEMBRANE_TRANSPORTER_ACTIVITY	0.0372183	0.296336	0.321776	0.370033	1.30977	84	10	Atp1b1 Atp1a1 Scn1b Slc17a7 Slc24a5 Scn2b Atp1a3 Kcnk1 Slc38a2 Slc8a2
GOCC_PML_BODY	0.0375427	0.297707	0.248911	-0.480555	-1.3568	89	44	Mlip Akap8l Hira Zbtb16 Nsmce2 Pias1 Hipk3 Hmbox1 Ski Sqstm1 N4bp1 Kat6a Usp7 Pias2 Mtor Atr Pten Wdfy3 Hipk2 Rpa1 Rnf111 Sptbn4 Ppargc1a Smc5 Senp2 Basp1 Rad51 Park7 Topors Sumo2 Klhl20 Eif4enif1 Blm Rb1 Atrx Patl1 Sirt1 Morc3 Sp3 Zfp451 Rnf4 Zmym2 Rfwd3 Max
GOBP_POSITIVE_REGULATION_OF_ACTIN_FILAMENT_POLYMERIZATION	0.037594	0.297707	0.261664	-0.578813	-1.43687	33	16	Fer Fmn1 Tenm1 Fchsd2 Rictor Prkce Cttn Ptk2b Dlg1 Mtor Nck2 Arpc2 Carmil1 Washc2 Bin1 Evl
GOBP_POSITIVE_REGULATION_OF_INNATE_IMMUNE_RESPONSE	0.0376028	0.297707	0.252961	-0.509843	-1.38997	63	31	Xrcc6 Sfpq Pspc1 Pak3 Ube2k Aim2 Cadm1 Fyn Map3k7 Tbk1 Sin3a Rnf185 Traf6 Ap1g1 Pak2 Riok3 Med1 Rasgrp1 Crebbp Tomm70a Znfx1 Akirin2 Trim41 Src Nono Cd226 Prkdc Polr3f Hexim1 Lsm14a Rbm14
GOBP_METAPHASE_ANAPHASE_TRANSITION_OF_CELL_CYCLE	0.0379902	0.299757	0.257206	-0.540815	-1.40054	45	12	Hecw2 Nsmce2 Klhl22 Dync1li1 Apc Cdc27 Zwint Cul3 Anapc1 Cdk5rap2 Cdc23 Riok2
GOBP_POSITIVE_REGULATION_OF_CALCIUM_ION_TRANSPORT	0.0380044	0.299757	0.321776	0.394249	1.33765	66	18	Atp1b1 Thy1 Wfs1 Cx3cl1 Atp2b1 Calm1 Vmp1 Bax Stim2 Mchr1 Arrb2 Trpc1 Stac2 Calm3 Sri Stac3 Cdk5 Hspa2
GOMF_PROTEIN_SERINE_THREONINE_PHOSPHATASE_ACTIVITY	0.0384615	0.302795	0.245042	-0.488823	-1.36464	79	32	Ppm1e Ssh2 Ppm1h Phlpp2 Ppp1cb Ppm1l Mtmr3 Ppp2ca Dusp3 Phlpp1 Ppm1b Ssu72 Ppp3cb Camk2g Pten Ppp1cc Lrrc40 Ctdspl Ppm1k Ctdspl2 Ppp6c Ppp2cb Ppm1a Ctdsp2 Cpped1 Pptc7 Lrrc39 Ppm1d Ppp4c Lrrk2 Dusp22 Dusp5
GOBP_MAMMARY_GLAND_DUCT_MORPHOGENESIS	0.0387797	0.304729	0.321776	-0.655076	-1.47425	20	9	Fgfr2 Btrc Pgr Csmd1 Ar Med1 Kdm5b Src Fgf10
GOCC_PRESYNAPTIC_ACTIVE_ZONE_CYTOPLASMIC_COMPONENT	0.038874	0.3049	0.266351	-0.684766	-1.4659	15	7	Erc1 Rims2 Pclo Rims1 Unc13b Gucy1b1 Erc2
GOBP_POSITIVE_REGULATION_OF_CANONICAL_WNT_SIGNALING_PATHWAY	0.0389908	0.305247	0.245042	-0.490168	-1.36318	76	37	Fgfr2 Gpc5 Rnf146 Eda Tbl1x Wnk2 Rps12 Tnks Rbpj Tbl1xr1 Csnk1g1 Smurf2 Csnk1g3 Ppm1b Tnks2 Usp47 Ttc21b Nfkb1 Usp8 Wnk1 Usp34 Prdm15 Caprin2 Lgr4 Ddx3x Src Ppm1a Fgf10 Ubr5 Vps35 Pin1 Trpm4 Vcp Lrrk2 Gskip Reck Rnf220
GOBP_INTEGRATED_STRESS_RESPONSE_SIGNALING	0.0398346	0.310087	0.321776	0.596605	1.62261	20	5	Hspa5 Tmed2 Abca7 Tmem33 Impact
GOBP_MICROGLIAL_CELL_ACTIVATION	0.0398346	0.310087	0.321776	0.596258	1.62167	20	5	Cx3cl1 Syt11 Clu App Grn
GOBP_PRIMARY_ALCOHOL_METABOLIC_PROCESS	0.0398475	0.310087	0.321776	0.437225	1.4082	49	5	Gde1 Dkk3 Rdh14 Ttr Dhrs7
GOBP_LEUKOCYTE_CELL_CELL_ADHESION	0.0399041	0.310087	0.321776	0.313918	1.19936	145	17	Prnp Thy1 Selenok Cd47 Ndfip1 Sirpa Cd81 Xbp1 Podxl2 Hes1 Glmn Mia3 Chst2 H2-DMa Hsph1 Tnfrsf21 Coro1a
GOBP_TRANSFORMING_GROWTH_FACTOR_BETA_PRODUCTION	0.0401166	0.311039	0.321776	0.501774	1.39022	22	8	Atp6ap2 Cx3cl1 Hsp90ab1 Cd200 Hif1a Lgals9 Furin Ptgs2
GOBP_HISTONE_MODIFICATION	0.0403226	0.311039	0.224966	-0.398287	-1.23138	408	147	Hdac9 Akap8l Sfpq Prmt8 Ogt Tet3 Kat6b Kmt2c Tbl1x Wac Mecp2 Naa40 Ppp4r2 Nsd2 Setd7 Trim37 Kdm3b Glyr1 Rbbp4 Mtf2 Nsd3 Usp3 Setd5 Ehmt1 Ski Eya3 Rlf Kdm5a Parg Jdp2 Zfp369 Clock Prkaa2 Srcap Kat14 Phf8 Tet2 Kdm4c Tbl1xr1 Trip12 Mapk8 Kmt2a Kdm4b Nfyb Suz12 Uimc1 Ddb2 Kat6a Kdm2b Kdm7a Jmjd1c Setdb1 Map3k7 Usp7 Jarid2 Nsd1 Mbtd1 Dot1l Prmt7 Cdc73 Mta3 Sin3a Kdm2a Trerf1 Kmt2e Mbd2 Smyd3 Ncoa3 Brd…
GOBP_ORGANELLE_LOCALIZATION	0.0403226	0.311039	0.224966	-0.394061	-1.2182	426	147	Sdcbp Snap91 Syndig1 Mark2 Sybu Pclo Wasf1 Hnrnpu Bicd1 Syn3 Kif1c Scfd2 Agbl4 Mapt Slit1 Fer Prkcz Ppfia2 Dync1i1 Lin7a Tanc2 Bicdl1 Nr4a3 Agtpbp1 Clasp2 Synj1 Syn1 Dock7 Spire1 Fmn2 Map1b Rab10 Kcnb1 Spast Prkn Trak1 Ywhaz Arcn1 Pafah1b1 Dctn1 Ahcyl1 Opa1 Gbf1 Rab8b Cep120 Snx4 Ap3m1 Kif1a Trip11 Arhgap21 Actr3 Stx3 Rps15 Unc13b Cbl Dlg1 Cul3 Ap3b1 Xpo1 Atcay Esyt2 Chmp3 Vti1b Ap3d1 Pex1 Brsk1 …
GOMF_TRANSCRIPTION_COREGULATOR_ACTIVITY	0.0403226	0.311039	0.224966	-0.397251	-1.22818	408	141	Scai Mlip Hdac9 Fhl2 Sertad2 Ncoa2 Nrg1 Hnrnpu Med13 Hira Phf12 Kat6b Tle1 Jazf1 Kmt2c Tbl1x Arid1b Mecp2 Dcaf6 Rbfox2 Trim37 Pias1 Kctd1 Ncoa6 Kdm3b Prkn Kdm5a Med27 Ppargc1b Prpf6 Srcap Trp53bp1 Cbfa2t2 Trip11 Phf8 Mrtfa Uri1 Tbl1xr1 Rere Nucks1 Kat6a Kdm2b Trim24 Ube3a Wwox Med13l Kdm7a Sfmbt1 Jmjd1c Nsd1 Pias2 Snd1 Rsf1 Zzef1 Abl1 Ddx17 Mms19 Mta3 Sub1 Smarcc2 Sin3a Kdm2a Camta1 Zfpm1 Atf7ip …
GOBP_NEGATIVE_REGULATION_OF_MRNA_CATABOLIC_PROCESS	0.0404412	0.311382	0.248911	-0.54156	-1.39741	44	16	Mapk14 Hnrnpu Traf3ip2 Tent5d Nbas Tent4b Ybx3 Hnrnpc Elavl1 Larp4b Mettl16 Syncrip Tardbp Fmr1 Rbm10 Elavl4
GOBP_NUCLEAR_MIGRATION	0.0406824	0.312098	0.257206	-0.675531	-1.48106	17	12	Slit1 Dock7 Pafah1b1 Dctn1 Cep120 Fbxw11 Sun1 Cdc42 Hook3 Dync1h1 Clmn Nudc
GOBP_NEGATIVE_REGULATION_OF_CELL_PROJECTION_ORGANIZATION	0.0406826	0.312098	0.321776	0.325477	1.23776	147	17	Prnp Itm2c Thy1 Ptprs Ptprg Dguok Grin2b Hes1 Klk8 Gdi1 Rtn4r Rtn4 Flna Rufy3 Mt3 Sema6c Sema6b
GOBP_INOSITOL_PHOSPHATE_METABOLIC_PROCESS	0.0408922	0.313134	0.248911	-0.553394	-1.40923	40	22	Ip6k1 Synj1 Inpp5b Inpp4b Ip6k2 Ptk2b Plcb1 Ppip5k1 Pten Mtmr7 Itpka Inpp5a Nudt3 Snca Ppip5k2 Inpp1 Ipmk Itpk1 Inpp5j Inpp4a Ocrl Nudt10
GOBP_INORGANIC_ION_IMPORT_ACROSS_PLASMA_MEMBRANE	0.041076	0.313883	0.321776	0.446005	1.50425	57	8	Prnp Atp1b1 Slc12a5 Atp1a1 Atp1a3 Slc39a10 Atp1b2 Slc8a2
GOBP_INTRACELLULAR_RECEPTOR_SIGNALING_PATHWAY	0.0411392	0.313883	0.227987	-0.435478	-1.30163	178	59	Thrb Nr6a1 Nr4a1 Asxl2 Tifa Rora Esrrg Sec14l1 Rbfox2 Thra Pum2 Nr4a3 Strn3 Lmo3 Parp1 Nr2c2 Nploc4 Ankrd17 Safb Ppargc1b Clock Ptgis Kdm4c Cnot1 Cry2 Nr1d2 Trim24 Ube3a Pgr Skp2 Map3k7 Pias2 Ywhah Ddx17 Nr3c1 Trerf1 Nedd4 Ar Pdk3 Traf6 Crkl Cyp7b1 Mn1 Smarca4 Riok3 Ufd1 Med1 Actn4 Rnf34 Vps11 Zmiz1 Lats1 Park7 Arid1a Src Rnf14 Cnot2 Gps2 Ubr5
GOBP_REGULATION_OF_SYNAPTIC_TRANSMISSION_GLUTAMATERGIC	0.0413625	0.314409	0.245042	-0.523789	-1.37767	51	23	Grm3 Grik2 Grm7 Mef2c Dgki Atad1 Shank3 Cacng8 Ptk2b Cacng3 Dgkz Htr2a Cacng7 Stxbp1 Kmo Grm5 Cdh2 Tnr Unc13a Nlgn1 Dtnbp1 Nrxn1 Homer1
GOMF_UBIQUITIN_LIKE_PROTEIN_CONJUGATING_ENZYME_ACTIVITY	0.0415094	0.314409	0.248911	-0.584482	-1.43437	31	23	Ube2k Ube2g1 Ube2d3 Ube2r2 Ube2d2a Ube2d1 Ube2q2 Ube2ql1 Ube2f Ube2n Birc6 Ube2l3 Ube2e2 Ube2o Taf1 Ube2e1 Ube2w Ufc1 Ube2z Ube2h Ube2a Ube2s Ube2i
GOBP_DOPAMINE_TRANSPORT	0.0415579	0.314409	0.321776	0.474678	1.39816	31	9	Syt4 Gabbr1 Syt11 Syt5 Tor1a Syt13 Syt3 Rab3a Chrnb2
GOBP_NEURAL_CREST_CELL_DIFFERENTIATION	0.0415648	0.314409	0.245042	-0.528361	-1.38056	49	14	Fam172a Nrg1 Mef2c Mapk1 Nrp1 Nrp2 Acvr1 Ext1 Sema6d Coro1c Fbxl17 Htr2b Lrp6 Klhl12
GOBP_TISSUE_MORPHOGENESIS	0.0415822	0.314409	0.222056	-0.403987	-1.24056	334	108	Fgfr2 Inhba Robo2 Ror1 Tmeff2 Nrg1 Arhgap12 Robo1 Myo9a Greb1l Itga8 Fmn1 Znrf3 Mef2c Clasp2 Klhl3 Btrc Bmpr2 Tgfbr3 Fgf1 Rab10 Smurf1 Pkp2 Krt12 Ski Rbpj Gpc4 Pafah1b1 Mib1 Col4a1 Opa1 Nrp1 Nf2 Tiam1 Nrp2 Daam1 Ttc8 Stk3 Pkd1 Flrt3 Mrtfa Acvr1 Dlg1 Smurf2 Ext1 Arhgap35 Prickle2 Kdm2b Pgr Exoc4 Rala Brsk1 Mtor Abl1 Rpgrip1l Exoc5 Csmd1 Dlg3 Zfpm1 Ar Pten Lmo4 Traf6 Clasp1 Pkd2 Ajap1 Cyp7b1 Fem1b …
GOBP_REGULATION_OF_DENDRITIC_SPINE_MORPHOGENESIS	0.0419236	0.316309	0.245042	-0.552587	-1.40672	39	27	Arhgap44 Ppfia2 Ephb2 Abi2 Caprin1 Tanc2 Pak3 Srcin1 Camk2b Pafah1b1 Kif1a Shank3 Ube3a Sipa1l1 Eef2k Pten Stau2 Itpka Caprin2 Nlgn1 Dtnbp1 Dnm3 Zdhhc15 Ngef Lrrk2 Actr2 Dbn1
GOBP_NEGATIVE_REGULATION_OF_CELL_JUNCTION_ASSEMBLY	0.0419948	0.316309	0.252961	-0.673418	-1.47643	17	9	Robo2 Bcas3 Slit1 Clasp2 Rock2 Coro1c Pten Rock1 Dlc1
GOBP_ATP_SYNTHESIS_COUPLED_ELECTRON_TRANSPORT	0.0420851	0.316309	0.321776	0.372608	1.29882	76	24	Ndufb5 Ndufb9 mt-Nd4 Dguok Cyc1 mt-Co2 Cox4i1 mt-Co3 mt-Nd4l mt-Nd2 mt-Co1 Ndufs3 Ndufs2 mt-Cytb Ndufc2 Ndufb3 Ndufs7 Uqcr10 Cycs mt-Nd5 Chchd2 Ndufs8 Ndufa4 Sdha
GOMF_STEROID_BINDING	0.0421476	0.316309	0.321776	0.380808	1.30582	63	15	Atp1a1 Syp Pgrmc1 Cd81 Atp1a3 Calb1 Gramd1a Osbpl6 Insig2 Scap Stard5 Vdac1 Stard3 Soat1 Paqr7
GOBP_ORGANIC_ANION_TRANSPORT	0.0422097	0.316309	0.321776	0.310795	1.21594	184	25	Arl6ip1 Syt4 Psap Slc17a7 Gabbr1 Arl6ip5 Cd47 Slc25a14 Sv2a Slc38a2 Praf2 Rab3gap1 Slc25a5 Slc25a4 Slc2a6 Slc16a1 Slc35b1 Pla2g12a Slc1a1 Grm1 Slc35a2 Slc35c2 Slc35b4 Mfsd10 Slc3a2
GOBP_CANONICAL_WNT_SIGNALING_PATHWAY	0.0423992	0.317164	0.222056	-0.42704	-1.28739	199	79	Fgfr2 Hecw1 Gpc5 Rnf146 Mapk14 Cdk14 Eda Tle1 Tbl1x Wnk2 Znrf3 Ccny Ccdc88c Rps12 Btrc Apc Prkn Tnks Rbpj Gsk3b Stk3 Gnaq Nphp4 Dixdc1 Tbl1xr1 Csnk1g1 Chd8 Tmem131l Smurf2 Ext1 Csnk1g3 Pygo1 Ppm1b Tmem170b Dab2ip Tnks2 Usp47 Lrp6 Ttc21b Nfkb1 Pten Egr1 Usp8 Wnk1 Ccnyl1 Shisa6 Usp34 Apc2 Prdm15 Ctnnd2 Cdh2 Foxo3 Caprin2 Lgr4 Lats1 Ddx3x G3bp1 Src Ppm1a Fgf10 Otud5 Ubac2 Mllt3 Ubr5 Vps35 Mitf Pin1 …
GOBP_REGULATION_OF_MONONUCLEAR_CELL_MIGRATION	0.0425683	0.317863	0.321776	0.416652	1.39177	53	13	Calr Selenok Cd47 Ccn3 Lgmn Mia3 App Nbl1 Ptk2 Gas6 Creb3 Cd200 Ccl27a
GOMF_PROTEIN_SERINE_THREONINE_KINASE_INHIBITOR_ACTIVITY	0.0426667	0.318033	0.252961	-0.618574	-1.43137	24	11	Inka2 Spred2 Rptor Pkig Ywhag Prkar2a Pkia Spred1 Kat2b Prkar1a Hexim1
GOBP_CELL_CHEMOTAXIS	0.0428219	0.318098	0.321776	0.335264	1.2469	124	18	Bsg Calr Scg2 Cx3cl1 Ppib Vav3 Chga Kit Ccn3 Lgmn Ppia Coro1a Nbl1 Arrb2 Rps19 Ptk2 Gas6 Creb3
GOBP_PROTEIN_K63_LINKED_UBIQUITINATION	0.0428922	0.318098	0.24134	-0.539358	-1.39173	44	19	Traf3ip2 Peli1 Ube2g1 Prkn Rnf115 Traf3 Trip12 Nedd4 Sash1 Traf6 Arih2 Bfar Rnf8 Ube2n Ddx3x Gps2 Ubr5 Ube2e2 Ube2o
GOBP_CELLULAR_EXTRAVASATION	0.0429024	0.318098	0.321776	0.469086	1.39392	33	6	Thy1 Cx3cl1 Cd47 Sirpa Podxl2 Chst2
GOBP_RELAXATION_OF_MUSCLE	0.0430419	0.318571	0.321776	0.507929	1.4523	24	3	Atp1b1 Atp1a1 Chga
GOBP_MESENCHYMAL_CELL_DIFFERENTIATION	0.0431499	0.318809	0.224966	-0.454249	-1.32604	132	45	Fgfr2 Sdcbp Fam172a Nrg1 Ldlrad4 Mef2c Clasp2 Lims1 Mapk1 Tgfbr3 Spred2 Rbpj Rock2 Gsk3b Nrp1 Tiam1 Nrp2 Ppp2ca Acvr1 Ext1 Sema6d Coro1c Fbxl17 Htr2b Mtor Usf3 Dab2ip Lrp6 Ddx17 Klhl12 Pten Zfp64 Clasp1 Epha3 Rock1 Dag1 Spred1 Cdh2 Mark1 Sema7a Cdc42 Tasor Fgf10 Otud5 Gcnt2
GOBP_ERK1_AND_ERK2_CASCADE	0.043617	0.321695	0.222056	-0.442869	-1.30727	152	35	Fgfr2 Chrna7 Timp3 Ror1 Nrg1 Prkcz Ephb2 Ptprr Wnk2 Braf Ranbp9 Mapk1 Mfhas1 Lmo3 Tgfbr3 Fgf1 Ptger4 Spred2 Dstyk Ywhaz Nrp1 Ptk2b Dlg1 Dusp3 Synj2bp Garem1 Htr2a Htr2b Rapgef2 Dab2ip Abl1 Pdgfb Pten Grb10 Crkl
GOCC_TERTIARY_GRANULE_LUMEN	0.0437261	0.321882	0.321776	0.470571	1.38607	31	8	Cst3 Aldoa Ctsd Fth1 Timp2 Cant1 Golga7 Ggh
GOBP_POSITIVE_REGULATION_OF_ION_TRANSPORT	0.0437956	0.321882	0.321776	0.333418	1.27801	153	18	Arl6ip1 Atp1b1 Thy1 Scn1b Wfs1 Syt4 Gabbr1 Cx3cl1 Atp2b1 Atp1b2 Calm1 Flna Vmp1 Bax Mllt6 Stim2 Nlgn3 Rab3gap1
GOBP_RESPONSE_TO_MANGANESE_ION	0.0439473	0.322122	0.321776	0.603053	1.55655	17	4	Hspa5 Atp13a2 App Bace1
GOBP_STRESS_FIBER_ASSEMBLY	0.0439815	0.322122	0.231127	-0.492652	-1.36426	74	31	Ppm1e Tmeff2 Limch1 Clasp2 Sorbs1 Stmn1 Ptger4 Rock2 Coro2b Ccdc88a Nrp1 Nf2 Ttc8 Ptk2b Cul3 Tjp1 Mtor Abl1 Carmil1 Clasp1 Pak2 Rock1 Dlc1 Tsc1 Evl Arhgef10l Slc9a1 Cdc42 Alms1 Src Rac1
GOMF_PHOSPHATIDYLINOSITOL_3_PHOSPHATE_BINDING	0.044249	0.323518	0.321776	-0.573451	-1.44048	35	13	Dennd1a Sh3pxd2a Zfyve28 Snx13 Kif16b Snx4 Zfyve1 Wipi2 Snx24 Wdr45b Dab2ip Sestd1 Washc2
GOMF_MIRNA_BINDING	0.0444444	0.324383	0.245042	-0.598298	-1.41854	27	18	Hnrnpa2b1 Pum2 Zc3h7a Rc3h1 Ago1 Elavl1 Zc3h7b Rbm4 Ago2 Fmr1 Zfp346 Rbm10 Tut4 Ago3 Trim71 Tarbp2 Ago4 Tut7
GOBP_NUCLEOSIDE_TRIPHOSPHATE_BIOSYNTHETIC_PROCESS	0.0448189	0.326549	0.321776	0.388193	1.3171	66	12	Atp6v0c Aldoa Dguok Vps9d1 mt-Co2 mt-Atp6 Atp5d Atp5g2 Dnajc30 Eno1 Atp6v1a mt-Atp8
GOBP_CELL_MATRIX_ADHESION	0.0450644	0.327769	0.21925	-0.451082	-1.32086	137	59	Mkln1 Limch1 Bcas3 Rasa1 Eda Prkcz Ppfia2 Itga8 Cask Fmn1 Pip5k1a Nf1 Clasp2 Sorbs1 Lims1 Ptprj Rock2 Coro2b Gsk3b Itgbl1 Cttn Nrp1 Nf2 Tiam1 Pkd1 Arhgef7 Ptk2b Dusp3 Coro1c Ptprk Abl1 Pten Trpm7 Onecut2 Clasp1 Ajap1 Wdpcp Actn1 Epha3 Angptl3 Rock1 Dag1 Dlc1 Tsc1 Sgce Slc9a1 Map4k4 Jam3 Src Skap1 Rac1 Itga2 Tesk2 Pik3cb Pik3r1 Macf1 Ecm2 Dmtn Cdh13
GOBP_NEURON_CELLULAR_HOMEOSTASIS	0.0454166	0.32976	0.321776	0.503154	1.43864	24	8	Cx3cl1 Atp2b1 Atp2b2 Tyro3 Calb1 Slc8a2 Clcn3 Atp2b3
GOCC_NADH_DEHYDROGENASE_COMPLEX	0.0456224	0.330683	0.321776	0.45341	1.43285	43	16	Ndufb5 Ndufb9 mt-Nd4 Ndufa13 mt-Nd4l mt-Nd2 Ndufs3 Ndufb11 Ndufs2 Ndufc2 Ndufb3 Ndufs7 Ndufa11 mt-Nd5 Ndufs8 Ndufa4
GOMF_GLYCOLIPID_BINDING	0.0457302	0.330783	0.321776	0.602405	1.59981	18	7	Thy1 Psap Manf Rtn4r Gpaa1 Ppt1 Tpp1
GOBP_STRESS_ACTIVATED_PROTEIN_KINASE_SIGNALING_CASCADE	0.0457934	0.330783	0.216543	-0.440989	-1.30216	153	68	Sdcbp Magi3 Mapk14 Map2k4 Stk39 Grik2 Map4k3 Sh3rf1 Ccdc88c Mapk1 Mfhas1 Map3k3 Tgfbr3 Hipk3 Sh3rf3 Ptger4 Prkn Pja2 Pafah1b1 Tnik Stk3 Traf3 Fktn Dixdc1 Ptk2b Taok1 Dlg1 Mapk8 Dusp3 Mapk10 Klhdc10 Taok3 Phlpp1 Plcb1 Map3k7 Dab2ip Nfkb1 Sash1 Hipk2 Mapk9 Traf6 Crkl Map3k4 Map3k5 Mapk8ip3 Rasgrp1 Mid1 Tpd52l1 Map4k4 Rnf13 Cdc42 Mturn Gps2 Ccm2 Rb1cc1 Igf1r Arhgef6 Nbr1 Kat7 Ercc6 Prdx1 Pink1 Axin1…
GOBP_TRANSITION_METAL_ION_TRANSPORT	0.0462641	0.332985	0.321776	0.399466	1.37386	69	12	Slc22a17 Slc30a6 Slc39a10 Fth1 Atp2c1 Slc39a7 Ttyh1 Atp13a1 Mt3 Rab11b Slc1a1 Trpc1
GOBP_VESICLE_DOCKING	0.046285	0.332985	0.231127	-0.514567	-1.35906	53	21	Scfd2 Rab10 Kcnb1 Rab8b Stx3 Unc13b Vti1b Stxbp1 Stx19 Stx5a Stx12 Rab12 Vps11 Stx2 Snap25 Unc13a Cep83 Sytl2 Unc13c Stx6 Cplx2
GOBP_VACUOLAR_ACIDIFICATION	0.0463359	0.332985	0.321776	0.554187	1.52798	21	8	Atp6ap2 Atp6v0e2 Atp6v0a1 Grn Ppt1 Atp6v0d1 Tmem9 Cln5
GOCC_SNARE_COMPLEX	0.0465176	0.333191	0.321776	-0.554407	-1.4195	42	21	Stxbp5l Stxbp5 Vti1a Snx4 Stx3 Vti1b Vamp4 Stx19 Stx5a Stx12 Cplx1 Napb Sec22b Stx2 Snap25 Syn2 Stx6 Napa Snap47 Gosr2 Cplx2
GOBP_POSITIVE_REGULATION_OF_LAMELLIPODIUM_ORGANIZATION	0.0465409	0.333191	0.234393	-0.580708	-1.42511	31	17	Abi2 Cyfip1 Brk1 Pik3ca Arhgef7 Actr3 Coro1c Mtor Arpc2 Carmil1 Twf2 Akirin1 Cdc42 Src Rac1 Dnm2 Pik3r1
GOBP_POSITIVE_REGULATION_OF_LAMELLIPODIUM_ASSEMBLY	0.0466045	0.333191	0.24134	-0.619355	-1.41931	23	18	Abi2 Cyfip1 Brk1 Pik3ca Actr3 Mtor Arpc2 Twf2 Akirin1 Cdc42 Rac1 Dnm2 Pik3r1 Actr2 Fscn1 Wasf2 Ocln Nckap1
GOBP_EPHRIN_RECEPTOR_SIGNALING_PATHWAY	0.046798	0.333191	0.231127	-0.542402	-1.38876	42	15	Rasa1 Arhgef28 Ephb2 Pak3 Rbpj Tiam1 Fyn Arhgef7 Kalrn Crk Sipa1l1 Nck2 Epha6 Epha3 Anks1b
GOBP_MITOCHONDRION_LOCALIZATION	0.046798	0.333191	0.231127	-0.544238	-1.39346	42	13	Mark2 Sybu Wasf1 Agbl4 Mapt Agtpbp1 Map1b Spast Trak1 Opa1 Atcay Mef2a Lrpprc
GOBP_REGULATION_OF_HIPPO_SIGNALING	0.0469169	0.333191	0.24134	-0.675191	-1.4454	15	6	Mapk14 Shank2 Schip1 Mark3 Nf2 Wwc1
GOBP_POSITIVE_REGULATION_OF_BLOOD_CIRCULATION	0.047064	0.333191	0.321776	0.592457	1.5292	17	5	Atp1a1 Atp2a2 Chga Slc1a1 Tpm1
GOBP_RIBONUCLEOSIDE_TRIPHOSPHATE_BIOSYNTHETIC_PROCESS	0.0470827	0.333191	0.321776	0.426546	1.43637	56	12	Atp6v0c Aldoa Dguok Vps9d1 mt-Co2 mt-Atp6 Atp5d Atp5g2 Dnajc30 Eno1 Atp6v1a mt-Atp8
GOBP_CELLULAR_RESPONSE_TO_INORGANIC_SUBSTANCE	0.0471109	0.333191	0.321776	0.34466	1.30543	140	14	Hspa5 Prnp Calr Syt4 Syt11 Nptx1 Nsmce3 Cpne6 Atp13a2 Smpd1 Lgmn App Mt3 Syt5
GOMF_PHOSPHOPROTEIN_BINDING	0.0473441	0.333191	0.222056	-0.493389	-1.36703	72	33	Scaf4 Rasa1 Shc3 Mapk1 Btrc Scaf8 Pafah1b1 Shb Abl2 Uri1 Cbl Pik3r3 Cblb Mtor Crk Abl1 Tbk1 Nck2 Ywhae Nedd4 Pkd2 Ptpn3 Crkl Mid1 Snca Src Yes1 Irs1 Pin1 Pik3r1 Grb2 Ptpn11 Rb1
GOBP_CENTRAL_NERVOUS_SYSTEM_NEURON_DEVELOPMENT	0.0473934	0.333191	0.224966	-0.499592	-1.35508	61	24	Fgfr2 Agbl4 Mapt Ephb2 Agtpbp1 Slc4a10 Pafah1b1 Nova2 Cdh11 Nrp1 Dclk1 Nrp2 Nfib Arhgap35 Ogdh Rapgef2 Gabrb1 Dclk2 Pten Sptbn4 Plxna4 Adarb1 Gba2 Uqcrq
GOBP_NEGATIVE_REGULATION_OF_NEURON_PROJECTION_DEVELOPMENT	0.0474091	0.333191	0.321776	0.34461	1.24222	109	15	Itm2c Thy1 Ptprs Ptprg Dguok Hes1 Klk8 Gdi1 Rtn4r Rtn4 Flna Rufy3 Mt3 Sema6c Sema6b
GOBP_CARBOHYDRATE_DERIVATIVE_TRANSPORT	0.0475275	0.333191	0.321776	0.409852	1.36905	53	12	Psap Cd47 Slc50a1 Slc25a5 Slc25a4 Slc35b1 Slc35a2 Vldlr Slc35c2 Slc35b4 Slc35b2 Slc35a5
GOBP_GLYCEROPHOSPHOLIPID_CATABOLIC_PROCESS	0.0475473	0.333191	0.321776	0.549229	1.51431	21	5	Gde1 Abhd12 Gpcpd1 Abhd16a Enpp2
GOBP_METAL_ION_EXPORT	0.0476346	0.333191	0.321776	0.51285	1.50189	30	8	Atp1b1 Atp1a1 Atp2b1 Atp1a3 Atp1b2 Calm1 Slc8a2 Atp2b3
GOBP_APPENDAGE_DEVELOPMENT	0.0477248	0.333191	0.216543	-0.467071	-1.33861	103	31	Fgfr2 Plxna2 Zbtb16 Fmn1 Znrf3 Aff3 Bmpr2 Runx2 Pam Ski Rnf165 Chst11 Fbxw4 Ext1 Lmbr1 Mbnl1 Fbn2 Rpgrip1l Flvcr1 Wdpcp Med1 Tulp3 Pbx1 Crebbp Cacna1c Intu Rc3h2 Fgf10 Ece1 Prrx1 Kat2b
GOMF_CYCLIN_DEPENDENT_PROTEIN_KINASE_ACTIVITY	0.0477454	0.333191	0.237794	-0.61689	-1.40835	22	10	Cdkl5 Cdk14 Cdk17 Cdk12 Cdk13 Cdkl2 Cdk7 Cdk19 Cdkl4 Cdkl1
GOBP_POSITIVE_REGULATION_OF_PHAGOCYTOSIS	0.0477913	0.333191	0.321776	0.498164	1.42438	24	5	Calr Cd47 Sirpa Abca7 Gas6
GOBP_NEUTROPHIL_CHEMOTAXIS	0.0481845	0.335377	0.321776	0.494128	1.4414	29	5	Bsg Cx3cl1 Ppib Vav3 Ppia
GOCC_NEURON_PROJECTION_MEMBRANE	0.0483541	0.33566	0.321776	0.425658	1.37397	50	8	Thy1 Slc12a5 Atp6ap2 Gabbr1 Atp2b1 Atp2b2 Gabra1 Shisa7
GOBP_EXTRACELLULAR_MATRIX_DISASSEMBLY	0.0483849	0.33566	0.321776	0.49778	1.42328	24	5	Cst3 Ctsl Lrp1 Adam15 Ddr1
GOBP_HEART_TRABECULA_MORPHOGENESIS	0.0485564	0.335742	0.234393	-0.663162	-1.45395	17	4	Fhl2 Nrg1 Tgfbr3 Rbpj
GOBP_NEGATIVE_REGULATION_OF_BLOOD_VESSEL_ENDOTHELIAL_CELL_MIGRATION	0.0485564	0.335742	0.234393	-0.663573	-1.45485	17	4	Angpt2 Mecp2 Mef2c Map2k5
GOBP_REGULATION_OF_PROTEIN_DEACETYLATION	0.0486618	0.335918	0.224966	-0.518653	-1.36416	51	25	Akap8l Mapt Ski Spred2 Kdm5a Jdp2 Prkaa2 Kat14 Mapk8 Tppp Dyrk1a Fry Spred1 Tada2a Zzz3 Dr1 Pink1 Lrrk2 Yeats2 Prkaa1 Brms1 Sirt1 Ncapg2 Prkd1 Wdr5
GOBP_DENDRITE_EXTENSION	0.0488722	0.336266	0.227987	-0.573885	-1.42464	33	15	Rims2 Wasf1 Rims1 Rasal1 Rnf157 Nedd4l Cyfip1 Smurf1 Prkn Bcl11a Slc23a2 Cacng7 Spag9 Sh3gl2 Itsn2
GOBP_PROTEIN_K63_LINKED_DEUBIQUITINATION	0.0488722	0.336266	0.227987	-0.573036	-1.42253	33	14	Spata2 Usp50 Psmd14 Babam2 Otud7b Usp25 Zranb1 Uimc1 Usp7 Otud7a Atxn3 Desi2 Usp8 Brcc3
GOBP_DNA_METHYLATION	0.0490196	0.336729	0.224966	-0.53569	-1.38226	44	13	Tet3 Mecp2 Parp1 Ehmt1 Rlf Pik3ca Kmt2a Prmt7 Atf7ip Kmt2e Mbd2 Ctcf Dnmt3a
GOBP_PLATELET_DERIVED_GROWTH_FACTOR_RECEPTOR_SIGNALING_PATHWAY	0.0493218	0.337781	0.224966	-0.547052	-1.39124	38	18	Fer Nr4a3 Ptprj Plekha1 Nrp1 Cbl Ptpn12 Cblb Abl1 Pik3c2a Pdgfb Tiparp Zfand5 Snca Hip1r Src Sgpl1 Hip1
GOBP_TRABECULA_MORPHOGENESIS	0.0493333	0.337781	0.234393	-0.61129	-1.41452	24	6	Fhl2 Nrg1 Tgfbr3 Rbpj Ppargc1b Fbn2
GOCC_TRANSCRIPTION_REGULATOR_COMPLEX	0.0496957	0.33946	0.202072	-0.39789	-1.22169	326	103	Xrcc6 Tfdp2 Npas2 Thrb Hdac9 Rfx3 Tcf12 Sfpq Nr6a1 Ncoa2 Pou2f1 Nr4a1 Phf12 Bach2 Zbtb16 Nfat5 Snapc3 Tle1 Jazf1 Tbl1x Ncoa6 Nr4a3 Rbbp4 Runx2 Parp1 Ski Eya3 Rbpj Med27 Clock Arnt2 Nfatc3 Tbl1xr1 Lin52 Atf6 Nfyb Cebpg Bdp1 Wwox Rbl2 Mms19 Mta3 Sub1 Sin3a Crebzf Brf1 Zfpm1 Naa15 Atf7ip Trerf1 Hipk2 Yy1 Lmo4 Mef2a Ccnh Mier1 Rcor3 Med23 Npas4 Bin1 Cdk7 Taf4b Med1 Prdm10 Pbx1 Crebbp Spen Med14 Aatf …
GOBP_INORGANIC_ANION_TRANSPORT	0.0497401	0.33946	0.321776	0.351176	1.29116	98	17	Prnp Slc12a5 Slc17a7 Gabra1 Clcn4 Slc25a14 Ttyh1 Clcn3 Pcyox1 Slc25a3 Ank Gpr89 Vdac3 Slc1a1 Vdac1 Ano8 Clcc1
GOMF_TRANSMITTER_GATED_CHANNEL_ACTIVITY	0.0499376	0.340255	0.224966	-0.566867	-1.41771	34	14	Chrna7 Gabra4 Grid2 Grik2 Gabrg3 Grin1 Gria3 Gabrb2 Gabrb3 Ptk2b Gabrb1 Gria2 Gabra5 Gabrg2
GOBP_REGULATION_OF_CALCIUM_ION_TRANSPORT_INTO_CYTOSOL	0.0500348	0.340366	0.321776	0.375901	1.289	63	15	Prnp Thy1 Cx3cl1 Tmbim6 Calm1 Bax Coro1a Ubash3b Jph4 Trpc1 Tmem38a Chd7 Nos1 Calm3 Sri
GOBP_MICROTUBULE_CYTOSKELETON_ORGANIZATION	0.0502513	0.341286	0.199915	-0.386172	-1.19764	461	138	Mark2 Hnrnpu Bicd1 Bcas3 Mapt Ppp1r12a Ttll11 Fer Prkcz Nav3 Ckap5 Tbcd Mecp2 Srgap2 Tbcel Trim37 Stag1 Ranbp9 Dync1li1 Ccdc88c Clasp2 Sdccag8 Apc Dock7 Spire1 Fmn2 Map1b Stmn1 Togaram1 Spast Tnks Mark3 Rock2 Gsk3b Eml1 Pafah1b1 Ccdc88a Ttll5 Camsap1 Dctn1 Stag2 Prkaa2 Cep120 Lrrc49 Pkd1 Dixdc1 Arhgef7 Slain1 Fgf13 Taok1 Dlg1 Crmp1 Ino80 Xpo1 Hook1 Chmp3 Clip1 Camsap2 Brsk1 Clip2 Map7 Rnf19a Vamp…
GOBP_AMINO_ACID_TRANSPORT	0.0504358	0.341976	0.321776	0.349814	1.28615	98	13	Arl6ip1 Syt4 Slc17a7 Gabbr1 Arl6ip5 Sv2a Slc38a2 Praf2 Slc7a4 Rab3gap1 Slc1a1 Grm1 Slc3a2
GOCC_EXTRINSIC_COMPONENT_OF_MEMBRANE	0.0505155	0.341976	0.202072	-0.41474	-1.25822	223	86	Snap91 Usp50 Syn3 Stac Stk39 Fer Cnksr2 Cdh8 Stxbp5 Farp1 Syn1 Apc Vps13d Aak1 Cyth3 Pik3ca Cyth1 Trio Cdh11 Tiam1 Gng2 Fyn Gnaq Sec23a Kif1a Cdh12 Mtmr3 Shank3 Ptk2b Zfyve1 Esyt2 Wipi2 Pik3c2b Gnai3 Gnb1 Pik3r3 Mgll Wdr45b Kalrn Gripap1 Ctnna2 Cdh18 Pik3c2a Cdh10 Gng7 Rgs8 Wdfy3 Socs7 Akap9 Mal Dnaja3 Crkl Gnb5 Cdh6 Usp8 Bin1 Coq5 Fmr1 Snx10 Gba2 Picalm Snx5 Rab7 Apc2 Efcab7 Cdh2 Gng12 Tnk2 Gna1…
GOBP_REGULATION_OF_LEUKOCYTE_PROLIFERATION	0.0508108	0.343409	0.321776	0.356841	1.2951	95	14	Prnp Selenok Ndfip1 Cd81 Slc39a10 Vav3 Hes1 Csf2ra Glmn Mapk8ip1 Tnfrsf21 Coro1a Il27 Ptk2
GOBP_REGULATION_OF_ENDOTHELIAL_CELL_DIFFERENTIATION	0.0509383	0.343409	0.231127	-0.667058	-1.42799	15	8	Zeb1 Ppp1r12a Rock2 Plcb1 Rock1 Add1 Vezf1 Foxj2
GOBP_NEGATIVE_REGULATION_OF_BLOOD_CIRCULATION	0.0511353	0.343409	0.321776	0.575729	1.45887	15	3	Atp1a1 Atp2a2 Sri
GOCC_CYTOPLASMIC_MICROTUBULE	0.0511571	0.343409	0.21925	-0.509357	-1.3453	53	20	Mtus2 Sybu Bicd1 Bcas3 Reep1 Clasp2 Apc Togaram1 Arfgef2 Pafah1b1 Clmp Rpgrip1l Reep3 Fbxw11 Mapre2 Clasp1 Mapre3 Arl6 Mid1 Apc2
GOBP_CELLULAR_RESPONSE_TO_ALCOHOL	0.0513126	0.343409	0.216543	-0.502265	-1.34852	57	22	Inhba Adcy8 Sgk1 Adcy1 Adcy2 Ptger4 Prkce Prkaa2 Gng2 Klf9 Acaca Xrn1 Itpr2 Slc23a2 Gnb1 Lrp6 Npas4 Dnmt3a Dag1 Gramd1b Foxo3 Rad51
GOBP_MULTICELLULAR_ORGANISMAL_RESPONSE_TO_STRESS	0.0514706	0.343409	0.21925	-0.532851	-1.37992	45	16	Npas2 Grik2 Ephb2 Fbxl20 Mecp2 Grm7 Mef2c Ext1 Rps6kb1 Prkcg Mtor D130043K22Rik Pten Brinp1 Gabra5 Als2
GOBP_GLANDULAR_EPITHELIAL_CELL_DIFFERENTIATION	0.0515464	0.343409	0.224966	-0.590074	-1.41026	28	6	Fgfr2 Rfx3 Rheb Gsk3b Clock Ext1
GOBP_CARDIAC_SEPTUM_DEVELOPMENT	0.0517039	0.343409	0.213928	-0.500335	-1.36405	63	15	Fgfr2 Robo2 Robo1 Nsd2 Bmpr2 Tgfbr3 Rbpj Nrp1 Nrp2 Trip11 Acvr1 Ank2 Ap2b1 Zfpm1 Lmo4
GOBP_ACTIN_NUCLEATION	0.0517241	0.343409	0.21925	-0.536149	-1.37275	42	16	Wasf1 Abi2 Fmn1 Cyfip1 Brk1 Spire1 Fchsd2 Arpc5 Actr3 Arpc1a Ctnna2 Wasf3 Arpc2 Evl Hip1r Jmy
GOMF_DYNEIN_LIGHT_INTERMEDIATE_CHAIN_BINDING	0.0517241	0.343409	0.227987	-0.615018	-1.40407	22	6	Dnah9 Rab11fip3 Dynll1 Ccdc88c Ccdc88a Hook1
GOBP_POSITIVE_REGULATION_OF_AXON_EXTENSION	0.0517879	0.343409	0.21925	-0.553739	-1.40075	36	13	Cdkl5 Dscam Mapt Cyfip1 Shtn1 Bmpr2 Map1b Pafah1b1 Nrp1 Trpc5 Zfyve27 Twf2 Rab11a
GOMF_EXTRACELLULAR_LIGAND_GATED_ION_CHANNEL_ACTIVITY	0.0517879	0.343409	0.21925	-0.553738	-1.40075	36	20	Chrna7 Gabra4 Grid2 Grik2 Gabrg3 Grin1 Gria3 Gabrb2 Gabrb3 Ptk2b Gabrb1 Gria2 Gabra5 Gabrg2 Gabra3 P2rx4 Grid1 Glrb Grin2a Grik4
GOBP_NEGATIVE_REGULATION_OF_COLD_INDUCED_THERMOGENESIS	0.0518331	0.343409	0.222056	-0.575815	-1.41647	32	14	Ip6k1 Plcl2 Rheb Npr3 Dock7 Rbpj Nova2 Lnpep Acot13 Lgr4 Zfp423 Abhd6 Rb1 Nova1
GOBP_SEQUESTERING_OF_CALCIUM_ION	0.0518708	0.343409	0.321776	0.389179	1.35036	77	17	Hsp90b1 Calr Thy1 Cx3cl1 Itpr1 Calm1 Bax Coro1a Ubash3b Jph4 Trpc1 Tmem38a Mtln Chd7 Nos1 Calm3 Sri
GOBP_CALCIUM_ION_TRANSPORT	0.0520906	0.344322	0.321776	0.295657	1.16241	249	38	Prnp Atp1b1 Thy1 Selenok Wfs1 Saraf Cx3cl1 Slc24a5 Atp2a2 Atp2b1 Atp2b2 Tmbim6 Tmco1 Itpr1 Ramp2 Grin2b Hes1 Cbarp Calm1 Atp2c1 Slc8a2 Ramp1 Vmp1 Bax Stim2 Tspan13 Atp2b3 Mchr1 Coro1a Arrb2 Vdac1 Ubash3b Slc3a2 Jph4 Catsper2 Trpc1 Gas6 Tmem38a
GOBP_POSITIVE_REGULATION_OF_NEURAL_PRECURSOR_CELL_PROLIFERATION	0.0523928	0.345509	0.321776	0.495451	1.42626	25	4	Cx3cl1 Nap1l1 Smarcd3 Hif1a
GOBP_MESODERM_MORPHOGENESIS	0.0524345	0.345509	0.21925	-0.566088	-1.41576	34	7	Fgfr2 Inhba Itga8 Bmpr2 Nf2 Acvr1 Exoc4
GOCC_PROTEIN_PHOSPHATASE_TYPE_2A_COMPLEX	0.0525624	0.345707	0.224966	-0.657322	-1.42669	16	9	Ppp2r5e Ppp2r2b Ppp2ca Ppp2r3a Ppp2r2c Ppp2r5a Ppp2cb Ppp2r1b Ppp2r5c
GOMF_NEUROTRANSMITTER_RECEPTOR_ACTIVITY	0.0528846	0.345707	0.213928	-0.504954	-1.35071	56	20	Chrna7 Htr4 Gabra4 Grid2 Grik2 Olfr239 Gabrg3 Grin1 Gria3 Gabrb2 Gabrb3 Ptk2b Htr2a Htr2b Gabrb1 Chrm3 Gria2 Gabra5 Grm5 Gabrg2
GOBP_NEGATIVE_REGULATION_OF_ORGANIC_ACID_TRANSPORT	0.0528885	0.345707	0.321776	0.573747	1.45384	15	4	Gabbr1 Arl6ip5 Akt2 Akt1
GOMF_CYCLIN_BINDING	0.0529801	0.345707	0.224966	-0.598691	-1.39815	25	7	Xrcc6 Cdk14 Cdk12 Cul3 Cdk13 Rbm4 Usp2
GOBP_ACTIN_CYTOSKELETON_REORGANIZATION	0.0531178	0.345707	0.208955	-0.483734	-1.34096	73	20	Mkln1 Bcas3 Fer Pip5k1a Cd2ap Thsd7b Mcu Thsd7a Rictor Cttn Nrp1 Tnik Abl2 Ptk2b Plec Cdc42bpa Tjp1 Rala Sipa1l1 Abl1
GOBP_NEURON_PROJECTION_REGENERATION	0.0531501	0.345707	0.321776	0.451596	1.42587	42	7	Thy1 Ptprs Klk8 Rtn4r Omg Flna Grn
GOBP_REGULATION_OF_CELL_CYCLE_PROCESS	0.0533736	0.345707	0.193813	-0.385957	-1.19644	450	176	Hecw2 Inhba Sfpq Mapk14 Hnrnpu Tom1l2 Babam2 Nsmce2 Myo16 Rab11fip3 Ambra1 Wac Mecp2 Klhl22 Trim37 Dync1li1 Hdac8 Apc Spast Tnks Cdc27 Zwint Ankrd17 Prkce Rock2 Slf2 Prpf40a Dctn1 Wapl Clock Cep120 Pkd1 Trp53bp1 Rptor Ppp2ca Acvr1 Taok1 Dlg1 Cul3 Cul4a Slf1 Rprd1b Ino80 Txlng Xpo1 Uimc1 Taok3 Apbb2 Chmp3 Plcb1 Brsk1 Aven Rbl2 Insr Snd1 Dab2ip Atr Gigyf2 Anapc1 Dot1l Usp47 Cdk13 Cdc73 Mta3 Pdgfb S…
GOCC_ACTIN_FILAMENT_BUNDLE	0.0534629	0.345707	0.213928	-0.513031	-1.35213	52	16	Ror1 Limch1 Ablim1 Prkcz Nebl Myh10 Sorbs1 Daam1 Ablim3 Sipa1l3 Ldb3 Actn1 Pls3 Actn4 Lpp Synpo
GOBP_NEGATIVE_REGULATION_OF_INFLAMMATORY_RESPONSE	0.0535059	0.345707	0.321776	0.392557	1.3501	69	10	Selenos Cx3cl1 Syt11 Ndfip1 Plk2 Sirpa Tyro3 Ccn3 Grn Psma1
GOBP_STEROID_BIOSYNTHETIC_PROCESS	0.0535485	0.345707	0.321776	0.362309	1.31386	104	24	Atp1a1 Hmgcr Cyp46a1 Dkk3 Por Abca2 Hsd17b12 Osbpl6 Plpp6 Msmo1 Ebp Insig2 Scap Sqle Stard3 H2-Ke6 Erg28 Mbtps1 Fdps Osbpl9 Nsdhl Abcd3 Cyb5r1 Sc5d
GOBP_PIGMENT_BIOSYNTHETIC_PROCESS	0.0536095	0.345707	0.321776	0.421399	1.37805	51	13	Pgrmc1 Cox10 Slc24a5 Tmem14c Nfe2l1 Tmem14a Cpox Fech Trpc1 Uros Abcb6 Abcb10 Ctns
GOBP_POSITIVE_REGULATION_OF_CREB_TRANSCRIPTION_FACTOR_ACTIVITY	0.0536193	0.345707	0.224966	-0.665236	-1.42409	15	4	Adcy8 Adcy1 Camk1d Crtc3
GOBP_NEUTROPHIL_MIGRATION	0.0536551	0.345707	0.321776	0.491652	1.48004	36	6	Bsg Cx3cl1 Ppib Vav3 Jagn1 Ppia
GOMF_POTASSIUM_CHANNEL_REGULATOR_ACTIVITY	0.0536829	0.345707	0.216543	-0.559366	-1.39895	34	16	Sgk1 Rasa1 Prkcz Wnk2 Nedd4l Dlg1 Ywhae Kcnip4 Akap9 Wnk1 Chp1 Kcnab2 Kcnmb4 Kcnip2 Kcns3 Dpp6
GOBP_EMBRYONIC_MORPHOGENESIS	0.0536981	0.345707	0.193813	-0.401227	-1.22976	311	95	Fgfr2 Inhba Mmp16 Zeb1 Hira Zbtb16 Ephb2 Itga8 Mef2c Nr4a3 Clasp2 Aff3 Mapk1 Map2k5 Bmpr2 Runx2 Ski Rock2 Mib1 Opa1 Kif16b Nf2 Dscaml1 Stk3 Acvr2a Flrt3 Atp8a2 Chst11 Acvr1 Dlg1 Fbxw4 Cul3 Ext1 Sobp Arhgap35 Lmbr1 Kdm2b Mbnl1 Exoc4 Fbn2 Rala Htr2b Abl1 Rpgrip1l Cdc73 Fbn1 Myo6 Mbp Cdon Flvcr1 Sod1 Ar Hipk2 Rnf2 Lmo4 Traf6 Clasp1 Pkd2 Wdpcp Wnk1 Setd2 Rock1 Med1 Dag1 Dlc1 Ythdf2 Tulp3 Pbx1 Crebbp …
GOBP_REGULATION_OF_T_CELL_PROLIFERATION	0.0544461	0.349987	0.321776	0.41425	1.40743	59	10	Prnp Selenok Ndfip1 Cd81 Hes1 Glmn Mapk8ip1 Tnfrsf21 Coro1a Il27
GOMF_GDP_BINDING	0.054567	0.349991	0.208955	-0.498277	-1.34329	58	13	Rab28 Diras2 Rheb Dync1li1 Rras2 Rab10 Rap2b Rab8b Rit2 Trim23 Gnai3 Rala Mras
GOBP_ZYMOGEN_ACTIVATION	0.0546133	0.349991	0.321776	0.490265	1.43396	28	10	Ctsl Ctsz Lgmn Asph Cycs Eno1 Pgk1 Dhcr24 Furin Hpn
GOBP_RESPONSE_TO_PROSTAGLANDIN	0.0549598	0.351141	0.222056	-0.663247	-1.41983	15	8	Tgfbr3 Ptger4 Prkce Prkaa2 Gng2 Acaca Gnb1 Yy1
GOMF_INWARD_RECTIFIER_POTASSIUM_CHANNEL_ACTIVITY	0.0549598	0.351141	0.222056	-0.662732	-1.41873	15	5	Kcnn2 Kcnj3 Kcnh7 Kcnj6 Kcnj13
GOBP_EXPORT_ACROSS_PLASMA_MEMBRANE	0.0552217	0.352279	0.321776	0.459485	1.39858	39	8	Atp1b1 Atp1a1 Atp2b1 Atp1a3 Atp1b2 Calm1 Slc8a2 Atp2b3
GOBP_CYCLIC_NUCLEOTIDE_MEDIATED_SIGNALING	0.0554187	0.353	0.2114	-0.53615	-1.37331	41	14	Adcy1 Adcy2 Rnf157 Pde3b Ksr1 Pde4d Cap2 Ptk2b Pex5l Gucy1b1 Htr2b Rapgef2 Kcnc2 Akap6
GOBP_HORMONE_BIOSYNTHETIC_PROCESS	0.0556596	0.353875	0.321776	0.481727	1.44163	32	7	Atp1a1 Dkk3 Por Hsd17b12 Chst9 Stard3 H2-Ke6
GOCC_CELL_CELL_JUNCTION	0.0557244	0.353875	0.190023	-0.400197	-1.22565	309	115	Frmd4a Sdcbp Magi3 Ccdc85a Add3 Frmd5 Prkcz Abi2 Tbcd Lin7a Cask Fmn1 Cdh8 Cd2ap Vapa Ildr2 Sorbs1 Sdccag8 Lims1 Ptprj Bmpr2 Apc Rab10 Pkp2 Cyth3 Pik3ca Ybx3 Cyth1 Clmp Cdh11 Rap2b Nf2 Tiam1 Cadm1 Nphp4 Flrt3 Cdh12 Actr3 Stx3 Fgf13 Dlg1 Ank2 Cdc42bpa Prkcg Epb41l4b Sipa1l3 Tjp1 Trpc4 Rapgef2 Ywhah Adgrl3 Ptprk Trpc6 Ctnna2 Cdh18 Rpgrip1l Ssx2ip Cdh10 Dlg3 Ldb3 Pcdh9 Kirrel3 Pkd2 Cntnap2 Scn1a Aja…
GOBP_REGULATION_OF_MITOTIC_NUCLEAR_DIVISION	0.056272	0.356814	0.204295	-0.496743	-1.35802	64	24	Tom1l2 Nsmce2 Klhl22 Dync1li1 Apc Cdc27 Zwint Cul3 Insr Cdk13 Pdgfb Cul9 Cdk5rap2 Cdc23 L3mbtl1 Cdc42 Pin1 Atm Rb1 Pcid2 Anapc4 Obsl1 Tpr Tom1l1
GOBP_NEGATIVE_REGULATION_OF_ORGANELLE_ASSEMBLY	0.0567201	0.359113	0.208955	-0.539745	-1.37403	39	20	Trim37 Mphosph9 Evi5l Fez2 Cdk5rap2 Sec22b Map4 Tbc1d30 Chmp4b Mtm1 Kif24 Becn1 Tmem39a Kat2b Dnm2 Rbm14 Pink1 Lrrk2 Gdi2 Ccp110
GOBP_REGULATION_OF_CELL_CYCLE_PHASE_TRANSITION	0.0572597	0.361985	0.188204	-0.403356	-1.22839	275	98	Hecw2 Inhba Mapk14 Babam2 Nsmce2 Myo16 Ambra1 Wac Mecp2 Klhl22 Dync1li1 Apc Cdc27 Zwint Ankrd17 Clock Pkd1 Trp53bp1 Rptor Ppp2ca Acvr1 Taok1 Dlg1 Cul3 Cul4a Ino80 Uimc1 Taok3 Apbb2 Plcb1 Brsk1 Aven Rbl2 Atr Gigyf2 Dot1l Usp47 Cdc73 Mta3 Sin3a Kcnh5 Kmt2e Pten Appl1 Brd4 Ctdspl Pkd2 Ccnh Fem1b Mn1 Cdk7 Rab11a Brcc3 Pkia Appl2 Cdk5rap2 Pbx1 Cdc23 Senp2 Riok2 Babam1 Dyrk3 Chmp4c Ddx3x Msh2 Nsun2 Mrn…
GOBP_NEGATIVE_REGULATION_OF_LEUKOCYTE_APOPTOTIC_PROCESS	0.0575183	0.362852	0.321776	0.564033	1.52706	19	6	Selenos Slc39a10 Ormdl3 Gas6 Hif1a Slc46a2
GOBP_RESPONSE_TO_CADMIUM_ION	0.0575695	0.362852	0.321776	0.452337	1.34415	33	12	Prnp Kit Mt3 Ercc1 Abcb6 Sumo1 Chuk Slc30a1 Akt1 Npc1 Gpi1 Ogg1
GOCC_NEURON_SPINE	0.0583864	0.36745	0.190023	-0.434812	-1.28703	156	61	Lrrc4 Kcnn2 Frmpd4 Arhgap44 Syndig1 Grm3 Usp50 Pde4b Zfp804a Cpeb4 Shank2 Grid2 Slc8a3 Mapt Arhgap32 Ppfia2 Ephb2 Abi2 Itga8 Rgs7bp Grin1 Asic2 Srgap2 Tanc2 Cyfip1 Dgki Farp1 Map1b Gria3 Arfgef2 Abhd17c Kcnd2 Cttn Dip2a Shank3 Ptk2b Abr Sipa1l1 Kcna4 Abhd17b Eef2k Neurl1a Ppp1r9a Nedd4 Ppp1cc Gria2 Dock10 Grm5 Actn1 Kcnd3 Usp8 Fmr1 Als2 Itpka Anks1b Palm Cttnbp2 Apba1 Shisa6 Shank1 Synpo
GOBP_HISTONE_H3_K9_MODIFICATION	0.0585366	0.367844	0.204295	-0.528113	-1.364	43	22	Mecp2 Setd7 Setd5 Ehmt1 Zfp369 Kdm4c Kmt2a Setdb1 Jarid2 Ash1l Arid4b Kat2b Lmna Sirt6 Atrx Sirt1 Hdac5 Zfp451 Kdm4d Kdm3a Kdm1a Rif1
GOCC_PERIKARYON	0.0587878	0.368871	0.321776	0.343884	1.26591	116	17	Olfm1 Slc12a5 Scn1b Syt11 Penk Ptprs Rnf112 Cpne6 Kcnk1 Ptprn Dhx36 Rtn4r Ndn Slc8a2 Flna Rufy3 App
GOBP_RNA_MEDIATED_GENE_SILENCING_BY_INHIBITION_OF_TRANSLATION	0.0589812	0.369534	0.213928	-0.656351	-1.40507	15	11	Tnrc6c Ago1 Rbm4 Ago2 Ddx6 Ago3 Trim71 Eif4g1 Eif4enif1 Tnrc6a Ago4
GOBP_CELL_DIVISION	0.0594159	0.370117	0.183024	-0.383407	-1.18706	438	125	Fgfr2 Dis3l2 Hnrnpu Cdk14 Rasa1 Zbtb16 Babam2 Senp5 Nsmce2 Ckap5 Rab11fip3 Klhl22 Stag1 Cd2ap Sptbn1 Myh10 Dync1li1 Ccny Clasp2 Itgb3bp Apc Fgf1 Dock7 Spire1 Fmn2 Stmn1 Ppp1cb Rab10 Spast Tnks Cdc27 Tent4b Zwint Prkce Rock2 Pafah1b1 Prpf40a Dctn1 Stag2 Wapl Usp37 Kat14 Evi5 Dixdc1 Actr3 Pds5b Fgf13 Plec Cul3 Usp9x Ext1 Ino80 Chmp3 Gnai3 Garem1 Rala Htr2b Rbl2 Ccnt1 Nek9 Anapc1 Cenpc1 Pdgfb Nek1 N…
GOBP_MAMMARY_GLAND_MORPHOGENESIS	0.0595238	0.370117	0.2114	-0.590988	-1.39011	26	10	Fgfr2 Btrc Pgr Csmd1 Ar Nrg3 Med1 Kdm5b Src Fgf10
GOBP_PHOSPHATIDYLINOSITOL_3_PHOSPHATE_BIOSYNTHETIC_PROCESS	0.0595238	0.370117	0.2114	-0.621042	-1.39766	20	15	Synj1 Pik3ca Inpp4b Pik3c2b Pik3r3 Pik3c2a Pikfyve Pik3c3 Becn1 Pik3cb Atm Inpp4a Ocrl Uvrag Synj2
GOBP_NEGATIVE_REGULATION_OF_CELL_MATRIX_ADHESION	0.0596026	0.370117	0.2114	-0.612002	-1.38803	21	16	Bcas3 Rasa1 Cask Nf1 Clasp2 Nf2 Coro1c Pten Ajap1 Dlc1 Map4k4 Src Pik3r1 Dmtn Dusp22 Nexmif
GOBP_REGULATION_OF_KERATINOCYTE_PROLIFERATION	0.0596026	0.370117	0.2114	-0.636377	-1.4049	18	9	Fgfr2 Cask Klf9 Epb41l4b Ptprk Med1 Intu Stxbp4 Fgf10
GOBP_SALIVARY_GLAND_DEVELOPMENT	0.0596026	0.370117	0.2114	-0.636738	-1.4057	18	6	Fgfr2 Eda Polb Clcn2 Nrp1 Nfib
GOMF_UBIQUITIN_LIKE_PROTEIN_SPECIFIC_PROTEASE_ACTIVITY	0.0598007	0.370447	0.191892	-0.458589	-1.31369	102	42	Usp50 Desi1 Psmd14 Senp5 Otud7b Usp25 Usp31 Usp3 Senp7 Zranb1 Usp37 Usp32 Usp9x Usp7 Mindy3 Usp24 Usp47 Usp54 Usp30 Usp12 Psmd7 Otud7a Atxn3 Desi2 Usp2 Usp4 Usp8 Atg4b Ufd1 Brcc3 Usp34 Vcpip1 Senp2 Cops4 Uspl1 Mindy4 Zup1 Alg13 Usp38 Usp10 Otud5 Tank
GOBP_NEGATIVE_REGULATION_OF_CELLULAR_CATABOLIC_PROCESS	0.0599174	0.370447	0.184706	-0.421503	-1.26997	197	74	Sdcbp Timp3 Ogt Mapk14 Hnrnpu Traf3ip2 Timp4 Wac Klhl22 Eif4g3 Nell1 Tlk2 Usp25 Tent5d Foxk2 Herc1 Nbas Tab2 Tent4b Pik3ca Ybx3 Tent2 Foxk1 N4bp1 Fhit Mgat3 Prkcg Hnrnpc Elavl1 Usp7 Htr2b Larp4b Mtor Dab2ip Mettl16 Usp30 Syncrip Tardbp Hipk2 Fez2 Rybp Rpl5 Ptpn3 Lrpprc Rubcn Fmr1 Tbc1d14 Rock1 Rbm10 Styx Elavl4 Tsc1 Clec16a Snca Sec22b Eif4e Qsox1 Nsun2 Park7 Chmp4b Csnk2a2 Mtm1 Vps35 Becn1 Tmem3…
GOBP_RESPONSE_TO_MITOCHONDRIAL_DEPOLARISATION	0.0599201	0.370447	0.2114	-0.637829	-1.41251	19	10	Atpif1 Ambra1 Prkn Sqstm1 Huwe1 Htra2 Gps2 Becn1 Pink1 Cdc37
GOBP_HEART_GROWTH	0.060049	0.370699	0.202072	-0.526791	-1.36423	45	15	Fgfr2 Mapk14 Mef2c Tgfbr3 Rbpj Sorbs2 Jarid2 Kcnk2 Pten Yy1 Akap6 Tomm70a Dipk2a Basp1 Arid2
GOMF_NADPLUS_KINASE_ACTIVITY	0.0603217	0.371459	0.2114	-0.655891	-1.40409	15	7	Dgkg Dgki Dgkh Agk Dgkz Nadk Dgkb
GOMF_COPPER_ION_BINDING	0.0603489	0.371459	0.321776	0.45301	1.33434	31	6	Prnp mt-Co2 Atp13a2 Mt3 Cuta Sco2
GOBP_NEGATIVE_REGULATION_OF_MACROAUTOPHAGY	0.0606827	0.372968	0.204295	-0.563687	-1.38664	32	18	Pik3ca Mtor Usp30 Fez2 Rubcn Tsc1 Clec16a Sec22b Qsox1 Chmp4b Mtm1 Becn1 Tmem39a Lzts1 Pink1 Lrrk2 Rnf41 Ubqln4
GOBP_PROTEIN_CATABOLIC_PROCESS_IN_THE_VACUOLE	0.0616964	0.378411	0.321776	0.559587	1.51502	19	9	Cd81 Vps13a Atp13a2 Lrp1 Tpp1 Tmem106b Tmem199 Rnf128 Dpp7
GOBP_AMINO_ACID_IMPORT_ACROSS_PLASMA_MEMBRANE	0.0617483	0.378411	0.321776	0.492659	1.44276	30	5	Arl6ip1 Arl6ip5 Slc1a1 Grm1 Slc3a2
GOBP_NEGATIVE_REGULATION_OF_LIPID_BIOSYNTHETIC_PROCESS	0.0619697	0.379036	0.321776	0.448789	1.3336	33	10	Atp1a1 Dkk3 Abca2 Ormdl3 Insig2 Pdgfa Scap Ormdl2 Acadvl Lpcat1
GOBP_NEGATIVE_REGULATION_OF_HYDROLASE_ACTIVITY	0.0620306	0.379036	0.321776	0.308911	1.20843	169	23	Prnp Arl6ip1 Spink8 Pcsk1n Ctsb Cst3 Tmed2 Por Tmbim6 Spock2 Sorl1 Aplp2 Lrp1 App Tmed10 Gapdh Mt3 Serpina3n Csnk2a1 Sort1 Pebp1 Arrb2 Timp2
GOCC_I_BAND	0.0622877	0.379106	0.190023	-0.467555	-1.30726	81	33	Kcnn2 Fhl2 Pde4b Jph1 Ppp1r12a Nebl Ppp1r12b Fhod3 Plec Ank2 Dmd Sorbs2 Ppp3cb Ldb3 Scn1a Actn1 Bin1 Nexn Actn4 Dst Cacna1c Synpo Ryr1 Ryr3 Cacna1d Scn3b Ppp2r5a Cavin4 Nos1ap Ryr2 Mtm1 Scn8a Kat2b
GOMF_MOLECULAR_FUNCTION_ACTIVATOR_ACTIVITY	0.0623363	0.379106	0.321776	0.480687	1.40219	29	11	Atp1b1 Atp1b2 Ahsa1 Dnajc10 Tor1aip2 Dnaja2 Dnaja1 Dnajc2 Rab3a Akt1 Dnajb2
GOBP_IRON_ION_HOMEOSTASIS	0.0624054	0.379106	0.321776	0.415447	1.34102	50	12	Slc22a17 Ndfip1 Atp6ap1 Fth1 Atp13a2 Glrx3 Atp6v0d1 Cyb561 Abcb6 Atp6v1a Sri Hif1a
GOBP_TETRAPYRROLE_BIOSYNTHETIC_PROCESS	0.062454	0.379106	0.321776	0.490578	1.43666	30	11	Pgrmc1 Cox10 Tmem14c Nfe2l1 Tmem14a Cpox Fech Uros Abcb6 Sucla2 Abcb10
GOBP_HISTONE_H3_K4_TRIMETHYLATION	0.0625832	0.379106	0.206588	-0.629255	-1.39352	19	6	Ogt Tet3 Tet2 Kmt2a Nfyb Kmt2e
GOBP_MITOTIC_SISTER_CHROMATID_COHESION	0.0625832	0.379106	0.206588	-0.633299	-1.40247	19	11	Nsmce2 Tnks Slf2 Pds5b Slf1 Pogz Pds5a Smc5 Naa50 Rb1 Atrx
GOCC_NUCLEAR_SPECK	0.0628803	0.379501	0.17822	-0.39401	-1.21046	343	112	Luc7l2 Cpsf6 Scaper Akap8l Tcf12 Fto Sfpq Sgk1 Srsf7 Mapk14 Pspc1 Hnrnpu Ylpm1 Mapt Zbtb16 Dennd1b Srrm2 Srsf4 Wac Rsrc1 Cdc40 Pias1 Pip5k1a Mef2c Zfp638 Psme4 Rbm39 Fam76b Tenm1 Prkn Cdk12 Rufy1 Prpf40a Prpf6 Prkaa2 Fyttd1 Trip11 Cwc22 Rbm27 Trip12 Ppp4r3a Cry2 Smurf2 Virma Spop Kat6a Dgkz Api5 Plcb1 Pnisr Pias2 Cmya5 Srsf1 Cdk13 Ddx17 Casc3 Rbm25 Nr3c1 S100pbp Gpatch2 Ccnl1 Kmt2e Ar Aff2 Ppp1cc…
GOMF_DNA_BINDING_TRANSCRIPTION_ACTIVATOR_ACTIVITY	0.0629515	0.379501	0.179782	-0.414804	-1.25437	211	66	Tfdp2 Tcf12 Nr6a1 Nr4a1 Esrrg Zbtb16 Nfat5 Csrnp3 Mef2c Nr4a3 Runx2 Nr2c2 Foxk2 Elk3 Rbpj Stox2 Rlf Clock Arnt2 Nrf1 Nfatc3 Atf6 Nfib Nfia Nfyb Cebpg Pgr Usf3 Csrnp2 Klf7 Nr3c1 Foxj3 Nfkb1 Hsf2 Ar Crebrf Egr1 Yy1 Onecut2 Grhl1 Zfp292 Carf Mef2a Tef Npas4 Prdm2 Glis2 Gtf2i Pbx1 Zfp523 Prdm15 Foxo3 Zfx E2f3 Vezf1 Mlxip Prrx1 Mitf Mafg Foxj2 Plag1 Pbx3 Creb1 Atf1 Smad1 Sox12
GOBP_NEGATIVE_REGULATION_OF_RECEPTOR_SIGNALING_PATHWAY_VIA_JAK_STAT	0.0629921	0.379501	0.204295	-0.639482	-1.40203	17	6	Ggnbp2 Ptprd Nf2 Ppp2ca Pibf1 Dab1
GOCC_AUTOPHAGOSOME	0.0630094	0.379501	0.287805	0.342717	1.23775	94	13	Atp6ap2 Fyco1 Rab24 Adprh Hspa8 Fth1 Lamp1 Rpn2 Atp13a2 Tex264 Atg9a Vmp1 Gramd1a
GOBP_ARF_PROTEIN_SIGNAL_TRANSDUCTION	0.0635762	0.382366	0.204295	-0.629803	-1.39039	18	14	Arfgef3 Iqsec1 Iqsec2 Arfgef2 Cyth3 Cyth1 Gbf1 Fbxo8 Mapre2 Arfgef1 Map4k4 Arfgap1 Iqsec3 Psd3
GOCC_GOLGI_APPARATUS_SUBCOMPARTMENT	0.0636919	0.382516	0.287805	0.270769	1.10863	286	48	Nsg1 Pcsk1n Golgb1 Syt11 Slc24a5 Chst1 Nsg2 Tmed2 Sorl1 Sar1b Chpf Tgoln1 Yipf5 Tmem59 Tmbim4 Yipf4 Atp2c1 Bcap31 Sys1 Psenen Atg9a Flna Atp9a Chst2 Atl1 Gcc2 Plekhj1 Cog7 App Grn M6pr Tmem115 Vamp2 Gpr89 Arl1 Igf2r Tmed3 Sort1 Ric1 Rgp1 Chid1 Chpf2 Cog8 Bace1 Mgat2 Aph1a Cant1 Scamp3
GOCC_DENSE_CORE_GRANULE	0.0639129	0.383295	0.287805	0.524782	1.44691	21	6	Scg2 Syt4 Penk Chga Vps13a Syt5
GOBP_SEROTONIN_RECEPTOR_SIGNALING_PATHWAY	0.064389	0.3856	0.202072	-0.643518	-1.39673	16	5	Htr4 Olfr239 Htr2a Htr2b Chrm3
GOCC_RUFFLE_MEMBRANE	0.0647399	0.387048	0.188204	-0.479962	-1.32777	71	30	Cdkl5 Sntg1 Pip5k1a Clasp2 Ksr1 Ptprj Apc Plekha1 Nf2 Eef1a1 C2cd5 Coro1c Myo6 Diaph1 Pacsin1 Wwc1 Sh3yl1 Eps8l1 Dlc1 Appl2 Jcad Hip1r Plcg1 Src Rac1 Arhgef4 Dnm2 Macf1 Arf4 Psd3
GOCC_ACTIN_FILAMENT	0.0648148	0.387048	0.188204	-0.475168	-1.31585	74	33	Gas7 Mark2 Wipf3 Fmn1 Ehbp1 Cd2ap Cttn Fyn Myo5a Myo6 Ldb3 Carmil1 Dnaja3 Sptbn4 Actn1 Twf2 Pls3 Tmod1 Cotl1 Tsc1 Apc2 Rhoq Mical2 Specc1l Jam3 Src Yes1 Rac1 Gas2 Myo1c Shroom4 Dpysl3 Dmtn
GOBP_CENTRAL_NERVOUS_SYSTEM_NEURON_DIFFERENTIATION	0.0652174	0.388899	0.181383	-0.447411	-1.29372	111	36	Fgfr2 Inhba Grid2 Rora Agbl4 Mapt Ephb2 Agtpbp1 Herc1 Slc4a10 Mdga2 Pafah1b1 Nova2 Cdh11 Nrp1 Dclk1 Nrp2 Shank3 Nfib Arhgap35 Ogdh Rapgef2 Gabrb1 Gigyf2 Dclk2 Sin3a Ttc21b Pten Lmo4 Sptbn4 Plxna4 Adarb1 Gba2 Tulp3 Elavl4 Uqcrq
GOBP_REGULATION_OF_ESTABLISHMENT_OR_MAINTENANCE_OF_CELL_POLARITY	0.0656168	0.38992	0.199915	-0.635674	-1.39368	17	10	Bcas3 Shtn1 Ripor2 Rictor Rock2 Ptk2b Wdpcp Flot2 Rock1 Arfgef1
GOBP_POSITIVE_REGULATION_OF_MYOBLAST_DIFFERENTIATION	0.0656836	0.38992	0.202072	-0.646471	-1.38392	15	7	Mapk14 Mef2c Ripor2 Plcb1 Cdon Map3k5 Akirin1
GOMF_SEROTONIN_RECEPTOR_ACTIVITY	0.0656836	0.38992	0.202072	-0.646589	-1.38417	15	5	Htr4 Olfr239 Htr2a Htr2b Chrm3
GOBP_REGULATION_OF_PEPTIDYL_SERINE_PHOSPHORYLATION	0.0657596	0.38992	0.184706	-0.46398	-1.30938	88	38	Plcl2 Fnip1 Braf Fnip2 Tenm1 Ggnbp2 Dock7 Rictor Pik3ca Pde4d Rptor Dmd Nsd1 Tbk1 Nck2 Pten Smyd3 Tfrc Mapkap1 Akap9 Sptbn4 Snca Caprin2 Gpd1l Lats1 Park7 Inpp5f Nck1 Smad7 Eif4g1 Inpp5j Dmtn Bag4 Pink1 Axin1 Prkaa1 Crebl2 Prkd1
GOBP_VASCULAR_ASSOCIATED_SMOOTH_MUSCLE_CELL_PROLIFERATION	0.0661673	0.390478	0.193813	-0.553062	-1.38319	34	13	Tafa5 Mef2c Nr4a3 Gnai3 Pdgfb Pten Map3k5 Gna13 Prkg1 Foxj2 Sod2 Mef2d Frs2
GOBP_REGULATION_OF_HISTONE_MODIFICATION	0.0661686	0.390478	0.17822	-0.434772	-1.27726	143	56	Akap8l Ogt Mecp2 Ppp4r2 Setd7 Glyr1 Mtf2 Nsd3 Setd5 Ski Kdm5a Parg Jdp2 Zfp369 Kat14 Kdm4c Trip12 Mapk8 Kmt2a Nfyb Jarid2 Nsd1 Sin3a Kmt2e Brd4 Ctcf Fmr1 Ppargc1a Snca Tada2a Kansl1 Zzz3 Ube2n Paxbp1 Iws1 Park7 Supt6 Ubr5 Ppp4r3b Lmna Rps6ka5 Phf20 Atm Dr1 Kat7 Rnf40 Pink1 Paxip1 Atrx Ppp4c Lrrk2 Yeats2 Sirt1 Ncapg2 Prkd1 Wdr5
GOBP_VENTRICULAR_SEPTUM_DEVELOPMENT	0.0661765	0.390478	0.191892	-0.526143	-1.35763	44	23	Fgfr2 Robo2 Robo1 Nsd2 Bmpr2 Tgfbr3 Rbpj Trip11 Acvr1 Ap2b1 Zfpm1 Lmo4 Pde2a Mdm2 Sufu Smad7 Luzp1 Mdm4 Nprl3 Frs2 Slit2 Cntrl Tgfbr1
GOMF_TUMOR_NECROSIS_FACTOR_RECEPTOR_SUPERFAMILY_BINDING	0.0662252	0.390478	0.199915	-0.58683	-1.37045	25	7	Eda Babam2 Trim37 Traf3 Dab2ip Traf6 Fem1b
GOMF_PHOSPHOLIPASE_ACTIVITY	0.0663355	0.39058	0.287805	0.377754	1.28017	58	9	Pdia3 Gde1 Abhd12 Abhd16a Smpd1 Plch2 Enpp2 Pla2g12a Chrm1
GOBP_POSITIVE_REGULATION_OF_RESPONSE_TO_BIOTIC_STIMULUS	0.0665138	0.391082	0.184706	-0.476239	-1.32307	75	34	Xrcc6 Sfpq Pspc1 Pum2 Pak3 Ube2k Ankrd17 Aim2 Cadm1 Fyn Map3k7 Tbk1 Sin3a Sash1 Rnf185 Traf6 Ap1g1 Pak2 Riok3 Med1 Rasgrp1 Crebbp Tomm70a Znfx1 Akirin2 Trim41 Src Nono Cd226 Prkdc Polr3f Hexim1 Lsm14a Rbm14
GOBP_PORPHYRIN_CONTAINING_COMPOUND_METABOLIC_PROCESS	0.0666968	0.391086	0.287805	0.456602	1.37802	35	11	Pgrmc1 Cox10 Tmem14c Nfe2l1 Tmem14a Cpox Fech Uros Abcb6 Sucla2 Abcb10
GOMF_PROTEASE_BINDING	0.0667005	0.391086	0.287805	0.36583	1.29702	85	21	Prnp Psap Selenos Cst3 Kit Derl1 Atp9a Amfr Syvn1 Timp2 Os9 Derl2 Ndufs7 Sart3 Rad23a Rhbdd2 Bag6 Sri Adrm1 Ubc Itgb1
GOBP_NEGATIVE_REGULATION_OF_RECEPTOR_SIGNALING_PATHWAY_VIA_STAT	0.0675497	0.394964	0.197822	-0.625968	-1.38192	18	6	Ggnbp2 Ptprd Nf2 Ppp2ca Pibf1 Dab1
GOBP_SPLEEN_DEVELOPMENT	0.0675497	0.394964	0.197822	-0.625545	-1.38099	18	12	Traf3ip2 Rc3h1 Polb Jarid2 Abl1 Flvcr1 Pbx1 Rc3h2 Fgf10 Pkn1 Pcid2 Nfkb2
GOMF_PHOSPHATIDYLINOSITOL_4_PHOSPHATE_BINDING	0.0679095	0.39649	0.197822	-0.624647	-1.38331	19	11	Sh3pxd2a Osbpl8 Osbp Snx24 Dab2ip Sestd1 Washc2 Snx5 Plekha3 Golph3 Snx3
GOBP_RELAXATION_OF_CARDIAC_MUSCLE	0.0679994	0.39649	0.287805	0.588929	1.48472	16	3	Atp1b1 Atp1a1 Chga
GOMF_TRANSCRIPTION_COREPRESSOR_ACTIVITY	0.0681576	0.396587	0.175204	-0.432055	-1.27567	154	41	Scai Mlip Hdac9 Fhl2 Hnrnpu Hira Phf12 Tle1 Jazf1 Tbl1x Mecp2 Rbfox2 Pias1 Kctd1 Prkn Cbfa2t2 Uri1 Tbl1xr1 Rere Sfmbt1 Nsd1 Mta3 Sin3a Zfpm1 Atf7ip Trerf1 Hipk2 Rybp Mier1 Npat Rcor3 Dnmt3a Lcor Smarca4 Med1 Cnot7 Crebbp Kdm5b Spen Bend6 Basp1
GOBP_RNA_POLYADENYLATION	0.0682095	0.396587	0.188204	-0.518227	-1.35246	47	24	Cpsf6 Papola Scaf8 Tent4b Tent2 Ahcyl1 Virma Ccnt1 Pcf11 Cdc73 Ssu72 Ythdc1 Cpeb1 Supt5 Zc3h14 Cpsf7 Fip1l1 Cstf2 Wdr33 Nudt21 Rnf40 Papolg Sympk Tent4a
GOBP_FEAR_RESPONSE	0.068299	0.396587	0.193813	-0.577582	-1.38041	28	12	Npas2 Grik2 Ephb2 Fbxl20 Mecp2 Grm7 Mef2c Ext1 Rps6kb1 Brinp1 Gabra5 Als2
GOMF_MRNA_BINDING	0.0687885	0.398878	0.170932	-0.400819	-1.21918	264	102	Luc7l2 Cpsf6 Elavl3 Hnrnpa2b1 Cpeb4 Zc3h12b Hnrnpu Srrm3 Srrm2 Srsf4 Hnrnpll Mecp2 Celf1 Rbfox2 Pum2 Eif4g3 Cdc40 Cnbp Rc3h1 Myh10 Raver2 Pcbp2 Srrm4 Scaf8 Ybx3 Ptbp2 Nova2 Slc4a1ap Celf4 Fyttd1 N4bp1 Hnrnpa3 Dcp1b Hnrnpr Ythdf3 Hnrnpc Elavl1 Larp4b Rbfox3 Srsf1 Pcbp3 Luc7l Pcf11 Fubp1 Casc3 Pkm Rbm25 Ireb2 Syncrip Tardbp Cpeb2 Larp6 Edc3 Mbd2 Unk Ythdc1 Rbms1 Rbm4 Zc3h12c Ago2 Rpl5 Ilf3 Paip2 Ad…
GOBP_HISTONE_METHYLATION	0.0690399	0.399785	0.175204	-0.440658	-1.28647	130	44	Prmt8 Ogt Tet3 Kmt2c Mecp2 Nsd2 Setd7 Mtf2 Nsd3 Setd5 Ehmt1 Rlf Zfp369 Tet2 Kdm4c Kmt2a Nfyb Suz12 Setdb1 Jarid2 Nsd1 Dot1l Prmt7 Kmt2e Smyd3 Brd4 Fbl Ctcf Prdm2 Setd2 Ash1l Crebbp Arid4b Kansl1 Paxbp1 Iws1 Supt6 Ntmt1 Setd3 Lmna Kdm6a Phf20 Rbbp5 Chd5
GOBP_FATTY_ACYL_COA_METABOLIC_PROCESS	0.0693033	0.400249	0.287805	0.439794	1.30687	33	6	Tecr Acsl3 Hsd17b12 Ppt1 Acsl4 Acsl5
GOBP_POSITIVE_REGULATION_OF_CALCIUM_ION_TRANSMEMBRANE_TRANSPORT	0.0694605	0.400249	0.287805	0.427913	1.35227	43	15	Atp1b1 Thy1 Cx3cl1 Calm1 Vmp1 Bax Stim2 Trpc1 Stac2 Calm3 Sri Stac3 Cdk5 Hspa2 Sumo1
GOBP_HOMEOSTASIS_OF_NUMBER_OF_CELLS	0.0696203	0.400249	0.172324	-0.424605	-1.26966	179	65	Inhba Pde4b Mapk14 Traf3ip2 Atpif1 Akt3 Rbfox2 Thra Rc3h1 Mef2c Ildr2 Mfhas1 Polb Tgfbr3 Ociad2 Acvr2a Ubap2l Ap3b1 Alas2 Ext1 Cebpg Gigyf2 Abl1 Fancc Zfpm1 Ireb2 Ppp3cb Flvcr1 Sod1 Kmt2e Hipk2 Alas1 Adar Sos2 Dnaja3 Dock10 Dock11 Klhl10 Mertk Glis2 Vps54 Med1 Acin1 Cdh2 Foxo3 Lgr4 Zfx Rc3h2 Lrrc19 Dyrk3 Gpr183 Rps14 Jam3 Ptbp3 Zfp251 Maea Pkn1 Prkdc Pik3cb Rcor1 Dmtn Kat7 Ptpn11 Prdx1 Rb1
GOMF_INOSITOL_PHOSPHATE_PHOSPHATASE_ACTIVITY	0.0697051	0.400249	0.195789	-0.64516	-1.38111	15	11	Synj1 Inpp5b Inpp4b Pten Mtmr7 Inpp5a Inpp1 Inpp5f Inpp5j Inpp4a Ocrl
GOCC_NUCLEAR_PERIPHERY	0.0697168	0.400249	0.175204	-0.449506	-1.30136	109	31	Nup93 Akap8l Sfpq Hnrnpa2b1 Pspc1 Hnrnpu Mapt Prkcz Cask Stag1 Sorbs1 Tenm1 Scaf8 Atxn1 Prpf40a Stag2 Bcl11a Dcaf7 Yy1 Atxn3 Atxn7 Sptbn4 Pola1 Dnmt3a Ppig Phactr3 Dag1 Arfgef1 Xpot Basp1 Srpk1
GOBP_NEGATIVE_REGULATION_OF_NERVOUS_SYSTEM_DEVELOPMENT	0.0697754	0.400249	0.287805	0.338071	1.21276	91	13	Thy1 Syt4 Dnajb11 Ptprs Sorl1 Hes1 Gdi1 Rtn4r Rtn4 Rufy3 Mt3 Sema6c Sema6b
GOBP_PROTEIN_TRANSMEMBRANE_TRANSPORT	0.0697864	0.400249	0.287805	0.417802	1.40913	57	5	Hspa5 Sec62 Tomm20 Tmed10 Tram1l1
GOBP_REGULATION_OF_CHROMOSOME_ORGANIZATION	0.0699153	0.400441	0.172324	-0.427017	-1.27466	174	64	Hecw2 Sfpq Hnrnpa2b1 Hnrnpu Ylpm1 Mapt Nsmce2 Klhl22 Dync1li1 Hdac8 Mapk1 Apc Parp1 Hmbox1 Tnks Cdc27 Tent4b Zwint Slf2 Smg6 Wapl Cul3 Slf1 Ino80 Xrn1 Hnrnpc Setdb1 Resf1 Usp7 Atr Tnks2 Anapc1 Sin3a Atf7ip Yy1 Mcph1 Map3k4 Ctcf Cdk5rap2 Cdc23 Smc5 Riok2 Smg5 Terf2 Tasor Src Becn1 Mnat1 Sirt6 Atm Naf1 Cct4 Rb1 Xrcc5 Pcid2 Atrx Anapc4 Trappc12 Stn1 Baz1b Nabp2 Morc2a Smarca5 Tpr
GOMF_PHOSPHOTRANSFERASE_ACTIVITY_PHOSPHATE_GROUP_AS_ACCEPTOR	0.0701754	0.400972	0.188204	-0.551878	-1.37001	33	12	Nme7 Magi3 Ip6k1 Cask Ip6k2 Dlg1 Ppip5k1 Itpka Ppip5k2 Dlg2 Nme5 Ak3
GOBP_PEPTIDYL_SERINE_DEPHOSPHORYLATION	0.0701987	0.400972	0.193813	-0.622882	-1.37511	18	8	Ppp2r2b Ppp2ca Ppp2r2c Ywhae Ppp1r16b Ppp2cb Nck1 Pptc7
GOBP_COLLAGEN_CATABOLIC_PROCESS	0.0704947	0.401941	0.287805	0.576122	1.45243	16	5	Ctsb Cst3 Ctsl Adam15 Adamts2
GOBP_COLUMNAR_CUBOIDAL_EPITHELIAL_CELL_DIFFERENTIATION	0.0705596	0.401941	0.184706	-0.504493	-1.32692	51	9	Fgfr2 Rfx3 Rheb Map1b Gsk3b Clock Cbfa2t2 Ext1 Abl1
GOCC_OXIDOREDUCTASE_COMPLEX	0.0707609	0.402542	0.287805	0.344904	1.25941	96	29	Ndufb5 Ndufb9 mt-Nd4 Idh3g Cyc1 Pdhb Ndufa13 mt-Nd4l mt-Nd2 mt-Co1 Ndufs3 Bcs1l Ndufb11 Ldha Ndufs2 mt-Cytb Ndufc2 Ndufb3 Ndufs7 Uqcr10 H2-Ke6 Ndufa11 mt-Nd5 Ndufs8 Ndufa4 Pdhx Sdha Etfb Dld
GOBP_TEMPERATURE_HOMEOSTASIS	0.0714286	0.405117	0.173748	-0.448736	-1.29452	106	34	Fto Ogt Esrrg Ip6k1 Plcl2 Thra Rheb Npr3 Apc Dock7 Ehmt1 Rbpj Sqstm1 Nova2 Ppargc1b Ksr2 Lnpep Htr2a Egr1 Grb10 Acot13 Acsl1 Appl2 Ppargc1a Lgr4 Alms1 Elovl6 Igf1r Zfp423 Sirt6 Abhd6 Lpin1 Rb1 Dync1h1
GOBP_CHROMATIN_ORGANIZATION	0.0715005	0.405117	0.165657	-0.382103	-1.18168	432	148	Fam172a Hdac9 Ogt Hnrnpu Tet3 Hira Babam2 Kat6b Kmt2c Arid1b Wac Mecp2 Nsd2 Setd7 Scmh1 Kdm3b Tlk2 Rbbp4 Psme4 Hdac8 Mtf2 Nsd3 Itgb3bp Usp3 Zfp462 Setd5 Ehmt1 Eya3 Pik3ca Kdm5a Safb Shprh Emsy Tlk1 Prkaa2 Srcap Phf8 Tet2 Kdm4c Tbl1xr1 Rere Chd8 Kmt2a Kdm4b Ino80 Suz12 Uimc1 Nucks1 Kat6a Kdm2b Bptf Hnrnpc Kdm7a Sfmbt1 Jmjd1c Setdb1 Resf1 Jarid2 Nsd1 Rbl2 Mbtd1 Rsf1 Prmt7 Mta3 Smarcc2 Sin3a Crebzf …
GOCC_TRANSFERASE_COMPLEX_TRANSFERRING_PHOSPHORUS_CONTAINING_GROUPS	0.0715026	0.405117	0.168238	-0.406848	-1.23021	215	88	Xrcc6 Erc1 Cdk14 Rev3l Polr3h Dapk1 Rprd1a Ccny Cdk12 Pik3ca Tent2 Prkaa2 Acvr2a Acvr1 Polr2a Rprd1b Pik3c2b Phkb Pik3r3 Insr Ccnt1 Prkag1 Cdk13 Pik3c2a Mms19 Cdc73 Myo6 Polr3e Ccnl1 Socs7 Las1l Ccnh Map3k5 Pola1 Cdk7 Polr1a Taf4b Prkar2a Phka2 Znfx1 Pfkp Strada Rprd2 Pik3c3 Ccnl2 Becn1 Rb1cc1 Polr2f Mnat1 Taf5 Prkar1a Irs1 Igf1r Taf5l Prkdc Taf1 Ccnc Polr3f Pik3cb Socs6 Pik3r1 Prkci Gtf2a1 Prpsa…
GOBP_NUCLEAR_TRANSPORT	0.0718686	0.405709	0.166934	-0.403165	-1.22711	242	96	Cpsf6 Nup93 Akap8l Hnrnpa2b1 Mapk14 Tnpo1 Traf3ip2 Desi1 Bach2 Ppp1r12a Ranbp17 Rsrc1 Agfg1 Ipo11 Nf1 Xpo7 Kpna3 Smurf1 Atxn1 Smg6 Gsk3b Sqstm1 Ahcyl1 Smg7 Stk3 Pkd1 Fyttd1 Nup214 Rps15 Cry2 Xpo1 Ranbp2 Elavl1 Cblb Prkag1 Xpo6 Ywhae Tardbp Nedd4 Nup88 Ppp1cc Appl1 Ythdc1 Pkig Nup50 Rbm4 Ipo8 Ipo5 Nup188 Tnpo3 Ctdspl2 Chp1 Setd2 Ipo9 Med1 Pkia Appl2 Styx Tsc1 Xpot Malt1 Riok2 Efcab7 Xpo5 Mcm3ap Sm…
GOMF_UBIQUITIN_LIKE_PROTEIN_LIGASE_BINDING	0.0720135	0.405709	0.287805	0.294265	1.16533	244	42	Atp6v0c Hspa5 Calr Wfs1 Syt11 Actg1 Prr7 Clu Tmbim6 Ddrgk1 Hspa8 Psma3 Ubb Ptprn Hsp90aa1 Usp19 Derl1 Rtn4 Per3 Glmn Jkamp Slc25a5 Stub1 Ankra2 Acvr1b Cct2 Arrb2 Nae1 Cdk5rap3 Zfp746 Ndufs2 Ubash3b Tubb5 Hsp90ab1 Aup1 Scamp3 Dnaja1 Herc2 Tuba1b Uchl1 Spg20 Trim28
GOMF_DOUBLE_STRANDED_RNA_BINDING	0.0721154	0.405709	0.181383	-0.492491	-1.31738	56	23	Sidt1 Hnrnpu Rc3h1 Zfr Stau1 Ago1 Mbnl1 Elavl1 Strbp Drosha Adar Stau2 Tfrc Eif4b Ago2 Ilf3 Actn1 Adarb1 Zfp346 Eif4h Ilf2 Supv3l1 Rc3h2
GOBP_REGULATION_OF_CELL_SHAPE	0.0722222	0.405709	0.173748	-0.454604	-1.29809	100	35	Pakap Mark2 Mkln1 Rasa1 Plxna2 Rhou Cyfip1 Myh10 Strip2 Brwd1 Cdc42se2 Prpf40a Fyn Ptk2b Dlg1 Arhgap35 Crk Fgd4 Wasf3 Diaph1 Brwd3 Wdpcp Plxna4 Palm Dag1 Dlc1 Epb41l3 Fmnl2 Rhoq Dnmbp Fgd1 Gna13 Rac1 Gas2 Plxnc1
GOMF_INSULIN_RECEPTOR_BINDING	0.0722733	0.405709	0.190023	-0.637096	-1.38279	16	11	Sorbs1 Ccdc88a Snx4 Grb10 Irs2 Src Irs1 Igf1r Pik3r1 Ptpn11 Lmbrd1
GOBP_INTRINSIC_APOPTOTIC_SIGNALING_PATHWAY	0.0723872	0.405709	0.287805	0.299135	1.19928	203	24	Grina Selenok Wfs1 Selenos Erp29 Arl6ip5 Clu Tmbim6 Xbp1 Ubb Itpr1 Hnrnpk Herpud1 Bcap31 Stk25 Ndufa13 Bax Dnajc10 Ppia Hyou1 Syvn1 Mapk8ip1 Ndufs3 Snw1
GOMF_GROWTH_FACTOR_BINDING	0.0724299	0.405709	0.17822	-0.478624	-1.31481	67	15	Fgfr2 Sdcbp Crim1 Il1rapl1 Tgfbr3 Col4a1 Nrp1 Nrp2 Acvr2a Acvr1 Api5 Insr Pxdn Ghr Pdgfb
GOBP_CEREBELLAR_PURKINJE_CELL_LAYER_DEVELOPMENT	0.072478	0.405709	0.287805	0.523855	1.47711	23	3	Hspa5 Faim2 Sez6
GOBP_NEGATIVE_REGULATION_OF_ERK1_AND_ERK2_CASCADE	0.0726601	0.405709	0.183024	-0.524934	-1.34458	41	13	Timp3 Ephb2 Ptprr Wnk2 Ranbp9 Lmo3 Spred2 Dlg1 Dusp3 Synj2bp Dab2ip Abl1 Pten
GOBP_REGULATION_OF_CELL_CELL_ADHESION	0.0726816	0.405709	0.287805	0.286988	1.13824	193	21	Prnp Thy1 Selenok Cx3cl1 Cd47 Ndfip1 Sirpa Celsr2 Cd81 Xbp1 Ptprg Hes1 Glmn Mia3 Chst2 Magi1 H2-DMa Hsph1 Ptpru Tnfrsf21 Coro1a
GOBP_P_BODY_ASSEMBLY	0.0727513	0.405709	0.190023	-0.607855	-1.36798	20	15	Rc3h1 Atxn2 Cnot6l Cnot1 Pan3 Edc3 Cnot7 Cnot2 Ddx6 Lsm14a Eif4enif1 Dync1h1 Patl1 Noct Cnot6
GOBP_NUCLEAR_CHROMOSOME_SEGREGATION	0.0727651	0.405709	0.166934	-0.417389	-1.25457	193	68	Hecw2 Akap8l Sfpq Dis3l2 Mei4 Hnrnpu Nsmce2 Klhl22 Stag1 Dync1li1 Hdac8 Apc Fmn2 Tnks Cdc27 Zwint Slf2 Stag2 Wapl Actr3 Pds5b Cul3 Slf1 Ino80 Chmp3 Anapc1 Cenpc1 Pibf1 Top2b Pogz Eml4 Ctcf Rab11a Sun1 Pds5a Cdk5rap2 Cdc23 Smc5 Ncapd3 Riok2 Pdcd6ip Lats1 Chmp4c Cdc42 Esco1 Naa50 Chmp4b Becn1 Sycp2 Atm Sirt2 Spice1 Rb1 Ccne2 Pcid2 Dync1h1 Atrx Actr2 Ttl Nudc Anapc4 Ncapg2 Ago4 Trappc12 Baz1b Smarca…
GOCC_MEMBRANE_COAT	0.0729167	0.406015	0.176694	-0.47144	-1.30552	74	38	Ap4s1 Synj1 Arcn1 Ap3m1 Sec23a Sec24a Ap3b1 Kcnq5 Ap3d1 Ap2b1 Ap5m1 Klhl12 Eps15l1 Ap3s1 Sclt1 Copa Ap1g1 Dnm1 Clint1 Aftph Picalm Ncald Arl6 Dipk2a Copg2 Chmp4b Epn2 Ap2s1 Ap4m1 Necap1 Sec24b Sec24d Vps39 Ap4e1 Sec24c Eps15 Copb2 Pef1
GOBP_POLYOL_CATABOLIC_PROCESS	0.0732357	0.407252	0.190023	-0.599369	-1.37351	23	14	Synj1 Inpp5b Inpp4b Tpi1 Gk5 Pten Mtmr7 Gk Inpp5a Nudt3 Inpp1 Inpp5j Gpd2 Ocrl
GOBP_CHROMOSOME_SEGREGATION	0.0738462	0.410003	0.164406	-0.402243	-1.22458	241	84	Hecw2 Akap8l Sfpq Dis3l2 Mei4 Hnrnpu Nsmce2 Pum2 Klhl22 Stag1 Tlk2 Dync1li1 Hdac8 Apc Fmn2 Tnks Cdc27 Zwint Slf2 Stag2 Wapl Tlk1 Actr3 Pds5b Cul3 Slf1 Usp9x Ino80 Chmp3 Anapc1 Cenpc1 Mms19 Nr3c1 Pibf1 Top2b Pogz Eml4 Ctcf Rab11a Riok3 Sun1 Pds5a Cdk5rap2 Cdc23 Smc5 Ncapd3 Riok2 Pdcd6ip Srpk1 Lats1 Chmp4c Ddx3x Cdc42 Banf2 Esco1 Naa50 Chmp4b Csnk2a2 Rad18 Becn1 Ntmt1 Sycp2 Atm Sirt2 Spice1 Top3b C…
GOBP_RESPONSE_TO_COPPER_ION	0.0739511	0.410003	0.287805	0.547511	1.48909	20	7	Prnp App Mt3 mt-Co1 Atp5d Bace1 Map1lc3a
GOBP_RESPONSE_TO_X_RAY	0.0741722	0.410003	0.188204	-0.583036	-1.3616	25	12	Xrcc6 Xrcc4 Trp53bp1 Nucks1 Brcc3 Rad51 Msh2 Dnm2 Atm Ercc6 Blm Xrcc5
GOBP_DEMETHYLATION	0.0742092	0.410003	0.179782	-0.500812	-1.31724	51	15	Fto Tet3 Kdm3b Kdm5a Phf8 Tet2 Kdm4c Usp9x Kdm4b Kdm2b Kdm7a Jmjd1c Usp7 Jarid2 Kdm2a
GOBP_FIBROBLAST_GROWTH_FACTOR_RECEPTOR_SIGNALING_PATHWAY	0.0742996	0.410003	0.179782	-0.514049	-1.34425	48	8	Fgfr2 Fgf12 Runx2 Fgf1 Dstyk Kif16b Flrt3 Ext1
GOMF_PHOSPHATIDYLINOSITOL_4_5_BISPHOSPHATE_BINDING	0.0745192	0.410003	0.17822	-0.489225	-1.30864	56	19	Sdcbp Snap91 Frmpd4 Sh3pxd2a Fcho2 Plcb1 Gsdme Mapkap1 Sestd1 Washc2 Commd1 Twf2 Picalm Tulp3 Hip1r Mark1 Slc9a1 Sytl2 Hip1
GOBP_TOLL_LIKE_RECEPTOR_4_SIGNALING_PATHWAY	0.0745672	0.410003	0.188204	-0.615878	-1.36389	19	7	Peli1 Mfhas1 Prkce Dab2ip Appl1 Wdfy1 Appl2
GOBP_ARP2_3_COMPLEX_MEDIATED_ACTIN_NUCLEATION	0.0745891	0.410003	0.183024	-0.551855	-1.35753	32	11	Wasf1 Abi2 Cyfip1 Brk1 Fchsd2 Arpc5 Actr3 Arpc1a Ctnna2 Wasf3 Arpc2
GOBP_REGULATION_OF_CELL_CYCLE_G1_S_PHASE_TRANSITION	0.0747253	0.410003	0.169571	-0.447961	-1.29228	106	39	Inhba Myo16 Ambra1 Wac Apc Ankrd17 Pkd1 Rptor Ppp2ca Acvr1 Dlg1 Cul4a Ino80 Plcb1 Rbl2 Gigyf2 Cdc73 Kmt2e Pten Appl1 Ctdspl Pkd2 Ccnh Mn1 Cdk7 Appl2 Senp2 Ddx3x Stxbp4 Fgf10 Mdm2 Ube2e2 Ctdsp2 Mnat1 Prkdc Taf1 Atm Eif4g1 Ecd
GOMF_PHOSPHATIDYLINOSITOL_3_4_5_TRISPHOSPHATE_BINDING	0.0747423	0.410003	0.184706	-0.574042	-1.37195	28	12	Ogt Fchsd2 Cyth3 Arap2 Kif16b Gbf1 Zfyve1 Mapkap1 Washc2 Gab2 Commd1 Hip1r
GOBP_REGULATION_OF_GOLGI_ORGANIZATION	0.0748031	0.410003	0.186433	-0.627257	-1.37523	17	7	Armh3 Pde4dip Mapk1 Camsap2 Myo5a Stx5a Akap9
GOBP_DOPAMINE_SECRETION	0.0751734	0.410296	0.287805	0.510378	1.48569	26	8	Syt4 Gabbr1 Syt11 Syt5 Syt13 Syt3 Rab3a Chrnb2
GOBP_GLAND_MORPHOGENESIS	0.0752056	0.410296	0.175204	-0.484716	-1.32146	63	20	Fgfr2 Eda Btrc Polb Fgf1 Nrp1 Cul3 Nfib Pgr Csmd1 Ar Cyp7b1 Fem1b Nrg3 Med1 Dag1 Kdm5b Cdc42 Src Fgf10
GOBP_PIGMENT_METABOLIC_PROCESS	0.0752437	0.410296	0.287805	0.402641	1.35587	56	13	Pgrmc1 Cox10 Slc24a5 Tmem14c Nfe2l1 Tmem14a Cpox Fech Trpc1 Uros Abcb6 Abcb10 Ctns
GOBP_CELL_SUBSTRATE_JUNCTION_ORGANIZATION	0.0754286	0.410296	0.172324	-0.47162	-1.3125	77	41	Limch1 Iqsec1 Bcas3 Fmn1 Pip5k1a Clasp2 Sorbs1 Lims1 Ptprj Rock2 Coro2b Cttn Nrp1 Rab8b Arhgef7 Ptk2b Plec Dusp3 Coro1c Ptprk Abl1 Pten Mapre2 Clasp1 Wdpcp Actn1 Epha3 Rock1 Dst Dlc1 Tsc1 Slc9a1 Map4k4 Src Rac1 Itga2 Tesk2 Pik3r1 Macf1 Lamc1 Dmtn
GOBP_EXOCYTIC_PROCESS	0.0755814	0.410296	0.173748	-0.477088	-1.30773	66	28	Scfd2 Stxbp5 Synj1 Rab10 Kcnb1 Rab8b Snx4 Stx3 Unc13b Vti1b Erc2 Stxbp1 Stx19 Rab12 Cplx1 Napb Snca Vps11 Stx2 Snap25 Unc13a Nlgn1 Sytl2 Unc13c Napa Snap47 Dmtn Cplx2
GOBP_POSITIVE_REGULATION_OF_CELL_PROJECTION_ORGANIZATION	0.0756646	0.410296	0.161979	-0.398126	-1.21256	276	103	Cdkl5 Mark2 Robo2 Ror1 Zfp804a Dscam Bcas3 Plxna2 Robo1 Mapt Ephb2 Abi2 Caprin1 Il1rapl1 Cyfip1 Shtn1 Arsb Brk1 Ripor2 Tenm1 Fut9 Camk1d Pak3 Fbxw8 Bmpr2 Apc Plppr5 Map1b Cntn1 Pik3ca Camk2b Gsk3b Pafah1b1 Ptprd Ccdc88a P2ry12 Nrp1 Tiam1 Rab8b Cep120 Fyn Abl2 Cbfa2t2 Atp8a2 Dixdc1 Arhgef7 Actr3 Rit2 Ptk2b Coro1c Arhgap35 Rapgef1 Rala Rapgef2 Mtor Dab2ip Abl1 Eef2k Trpc5 Neurl1a Ankrd27 Arpc2 Zfyv…
GOMF_MOLECULAR_CARRIER_ACTIVITY	0.0757945	0.410296	0.287805	0.361241	1.23873	63	11	Emc10 Emc7 Emc4 Clu Hspa8 Emc3 Emc1 Tmco6 Ran Sco2 Hba-a1
GOMF_ZINC_ION_TRANSMEMBRANE_TRANSPORTER_ACTIVITY	0.0757999	0.410296	0.287805	0.547567	1.41333	17	9	Slc30a6 Slc39a10 Slc39a7 Slc39a13 Slc30a1 Slc39a2 Slc30a3 Slc39a1 Slc39a3
GOCC_AUTOPHAGOSOME_MEMBRANE	0.0759847	0.410296	0.287805	0.431579	1.36267	42	13	Atp6ap2 Lamp1 Rpn2 Atp13a2 Tex264 Atg9a Vmp1 Chmp2a Map1lc3a Sh3glb1 Chmp7 Stx17 Tmem74
GOBP_REGULATION_OF_SMOOTH_MUSCLE_CELL_DIFFERENTIATION	0.0761155	0.410296	0.184706	-0.622446	-1.36468	17	6	Fgfr2 Zeb1 Mecp2 Ankrd17 Nfatc3 Pdgfb
GOCC_FILOPODIUM_TIP	0.0761155	0.410296	0.184706	-0.623766	-1.36757	17	9	Abi1 Abi2 Cyfip1 Ube2k Myo5a Osbpl3 Fmr1 Morn4 Nlgn1
GOBP_CELL_SURFACE_RECEPTOR_SIGNALING_PATHWAY_INVOLVED_IN_CELL_CELL_SIGNALING	0.0761421	0.410296	0.160801	-0.387823	-1.19326	353	126	Fgfr2 Chrna7 Hecw1 Gpc5 Mark2 Rims2 Ror1 Rnf146 Mapk14 Cdk14 Grid2 Rims1 Slc8a3 Eda Grik2 Prkcz Tle1 Tbl1x Wnk2 Grin1 Mecp2 Znrf3 Mef2c Ccny Ccdc88c Rps12 Btrc Apc Smurf1 Prkn Tnks Ski Rbpj Zranb1 Gpc4 Gsk3b Tiam1 Prkaa2 Tnik Daam1 Stk3 Gnaq Celf4 Pkd1 Nphp4 Dixdc1 Shank3 Ppp2ca Ptk2b Unc13b Tbl1xr1 Csnk1g1 Fbxw4 Cul3 Chd8 Tmem131l Smurf2 Ext1 Prickle2 Csnk1g3 Wwox Pygo1 Ppm1b Tmem170b Dab2ip Tnk…
GOBP_REGENERATION	0.0762025	0.410296	0.287805	0.333033	1.22445	98	13	Thy1 Srsf5 Cd81 Ptprs Klk8 Ccn3 Rtn4r Omg Flna Adam15 Grn Ptpru Igf2r
GOMF_KINASE_ACTIVATOR_ACTIVITY	0.076223	0.410296	0.170932	-0.468449	-1.30616	78	26	Mark2 Nrg1 Abi1 Ccny Bmpr2 Rictor Pik3ca Stk3 Rptor Fgf13 Taok1 Cab39l Ccnt1 Dab2ip Mob1b Grm5 Agap2 Pak2 Wnk1 Als2 Ccnyl1 Nrg3 Mob1a Malt1 Ddx3x Strada
GOMF_DEMETHYLASE_ACTIVITY	0.0764488	0.410986	0.17822	-0.53919	-1.36395	36	11	Fto Kdm3b Kdm5a Phf8 Kdm4c Kdm4b Kdm2b Kdm7a Jmjd1c Jarid2 Kdm2a
GOBP_POSITIVE_REGULATION_OF_TUMOR_NECROSIS_FACTOR_SUPERFAMILY_CYTOKINE_PRODUCTION	0.0771534	0.414244	0.287805	0.450107	1.36179	38	6	C1qtnf4 Selenok Clu Setd4 App Akap12
GOBP_LONG_CHAIN_FATTY_ACYL_COA_METABOLIC_PROCESS	0.0773038	0.414522	0.287805	0.512564	1.41322	21	5	Tecr Acsl3 Hsd17b12 Acsl4 Acsl5
GOBP_ENDOCARDIAL_CUSHION_DEVELOPMENT	0.0774278	0.414658	0.183024	-0.62098	-1.36147	17	5	Robo2 Robo1 Bmpr2 Rbpj Acvr1
GOBP_DNA_REPAIR	0.077621	0.415027	0.158514	-0.380339	-1.17601	429	152	Xrcc6 Npas2 Fto Sfpq Rnf169 Rev3l Psmd14 Babam2 Nsmce2 Ppp4r2 Nsd2 Apex2 Swi5 Psme4 Xrcc4 Polb Usp3 Parp1 Spire1 Fmn2 Eya3 Ube2d3 Slf2 Shprh Emsy Parg Klhl15 Ercc6l2 Rad51ap2 Trp53bp1 Pds5b Fam168a Taok1 Trip12 Cul4a Slf1 Cry2 Ino80 Uimc1 Ddb2 Nucks1 Prkcg Taok3 Cebpg Usp7 Mbtd1 Atr Dot1l Usp47 Abl1 Mms19 Fancc Kdm2a Yy1 Atxn3 Rpa1 Ep400 Gins2 Smchd1 Rnf111 Pogz Mpg Commd1 Pola1 Uvssa Cdk7 Setd2 …
GOCC_CLATHRIN_COAT	0.0776942	0.415027	0.17822	-0.546686	-1.35712	33	16	Synj1 Ap3m1 Ap3b1 Kcnq5 Ap2b1 Eps15l1 Sclt1 Ap1g1 Clint1 Aftph Picalm Ncald Epn2 Ap2s1 Ap4m1 Necap1
GOBP_CELL_COMMUNICATION_INVOLVED_IN_CARDIAC_CONDUCTION	0.0779367	0.415338	0.287805	0.461241	1.3885	36	7	Atp1b1 Atp1a1 Scn1b Atp1a3 Atp1b2 Calm1 Flna
GOBP_ATP_METABOLIC_PROCESS	0.0779985	0.415338	0.287805	0.301573	1.18562	214	41	Atp6v0c Atp1b1 Aldoa Ndufb5 Ndufb9 Hspa8 mt-Nd4 Pgam1 Dguok Vps9d1 Cyc1 mt-Co2 Cox4i1 mt-Co3 Cbfa2t3 mt-Nd4l App Gapdh Slc2a6 mt-Nd2 mt-Co1 mt-Atp6 Ndufs3 Ldha Ndufs2 Atp5d mt-Cytb Atp5g2 Ndufc2 Ndufb3 Ndufs7 Uqcr10 Dnajc30 Cycs mt-Nd5 Pfkl Eno1 Chchd2 Ndufs8 Atp6v1a mt-Atp8
GOCC_PHOSPHATASE_COMPLEX	0.0780488	0.415338	0.175204	-0.516725	-1.33459	43	21	Ppp1r12a Ppp4r2 Ppp1cb Ppp2r5e Ppp2r2b Ppp2ca Ppp4r3a Ppp2r3a Ppp2r2c Ppp3cb Ppp1cc Cnep1r1 Ppp4r1 Ppp2r5a Ppp2cb Ppp2r1b Ppp4r3b Nck1 Ppp4r4 Ppp2r5c Ppp4c
GOCC_GLUTAMATERGIC_SYNAPSE	0.0787321	0.418445	0.158514	-0.396949	-1.20896	278	122	Lrrc4 Adcy8 Cdkl5 Il1rap Il1rapl2 Arhgap44 Grm3 Pclo Mapk14 Camkv Nrg1 Camk4 Shank2 Syn3 Grid2 Adcy1 Cadps2 Grik2 Prkcz Homer2 Ephb2 Adam23 Fbxl20 Rgs7bp Ppm1h Caprin1 Cnksr2 Il1rapl1 Cdh8 Sptbn1 Farp1 Pak3 Lgi1 Cadps Abhd17c Gpc4 Gsk3b Ywhaz Kcnd2 Ptprd Cdh11 Nrp1 Stau1 Nrp2 Tnik Ablim3 Flrt3 Stx3 Ptk2b Cacng3 Dlg1 Abr Plcb1 Gucy1b1 Elavl1 Htr2a Ap3d1 Nrcam Rnf19a Lrrc4c Arhgap39 Erc2 Adgrl3 Cac…
GOBP_DEVELOPMENTAL_GROWTH_INVOLVED_IN_MORPHOGENESIS	0.0788644	0.418618	0.160801	-0.421558	-1.26304	181	47	Fgfr2 Cdkl5 Rims2 Wasf1 Dscam Rims1 Mapt Slit1 Prkcz Rasal1 Fmn1 Rnf157 Nedd4l Cyfip1 Shtn1 Bmpr2 Fgf1 Map1b Smurf1 Prkn Gsk3b Pafah1b1 Cttn Nrp1 Dclk1 Nrp2 Bcl11a Flrt3 Fgf13 Usp9x Ext1 Sema6d Slc23a2 Nrcam D130043K22Rik Raph1 Cacng7 Spag6l Abl1 Spag9 Sh3gl2 Trpc5 Itsn2 Sin3a Zfyve27 Ppp3cb Cpne1
GOBP_MAINTENANCE_OF_PROTEIN_LOCATION_IN_CELL	0.0789825	0.418717	0.287805	0.413446	1.36398	52	13	Hspa5 Sorl1 Rer1 Kdelr1 Vps13a Gpaa1 Insig2 Tmsb10 Os9 Syne1 Kdelr2 Cdk5 Tmsb15b1
GOBP_NEGATIVE_REGULATION_OF_I_KAPPAB_KINASE_NF_KAPPAB_SIGNALING	0.0799001	0.422679	0.175204	-0.544451	-1.36165	34	12	Rora Tle1 Otud7b Ppm1b Dab2ip Abl1 Otud7a Riok3 Ash1l Ppm1a Usp10 Tank
GOBP_FOREBRAIN_NEURON_DEVELOPMENT	0.0800525	0.422679	0.179782	-0.62014	-1.35962	17	9	Fgfr2 Slc4a10 Nrp1 Nrp2 Ogdh Rapgef2 Dclk2 Uqcrq Zmiz1
GOMF_ORGANIC_CATION_TRANSMEMBRANE_TRANSPORTER_ACTIVITY	0.0800525	0.422679	0.179782	-0.619571	-1.35838	17	7	Slc7a8 Slc44a1 Slc44a5 Atp13a3 Slc22a5 Slc25a42 Slc25a17
GOBP_FEEDING_BEHAVIOR	0.0801467	0.422679	0.287805	0.405166	1.28355	46	5	Cck Bbip1 App Usp46 Mchr1
GOCC_EXTRINSIC_COMPONENT_OF_CYTOPLASMIC_SIDE_OF_PLASMA_MEMBRANE	0.0802326	0.422679	0.168238	-0.473533	-1.30679	70	34	Stac Fer Farp1 Cyth3 Cyth1 Tiam1 Gng2 Fyn Gnaq Shank3 Ptk2b Esyt2 Gnai3 Gnb1 Gng7 Rgs8 Gnb5 Snx5 Gng12 Tnk2 Gna13 Snap25 Src Kcnab2 Yes1 Rac1 Hip1 Gng4 Snx18 Gnal Cyld Lyn Hck Gnao1
GOBP_POSITIVE_REGULATION_OF_DENDRITE_MORPHOGENESIS	0.0805031	0.423179	0.175204	-0.555233	-1.3626	31	14	Cdkl5 Ephb2 Caprin1 Il1rapl1 Pak3 Fbxw8 Camk2b Pafah1b1 Ptprd Eef2k Ankrd27 Parp6 Stau2 Itpka
GOBP_NEGATIVE_REGULATION_OF_RNA_CATABOLIC_PROCESS	0.0805288	0.423179	0.170932	-0.486277	-1.30075	56	18	Mapk14 Hnrnpu Traf3ip2 Tent5d Nbas Tent4b Ybx3 Tent2 Hnrnpc Elavl1 Larp4b Mettl16 Syncrip Tardbp Lrpprc Fmr1 Rbm10 Elavl4
GOBP_NEGATIVE_REGULATION_OF_IMMUNE_SYSTEM_PROCESS	0.0810046	0.425148	0.287805	0.30156	1.19691	181	22	Prnp Thy1 Selenos Cx3cl1 Syt11 Cd47 Ndfip1 Plk2 Thoc1 Tmbim6 Tyro3 Ccn3 Tmem178 Glmn Mia3 Grn Psma1 Tnfrsf21 Nbl1 Arrb2 Ubash3b Rps19
GOBP_PROTEIN_TARGETING	0.081615	0.427672	0.287805	0.287686	1.16027	271	47	Hspa5 Prnp Arl6ip1 Sec62 Tomm20 Zdhhc23 Ssr2 Spcs2 Spcs1 Clu Sorl1 Hspa8 Ssr1 Spcs3 Vps13a Hsp90aa1 Hps4 Herpud1 Gdi1 Bcap31 Ndufa13 Zfand6 Gcc2 Ssr3 M6pr Hspa4 Tram1l1 Srebf2 Sort1 Slc1a1 Os9 Mtcl1 Yif1b Tomm22 Icmt Golga7 Sgta Katnb1 Romo1 Mief1 Zdhhc6 Zdhhc12 Lman1 Bag6 Fbxo7 Srp9 Pex6
GOBP_ENDOPLASMIC_RETICULUM_TO_GOLGI_VESICLE_MEDIATED_TRANSPORT	0.0817085	0.427672	0.287805	0.347374	1.27307	114	29	Tmed9 Tmed2 Sorl1 Sar1b Yipf5 Ier3ip1 Tmed4 Kdelr1 Yipf4 Bcap29 Tmed7 Bcap31 Cope Ergic3 Mia3 Trappc5 Mia2 Tmed10 Hyou1 Scap Tmed3 Tex261 Lman2l Yif1b Atl3 Lman1 Copb1 Kdelr2 Trappc11
GOBP_NEURAL_RETINA_DEVELOPMENT	0.0817907	0.427672	0.287805	0.418815	1.32352	43	9	Thy1 Slc17a7 Atp2b1 Atp2b2 Actl6a Rpgrip1 Calb1 Slc1a1 Smarcd3
GOBP_LIGAND_GATED_ION_CHANNEL_SIGNALING_PATHWAY	0.0821192	0.428856	0.17822	-0.614396	-1.35638	18	7	Cpeb4 Grid2 Grik2 Grin1 Gria3 Ptk2b Gria2
GOBP_COLLAGEN_METABOLIC_PROCESS	0.0824983	0.430301	0.287805	0.435409	1.34888	40	10	Ctsb Cst3 Ctsl P3h3 Adam15 Adamts2 Arrb2 Hif1a Itgb1 Plod3
GOBP_HEART_FORMATION	0.0827858	0.430649	0.176694	-0.626455	-1.3597	16	5	Robo2 Robo1 Mef2c Rbpj Ext1
GOBP_MICROTUBULE_BASED_TRANSPORT	0.0828025	0.430649	0.157403	-0.420877	-1.25188	167	58	Rfx3 Sfpq Sybu Wasf1 Hnrnpu Bicd1 Kif1c Agbl4 Mapt Dnah9 Prkcz Dync1i1 Bicdl1 Rpgr Agtpbp1 Ift81 Lca5 Kif1b Map1b Spast Trak1 Pafah1b1 Dctn1 Opa1 Ap3m1 Kif1a Arhgap21 Ap3b1 Ap3d1 Spag6l Ssx2ip Ttc21b Sod1 Fbxw11 Ap3s1 Gas8 Stau2 Wdr35 Lrpprc Kif5a Clip3 Flot2 Rab1a Sun1 Dst Mapk8ip3 Rasgrp1 Apba1 Ttc26 Kif3c Terf2 Rab6a Copg2 Dlg2 Arl3 Cdc42 Nme5 Kif13a
GOBP_LEUKOCYTE_PROLIFERATION	0.0828722	0.430649	0.287805	0.334589	1.26911	132	16	Prnp Selenok Cx3cl1 Ndfip1 Cd81 Clu Slc39a10 Vav3 Kit Hes1 Csf2ra Glmn Bax Mapk8ip1 Tnfrsf21 Coro1a
GOBP_NEGATIVE_REGULATION_OF_ION_TRANSMEMBRANE_TRANSPORTER_ACTIVITY	0.0837438	0.434641	0.169571	-0.52072	-1.33379	41	14	Hecw2 Hecw1 Stk39 Ephb2 Nedd4l Prkce Thada Crbn Ywhae Nedd4 Pkd2 Gnb5 Fmr1 Ubqln1
GOBP_GLANDULAR_EPITHELIAL_CELL_DEVELOPMENT	0.0838881	0.434853	0.176694	-0.607824	-1.34606	19	4	Rfx3 Rheb Gsk3b Clock
GOBP_REGULATION_OF_MRNA_3_END_PROCESSING	0.0846561	0.437667	0.175204	-0.575022	-1.35255	26	11	Cpsf6 Papola Ahcyl1 Virma Ccnt1 Cdc73 Ythdc1 Cpeb1 Supt5 Zc3h14 Cpsf7
GOBP_SPINDLE_LOCALIZATION	0.0847029	0.437667	0.170932	-0.546287	-1.34383	32	12	Clasp2 Spire1 Fmn2 Pafah1b1 Dctn1 Actr3 Fbxw11 Clasp1 Mcph1 Cdk5rap2 Map4 Fgf10
GOBP_SYNAPSE_ASSEMBLY	0.0847639	0.437667	0.156312	-0.432587	-1.26538	133	45	Lrrc4 Sdcbp Il1rap Il1rapl2 Syndig1 Robo2 Lingo2 Pclo Nrg1 Shank2 Grid2 Dscam Slit1 Cntn5 Ephb2 Asic2 Mecp2 Il1rapl1 Mef2c Farp1 Map1b Gabrb2 Setd5 Gabrb3 Gpc4 Ptprd Flrt3 Shank3 Fgf13 Lrrn1 Nrcam Adgrl3 Eef2k Pten Stau2 Kirrel3 Crkl Npas4 Gnpat Gabrg2 Sdk2 Negr1 Bsn Snca Cdh2
GOMF_GLUTAMATE_RECEPTOR_ACTIVITY	0.0848806	0.437667	0.175204	-0.584028	-1.33332	22	9	Grm3 Grid2 Grik2 Grin1 Grm7 Gria3 Ptk2b Gria2 Grm5
GOBP_CIRCADIAN_REGULATION_OF_GENE_EXPRESSION	0.0849515	0.437667	0.166934	-0.493148	-1.30527	54	18	Npas2 Ogt Ncoa2 Hnrnpu Rora Ppp1cb Kdm5a Clock Cry2 Kmt2a Kdm2a Ppp1cc Rai1 Egr1 Usp2 Huwe1 Ppargc1a Lgr4
GOBP_REGULATION_OF_CAMP_MEDIATED_SIGNALING	0.0854139	0.439511	0.173748	-0.625521	-1.35767	16	5	Rnf157 Pde3b Pde4d Pex5l Rapgef2
GOCC_ER_TO_GOLGI_TRANSPORT_VESICLE_MEMBRANE	0.0855823	0.439839	0.287805	0.445005	1.34131	37	10	Cnih2 Tmed2 Sar1b Cnih1 Tmed7 Vma21 Tmed10 Srebf2 Scap Mcfd2
GOBP_PROTEIN_DEMETHYLATION	0.0859671	0.439907	0.169571	-0.546151	-1.3435	32	13	Kdm3b Kdm5a Phf8 Kdm4c Kdm4b Kdm2b Kdm7a Jmjd1c Jarid2 Kdm2a Ppme1 Kdm5b Phf2
GOMF_CYCLIC_NUCLEOTIDE_PHOSPHODIESTERASE_ACTIVITY	0.0859788	0.439907	0.173748	-0.597951	-1.34569	20	8	Pde4b Pde3b Pde8b Pde4d Cnp Pde2a Pde1b Pde7a
GOBP_REGULATION_OF_POSTSYNAPSE_ORGANIZATION	0.0860465	0.439907	0.161979	-0.470928	-1.2996	70	29	Cdkl5 Il1rap Arhgap44 Lrfn2 Zfp804a Grid2 Ppfia2 Ephb2 Abi2 Caprin1 Il1rapl1 Tanc2 Pak3 Abhd17c Srcin1 Camk2b Pafah1b1 Ptprd Nrp2 Fyn Kif1a Shank3 Ube3a Nrcam Sipa1l1 Abhd17b Eef2k Pten Stau2
GOBP_POSITIVE_REGULATION_OF_ANIMAL_ORGAN_MORPHOGENESIS	0.0860927	0.439907	0.173748	-0.613083	-1.35348	18	4	Robo2 Robo1 Fgf1 Ar
GOBP_T_CELL_PROLIFERATION	0.0861188	0.439907	0.287805	0.346966	1.21569	80	11	Prnp Selenok Ndfip1 Cd81 Hes1 Glmn Bax Mapk8ip1 Tnfrsf21 Coro1a Il27
GOCC_AP_TYPE_MEMBRANE_COAT_ADAPTOR_COMPLEX	0.0863402	0.440503	0.170932	-0.566978	-1.35507	28	13	Ap4s1 Ap3m1 Ap3b1 Ap3d1 Ap2b1 Ap5m1 Ap3s1 Ap1g1 Aftph Ap2s1 Ap4m1 Vps39 Ap4e1
GOMF_METALLOPEPTIDASE_ACTIVITY	0.0869087	0.442866	0.156312	-0.440565	-1.27025	108	39	Trhde Mmp16 Npepps Psmd14 Agbl4 Adam12 Adam23 Agtpbp1 Naaladl2 Adamts20 Adam22 Adamts3 Lnpep Xpnpep3 Rnpep Nln Mipep Aopep Psmd7 Tfrc Brcc3 Lmln Xpnpep1 Mmp24 Adam10 Metap1 Ece1 Cndp2 Pepd Folh1 Adamtsl1 Pappa2 Cpq Yme1l1 Cpd Sprtn Amz2 Ermp1 Mbtps2
GOBP_RESPONSE_TO_CALCIUM_ION	0.087143	0.443426	0.287805	0.320883	1.17181	101	13	Hspa5 Syt4 Syt11 Actg1 Penk Cpne6 Gdi1 Calm1 Smpd1 Lgmn Syt5 Entpd6 Alg2
GOBP_REGULATION_OF_NITRIC_OXIDE_METABOLIC_PROCESS	0.0872296	0.443426	0.287805	0.471743	1.3815	30	6	Selenos Cd47 Sirpa Clu Hsp90aa1 Hsp90ab1
GOMF_PROTEIN_KINASE_A_REGULATORY_SUBUNIT_BINDING	0.0874172	0.443843	0.172324	-0.592529	-1.34387	21	17	Akap8l Wasf1 Arfgef2 Pja2 Wasf3 Akap9 Akap6 Arfgef1 Akap7 Ryr2 Acbd3 Akap1 Gskip Akap14 Akap11 Prkaca Wasf2
GOCC_MITOTIC_SPINDLE_POLE	0.0875817	0.444142	0.170932	-0.57077	-1.35327	27	6	Stag1 Katnbl1 Tnks Eml1 Stag2 Arhgef7
GOBP_PROTEIN_METHYLATION	0.0879237	0.444932	0.152145	-0.417182	-1.23936	164	52	Prmt8 Ogt Tet3 Kmt2c Mecp2 Nsd2 Setd7 Mtf2 Nsd3 Setd5 Ehmt1 Rlf Zfp369 Tet2 Kdm4c Kmt2a Nfyb Suz12 Setdb1 Jarid2 Nsd1 Dot1l Prmt7 Fbxo11 Kmt2e Smyd3 Brd4 Prmt9 Camkmt Fbl Ndufaf7 Ctcf Prdm2 Dnmt3a Setd2 Ash1l Crebbp Arid4b Kansl1 Rab6a Paxbp1 Iws1 Prmt3 Supt6 Pcmtd2 Ntmt1 Setd3 Lmna Kdm6a Phf20 Rbbp5 Chd5
GOBP_NEGATIVE_REGULATION_OF_CHROMOSOME_ORGANIZATION	0.0883721	0.444932	0.159647	-0.470347	-1.298	70	13	Hnrnpu Klhl22 Dync1li1 Apc Parp1 Tnks Tent4b Zwint Smg6 Wapl Xrn1 Hnrnpc Tnks2
GOBP_REGULATION_OF_AXONOGENESIS	0.0885529	0.444932	0.153159	-0.432825	-1.26271	129	37	Cdkl5 Mark2 Robo2 Dscam Plxna2 Robo1 Mapt Slit1 Ephb2 Ust Cyfip1 Shtn1 Pak3 Bmpr2 Map1b Gsk3b Pafah1b1 Nrp1 Tiam1 Dixdc1 Fgf13 Sema6d Arhgap35 Brsk1 D130043K22Rik Lrrc4c Sipa1l1 Trpc5 Mbp Zfyve27 Pten Dab1 Pak2 Plxna4 Twf2 Rab11a Map6
GOBP_NEURONAL_ACTION_POTENTIAL	0.0886243	0.444932	0.170932	-0.596506	-1.34244	20	14	Fgf12 Grik2 Kcnd2 Mtor Cacna1i Scn1a Fmr1 Kcnmb4 Scn8a P2rx4 Scn2a Scn3a Kcna1 Ank3
GOBP_AMINO_ACID_IMPORT	0.0886663	0.444932	0.287805	0.440035	1.32633	37	5	Arl6ip1 Arl6ip5 Slc1a1 Grm1 Slc3a2
GOBP_MESENCHYME_MORPHOGENESIS	0.0887417	0.444932	0.170932	-0.592286	-1.34332	21	5	Robo2 Robo1 Rbpj Acvr1 Exoc4
GOMF_MODIFICATION_DEPENDENT_PROTEIN_BINDING	0.0888651	0.444932	0.152145	-0.428799	-1.25912	144	64	Rnf169 Babam2 Otud7b Glyr1 Psme4 Mtf2 Tab2 Nploc4 Zranb1 Kdm5a Sqstm1 Trp53bp1 Phf8 Chd8 Kmt2a Ank2 Suz12 Uimc1 Trim24 Bptf Pygo1 Kdm7a Jarid2 Mbtd1 Zzef1 Kmt2e Spin1 Otud7a Brd4 Brdt Fmr1 Smarca4 Ufd1 Brcc3 Atad2b Ubqln1 Ncapd3 Zzz3 L3mbtl1 Zcwpw2 Phf2 Rad18 Mllt3 Zbtb1 Taf1 Brd3 Rbbp5 Chd5 Baz2a Mindy2 L3mbtl2 Vcp Tdrd3 Sprtn Atrx Yeats2 Agl Eps15 Lyn Ncapg2 Wdr5 Morc3 Ubqln4 Cbx1
GOMF_PHOSPHATASE_BINDING	0.0888651	0.444932	0.152145	-0.426921	-1.25316	140	52	Adcy8 Mapk14 Mapt Fer Myo16 Ambra1 Strn3 Ppp6r3 Mapk1 Mfhas1 Mast2 Cdc27 Stau1 Smg7 Traf3 Mtmr3 Sbf2 Dlg1 Mapk8 Cry2 Ap3b1 Rps6kb1 Dab2ip Csrnp2 Tbk1 Fbxl2 Ghr Ywhae Dlg3 Ppp3cb Sod1 Ppp1cc Sh3yl1 Sptbn4 Map3k5 Wnk1 Ppp6r2 Phactr3 Cnst Ppme1 Ppp1r16b Ank1 Cttnbp2nl Spred1 Cdh2 Irs2 Smg5 Slc9a1 Ppp1r11 Skap1 Strn Sytl2
GOMF_MYOSIN_BINDING	0.088916	0.444932	0.16318	-0.508014	-1.3258	47	14	Myrip Limch1 Stxbp5l Stxbp5 Rab10 Arfgef2 Trak1 Dmd Rala Larp6 Trpm7 Rab11a Arfgef1 Rab6a
GOBP_POSITIVE_REGULATION_OF_INFLAMMATORY_RESPONSE	0.0889433	0.444932	0.287805	0.401714	1.35487	57	9	Cx3cl1 Cd47 Cd81 Setd4 Camk2n1 App Grn Rps19 Btk
GOBP_REGULATION_OF_T_CELL_DIFFERENTIATION	0.0890973	0.444932	0.159647	-0.47509	-1.29882	64	20	Zeb1 Camk4 Zbtb16 Prkcz Ambra1 Rc3h1 Sh3rf1 Ap3b1 Tmem131l Ap3d1 Cd46 Abl1 Sod1 Drosha Sos2 Rasgrp1 Malt1 Foxo3 Zmiz1 Rc3h2
GOBP_POSITIVE_REGULATION_OF_GLUCOSE_IMPORT	0.0892144	0.444932	0.170932	-0.582728	-1.33537	23	14	Mapk14 Sorbs1 Osbpl8 Insr Appl1 Mef2a Slc1a2 Rhoq Irs2 Irs1 Pik3r1 Prkci Ptpn11 Crebl2
GOMF_TRANSLATION_REPRESSOR_ACTIVITY	0.0892144	0.444932	0.170932	-0.583631	-1.33744	23	8	Cpeb4 Celf1 Celf4 Ireb2 Cpeb2 Paip2 Fmr1 Cpeb1
GOMF_TELOMERIC_DNA_BINDING	0.0892193	0.444932	0.164406	-0.53243	-1.34658	37	17	Xrcc6 Hnrnpa2b1 Hmbox1 Smg6 Smg7 Trp53bp1 Rpa1 Smg5 Terf2 Zbtb10 Wrn Blm Xrcc5 Ncl Stn1 Nabp2 Upf3a
GOMF_SPHINGOLIPID_BINDING	0.0894774	0.445691	0.287805	0.54928	1.45873	18	4	Psap Rtn4r Vdac1 Phb2
GOCC_SYNAPTIC_MEMBRANE	0.0897959	0.446748	0.147331	-0.387726	-1.18306	297	117	Lrrc4 Erc1 Adcy8 Snap91 Chrna7 Syndig1 Lrfn2 Grm3 Rims2 Gabra4 Shank2 Grid2 Adcy1 Rims1 Itsn1 Cntn5 Grik2 Kcnj3 Ephb2 Gabrg3 Adam23 Itga8 Rgs7bp Grin1 Lin7a Cask Srgap2 Cnksr2 Dennd1a Il1rapl1 Snta1 Cdh8 Grm7 Dgki Farp1 Synj1 Gria3 Kcnb1 Gabrb2 Abhd17c Adam22 Cntn1 Gabrb3 Atad1 Gphn Kcnd2 Ptprd Slc6a6 Fcho2 Nrp1 Nrp2 Kcnh1 Flrt3 Stx3 Shank3 Cacng8 Nipsnap1 Cacng3 Unc13b Dlg1 Ank2 Prkcg Dmd Synj2b…
GOBP_DOPAMINE_RECEPTOR_SIGNALING_PATHWAY	0.0900662	0.447108	0.287805	0.471536	1.3809	30	7	Nsg1 Caly Nsg2 Flna Drd5 Slc1a1 Arrb2
GOCC_NEURON_TO_NEURON_SYNAPSE	0.090081	0.447108	0.146416	-0.383611	-1.1785	321	143	Lrrc4 Adcy8 Dtnb Arhgef9 Arhgap44 Syndig1 Lrfn2 Grm3 Usp50 Add3 Pde4b Cpeb4 Pclo Iqsec1 Shank2 Syn3 Grid2 Adcy1 Slc8a3 Arhgap32 Grik2 Prkcz Abi1 Homer2 Itga8 Rgs7bp Grin1 Lin7a Srgap2 Cnksr2 Dnajc6 Grm7 Rheb Stxbp5 Sptbn1 Dgki Pak3 Bmpr2 Syn1 Pcbp2 Map1b Arfgef2 Abhd17c Prkn Tanc1 Adam22 Srcin1 Pja2 Ywhaz Gphn Kcnd2 Ptprd Mib1 Dclk1 Cadm1 Tnik Kcnh1 Fyn Nsf Bcl11a Flrt3 Shank3 Cacng8 Cap2 Ptk2b C…
GOMF_PROTEIN_DOMAIN_SPECIFIC_BINDING	0.0902708	0.447522	0.145516	-0.371172	-1.15353	491	167	Erc1 Kcnn2 Tfdp2 Tcf12 Srsf7 Ncoa2 Wipf3 Shank2 Grid2 Robo1 Mapt Esrrg Rufy2 Faf1 Zbtb16 Grik2 Ica1 Adam12 Abi1 Abi2 Crim1 Tbl1x Srrm2 Lin7a Fmn1 Mecp2 Trps1 Thra Snta1 Dnajc6 Cd2ap Vapa Strn3 Ccdc88c Synj1 Rbm39 Xrcc4 Pak3 Dock3 Tgfbr3 Runx2 Ywhaq Plekha1 Prkn Rabep1 Ehmt1 Ski Srcin1 Ywhaz Rufy1 Trim9 Ccdc88a Ica1l Sqstm1 Rap2b Jdp2 Ppargc1b Rab8b Cadm1 Fyn Pkd1 Nsf Kat14 Acvr2a Dixdc1 Shank3 Mr…
GOBP_MICROTUBULE_DEPOLYMERIZATION	0.0904585	0.447717	0.16318	-0.531841	-1.34509	37	18	Nav3 Ckap5 Clasp2 Apc Map1b Stmn1 Spast Camsap1 Fgf13 Taok1 Camsap2 Bmerb1 Nckap5 Clasp1 Atxn7 Hdgfl3 Mid1 Apc2
GOBP_REGULATION_OF_PHAGOCYTOSIS	0.0905231	0.447717	0.287805	0.441465	1.33564	38	5	Calr Syt11 Cd47 Sirpa Abca7
GOBP_CARBOXYLIC_ACID_TRANSPORT	0.0911572	0.450323	0.287805	0.31786	1.20421	138	16	Arl6ip1 Syt4 Psap Slc17a7 Gabbr1 Arl6ip5 Slc25a14 Sv2a Slc38a2 Praf2 Rab3gap1 Slc16a1 Pla2g12a Slc1a1 Grm1 Slc3a2
GOBP_REGULATION_OF_ORGANELLE_ASSEMBLY	0.091858	0.453154	0.147331	-0.41328	-1.24097	188	83	Sdcbp Cdkl5 Il1rap Hnrnpu Grid2 Tbc1d5 Trim37 Sdccag8 Rabgap1 Mphosph9 Gsk3b Rab3gap2 Ptprd Ccdc88a Prkaa2 Cep120 Tbc1d19 Snx4 Evi5 Mtmr3 Cnot6l Cnot1 Arhgap35 Snx30 Chmp3 Evi5l Tbc1d1 Pan3 Stam Mapk9 Fez2 Tbc1d24 Tbc1d15 Tbc1d14 Tbc1d12 Cdk5rap2 Tbc1d20 Sec22b Tbc1d22b Pdcd6ip Vps11 Map4 Pip4k2a Cep295 Pikfyve Dcdc2a Chmp4c Snx7 Tbc1d30 Atg3 G3bp1 Alms1 Src Chmp4b Cnot2 Mtm1 Kif24 Becn1 Tmem39a …
GOBP_REACTIVE_NITROGEN_SPECIES_METABOLIC_PROCESS	0.0920974	0.453154	0.287805	0.440907	1.33395	38	6	Selenos Cd47 Sirpa Por Clu Hsp90aa1
GOBP_REGULATION_OF_SIGNALING_RECEPTOR_ACTIVITY	0.0922341	0.453154	0.287805	0.337445	1.23685	99	12	Ly6h Cnih2 Lrpap1 Prrt1 Nptx1 Dkk3 Shisa7 Ly6e Nlgn2 Rwdd1 Nlgn3 App
GOMF_LIPID_BINDING	0.0922768	0.453154	0.143759	-0.369887	-1.14968	488	147	Arhgap26 Pigk Sdcbp Snap91 Adap1 Frmpd4 Arhgap44 Mark2 Sidt1 Ogt Pclo Iqsec1 Osbpl10 Bcas3 Cadps2 Rora Tom1l2 Phf12 Mapt Esrrg Arhgap32 Fer Ica1 Osbp2 Dennd1b Dgkg Rasal1 Dennd1a Sh3pxd2a Fnbp1 Zfyve28 Amph Acbd6 Nf1 Sptbn1 Gga2 Pitpna Cadps Map1b Snx13 Fchsd2 Smurf1 Plekha1 Nisch Cyth3 Rufy1 Cyth1 Ccdc88a Clvs2 Arap2 Opa1 Fcho2 Kif16b Tiam1 Gbf1 Kcnh1 Snx4 Acbd5 Osbpl8 Sbf2 Stx3 Pitpnm2 Ankfy1 U…
GOBP_MRNA_3_END_PROCESSING	0.0924171	0.453154	0.157403	-0.47976	-1.29881	59	26	Cpsf6 Papola Rprd1a Scaf8 Tent4b Tent2 Ahcyl1 Rprd1b Virma Ccnt1 Pcf11 Cdc73 Ssu72 Ythdc1 Cpeb1 Supt5 Zc3h14 Cpsf7 Fip1l1 Rprd2 Cstf2 Wdr33 Nudt21 Cstf2t Rnf40 Papolg
GOMF_RNA_POLYMERASE_BINDING	0.09257	0.453154	0.159647	-0.486085	-1.28383	53	20	Hnrnpu Scaf4 Wac Rprd1a Elp4 Scaf8 Ago1 Uri1 Rprd1b Ccnt1 Pcf11 Cdc73 Nedd4 Smyd3 Ncoa3 Brd4 Ago2 Pkn2 Uvssa Bin1
GOBP_BARBED_END_ACTIN_FILAMENT_CAPPING	0.0925926	0.453154	0.166934	-0.593093	-1.33476	20	10	Add3 Carmil1 Washc2 Twf2 Add1 Capzb Mtpn Capza1 Rdx Add2
GOMF_HISTONE_ACETYLTRANSFERASE_BINDING	0.0925926	0.453154	0.166934	-0.593813	-1.33638	20	9	Kansl1l Bcas3 Egr1 Mef2a Kansl1 Ecd Sirt2 Trip4 Mtf1
GOBP_REGULATION_OF_HISTONE_H3_K9_METHYLATION	0.0927152	0.453227	0.166934	-0.608802	-1.34403	18	12	Mecp2 Setd7 Zfp369 Kdm4c Jarid2 Lmna Atrx Sirt1 Kdm4d Kdm3a Kdm1a Rif1
GOBP_REGULATION_OF_MUSCLE_HYPERTROPHY	0.0929368	0.453782	0.160801	-0.528866	-1.33756	37	15	Mlip Nr4a3 Parp1 Rock2 Jarid2 Yy1 Mef2a Akap6 Rock1 Tomm70a Slc9a1 Mtpn Becn1 P2rx4 Lmna
GOCC_RIBONUCLEOPROTEIN_GRANULE	0.0930714	0.453912	0.145516	-0.405472	-1.22448	207	88	Dis3l2 Tnrc6c Zc3h12b Hnrnpu Mapt Dync1i1 Caprin1 Celf1 Pum2 Rc3h1 Nufip2 Usp3 Rock2 Shb Sqstm1 Stau1 Ago1 Clock Prkaa2 Atxn2 Rptor Ubap2l Cnot1 Hnrnpa3 Dcp1b Ythdf3 Mbnl1 Xrn1 Elavl1 Larp4b Prrc2c Helz Gigyf2 Pan3 Ghr Casc3 Tardbp Edc3 Stau2 Rbm4 Zc3h12c Ago2 Fmr1 Btbd1 Rock1 Cpeb1 Cnot7 Ythdf2 Hnrnpl Tut4 Eif4e Rc3h2 Dyrk3 Znfx1 Ubap2 Ddx3x Cdc42 Ddx19b Nsun2 Dcp1a G3bp1 Cnot2 Rbfox1 Rac1 Taf5l…
GOBP_MYOTUBE_CELL_DEVELOPMENT	0.0932091	0.454057	0.166934	-0.600629	-1.33013	19	7	Hdac9 Ripor2 Rcan1 Ski Plec Smyd3 Ryr1
GOBP_ESTABLISHMENT_OF_RNA_LOCALIZATION	0.0933476	0.454205	0.148262	-0.427467	-1.25038	134	49	Cpsf6 Nup93 Akap8l Sidt1 Hnrnpa2b1 Srsf7 Ckap5 Ranbp17 Agfg1 Tnks Smg6 Smg7 Atxn2 Fyttd1 Nup214 Hnrnpa3 Xpo1 Ranbp2 Srsf1 Atr Nup88 Ythdc1 Nup50 Nup188 Lrpprc Fmr1 Setd2 Tsc1 Xpot Senp2 Xpo5 Mcm3ap Smg5 Igf2bp3 Iws1 Eny2 Nup160 Ddx19b Nsun2 Rbfox1 Supt6 Nutf2 Myo1c Thoc2 Nup107 Khdrbs1 Gle1 Ssb Atm
GOBP_EMBRYONIC_SKELETAL_SYSTEM_MORPHOGENESIS	0.0937115	0.455449	0.159647	-0.528356	-1.33654	36	12	Fgfr2 Mmp16 Zeb1 Runx2 Dscaml1 Chst11 Dlg1 Flvcr1 Setd2 Tulp3 Mthfd1 Prrx1
GOBP_POSITIVE_REGULATION_OF_LEUKOCYTE_CELL_CELL_ADHESION	0.0941281	0.456945	0.287805	0.319495	1.14661	90	11	Thy1 Selenok Cd47 Sirpa Cd81 Xbp1 Hes1 Chst2 H2-DMa Hsph1 Coro1a
GOBP_RUFFLE_ORGANIZATION	0.0943627	0.457556	0.158514	-0.507041	-1.30834	44	16	Pip5k1a Cyfip1 Plekha1 P2ry12 Coro1c Mtor Carmil1 Sh3yl1 Wdpcp Eps8l1 Snx10 Evl Nlgn1 Arhgef26 Rac1 P2rx4
GOBP_RNA_LOCALIZATION	0.0944798	0.457596	0.146416	-0.4164	-1.23857	167	58	Cpsf6 Nup93 Akap8l Sidt1 Hnrnpa2b1 Srsf7 Hnrnpu Bicd1 Ckap5 Ranbp17 Agfg1 Tnks Smg6 Smg7 Prpf6 Atxn2 Fyttd1 Nup214 Hnrnpa3 Xpo1 Ranbp2 Znhit6 Srsf1 Atr Casc3 Nup88 Ythdc1 Yy1 Nup50 Fbl Nup188 Lrpprc Fmr1 Setd2 Tsc1 Xpot Senp2 Xpo5 Mcm3ap Smg5 Igf2bp3 Iws1 Eny2 Nup160 Ddx19b Nsun2 Rbfox1 Supt6 Nutf2 Myo1c Thoc2 Nup107 Khdrbs1 Gle1 Ssb Atm Naf1 Cct4
GOBP_REGULATION_OF_DNA_REPAIR	0.0949299	0.459234	0.147331	-0.428048	-1.24965	130	49	Npas2 Rnf169 Babam2 Ppp4r2 Nsd2 Parp1 Spire1 Fmn2 Eya3 Slf2 Parg Klhl15 Trp53bp1 Fam168a Trip12 Cul4a Slf1 Uimc1 Prkcg Cebpg Mbtd1 Mms19 Ep400 Smchd1 Pogz Setd2 Brcc3 Rnf8 Polq Rad51 Ube2n Terf2 Babam1 Arid2 Mrnip Fgf10 Ubr5 Ppp4r3b Prkdc Sirt6 Wrnip1 Kat7 Ercc6 Polh Ppp4c Actr2 Spidr Sirt1 Zfp365
GOBP_MORPHOGENESIS_OF_AN_EPITHELIUM	0.095092	0.459234	0.142901	-0.389185	-1.18565	284	85	Fgfr2 Ror1 Tmeff2 Arhgap12 Myo9a Greb1l Fmn1 Znrf3 Mef2c Clasp2 Klhl3 Btrc Fgf1 Rab10 Smurf1 Krt12 Ski Rbpj Gpc4 Pafah1b1 Mib1 Col4a1 Opa1 Nrp1 Tiam1 Daam1 Ttc8 Stk3 Pkd1 Flrt3 Mrtfa Acvr1 Dlg1 Smurf2 Ext1 Arhgap35 Prickle2 Kdm2b Pgr Rala Brsk1 Mtor Abl1 Rpgrip1l Exoc5 Csmd1 Dlg3 Ar Pten Lmo4 Traf6 Clasp1 Pkd2 Ajap1 Cyp7b1 Fem1b Setd2 Med1 Dag1 Dlc1 Tulp3 Pbx1 Kdm5b Tsc1 Intu Mical2 Lgr4 Gna13 Mt…
GOBP_STEM_CELL_DIFFERENTIATION	0.0952903	0.459234	0.148262	-0.435208	-1.25749	115	26	Fgfr2 Fam172a Nrg1 Hnrnpu Mef2c Mtf2 Mapk1 Runx2 Cdk12 Rbpj Gsk3b Nrp1 Nrp2 Acvr1 Kdm4c Ext1 Sema6d Coro1c Fbxl17 Htr2b Jarid2 Abl1 Lrp6 Cdk13 Klhl12 Sox5
GOBP_NEGATIVE_REGULATION_OF_WOUND_HEALING	0.0953608	0.459234	0.161979	-0.556527	-1.33009	28	8	Tafa5 Cask Clasp2 Crk Pdgfb Pten Clasp1 Ajap1
GOBP_NEGATIVE_REGULATION_OF_TELOMERE_MAINTENANCE_VIA_TELOMERE_LENGTHENING	0.0953642	0.459234	0.164406	-0.571381	-1.33438	25	7	Hnrnpu Parp1 Tnks Tent4b Xrn1 Hnrnpc Tnks2
GOBP_CELLULAR_RESPONSE_TO_KETONE	0.0956316	0.459995	0.154191	-0.474958	-1.29179	62	30	Adcy8 Sgk1 Adcy1 Adcy2 Ptger4 Prkce Rock2 Prkaa2 Gng2 Klf9 Acaca Rps6kb1 Xrn1 Gnb1 Nr3c1 Trerf1 Ar Smyd3 Npas4 Usp8 Eif4e Foxo3 Srd5a1 Park7 Src Igf1r Golph3 Larp1 Adcy5 Ndor1
GOBP_CARDIAC_ATRIUM_DEVELOPMENT	0.0958722	0.460625	0.164406	-0.59842	-1.32523	19	8	Nsd2 Bmpr2 Acvr1 Ank2 Zfpm1 Mdm2 Igf1r Mdm4
GOCC_ION_CHANNEL_COMPLEX	0.0961338	0.461354	0.143759	-0.411555	-1.23635	187	82	Chrna7 Pde4b Cacnb4 Gabra4 Grid2 Grik2 Kcnj3 Gabrg3 Grin1 Lrrc8d Stxbp5 Mcu Cacna2d1 Clcn2 Cacna1b Gria3 Kcnb1 Gabrb2 Gabrb3 Kcnb2 Kcnd2 Pde4d Kcnh1 Pkd1 Cacng8 Ptk2b Cacng3 Unc80 Kcnq5 Trpc4 Gabrb1 Cacng7 Kcna4 Trpc6 Trpc5 Cnih3 Cacna1i Kcnk2 Kcnj6 Dlg3 Kcnc2 Hcn1 Kcnip4 Gria2 Pkd2 Cntnap2 Akap9 Scn1a Gabra5 Akap6 Cacnb2 Kcnd3 Gabrg2 Ano6 Olfm3 Shisa6 Cacna1c Ryr1 Ryr3 Cacna1d Scn3b Cacna1e Kcna…
GOBP_POSITIVE_REGULATION_OF_KINASE_ACTIVITY	0.0965447	0.461908	0.141225	-0.384723	-1.17546	301	84	Xrcc6 Fgfr2 Adcy8 Mark2 Ror1 Nrg1 Robo1 Mapt Diras2 Prkcz Abi1 Ephb2 Ambra1 Eef1a2 Ccny Tenm1 Map2k5 Bmpr2 Dock3 Fgf1 Tab2 Srcin1 Rictor Pik3ca Dstyk Ccdc88a P2ry12 Stk3 Pkd1 Osbpl8 Rptor Fgf13 Ppp2ca Ptk2b Taok1 Dlg1 Taok3 Dgkz Cab39l Ranbp2 Map3k7 Htr2a Htr2b Insr Rapgef2 Mtor Ccnt1 Prkag1 Dab2ip Abl1 Ghr Pdgfb Neurl1a Mob1b Dlg3 Sash1 Pibf1 Egr1 Lmo4 Dab1 Cemip Traf6 Pkd2 Epha6 Map3k4 Mapre3 M…
GOBP_PEPTIDYL_LYSINE_TRIMETHYLATION	0.096577	0.461908	0.156312	-0.496533	-1.29739	49	17	Ogt Tet3 Mecp2 Nsd3 Setd5 Zfp369 Tet2 Kdm4c Kmt2a Nfyb Kmt2e Brd4 Setd2 Arid4b Iws1 Setd3 Lmna
GOBP_RECEPTOR_CLUSTERING	0.0966517	0.461908	0.287805	0.392654	1.24391	46	11	Thy1 Cd81 Rer1 Shisa7 Slitrk3 Dvl1 Flna Mesd Nlgn2 Nrxn2 Agrn
GOBP_CELL_JUNCTION_MAINTENANCE	0.0966887	0.461908	0.16318	-0.570219	-1.33166	25	7	Erc1 Pclo Shank2 Dctn1 Dlg1 Tjp1 Erc2
GOBP_TELENCEPHALON_DEVELOPMENT	0.0971489	0.463178	0.143759	-0.413045	-1.23419	175	52	Inhba Robo2 Nrg1 Robo1 Slit1 Ephb2 Srgap2 Phlpp2 Nf1 Trappc9 Agtpbp1 Ski Gsk3b Tent2 Pafah1b1 P2ry12 Nf2 Cep120 Ttc8 Dixdc1 Shank3 Fgf13 Nfib Ext1 Ogdh Kdm2b Plcb1 Dab2ip Bmerb1 Crk Dclk2 Rpgrip1l Ywhae Tacc1 Pten Dab1 Kirrel3 Cntnap2 Crkl Mcph1 Plxna4 Fat4 Nrg3 Sun1 Slc1a2 Tsc1 Uqcrq Cdh2 Srd5a1 Zmiz1 Tnr Sema7a
GOBP_MITOCHONDRIAL_CALCIUM_ION_TRANSMEMBRANE_TRANSPORT	0.0972405	0.463178	0.161979	-0.619326	-1.34422	16	3	Slc25a23 Slc8a3 Mcu
GOBP_ACTIN_FILAMENT_BASED_MOVEMENT	0.0973952	0.463178	0.149208	-0.450323	-1.26402	84	33	Kcnn2 Fgf12 Pde4b Limch1 Wipf3 Kcnj3 Nedd4l Snta1 Shtn1 Myh10 Ccdc88c Cacna2d1 Pkp2 Pik3ca Pde4d Fgf13 Dlg1 Ank2 Myo5a Myo6 Akap9 Scn1a Cacnb2 Kcnd3 Bin1 Myo1d Rock1 Actn4 Cacna1c Cacna1d Scn3b Gpd1l Slc9a1
GOBP_CEREBRAL_CORTEX_DEVELOPMENT	0.0973952	0.463178	0.149208	-0.454159	-1.2698	81	26	Robo1 Srgap2 Nf1 Trappc9 Gsk3b Pafah1b1 P2ry12 Cep120 Dixdc1 Fgf13 Plcb1 Dab2ip Bmerb1 Crk Ywhae Tacc1 Dab1 Cntnap2 Crkl Mcph1 Fat4 Sun1 Tsc1 Cdh2 Srd5a1 Zmiz1
GOMF_OXIDOREDUCTASE_ACTIVITY_ACTING_ON_NAD_P_H_QUINONE_OR_SIMILAR_COMPOUND_AS_ACCEPTOR	0.0978063	0.464185	0.287805	0.423308	1.33999	44	14	Ndufb5 Ndufb9 mt-Nd4 Ndufa13 mt-Nd4l mt-Nd2 Ndufs3 Ndufs2 Ndufc2 Ndufb3 Ndufs7 mt-Nd5 Ndufs8 Ndufa4
GOBP_T_HELPER_17_TYPE_IMMUNE_RESPONSE	0.0978552	0.464185	0.16318	-0.627086	-1.34242	15	4	Traf3ip2 Rora Ephb2 Rc3h1
GOBP_NEGATIVE_REGULATION_OF_SMOOTH_MUSCLE_CELL_PROLIFERATION	0.0979381	0.464185	0.159647	-0.554393	-1.32499	28	9	Tafa5 Mef2c Npr3 Bmpr2 Pten Ppargc1a Gna13 Prkg1 Sod2
GOCC_NEURON_PROJECTION_CYTOPLASM	0.0981941	0.464874	0.148262	-0.452584	-1.26905	82	32	Cdkl5 Sfpq Sybu Wasf1 Hnrnpu Kif1c Agbl4 Mapt Grik2 Agtpbp1 Kif1b Spast Trak1 Pafah1b1 Opa1 Ap3m1 Kif1a Ap3b1 Ap3d1 Sod1 Fbxw11 Ap3s1 Stau2 Kif5a Fmr1 Flot2 Dst Mapk8ip3 Zc3h14 Hip1r Terf2 Dlg2
GOMF_INTEGRIN_BINDING	0.0986906	0.466646	0.287805	0.357341	1.25728	81	10	Calr Thy1 Icam5 Cx3cl1 Cd81 Ccn3 Adam15 Fermt2 Ppia Adam11
GOBP_RESPONSE_TO_GROWTH_FACTOR	0.0987903	0.466646	0.138805	-0.37517	-1.15988	424	137	Fgfr2 Sdcbp Fgf12 Zeb1 Angpt2 Mapk14 Wasf1 Nr4a1 Robo1 Mapt Fer Crim1 Itga8 Cask Cyfip1 Ldlrad4 Mef2c Lims1 Mapk1 Map2k5 Bmpr2 Tgfbr3 Runx2 Fgf1 Parp1 Map1b Smurf1 Ski Spred2 Rbpj Ube2d3 Pik3ca Dstyk Rock2 Rnf165 Kif16b Nrp1 Nrp2 Fyn Acvr2a Eef1a1 Flrt3 Chst11 Acvr1 Uri1 Cbl Adamts3 Dusp3 Usp9x Smurf2 Ext1 Rps6kb1 Ptpn12 Ube3a Wwox Garem1 Snx25 Fbn2 Map3k7 Rapgef1 Insr Rapgef2 Neo1 Zfyve9 Dab2ip …
GOBP_ENDOMEMBRANE_SYSTEM_ORGANIZATION	0.0990433	0.467315	0.287805	0.260193	1.06318	401	54	Rnasek Arl6ip1 Syp Tmed9 Emc10 Emc7 Golgb1 Syt11 Atp2a2 Tmed2 Baiap2 Emc4 Clu Reep5 Ccdc47 Rnf112 Yipf5 Plscr4 Tmed4 Ptprn Yipf4 Csnk1a1 Emc3 Smpd1 Tmed7 Emc1 Wdr83os Rtn4 Stk25 Atg9a Vmp1 Mia3 Clcn3 Atl1 Gcc2 Plekhj1 Cog7 Surf4 Rab3gap1 Tmed10 Jagn1 Tram1l1 Tmem41b Lnpk Tor1aip2 Abca7 Arl1 Tmed3 Fnbp1l Degs1 Tor1a Tmem33 Tmem9 Lman2l
GOBP_INOSITOL_PHOSPHATE_BIOSYNTHETIC_PROCESS	0.0997375	0.470063	0.159647	-0.607461	-1.33182	17	8	Ip6k1 Ip6k2 Ptk2b Ppip5k1 Itpka Snca Ppip5k2 Ipmk
GOBP_AMINO_ACID_TRANSMEMBRANE_TRANSPORT	0.0999084	0.470341	0.287805	0.379312	1.3043	62	9	Arl6ip1 Slc17a7 Arl6ip5 Slc38a2 Praf2 Slc7a4 Slc1a1 Grm1 Slc3a2
GOMF_SERINE_HYDROLASE_ACTIVITY	0.100616	0.472873	0.287805	0.350323	1.20432	70	17	Sec11c Nceh1 Ctsl Klk8 Sec11a Prss36 Ctsa Pcsk2 Tpp1 Clpp Rhbdd2 Mbtps1 Htra1 Masp1 Ache Tmprss9 Rhbdl1
GOBP_ENSHEATHMENT_OF_NEURONS	0.100671	0.472873	0.145516	-0.442274	-1.2585	97	39	Nrg1 Slc8a3 Cyfip1 Nf1 Slc25a12 Ski Cntn1 Sbf2 Fam126a Plec Dlg1 Ank2 Serinc5 Mtor Wasf3 Mbp Tppp Sod1 Pten Atrn Ptprz1 Mal Gnpat Dag1 Epb41l3 Tsc1 Acer3 Galc Eif2b4 Pikfyve Plp1 Jam3 Rnf10 Nab1 Scn8a Scn2a Slc25a46 Lpin1 Sirt2
GOBP_INORGANIC_ANION_TRANSMEMBRANE_TRANSPORT	0.101111	0.473837	0.287805	0.388902	1.30024	55	9	Prnp Slc12a5 Gabra1 Slc25a14 Clcn3 Pcyox1 Slc25a3 Ank Slc1a1
GOBP_CELL_MIGRATION_INVOLVED_IN_SPROUTING_ANGIOGENESIS	0.101124	0.473837	0.154191	-0.534289	-1.33624	34	10	Hdac9 Nr4a1 Robo1 Akt3 Map2k5 Map3k3 Nrp1 Pik3r3 Abl1 Pik3c2a
GOCC_PORE_COMPLEX	0.101215	0.473837	0.287857	0.52836	1.40317	18	5	Bax Slc25a5 Slc25a4 Vdac3 Vdac1
GOBP_MULTI_MULTICELLULAR_ORGANISM_PROCESS	0.101467	0.474489	0.287805	0.325073	1.18283	103	12	Bsg Calr Ctsb Tmed2 Slc38a2 Vmp1 Acvr1b Acsl4 Prdx3 Tro Men1 Trim28
GOBP_NEURON_PROJECTION_EXTENSION	0.101822	0.474623	0.141225	-0.421467	-1.23736	146	42	Cdkl5 Rims2 Wasf1 Dscam Rims1 Mapt Slit1 Prkcz Rasal1 Rnf157 Nedd4l Cyfip1 Shtn1 Bmpr2 Map1b Smurf1 Prkn Gsk3b Pafah1b1 Cttn Nrp1 Dclk1 Nrp2 Bcl11a Flrt3 Usp9x Sema6d Slc23a2 Nrcam D130043K22Rik Raph1 Cacng7 Spag6l Abl1 Spag9 Sh3gl2 Trpc5 Itsn2 Sin3a Zfyve27 Ppp3cb Cpne1
GOBP_REGULATION_OF_SYNAPSE_STRUCTURE_OR_ACTIVITY	0.101911	0.474623	0.140406	-0.411636	-1.22448	168	54	Cdkl5 Il1rap Il1rapl2 Frmpd4 Arhgap44 Syndig1 Lrfn2 Robo2 Lingo2 Zfp804a Mapk14 Camkv Shank2 Grid2 Slit1 Ppfia2 Ephb2 Abi2 Asic2 Caprin1 Il1rapl1 Cdh8 Tanc2 Cyfip1 Mef2c Farp1 Pak3 Abhd17c Setd5 Srcin1 Gpc4 Camk2b Ywhaz Pafah1b1 Ptprd Dctn1 Nrp2 Fyn Kif1a Flrt3 Shank3 Ube3a Lrrn1 Nrcam Dab2ip Sipa1l1 Gripap1 Ctnna2 Abl1 Abhd17b Eef2k Neurl1a Nedd4 Pten
GOBP_MUSCLE_TISSUE_DEVELOPMENT	0.102062	0.474623	0.138022	-0.400017	-1.2105	212	66	Fgfr2 Hdac9 Fhl2 Mapk14 Nrg1 Nr4a1 Hnrnpu Hivep3 Itga8 Nebl Nf1 Mef2c Ripor2 Bmpr2 Tgfbr3 Rcan1 Pkp2 Ski Rbpj Ybx3 Fhod3 Acvr1 Plec Dlg1 Nr1d2 Rps6kb1 Dmd Sorbs2 Jarid2 Mtor Luc7l Nln Ddx17 Neurl1a Ndufv2 Kcnk2 Zfpm1 Pten Egr1 Yy1 Tiparp Sgcz Pkd2 Mef2a Mrtfb Akap6 Zfand5 Med1 Tomm70a Ppargc1a Tsc1 Ryr1 Dipk2a Akirin1 Slc9a1 Cxadr Cdc42 Arid2 Rbfox1 Ryr2 Mtm1 Foxn2 Mtpn Prkar1a Lmna Ptcd2
GOBP_REGULATION_OF_MUSCLE_ADAPTATION	0.102314	0.474623	0.151149	-0.498252	-1.30294	48	21	Mlip Nr4a3 Parp1 Rock2 Camk2b Rps6kb1 Jarid2 Camk2g Yy1 Mef2a Akap6 Rock1 Dag1 Tomm70a Foxo3 Slc9a1 Hdac4 Mtpn Becn1 P2rx4 Lmna
GOMF_LIPASE_ACTIVITY	0.102335	0.474623	0.287805	0.36713	1.26265	69	11	Pdia3 Gde1 Abhd12 Nceh1 Abhd16a Smpd1 Plch2 Enpp2 Faah Pla2g12a Chrm1
GOBP_EXOCYTOSIS	0.102459	0.474623	0.137251	-0.393138	-1.19665	248	89	Sdcbp Arhgap44 Rims2 Pclo Stxbp5l Adcy1 Rims1 Scfd2 Cadps2 Itsn1 Fer Fbxl20 Lin7a Cask Il1rapl1 Stxbp5 Nr4a3 Clasp2 Synj1 Syn1 Syt16 Cadps Rab10 Arfgef2 Kcnb1 Prkn Srcin1 Gsk3b Rab8b Snx4 Exoc6b Nsf Stx3 Unc13b Cbl Vsnl1 Prkcg Chmp3 Doc2b Exoc4 Vti1b Htr2a Rala Erc2 Exoc6 Scrn1 Exoc5 Pik3c2a Stxbp1 Cacna1i Stam Ppp3cb Prepl Stx19 Clasp1 Ap1g1 Gab2 Pram1 Cacnb2 Rab12 Exoc3 Rabgef1 Fmr1 Rab11a Cplx…
GOBP_CELLULAR_RESPONSE_TO_OSMOTIC_STRESS	0.102564	0.474623	0.155242	-0.551153	-1.32997	29	18	Slc25a23 Stk39 Lrrc8d Slc12a6 Ybx3 Serpinb6a Pkd2 Ddx3x Scn2a Xrcc5 Akr1b3 Lrrc8c Bad Relb Errfi1 Cab39 Epo Arhgef2
GOCC_CUL4_RING_E3_UBIQUITIN_LIGASE_COMPLEX	0.102564	0.474623	0.155242	-0.549879	-1.3269	29	12	Ambra1 Dcaf6 Dcaf5 Dcaf7 Cul4a Ddb2 Dcaf10 Crbn Dcaf17 Dcaf13 Cop1 Dcaf8
GOCC_PLASMA_MEMBRANE_RAFT	0.102564	0.474623	0.147331	-0.466957	-1.28714	69	29	Adcy8 Chrna7 Sorbs1 Mapk1 Bmpr2 Kcnd2 Ptgis Cbl Coro1c Htr2a Trpc4 Insr Lrp6 Mal Akap6 Flot2 Prkar2a Dag1 Dlc1 Spred1 Cdh2 Cavin4 Src Skap1 Nos1ap Prkar1a Irs1 Igf1r Scarb1
GOBP_RESPONSE_TO_FIBROBLAST_GROWTH_FACTOR	0.102715	0.474623	0.148262	-0.471031	-1.28111	62	9	Fgfr2 Fgf12 Nr4a1 Runx2 Fgf1 Dstyk Kif16b Flrt3 Ext1
GOBP_POSITIVE_REGULATION_OF_PROTEIN_LOCALIZATION_TO_CELL_PERIPHERY	0.102737	0.474623	0.287805	0.383755	1.25494	51	6	Prnp Pgrmc1 Acsl3 Rer1 Atp2c1 Lrp1
GOBP_REGULATION_OF_NEUTROPHIL_MIGRATION	0.103217	0.476317	0.158514	-0.624339	-1.33654	15	6	Ripor2 Mcu Camk1d Mospd2 Jam3 Rac1
GOBP_AEROBIC_RESPIRATION	0.103383	0.476523	0.287805	0.30803	1.1807	153	42	Cox10 Ndufb5 Ndufb9 mt-Nd4 Dguok Idh3g Cyc1 mt-Co2 Slc25a14 Pdhb Cox4i1 mt-Co3 Cbfa2t3 mt-Nd4l mt-Nd2 mt-Co1 Surf1 mt-Atp6 Ndufs3 Ndufs2 Atp5d Mdh1 mt-Cytb Ndufc2 Ndufb3 Ndufs7 Suclg1 Uqcr10 Dnajc30 Cycs mt-Nd5 Chchd2 Ndufs8 Sucla2 mt-Atp8 Ndufa4 Sdha Hif1a Atp5o Dld Atp5h Pdha1
GOBP_ALTERNATIVE_MRNA_SPLICING_VIA_SPLICEOSOME	0.103488	0.476523	0.146416	-0.466181	-1.2865	70	27	Fam172a Sfpq Hnrnpu Celf1 Rbfox2 Rsrc1 Raver2 Srrm4 Nova2 Celf4 Mbnl1 Rbfox3 Srsf1 Cdk13 Ddx17 Rbm25 Ythdc1 Rbm4 Fmr1 Srsf12 Rbm10 Hnrnpl Rnps1 Khdrbs3 Celf2 Mbnl2 Rbfox1
GOMF_CALCIUM_DEPENDENT_PROTEIN_KINASE_ACTIVITY	0.103675	0.476612	0.156312	-0.606049	-1.32873	17	12	Camk4 Prkcz Prkce Prkcg Pkn2 Pkn1 Prkci Prkcb Pink1 Prkd1 Mapkapk2 Prkca
GOBP_RESPONSE_TO_ATP	0.103734	0.476612	0.287857	0.55603	1.40178	16	3	Hsp90b1 Ptgs2 Pdxp
GOBP_FOREBRAIN_DEVELOPMENT	0.104508	0.479182	0.135741	-0.392654	-1.19517	248	73	Fgfr2 Inhba Robo2 Zeb1 Nrg1 Robo1 Slit1 Ephb2 Srgap2 Phlpp2 Nf1 Trappc9 Agtpbp1 Dock7 Slc4a10 Ski Rbpj Gsk3b Tent2 Pafah1b1 Arpc5 P2ry12 Nrp1 Dclk1 Nf2 Nrp2 Cep120 Ttc8 Fyn Dixdc1 Shank3 Fgf13 Nfib Ext1 Arhgap35 Ogdh Kdm2b Plcb1 Rapgef2 Dab2ip Bmerb1 Crk Dclk2 Rpgrip1l Sin3a Ywhae Ttc21b Kcnc2 Tacc1 Pten Dab1 Kirrel3 Cntnap2 Top2b Crkl Mcph1 Cnp Plxna4 Setd2 Fat4 Nrg3 Sun1 Dlc1 Slc1a2 Elavl4 Htra…
GOBP_PHOSPHATIDYLINOSITOL_DEPHOSPHORYLATION	0.104575	0.479182	0.155242	-0.558489	-1.32415	27	16	Synj1 Inpp5b Inpp4b Mtmr3 Mtmr1 Pten Pip4p2 Mtmr7 Inpp5a Mtmr12 Mtm1 Inpp5f Inpp5j Ocrl Mtmr10 Mtmr4
GOBP_PROTEIN_KINASE_C_ACTIVATING_G_PROTEIN_COUPLED_RECEPTOR_SIGNALING_PATHWAY	0.104636	0.479182	0.156312	-0.603943	-1.3333	18	7	Dgkg Dgki Dgkh Dgkz Htr2b Grm5 Dgkb
GOBP_DEVELOPMENTAL_PIGMENTATION	0.105668	0.482296	0.287805	0.458587	1.34298	30	5	Atp6ap2 Slc24a5 Kit Hps4 Bax
GOBP_MONOCYTE_CHEMOTAXIS	0.105691	0.482296	0.282013	0.507716	1.38086	20	6	Cx3cl1 Ccn3 Lgmn Nbl1 Rps19 Creb3
GOCC_CYTOPLASMIC_STRESS_GRANULE	0.105814	0.482296	0.144631	-0.464781	-1.28264	70	41	Caprin1 Celf1 Pum2 Rc3h1 Nufip2 Stau1 Prkaa2 Atxn2 Rptor Ubap2l Ythdf3 Mbnl1 Elavl1 Larp4b Prrc2c Gigyf2 Casc3 Tardbp Stau2 Rbm4 Fmr1 Rock1 Ythdf2 Eif4e Rc3h2 Dyrk3 Znfx1 Ddx3x Ddx19b G3bp1 Rbfox1 Ddx6 Lsm14a Eif4g1 Larp1 Vcp Larp1b Mcrip1 Ogfod1 G3bp2 Larp4
GOBP_ESTABLISHMENT_OF_MITOTIC_SPINDLE_LOCALIZATION	0.10582	0.482296	0.155242	-0.585788	-1.31832	20	8	Clasp2 Pafah1b1 Dctn1 Fbxw11 Clasp1 Mcph1 Cdk5rap2 Fgf10
GOBP_DIGESTION	0.105889	0.482296	0.287805	0.420939	1.33249	44	4	Cck Serpina3n Pbld1 Chrm1
GOCC_FILOPODIUM	0.106651	0.485165	0.142901	-0.460525	-1.27942	75	28	Abi1 Abi2 Cyfip1 Shtn1 Unc5c Ripor2 Farp1 Ube2k Srcin1 Nf2 Fgf13 Dmd Raph1 Fgd4 Myo5a Myo6 Ppp1r9a Osbpl3 Enah Fmr1 Twf2 Palm Dag1 Morn4 Cxadr Cdc42 Nlgn1 Fat1
GOMF_VOLTAGE_GATED_CHANNEL_ACTIVITY	0.106796	0.485165	0.138022	-0.42514	-1.24106	132	49	Kcnn2 Kcnt2 Cacnb4 Kcnj3 Kcnh7 Grin1 Nalcn Cacna2d1 Clcn2 Cacna1b Kcnb1 Kcnb2 Kcnd2 Kcnh1 Kcnk10 Cacng8 Ptk2b Cacng3 Kcnq5 Cacng7 Kcna4 Cacna1i Kcnk9 Kcnk2 Kcnj6 Kcnh5 Kcnc2 Hcn1 Kcnip4 Kcnj13 Pkd2 Scn1a Tspoap1 Ncs1 Cacnb2 Kcnd3 Ano6 Kcnk12 Cacna1c Ryr1 Cacna1d Scn3b Snap25 Cacna1e Kcnab2 Scn8a Cacnb1 Scn2a Tmem266
GOBP_HISTONE_H3_K9_METHYLATION	0.106918	0.485165	0.15017	-0.541082	-1.32787	31	17	Mecp2 Setd7 Setd5 Ehmt1 Zfp369 Kdm4c Setdb1 Jarid2 Ash1l Arid4b Lmna Atrx Sirt1 Kdm4d Kdm3a Kdm1a Rif1
GOBP_BLASTOCYST_DEVELOPMENT	0.107134	0.485165	0.287805	0.341275	1.18428	79	7	Dad1 Cnot3 N4bp2l2 Stmn3 Psmc4 Actl6a Rtn4
GOBP_NEGATIVE_REGULATION_OF_ACTIN_FILAMENT_POLYMERIZATION	0.107317	0.485165	0.147331	-0.495233	-1.28995	46	22	Add3 Sptan1 Ssh2 Sptbn1 Fhod3 Tmod2 Sptb Carmil1 Washc2 Sptbn4 Twf2 Tmod1 Arfgef1 Add1 Hip1r Capzb Mtpn Capza1 Dmtn Rdx Add2 Slit2
GOBP_REGULATION_OF_ESTABLISHMENT_OF_PROTEIN_LOCALIZATION_TO_MITOCHONDRION	0.107317	0.485165	0.147331	-0.499257	-1.28947	43	22	Ubl5 Npepps Atpif1 Mapt Rhou Prkn Ube2d3 Ablim3 Mapk8 Pdcd5 Sae1 Arih2 Huwe1 Htra2 Vps11 Csnk2a2 Ube2l3 Bag4 Parl Pink1 Lrrk2 Prkaa1
GOBP_MITOTIC_NUCLEAR_DIVISION	0.107327	0.485165	0.134273	-0.401499	-1.21182	201	70	Hecw2 Akap8l Dis3l2 Hnrnpu Tom1l2 Nsmce2 Klhl22 Stag1 Dync1li1 Clasp2 Apc Togaram1 Spast Tnks Cdc27 Zwint Slf2 Stag2 Pds5b Cul3 Slf1 Ino80 Chmp3 Insr Anapc1 Cenpc1 Cdk13 Pdgfb Reep3 Pibf1 Cul9 Clasp1 Pogz Eml4 Rab11a Pds5a Cdk5rap2 Cdc23 Smc5 Ncapd3 Riok2 Pdcd6ip L3mbtl1 Chmp4c Cdc42 Naa50 Chmp4b Becn1 Pin1 Lsm14a Atm Sirt2 Spice1 Rb1 Pcid2 Cep192 Atrx Nudc Anapc4 Ncapg2 Baz1b Obsl1 Smarca5 Tpr T…
GOBP_EMBRYONIC_CRANIAL_SKELETON_MORPHOGENESIS	0.107856	0.487033	0.154191	-0.569708	-1.30554	23	8	Fgfr2 Mmp16 Runx2 Chst11 Setd2 Tulp3 Mthfd1 Prrx1
GOBP_REGULATION_OF_MRNA_POLYADENYLATION	0.108466	0.489259	0.153159	-0.584475	-1.31536	20	10	Cpsf6 Virma Ccnt1 Ythdc1 Cpeb1 Supt5 Zc3h14 Cpsf7 Nudt21 Rnf40
GOBP_REGULATION_OF_CYTOPLASMIC_TRANSLATION	0.108609	0.489358	0.153159	-0.561449	-1.31118	25	12	Cpeb4 Hnrnpu Cnbp Ybx3 Mtor Pkm Syncrip Cpeb2 Unk Fmr1 Cpeb1 Ythdf2
GOBP_CARDIAC_CHAMBER_DEVELOPMENT	0.10872	0.489358	0.140406	-0.443484	-1.25534	91	21	Fgfr2 Fhl2 Robo2 Nrg1 Robo1 Greb1l Nsd2 Mef2c Bmpr2 Tgfbr3 Pkp2 Rbpj Nrp1 Nrp2 Trip11 Acvr1 Ank2 Ap2b1 Kcnk2 Zfpm1 Lmo4
GOBP_NEGATIVE_REGULATION_OF_CATABOLIC_PROCESS	0.108941	0.489727	0.132846	-0.391825	-1.19202	238	93	Sdcbp Timp3 Ogt Mapk14 Nrg1 Hnrnpu Traf3ip2 Timp4 Wac Klhl22 Eif4g3 Nell1 Pde3b Tlk2 Usp25 Tent5d Slc25a12 Fmn2 Foxk2 Herc1 Nbas Tab2 Tent4b Pik3ca Ybx3 Tent2 Foxk1 Fyn Crtc3 N4bp1 Fhit Mgat3 Prkcg Hnrnpc Elavl1 Usp7 Htr2b Larp4b Mtor Dab2ip Mettl16 Usp30 Syncrip Tardbp Hipk2 Fez2 Rybp Rpl5 Ptpn3 Lrpprc Azin2 Agap2 Rubcn Fmr1 Tbc1d14 Rock1 Rbm10 Styx Elavl4 Tsc1 Clec16a Snca Sec22b Eif4e Qsox1 Ns…
GOBP_PROTEIN_AUTOUBIQUITINATION	0.109134	0.489727	0.143759	-0.473972	-1.27777	58	31	Rnf146 Rnf157 Trim37 Sh3rf1 Sh3rf3 Prkn Ube2d3 Rnf115 Ube2d2a Cbl Cul3 Ddb2 Ube3a Uhrf2 Sash1 Rnf185 Traf6 Bfar Rnf8 Rnf13 Rnf10 Rad18 Mdm2 Taf1 Trim71 Rnf19b Rnf11 Lrrk2 Itch Rnf220 Rnf41
GOCC_COATED_VESICLE_MEMBRANE	0.109197	0.489727	0.287805	0.333197	1.22112	114	20	Cnih2 Slc17a7 Syt11 Tmed2 Hspa8 Sar1b Tgoln1 Kdelr1 Cnih1 Tmed7 Cope Vma21 Tmed10 M6pr Vamp2 Srebf2 Scap Mcfd2 Igf2r Tmed3
GOBP_CHAPERONE_MEDIATED_AUTOPHAGY	0.109375	0.489727	0.271289	0.567326	1.43757	15	6	Clu Hspa8 Hsp90aa1 Atp13a2 Ctsa Stub1
GOMF_OXIDOREDUCTASE_ACTIVITY_ACTING_ON_NAD_P_H	0.10943	0.489727	0.287805	0.380866	1.31067	60	15	Por Ndufb5 Ndufb9 mt-Nd4 Ndufa13 mt-Nd4l mt-Nd2 Ndufs3 Ndufs2 Ndufc2 Ndufb3 Ndufs7 mt-Nd5 Ndufs8 Ndufa4
GOBP_REGULATION_OF_HEART_CONTRACTION	0.109767	0.489727	0.287805	0.339731	1.22486	106	16	Atp1b1 Atp1a1 Scn1b Gaa Atp2a2 Atp2b1 Scn2b Atp2b2 Atp1a3 Chga Atp1b2 Calm1 Slc8a2 Flna Atp2b3 Glrx3
GOBP_G_PROTEIN_COUPLED_RECEPTOR_SIGNALING_PATHWAY_COUPLED_TO_CYCLIC_NUCLEOTIDE_SECOND_MESSENGER	0.109788	0.489727	0.152145	-0.557033	-1.31024	26	5	Htr4 Olfr239 Htr2a Htr2b Chrm3
GOBP_POSITIVE_REGULATION_OF_JUN_KINASE_ACTIVITY	0.109934	0.489727	0.152145	-0.561193	-1.31058	25	8	Ptk2b Taok3 Map3k7 Dab2ip Sash1 Traf6 Map3k4 Map3k5
GOBP_POSITIVE_REGULATION_OF_PROTEIN_LOCALIZATION_TO_MEMBRANE	0.110005	0.489727	0.287805	0.332714	1.16575	80	10	Prnp Pgrmc1 Cd81 Acsl3 Nmt1 Rer1 Atp2c1 Lrp1 Mesd Nlgn2
GOBP_REGULATION_OF_STEROID_METABOLIC_PROCESS	0.11003	0.489727	0.287805	0.389023	1.28341	52	8	Atp1a1 Dkk3 Por Kit Abca2 Insig2 Stub1 Scap
GOBP_MRNA_TRANSPORT	0.110132	0.489727	0.137251	-0.434763	-1.2513	105	37	Nup93 Akap8l Hnrnpa2b1 Srsf7 Ranbp17 Agfg1 Tnks Smg6 Smg7 Fyttd1 Nup214 Hnrnpa3 Xpo1 Ranbp2 Srsf1 Nup88 Ythdc1 Nup50 Nup188 Lrpprc Fmr1 Setd2 Senp2 Mcm3ap Smg5 Igf2bp3 Iws1 Eny2 Nup160 Ddx19b Nsun2 Supt6 Nutf2 Myo1c Thoc2 Nup107 Gle1
GOMF_NADH_DEHYDROGENASE_ACTIVITY	0.110254	0.489727	0.287805	0.422318	1.30832	40	14	Ndufb5 Ndufb9 mt-Nd4 Ndufa13 mt-Nd4l mt-Nd2 Ndufs3 Ndufs2 Ndufc2 Ndufb3 Ndufs7 mt-Nd5 Ndufs8 Ndufa4
GOBP_REGULATION_OF_CELLULAR_COMPONENT_SIZE	0.110317	0.489727	0.131458	-0.389496	-1.18622	252	72	Cdkl5 Add3 Sptan1 Dscam Rasa1 Mapt Akt3 Slit1 Fer Ssh2 Fmn1 Cyfip1 Shtn1 Sptbn1 Brk1 Slc12a6 Tenm1 Pak3 Bmpr2 Map1b Fchsd2 Plekhh2 Rictor Pik3ca Prkce Gsk3b Fhod3 Pafah1b1 Cttn Tmod2 Arpc5 Nrp1 Rptor Shank3 Fgf13 Ptk2b Dlg1 Sptb Sema6d Arhgap35 Arpc1a Rap1gap2 Clns1a Nrcam Mtor D130043K22Rik Abl1 Trpc5 Sin3a Nck2 Arpc2 Zfyve27 Pten Carmil1 Washc2 Sptbn4 Bin1 Plxna4 Twf2 Als2 Rab11a Ano6 Tmod1 Gba…
GOBP_REGULATION_OF_ANATOMICAL_STRUCTURE_SIZE	0.110436	0.489729	0.130777	-0.380282	-1.16466	309	85	Cdkl5 Add3 Sptan1 Dscam Rasa1 Mapt Akt3 Slit1 Fer Ssh2 Asic2 Fmn1 Snta1 Cyfip1 Shtn1 Sptbn1 Brk1 Slc12a6 Tenm1 Pak3 Npr3 Bmpr2 Map1b Fchsd2 Plekhh2 Rictor Pik3ca Prkce Rock2 Gsk3b Fhod3 Pafah1b1 Cttn Tmod2 Arpc5 Nrp1 Rptor Shank3 Fgf13 Ptk2b Dlg1 Sptb Ext1 Sema6d Arhgap35 Arpc1a Rap1gap2 Clns1a Htr2a Htr2b Nrcam Mtor D130043K22Rik Abl1 Pik3c2a Trpc5 Sin3a Nck2 Arpc2 Zfyve27 Sod1 Pten Carmil1 Chrm…
GOBP_POSITIVE_REGULATION_OF_CELL_DIFFERENTIATION	0.110664	0.489729	0.130106	-0.366792	-1.13814	476	112	Xrcc6 Inhba Sdcbp Cdkl5 Rfx3 Tcf12 Robo2 Zeb1 Mapk14 Nrg1 Hnrnpu Dscam Asxl2 Plxna2 Robo1 Mapt Zbtb16 Prkcz Ephb2 Ambra1 Caprin1 Il1rapl1 Nell1 Cyfip1 Shtn1 Rheb Mef2c Ripor2 Zhx3 Synj1 Lims1 Pak3 Fbxw8 Lmo3 Bmpr2 Runx2 Parp1 Map1b Adamts20 Brinp2 Camk2b Gsk3b Pafah1b1 Ptprd Rps6ka3 Slc6a6 Nrp1 Nf2 Tiam1 Ppargc1b Stk3 Acvr2a Dixdc1 Arhgef7 Shank3 Acvr1 Ap3b1 Plcb1 Fbn2 Htr2a Ap3d1 Rapgef2 Nrcam M…
GOBP_MICROTUBULE_ORGANIZING_CENTER_LOCALIZATION	0.110667	0.489729	0.152145	-0.565562	-1.3087	24	11	Plxna2 Pafah1b1 Arpc5 Dlg1 Ranbp2 Akap9 Ints13 Sun1 Cep83 Dync1li2 Pard3b
GOBP_BASE_EXCISION_REPAIR	0.111111	0.490663	0.146416	-0.528123	-1.32081	34	12	Apex2 Polb Parg Fam168a Usp47 Rpa1 Mpg Huwe1 Polq Sirt6 Wrn Ercc6
GOBP_CELL_CELL_SIGNALING_BY_WNT	0.111111	0.490663	0.130777	-0.382629	-1.16793	294	102	Fgfr2 Hecw1 Gpc5 Mark2 Ror1 Rnf146 Mapk14 Cdk14 Eda Tle1 Tbl1x Wnk2 Znrf3 Ccny Ccdc88c Rps12 Btrc Apc Smurf1 Prkn Tnks Ski Rbpj Zranb1 Gpc4 Gsk3b Tiam1 Prkaa2 Tnik Daam1 Stk3 Gnaq Pkd1 Nphp4 Dixdc1 Ppp2ca Tbl1xr1 Csnk1g1 Fbxw4 Cul3 Chd8 Tmem131l Smurf2 Ext1 Prickle2 Csnk1g3 Wwox Pygo1 Ppm1b Tmem170b Dab2ip Tnks2 Usp47 Abl1 Lrp6 Cdc73 Klhl12 Ttc21b Nfkb1 Spin1 Fbxw11 Mbd2 Pten Egr1 Grb10 Pkd2 Usp8…
GOMF_SYNTAXIN_1_BINDING	0.111258	0.490748	0.151149	-0.600701	-1.32614	18	13	Sybu Dapk1 Stxbp5 Nsf Unc13b Stxbp1 Snap25 Unc13a Unc13c Cplx2 Rnf40 Lrrk2 Stxbp3
GOBP_CELLULAR_RESPONSE_TO_NUTRIENT	0.111554	0.490748	0.271289	0.510362	1.38175	19	5	Penk Atp2b1 Xbp1 Snw1 Gas6
GOBP_GLYCEROLIPID_BIOSYNTHETIC_PROCESS	0.11157	0.490748	0.131458	-0.402451	-1.21257	197	70	Pigk Pip5k1b Ttc7b Ip6k1 Dgkg Pip5k1a Synj1 Dgkh Slc44a1 Pik3ca Inpp4b Ip6k2 Slc44a5 Mtmr3 Mtmr1 Fam126a Pitpnm2 Dgkz Pik3c2b Ptdss1 Htr2a Htr2b Pik3r3 Lpgat1 Pi4kb Dpm2 Pik3c2a Pdgfb Pigb Pten Socs7 Pi4k2a Sh3yl1 Cnep1r1 Mtmr7 Gk Pcyt1a Pi4ka Far1 Gnpat Lpin2 Lclat1 Itpka Acsl1 Pigu Pip4k2a Dgkb Pikfyve Inpp1 Pisd Ipmk Efr3a Pik3c3 Cept1 Mtm1 Inpp5f Efr3b Becn1 Fam126b Scarb1 Pik3cb Socs6 Pik3r1…
GOCC_CONDENSED_CHROMOSOME_CENTROMERIC_REGION	0.111597	0.490748	0.135741	-0.427194	-1.23539	116	32	Hnrnpu Ppp1r12a Dync1i1 Ckap5 Dynll1 Dync1li1 Clasp2 Itgb3bp Apc Zwint Pafah1b1 Dctn1 Trp53bp1 Xpo1 Chmp3 Clip1 Cenpc1 Sin3a Fbxw11 Ppp1cc Clasp1 Ncapd3 Kansl1 Fbxo28 Phf2 Chmp4c Nup160 Chmp4b Kat2b Nup107 Dctn4 Dync1li2
GOMF_RIBOSOME_BINDING	0.112004	0.491747	0.287805	0.364804	1.23505	65	16	Hspa5 Tmem147 Ccdc47 Tmco1 Rpn2 Letm2 Eif3k Nomo1 Ncln Impact Bag6 Eif5a Naa16 Dnajc2 Shfl Eef2
GOBP_FOREBRAIN_CELL_MIGRATION	0.112058	0.491747	0.143759	-0.491793	-1.28605	48	16	Nrg1 Robo1 Slit1 Srgap2 Pafah1b1 P2ry12 Dixdc1 Fgf13 Ogdh Dab2ip Bmerb1 Dab1 Nrg3 Sun1 Zmiz1 Tnr
GOBP_NEGATIVE_REGULATION_OF_PLASMA_MEMBRANE_BOUNDED_CELL_PROJECTION_ASSEMBLY	0.112418	0.491854	0.149208	-0.551559	-1.30772	27	13	Arhgap44 Srgap2 Mphosph9 Evi5l Evl Map4 Tbc1d30 Capzb Kif24 Dnm2 Slit2 Gdi2 Ccp110
GOBP_STRESS_GRANULE_ASSEMBLY	0.112434	0.491854	0.15017	-0.554304	-1.30382	26	18	Bicd1 Mapt Pum2 Prkaa2 Atxn2 Ubap2l Ythdf3 Prrc2c Ythdf2 Ddx3x G3bp1 Ddx6 Lsm14a Dync1h1 Prkaa1 Ogfod1 G3bp2 Rps23
GOCC_MAGNESIUM_DEPENDENT_PROTEIN_SERINE_THREONINE_PHOSPHATASE_COMPLEX	0.112434	0.491854	0.15017	-0.554833	-1.30507	26	15	Ppp4r2 Ppp2r5e Ppp2r2b Ppp2ca Ppp4r3a Ppp2r3a Ppp2r2c Ppp3cb Ppp4r1 Ppp2r5a Ppp2cb Ppp2r1b Ppp4r3b Ppp2r5c Ppp4c
GOBP_VIRAL_LIFE_CYCLE	0.113386	0.495445	0.287805	0.293126	1.15265	189	19	Bsg Rnasek Ctsb Spcs1 Cd81 Ppib Ctsl Hspa8 Tyro3 Ly6e Lamp1 Smpd1 Ifi27 Pabpc1 Ppia Ppid Tmem41b Mphosph8 Phb
GOCC_CYTOPLASMIC_SIDE_OF_MEMBRANE	0.11349	0.495445	0.132846	-0.41884	-1.22944	140	50	Prmt8 Cacnb4 Stac Fer Eef1a2 Farp1 Samd12 Cyth3 Cyth1 Ptpn4 Tiam1 Thada Gng2 Fyn Gnaq Traf3 Eef1a1 Shank3 Ptk2b Dlg1 Sptb Esyt2 Gnai3 Gnb1 Cdip1 Gng7 Pten Rgs8 Traf6 Pkd2 Rasa3 Ptpn3 Ajap1 Gnb5 Pkp4 Palm Snx5 Htra2 Ank1 Gng12 Tnk2 Gna13 Snap25 Chmp4c Src Chmp4b Kcnab2 Sppl2a Yes1 Rac1
GOBP_RIBONUCLEOSIDE_TRIPHOSPHATE_METABOLIC_PROCESS	0.113805	0.495721	0.287805	0.364095	1.25222	69	14	Atp6v0c Aldoa Dguok Vps9d1 mt-Co2 Ran mt-Atp6 Atp5d Atp5g2 Dnajc30 Eno1 Atp6v1a mt-Atp8 Rab23
GOBP_REGULATION_OF_CARDIAC_MUSCLE_CONTRACTION_BY_CALCIUM_ION_SIGNALING	0.113821	0.495721	0.271289	0.505694	1.37536	20	5	Atp1b1 Atp2a2 Calm1 Tmem38a Calm3
GOBP_NEGATIVE_REGULATION_OF_PEPTIDYL_SERINE_PHOSPHORYLATION	0.113907	0.495721	0.149208	-0.576502	-1.30752	21	11	Ggnbp2 Pde4d Dmd Nck2 Pten Gpd1l Inpp5f Nck1 Smad7 Inpp5j Dmtn
GOBP_ORGANELLE_TRANSPORT_ALONG_MICROTUBULE	0.114253	0.496713	0.13649	-0.451368	-1.26008	79	32	Sybu Wasf1 Bicd1 Kif1c Agbl4 Mapt Prkcz Dync1i1 Bicdl1 Agtpbp1 Map1b Spast Trak1 Pafah1b1 Opa1 Ap3m1 Kif1a Arhgap21 Ap3b1 Ap3d1 Fbxw11 Ap3s1 Lrpprc Kif5a Rab1a Sun1 Rasgrp1 Kif3c Rab6a Copg2 Cdc42 Kif13a
GOBP_VASCULAR_ENDOTHELIAL_GROWTH_FACTOR_SIGNALING_PATHWAY	0.114691	0.498099	0.146416	-0.54644	-1.30598	28	9	Robo1 Pik3ca Nrp1 Nrp2 Adamts3 Dab2ip Jcad Myo1c Pik3cb
GOBP_CELL_SUBSTRATE_ADHESION	0.115026	0.498756	0.129443	-0.396282	-1.19826	215	86	Angpt2 Tmeff2 Mkln1 Limch1 Bcas3 Rasa1 Eda Fer Prkcz Ppfia2 Tbcd Itga8 Cask Fmn1 Srgap2 Pip5k1a Nf1 Clasp2 Sorbs1 Lims1 Ptprj Megf9 Srcin1 Prkce Rock2 Coro2b Gsk3b Itgbl1 Cttn Nrp1 Nf2 Tiam1 Pkd1 Arhgef7 Rsu1 Ptk2b Dusp3 Coro1c Atrnl1 Crk Ptprk Abl1 Pdgfb Arpc2 Pten Trpm7 Atrn Onecut2 Atxn3 Carmil1 Washc2 Clasp1 Crkl Ajap1 Wdpcp Actn1 Epha3 Angptl3 Mertk Rab1a Rock1 Actn4 Dag1 Dlc1 Tsc1 Ntng1 Sgc…
GOBP_POSITIVE_REGULATION_OF_NUCLEAR_DIVISION	0.115079	0.498756	0.148262	-0.553775	-1.30258	26	10	Nsmce2 Cdc27 Cul3 Plcb1 Insr Pdgfb Cdc23 Sirt2 Rb1 Anapc4
GOMF_KINASE_REGULATOR_ACTIVITY	0.115344	0.499388	0.130777	-0.407159	-1.21453	171	54	Mark2 Nrg1 Faf1 Abi1 Ccny Bmpr2 Apc Elp4 Inka2 Spred2 Rictor Pik3ca Stk3 Rptor Fgf13 Taok1 Taok3 Cab39l Pik3r3 Ccnt1 Prkag1 Dab2ip Lrp6 Mob1b Ccnl1 Socs7 Pkig Ccnh Ywhag Grm5 Agap2 Pak2 Wnk1 Chp1 Als2 Ccnyl1 Nrg3 Prkar2a Pkia Mob1a Spred1 Malt1 Snca Ddx3x Strada Ccnl2 Mnat1 Kat2b Prkar1a Nck1 Ccnc Socs6 Hexim1 Pik3r1
GOBP_REGULATION_OF_NEURONAL_SYNAPTIC_PLASTICITY	0.115589	0.499934	0.287805	0.411926	1.30396	44	8	Syp Syt4 Vgf Kit Shisa7 Slc8a2 App Rab3gap1
GOBP_REGULATION_OF_CHROMOSOME_SEPARATION	0.116137	0.501788	0.141225	-0.486518	-1.27123	49	16	Hecw2 Nsmce2 Klhl22 Dync1li1 Apc Cdc27 Zwint Cul3 Anapc1 Cdk5rap2 Cdc23 Riok2 Csnk2a2 Atm Rb1 Pcid2
GOBP_DNA_SYNTHESIS_INVOLVED_IN_DNA_REPAIR	0.11634	0.502133	0.146416	-0.549165	-1.30205	27	13	Rev3l Pola1 Rchy1 Usp10 Zbtb1 Wrnip1 Wrn Polh Vcp Sprtn Rev1 Sirt1 Primpol
GOMF_PHOSPHATIDYLINOSITOL_PHOSPHATE_PHOSPHATASE_ACTIVITY	0.116456	0.502133	0.143759	-0.536801	-1.31129	30	21	Synj1 Inpp5b Inpp4b Mtmr3 Mtmr1 Pten Pip4p2 Mtmr7 Pikfyve Mtmr12 Mtm1 Inpp5f Inpp5j Inpp4a Ocrl Mtmr10 Mtmr4 Synj2 Mtmr14 Sacm1l Mtmr9
GOBP_SENSORY_PERCEPTION_OF_MECHANICAL_STIMULUS	0.116648	0.502446	0.135002	-0.43898	-1.24259	91	34	Thrb Ccdc50 Ror1 Cntn5 Homer2 Tbl1x Asic2 Grm7 Ripor2 Phf24 Srrm4 Gabrb2 Fyn Sobp Htr2a Gsdme Myo6 Fbxo11 Mbp Diaph1 Epyc Sod1 Tmtc4 Cemip Serpinb6a Scn1a Gabra5 Sptbn4 Rpl38 Cacna1d Ppip5k2 Slc26a4 Lhfpl4 Dcdc2a
GOBP_REGULATION_OF_MEIOTIC_CELL_CYCLE	0.116935	0.50317	0.266351	0.489151	1.35524	22	3	Calr Mettl3 Chfr
GOBP_PROTEIN_PALMITOYLATION	0.117117	0.503186	0.282013	0.46142	1.34599	29	8	Selenok Zdhhc23 Porcn Zdhhc13 Golga7 Zdhhc6 Zdhhc12 Zdhhc5
GOMF_PROTEIN_N_TERMINUS_BINDING	0.117179	0.503186	0.135002	-0.441183	-1.24563	89	33	Sdcbp Srrm2 Mecp2 Parp1 Kcnb1 Ywhaq Rbpj Zwint Tbl1xr1 Exoc4 Tnks2 Exoc5 Stxbp1 Ppp1cc Ncoa3 Traf6 Stx5a Smarca4 Actn4 Tsc1 Exoc2 Csnk2a2 Cfap36 Mdm2 Mnat1 Dctn4 Kcnip2 Atm Tdrd7 Smarcc1 Ercc6 Smarce1 Tarbp2
GOCC_MICROTUBULE_ASSOCIATED_COMPLEX	0.117647	0.503235	0.131458	-0.427727	-1.23831	109	36	Kif1c Dnah9 Dync1i1 Fntb Dynll1 Shtn1 Ranbp9 Dync1li1 Kif1b Map1b Rabgap1 Eml1 Pafah1b1 Dctn1 Kif16b Stau1 Snx4 Kif1a Clip2 Map7 Klc1 Fbxw11 Dnal1 Appbp2 Kif5a Actr1a Mid1 Kif3c Map4 Kif21b Kif13a Actr1b Dctn4 Actr10 Dync1li2 Map1a
GOBP_POSITIVE_REGULATION_OF_STRIATED_MUSCLE_CELL_DIFFERENTIATION	0.117725	0.503235	0.146416	-0.580327	-1.30603	20	5	Mapk14 Nrg1 Mef2c Mtor Akap6
GOMF_ACYL_COA_BINDING	0.117725	0.503235	0.146416	-0.580094	-1.3055	20	11	Acbd6 Pitpna Acbd5 Aldh6a1 Pank1 Hadha Taf1 Pnpla3 Pank3 Acbd3 Acot7
GOBP_BRANCHING_INVOLVED_IN_MAMMARY_GLAND_DUCT_MORPHOGENESIS	0.117962	0.503235	0.147331	-0.618119	-1.32323	15	7	Btrc Pgr Csmd1 Ar Med1 Kdm5b Src
GOBP_POSITIVE_REGULATION_OF_LONG_TERM_SYNAPTIC_POTENTIATION	0.11811	0.503235	0.145516	-0.598277	-1.31169	17	7	Adcy8 Chrna7 Adcy1 Ephb2 Sqstm1 Stau1 Shank3
GOCC_NUCLEAR_PORE	0.118119	0.503235	0.135002	-0.454763	-1.26341	75	34	Nup93 Ranbp17 Agfg1 Xpo7 Kpna3 Tnks Nup214 Chmp3 Ranbp2 Nup88 Ipo5 Nup188 Xpot Senp2 Mcm3ap Eny2 Chmp4c Xpo4 Nup160 Ddx19b Chmp4b Nutf2 Myo1c Nup107 Gle1 Kpna1 Ranbp3l Pcid2 Nup210 Nup153 Nup85 Tpr Parp11 Ranbp1
GOBP_MUSCLE_ADAPTATION	0.118138	0.503235	0.138022	-0.474183	-1.27312	57	23	Mlip Nr4a3 Parp1 Rock2 Camk2b Rps6kb1 Jarid2 Camk2g Yy1 Mef2a Akap6 Rock1 Dag1 Tomm70a Foxo3 Slc9a1 Hdac4 Mtpn Inpp5f Becn1 P2rx4 Lmna Camta2
GOBP_DOSAGE_COMPENSATION	0.118265	0.503235	0.145516	-0.610054	-1.3241	16	7	Hnrnpu Suz12 Jarid2 Ythdc1 Pcgf5 Smchd1 Pcgf3
GOMF_PROTEIN_DEMETHYLASE_ACTIVITY	0.118557	0.503235	0.143759	-0.54511	-1.3028	28	10	Kdm3b Kdm5a Phf8 Kdm4c Kdm4b Kdm2b Kdm7a Jmjd1c Jarid2 Kdm2a
GOBP_REGULATION_OF_HORMONE_METABOLIC_PROCESS	0.118694	0.503235	0.287805	0.531939	1.41267	18	6	Atp1a1 Dkk3 Por Stub1 Zmpste24 Hif1a
GOBP_ISOPRENOID_METABOLIC_PROCESS	0.118695	0.503235	0.287805	0.378951	1.26697	55	12	Hmgcr Rdh14 Ttr Dpm1 Lrp1 Plpp6 Dhrs7 Fdps Npc2 Coq2 Ggps1 Lrp8
GOBP_TRANSPORT_ALONG_MICROTUBULE	0.118844	0.503235	0.129443	-0.417723	-1.22616	140	53	Sfpq Sybu Wasf1 Hnrnpu Bicd1 Kif1c Agbl4 Mapt Prkcz Dync1i1 Bicdl1 Rpgr Agtpbp1 Ift81 Lca5 Kif1b Map1b Spast Trak1 Pafah1b1 Dctn1 Opa1 Ap3m1 Kif1a Arhgap21 Ap3b1 Ap3d1 Ssx2ip Ttc21b Sod1 Fbxw11 Ap3s1 Stau2 Wdr35 Lrpprc Kif5a Clip3 Flot2 Rab1a Sun1 Dst Mapk8ip3 Rasgrp1 Apba1 Ttc26 Kif3c Terf2 Rab6a Copg2 Dlg2 Arl3 Cdc42 Kif13a
GOBP_REGULATION_OF_STEROID_BIOSYNTHETIC_PROCESS	0.11886	0.503235	0.287805	0.421175	1.28197	39	6	Atp1a1 Dkk3 Por Abca2 Insig2 Scap
GOBP_REGULATION_OF_STRESS_ACTIVATED_PROTEIN_KINASE_SIGNALING_CASCADE	0.118866	0.503235	0.130777	-0.424697	-1.22996	118	41	Sdcbp Magi3 Stk39 Grik2 Sh3rf1 Mapk1 Mfhas1 Map3k3 Tgfbr3 Hipk3 Sh3rf3 Prkn Pja2 Pafah1b1 Tnik Stk3 Traf3 Fktn Dixdc1 Ptk2b Taok1 Dlg1 Dusp3 Klhdc10 Taok3 Phlpp1 Plcb1 Dab2ip Sash1 Hipk2 Traf6 Map3k4 Map3k5 Mapk8ip3 Rasgrp1 Mid1 Tpd52l1 Map4k4 Rnf13 Cdc42 Mturn
GOBP_REGULATION_OF_MICROTUBULE_BASED_PROCESS	0.119543	0.504906	0.126876	-0.399921	-1.2023	194	61	Mark2 Hnrnpu Bicd1 Mapt Nav3 Ckap5 Tbcd Mecp2 Trim37 Clasp2 Apc Map1b Stmn1 Togaram1 Spast Memo1 Rock2 Gsk3b Pafah1b1 Camsap1 Dctn1 Prkaa2 Cep120 Pkd1 Dixdc1 Arhgef7 Slain1 Fgf13 Taok1 Xpo1 Chmp3 Clip1 Camsap2 Bmerb1 Abl1 Cfap20 Diaph1 Ttc21b Tppp Mapre2 Clasp1 Dyrk1a Akap9 Atxn7 Hdgfl3 Mcph1 Mapre3 Epha3 Clip3 Map6 Rock1 Gba2 Cdk5rap2 Mid1 Apc2 Snca Pdcd6ip Cep295 Rab6a Chmp4c Arl3
GOBP_MESODERM_DEVELOPMENT	0.119668	0.504906	0.13649	-0.465154	-1.26168	61	10	Fgfr2 Inhba Itga8 Bmpr2 Nf2 Acvr2a Ppp2ca Acvr1 Ext1 Exoc4
GOBP_PROTEIN_LOCALIZATION_TO_CILIUM	0.119668	0.504906	0.13649	-0.464654	-1.26032	61	26	Rab11fip3 Rabep1 Gsk3b Ccdc88a Nphp4 Trip11 Fam149b Exoc4 Ttc21b Gas8 Wdr35 Spata7 Snx10 Tulp3 Dzip1l Arl6 Ttc26 Efcab7 Arl3 Cc2d2a Tulp2 Bbs9 Dtnbp1 Zfp423 Ift80 Arf4
GOCC_CILIARY_BASAL_BODY	0.119741	0.504906	0.129443	-0.42339	-1.23441	127	38	Erc1 Cdkl5 Rab28 Agbl4 Ttll11 Rpgr Ift81 Sdccag8 Lca5 Togaram1 Ccdc88a Daam1 Ttc8 Nphp4 Arhgap35 Camsap2 Rpgrip1l Ssx2ip Cfap20 Gas8 Wdr35 Spata7 Pkd2 Rilpl1 Ttll4 Dzip1l Intu Ttc26 Tbc1d30 Topors Rilpl2 Wdr11 Pin1 Gle1 Ahi1 Ptpn23 Ift80 Poc1b
GOBP_PEPTIDYL_LYSINE_METHYLATION	0.119956	0.505027	0.130106	-0.423961	-1.22707	117	38	Ogt Tet3 Kmt2c Mecp2 Nsd2 Setd7 Mtf2 Nsd3 Setd5 Ehmt1 Rlf Zfp369 Tet2 Kdm4c Kmt2a Nfyb Setdb1 Jarid2 Nsd1 Dot1l Kmt2e Smyd3 Brd4 Camkmt Setd2 Ash1l Arid4b Kansl1 Iws1 Supt6 Setd3 Lmna Kdm6a Phf20 Rbbp5 Chd5 Paxip1 Atrx
GOBP_POSITIVE_REGULATION_OF_STRESS_ACTIVATED_PROTEIN_KINASE_SIGNALING_CASCADE	0.120092	0.505027	0.134273	-0.454442	-1.25976	73	29	Sdcbp Stk39 Sh3rf1 Mfhas1 Map3k3 Sh3rf3 Pja2 Tnik Stk3 Traf3 Dixdc1 Ptk2b Taok1 Klhdc10 Taok3 Plcb1 Dab2ip Sash1 Hipk2 Traf6 Map3k4 Map3k5 Mapk8ip3 Rasgrp1 Mid1 Tpd52l1 Rnf13 Cdc42 Mturn
GOMF_2_OXOGLUTARATE_DEPENDENT_DIOXYGENASE_ACTIVITY	0.120192	0.505027	0.137251	-0.474479	-1.26919	56	14	Fto Tet3 Kdm3b Kdm5a Phf8 Tet2 Kdm4c Kdm4b Kdm2b Kdm7a Jarid2 P3h2 Tmlhe Kdm2a
GOCC_PROTEASOME_CORE_COMPLEX	0.120332	0.505027	0.266351	0.548599	1.38305	16	8	Psma3 Psma1 Psma7 Psmb6 Psmb4 Psmf1 Psmb10 Psmb1
GOBP_PROTEIN_K11_LINKED_UBIQUITINATION	0.12037	0.505027	0.144631	-0.552874	-1.30046	26	17	Prkn Cdc27 Ube2d3 Anapc1 Cdc23 Ube2l3 Ube2e2 Ube2w Anapc4 Rnf4 Fzr1 Cdc26 Ube2h Ube2a Ube2s Anapc7 Arel1
GOMF_TRANSMEMBRANE_RECEPTOR_PROTEIN_KINASE_ACTIVITY	0.120585	0.505164	0.138022	-0.490194	-1.2793	47	14	Fgfr2 Ror1 Ephb2 Crim1 Bmpr2 Tgfbr3 Nrp1 Nrp2 Acvr2a Acvr1 Insr Epha6 Epha3 Mertk
GOBP_POSITIVE_REGULATION_OF_INTERLEUKIN_2_PRODUCTION	0.120643	0.505164	0.145516	-0.616663	-1.32011	15	7	Pde4b Sptbn1 Pde4d Map3k7 Abl1 Traf6 Malt1
GOBP_POSTREPLICATION_REPAIR	0.121134	0.505808	0.142057	-0.543934	-1.29999	28	14	Rev3l Rchy1 Ube2n Msh2 Usp10 Rad18 Wdr33 Zbtb1 Polh Vcp Sprtn Rev1 Primpol Ube2a
GOBP_REGULATION_OF_MITOTIC_SISTER_CHROMATID_SEGREGATION	0.121365	0.505808	0.140406	-0.525814	-1.29347	32	5	Hnrnpu Klhl22 Dync1li1 Apc Zwint
GOBP_CELL_REDOX_HOMEOSTASIS	0.121457	0.505808	0.261664	0.475056	1.36754	25	10	Selenos Krit1 Glrx3 Prdx3 Nos1 Prdx5 Dld Selenot Apex1 Ddit3
GOBP_HETEROTYPIC_CELL_CELL_ADHESION	0.121457	0.505808	0.261664	0.473785	1.36389	25	4	Thy1 Cd47 Sirpa Cd200
GOBP_RESPONSE_TO_THYROID_HORMONE	0.121457	0.505808	0.261664	0.483761	1.3338	21	5	Ctsb Ctsl Kit Hes1 Brd8
GOBP_T_CELL_DIFFERENTIATION_INVOLVED_IN_IMMUNE_RESPONSE	0.121519	0.505808	0.140406	-0.531565	-1.2985	30	11	Rora Prkcz Rc3h1 Ptger4 Mtor Cd46 Zfpm1 Tsc1 Malt1 Rc3h2 Gpr183
GOBP_NEGATIVE_REGULATION_OF_CELL_CYCLE	0.121677	0.505964	0.124434	-0.386356	-1.17688	251	90	Inhba Mapk14 Nr4a1 Tom1l2 Babam2 Myo16 Wac Klhl22 Trim37 Dync1li1 Ppp1r13b Apc Brinp2 Tnks Zwint Wapl Clock Heca Trp53bp1 Acvr1 Taok1 Dlg1 Cul4a Uimc1 Taok3 Apbb2 Brsk1 Aven Rbl2 Dab2ip Atr Gigyf2 Ptprk Dot1l Usp47 Abl1 Cdc73 Pten Ctdspl Brinp1 Pkd2 Ipo5 Ptpn3 Fem1b Brcc3 Cdk5rap2 Htra2 Terf2 Babam1 Lats1 Chmp4c Msh2 Nsun2 Mrnip Mdm2 Ctdsp2 Kat2b Stk33 Prkdc Hexim1 Atm Rbm14 Nudt6 Ercc6 Ptpn11 Bl…
GOBP_CELL_MORPHOGENESIS_INVOLVED_IN_NEURON_DIFFERENTIATION	0.121976	0.506342	0.123257	-0.3692	-1.1414	422	126	Lrtm1 Fgfr2 Hecw2 Cdkl5 Chrna7 Hecw1 Arhgap44 Mark2 Robo2 Adcy1 Dscam Plxna2 Robo1 Mapt Slit1 Cntn5 Abi1 Ppfia2 Ephb2 Abi2 Tbcd Caprin1 Ust Nedd4l Rbfox2 Il1rapl1 Tanc2 Cyfip1 Shtn1 Mef2c Unc5c Farp1 Pak3 Fbxw8 Bmpr2 Lgi1 Dock7 Map1b Stmn1 Rab10 Spast Srcin1 Cntn1 Camk2b Rnf165 Gsk3b Pafah1b1 Trio Ptprd Cttn Nova2 Cdh11 Nrp1 Dclk1 Tiam1 Dscaml1 Nrp2 Tnik Ttc8 Fyn Dip2a Kif1a Flrt3 Atp8a2 Dixdc1 S…
GOBP_TERPENOID_METABOLIC_PROCESS	0.122009	0.506342	0.287805	0.426906	1.29159	38	9	Rdh14 Ttr Lrp1 Plpp6 Dhrs7 Fdps Ggps1 Lrp8 Rbp4
GOBP_IMPORT_INTO_NUCLEUS	0.122137	0.506376	0.128789	-0.42297	-1.2242	117	44	Nup93 Mapk14 Tnpo1 Traf3ip2 Bach2 Ranbp17 Ipo11 Nf1 Kpna3 Sqstm1 Stk3 Nup214 Cry2 Ranbp2 Elavl1 Cblb Prkag1 Tardbp Nup88 Appl1 Pkig Nup50 Ipo8 Ipo5 Nup188 Tnpo3 Chp1 Ipo9 Med1 Pkia Appl2 Efcab7 E2f3 Nutf2 Ubr5 Heatr3 Lmna Nup107 Sufu Pik3r1 Kpna4 Kpna6 Kpna1 Eif4enif1
GOBP_DIACYLGLYCEROL_METABOLIC_PROCESS	0.122503	0.507393	0.143759	-0.588298	-1.30282	19	4	Dgkg Dgki Dgkh Dgkz
GOMF_CHROMATIN_BINDING	0.12286	0.507906	0.122679	-0.369799	-1.1433	413	131	Thrb Sfpq Zeb1 Ncoa2 Hnrnpu Asxl3 Rnf169 Hira Bcas3 Asxl2 Arid1b Wac Mecp2 Thra Nsd2 Trim37 Stag1 Ncoa6 Scmh1 Kdm3b Glyr1 Rbbp4 Mtf2 Runx2 Mllt10 Rbpj Ankrd17 Kdm5a Safb Stag2 Jdp2 Zfp369 Clock Prkaa2 Phf8 Rit2 Uri1 Zfp609 Rere Chd8 Polr2a Nfia Suz12 Nucks1 Trim24 Hnrnpc Sfmbt1 Jmjd1c Setdb1 Jarid2 Nsd1 Rbl2 Ccnt1 Mbtd1 Phc3 Pwwp2a Mta3 Tnrc18 Smarcc2 Sin3a Ttc21b Nfkb1 Ar Mbd2 Phf21a Egr1 Yy1 Br…
GOBP_POSITIVE_REGULATION_OF_NEUROGENESIS	0.123012	0.507906	0.126254	-0.409289	-1.21035	155	42	Cdkl5 Robo2 Dscam Plxna2 Robo1 Mapt Ephb2 Caprin1 Il1rapl1 Cyfip1 Shtn1 Rheb Synj1 Pak3 Fbxw8 Bmpr2 Map1b Camk2b Pafah1b1 Ptprd Nrp1 Tiam1 Dixdc1 Shank3 Mtor Eef2k Trpc5 Neurl1a Ankrd27 Zfyve27 Parp6 Ppp1cc Stau2 Ptprz1 Grm5 Bin1 Plxna4 Twf2 Rab11a Itpka Map6 Dag1
GOBP_GASTRULATION	0.123043	0.507906	0.130106	-0.43575	-1.23994	97	22	Fgfr2 Inhba Hira Itga8 Nr4a3 Clasp2 Map2k5 Bmpr2 Kif16b Nf2 Acvr2a Acvr1 Cul3 Ext1 Exoc4 Cdc73 Mbp Rnf2 Clasp1 Wnk1 Setd2 Dag1
GOMF_IRON_ION_BINDING	0.12311	0.507906	0.287805	0.349848	1.21797	74	9	Calr Cyp46a1 Fth1 Isca2 P3h3 Msmo1 Alkbh3 Hba-a1 Fech
GOBP_PEPTIDYL_LYSINE_MODIFICATION	0.123607	0.509323	0.122679	-0.375589	-1.15302	318	99	Hdac9 Ogt Tet3 Desi1 Senp5 Nsmce2 Kat6b Kmt2c Mecp2 Naa40 Nsd2 Setd7 Pias1 Glyr1 Mtf2 Nsd3 Senp7 Setd5 Ehmt1 Rlf Zfp369 Clock Prkaa2 Srcap Dip2a Bcl11a Kat14 Tet2 Kdm4c Kmt2a Nfyb Kat6a Ranbp2 Uhrf2 Setdb1 Map3k7 Jarid2 Nsd1 Pias2 Mbtd1 Dot1l Sin3a Kmt2e Hmg20a Smyd3 Egr1 Ncoa3 Brd4 Ep400 Tollip Camkmt Atxn7 Ctcf Sae1 Setd2 Ash1l Jade3 Crebbp Ppargc1a Msl2 Arid4b Smc5 Snca Senp2 Tada2a Kansl1 Mcm…
GOCC_COATED_VESICLE	0.123696	0.509323	0.287805	0.285502	1.1358	204	32	Cnih2 Tmed9 Slc17a7 Syt11 Tmed2 Hspa8 Sar1b Tgoln1 Yipf5 Cpne6 Ier3ip1 Tmed4 Kdelr1 Cnih1 Ctsz Tmed7 Bcap31 Dvl1 Cope Ergic3 Vma21 App Tmed10 M6pr Vamp2 Srebf2 Scap Mcfd2 Igf2r Tmed3 Sort1 Tex261
GOBP_REGULATION_OF_ACTIN_NUCLEATION	0.124183	0.510557	0.141225	-0.546763	-1.29635	27	8	Wasf1 Abi2 Fmn1 Cyfip1 Brk1 Fchsd2 Ctnna2 Wasf3
GOBP_RNA_STABILIZATION	0.124239	0.510557	0.135741	-0.482172	-1.25836	47	27	Mapk14 Hnrnpu Traf3ip2 Tent5d Tent4b Ybx3 Tent2 Hnrnpc Elavl1 Larp4b Mettl16 Syncrip Tardbp Rbm10 Elavl4 Nsun2 Naf1 Eif4enif1 Larp1 Paip1 Noct Tent4a Taf15 Mapkapk2 Ybx1 Trdmt1 Dhx9
GOCC_EXTRINSIC_COMPONENT_OF_ORGANELLE_MEMBRANE	0.12439	0.51068	0.135741	-0.482643	-1.25716	46	15	Usp50 Syn3 Stxbp5 Syn1 Kif1a Zfyve1 Gripap1 Wdfy3 Usp8 Bin1 Coq5 Snx10 Gba2 Snx5 Rab7
GOBP_NEGATIVE_REGULATION_OF_CALCIUM_ION_TRANSPORT_INTO_CYTOSOL	0.125	0.511767	0.252961	0.55401	1.40383	15	5	Tmbim6 Calm1 Nos1 Calm3 Sri
GOBP_NEGATIVE_REGULATION_OF_NUCLEAR_DIVISION	0.125156	0.511767	0.137251	-0.517581	-1.30013	35	5	Tom1l2 Klhl22 Dync1li1 Apc Zwint
GOBP_REGULATION_OF_DENDRITE_EXTENSION	0.125166	0.511767	0.142057	-0.560286	-1.28394	23	12	Rims2 Rims1 Rasal1 Rnf157 Nedd4l Smurf1 Prkn Bcl11a Slc23a2 Cacng7 Spag9 Itsn2
GOMF_PHOSPHATIDYLINOSITOL_BISPHOSPHATE_PHOSPHATASE_ACTIVITY	0.125166	0.511767	0.142057	-0.561626	-1.28702	23	13	Synj1 Inpp5b Inpp4b Mtmr3 Mtmr1 Pten Pip4p2 Mtmr7 Pikfyve Mtm1 Inpp5j Inpp4a Ocrl
GOBP_TOR_SIGNALING	0.125275	0.511767	0.127505	-0.426497	-1.22946	107	38	Akt3 Rragb Fnip1 Wac Klhl22 Gpr137c Rheb Mios Rictor Pik3ca Ccdc88a Prkaa2 Rptor Bmt2 Tbck Rps6kb1 Mtor Rps6kb2 Mapkap1 Epm2a Tsc1 Wdr59 Clec16a Dyrk3 Sik3 Otud5 Sh3bp4 Mtm1 Sesn3 Atm Ubr1 Golph3 Larp1 Pink1 Eif4ebp2 Prkaa1 Nprl3 Sirt1
GOBP_DOUBLE_STRAND_BREAK_REPAIR	0.125385	0.511767	0.122679	-0.389686	-1.18329	226	78	Xrcc6 Sfpq Rnf169 Rev3l Psmd14 Babam2 Nsmce2 Ppp4r2 Nsd2 Swi5 Xrcc4 Polb Parp1 Spire1 Fmn2 Eya3 Slf2 Klhl15 Rad51ap2 Trp53bp1 Trip12 Slf1 Ino80 Uimc1 Nucks1 Mbtd1 Mms19 Kdm2a Yy1 Rpa1 Ep400 Gins2 Smchd1 Pogz Pola1 Setd2 Brcc3 Rnf8 Smc5 Polq Rad51 Ube2n Zfyve26 Babam1 Msh2 Arid2 Mrnip Ubr5 Ppp4r3b Prkdc Sirt6 Mms22l Atm Hmces Wrn Ercc6 Setx Blm Vcp Xrcc5 Ppp4c Mcmdc2 Actr2 Spidr Smarcal1 Zfp365 Pa…
GOBP_ENDOCRINE_HORMONE_SECRETION	0.126005	0.513301	0.142057	-0.6133	-1.31291	15	4	Inhba Rab11fip3 Rab8b Cry2
GOBP_REGULATION_OF_MEMBRANE_PROTEIN_ECTODOMAIN_PROTEOLYSIS	0.126005	0.513301	0.142057	-0.613096	-1.31247	15	5	Timp3 Timp4 Sh3d19 Ptpn3 Rock1
GOMF_STRUCTURAL_CONSTITUENT_OF_MUSCLE	0.12615	0.513392	0.140406	-0.606144	-1.31561	16	7	Jph1 Nebl Plec Dmd Sorbs2 Nexn Dag1
GOBP_FOREBRAIN_NEURON_DIFFERENTIATION	0.126797	0.515528	0.1396	-0.544866	-1.29186	27	9	Fgfr2 Inhba Slc4a10 Nrp1 Nrp2 Shank3 Ogdh Rapgef2 Dclk2
GOBP_POSITIVE_REGULATION_OF_PROTEIN_PHOSPHORYLATION	0.127144	0.516439	0.120433	-0.368957	-1.13979	403	119	Xrcc6 Inhba Sdcbp Adcy8 Chrna7 Mark2 Nrg1 Limch1 Robo1 Diras2 Prkcz Abi1 Fnip1 Braf Ccny Fnip2 Tenm1 Mapk1 Ptprj Map2k5 Bmpr2 Dock3 Ube2k Fgf1 Dock7 Tab2 Srcin1 Cntn1 Rictor Pik3ca Rock2 Ccdc88a Sqstm1 Rap2b Nrp1 Tnik Stk3 Fyn Pkd1 Osbpl8 Acvr2a Rptor Fgf13 Ppp2ca Acvr1 Ptk2b Taok1 Dlg1 Osbp Taok3 Cab39l Map3k7 Htr2a Htr2b Pik3r3 Insr Rapgef2 Mtor Ccnt1 Prkag1 Dab2ip Abl1 Tbk1 Ghr Trpc5 Pdgfb Neu…
GOBP_PHAGOCYTOSIS	0.127607	0.517245	0.249247	0.319363	1.17984	119	20	Calr Icam5 Syt11 Cd47 Sirpa Vav3 Tyro3 Adgrb1 Lrp1 Mesd Clcn3 4932438A13Rik 4933434E20Rik Cd302 Abca7 Tm9sf4 Coro1a Ptk2 Gas6 Sh3bp1
GOBP_LOCOMOTORY_BEHAVIOR	0.127682	0.517245	0.124434	-0.414948	-1.21506	137	61	Adcy8 Fgf12 Ncoa2 Nrg1 Shank2 Dscam Mecp2 Agtpbp1 Hpgds Rcan1 Slc4a10 Prkn Cntn1 Prkce Arcn1 Kcnd2 Pafah1b1 Sobp Ddhd2 Ube3a Mtor Astn1 Gigyf2 Crbn Ppp3cb Sod1 Zdhhc8 Pten Hipk2 Egr1 Dab1 Scn1a Usp2 Sptbn4 Cnp Grm5 Chl1 Als2 Oxr1 Tmod1 Apba1 Elavl4 Htra2 Tsc1 Negr1 Snca Tnr Snap25 Pde1b Park7 Strn Nav2 Vps35 Inpp5f Uba6 Sod2 Glrb Btbd9 Slc18a2 Pbx3 Slc25a46
GOBP_REGULATION_OF_MRNA_METABOLIC_PROCESS	0.128074	0.517245	0.120985	-0.384692	-1.17094	248	80	Cpsf6 Fam172a Fto Dis3l2 Hnrnpa2b1 Papola Srsf7 Tnrc6c Mapk14 Hnrnpu Traf3ip2 Srsf4 Celf1 Rbfox2 Pum2 Rc3h1 Rbm39 Tent5d Raver2 Nbas Srrm4 Tent4b Rock2 Ybx3 Safb Nova2 Ahcyl1 Celf4 Cnot6l Cwc22 Cnot1 Dcp1b Virma Ythdf3 Mbnl1 Hnrnpc Elavl1 Larp4b Rbfox3 Ccnt1 Cacng7 Gigyf2 Mettl16 Pan3 Ddx17 Casc3 Cdc73 Rbm25 Syncrip Tardbp Prdx6 Ythdc1 Rbm4 Dyrk1a Ago2 Fmr1 Rock1 Cpeb1 Supt5 Cnot7 Ythdf2 Srsf12 R…
GOBP_VESICLE_DOCKING_INVOLVED_IN_EXOCYTOSIS	0.128237	0.517245	0.134273	-0.51031	-1.29089	36	14	Scfd2 Rab10 Kcnb1 Rab8b Unc13b Vti1b Stxbp1 Rab12 Vps11 Snap25 Unc13a Sytl2 Unc13c Cplx2
GOBP_NEGATIVE_REGULATION_OF_ORGAN_GROWTH	0.128307	0.517245	0.1396	-0.575937	-1.29615	20	7	Stk3 Jarid2 Kcnk2 Pten Yy1 Wwc1 Tomm70a
GOMF_G_PROTEIN_COUPLED_AMINE_RECEPTOR_ACTIVITY	0.128307	0.517245	0.1396	-0.575935	-1.29615	20	5	Htr4 Olfr239 Htr2a Htr2b Chrm3
GOBP_NEGATIVE_REGULATION_OF_CELL_ACTIVATION	0.128345	0.517245	0.249247	0.327717	1.17846	89	10	Prnp Cx3cl1 Syt11 Ndfip1 Thoc1 Tyro3 Glmn Grn Pdgfa Tnfrsf21
GOCC_ACTIN_BASED_CELL_PROJECTION	0.128371	0.517245	0.124434	-0.417343	-1.2184	130	43	Abi1 Homer2 Abi2 Cyfip1 Shtn1 Slc7a8 Unc5c Ripor2 Farp1 Ube2k Fmn2 Fchsd2 Srcin1 Pafah1b1 Slc6a6 Nf2 Fgf13 Dmd Wwox Exoc4 Raph1 Fgd4 Myo5a Myo6 Ppp1r9a Osbpl3 Enah Cnp Fmr1 Twf2 Palm Myo1d Atp6v1b2 Dag1 Dock4 Morn4 Cxadr Cdc42 Jam3 Nlgn1 Fat1 Mtm1 Myo1c
GOBP_CYTOSKELETON_DEPENDENT_INTRACELLULAR_TRANSPORT	0.12845	0.517245	0.123257	-0.404099	-1.20452	172	64	Sfpq Sybu Wasf1 Hnrnpu Bicd1 Kif1c Agbl4 Mapt Prkcz Ppfia2 Dync1i1 Tanc2 Bicdl1 Rpgr Agtpbp1 Ccdc88c Ift81 Lca5 Kif1b Map1b Spast Trak1 Pafah1b1 Ccdc88a Dctn1 Opa1 Ap3m1 Kif1a Arhgap21 Ap3b1 Hook1 Ap3d1 Myo5a Ssx2ip Myo6 Ttc21b Sod1 Fbxw11 Ap3s1 Stau2 Wdr35 Lrpprc Kif5a Clip3 Map6 Flot2 Myo1d Rab1a Sun1 Actn4 Dst Mapk8ip3 Rasgrp1 Apba1 Ttc26 Kif3c Terf2 Rab6a Copg2 Dlg2 Arl3 Cdc42 Kif13a Hook3
GOBP_RESPONSE_TO_DIETARY_EXCESS	0.128631	0.517477	0.257206	0.544196	1.37194	16	4	Pcsk1n Vgf Sorl1 Sgip1
GOMF_ATPASE_COUPLED_INORGANIC_ANION_TRANSMEMBRANE_TRANSPORTER_ACTIVITY	0.128906	0.51809	0.248911	0.55261	1.40028	15	4	Slc12a5 Slc1a1 Abcc10 Slc4a8
GOBP_REGULATION_OF_ACTIN_FILAMENT_BUNDLE_ASSEMBLY	0.12948	0.519702	0.128789	-0.451663	-1.24949	71	31	Ppm1e Tmeff2 Limch1 Clasp2 Stmn1 Ptger4 Prkn Rock2 Coro2b Ccdc88a Nrp1 Nf2 Ttc8 Shank3 Tjp1 Mtor Abl1 Carmil1 Clasp1 Pak2 Rock1 Dlc1 Shank1 Tsc1 Synpo Evl Arhgef10l Slc9a1 Cdc42 Alms1 Rac1
GOBP_REGULATION_OF_CALCIUM_ION_IMPORT	0.129555	0.519702	0.252961	0.513205	1.36292	18	3	Prnp Hes1 Vdac1
GOBP_PROTEIN_MODIFICATION_BY_SMALL_PROTEIN_REMOVAL	0.129689	0.519746	0.123257	-0.414037	-1.214	138	57	Spata2 Usp50 Desi1 Psmd14 Babam2 Senp5 Otud7b Usp25 Usp31 Usp3 Senp7 Prkn Zranb1 Usp37 Usp32 Usp9x Uimc1 Usp7 Mindy3 Usp24 Usp47 Usp54 Usp30 Usp12 Otud7a Atxn3 Desi2 Atxn7 Usp2 Usp4 Usp8 Brcc3 Usp34 Vcpip1 Senp2 Cops4 Uspl1 Babam1 Mindy4 Eny2 Park7 Usp38 Usp10 Otud5 Tank Taf5 Josd1 Taf5l Otud3 Mindy2 Usp53 Vcp Usp14 Supt3 Cyld Otud4 Itch
GOBP_REGULATION_OF_OXIDATIVE_STRESS_INDUCED_CELL_DEATH	0.13017	0.521052	0.132147	-0.474154	-1.24712	51	20	Sfpq Nr4a3 Parp1 Prkn Fyn Abl1 Sod1 Oxr1 Ubqln1 Htra2 Tsc1 Foxo3 Park7 Nme5 Nono Sod2 Lancl1 Pink1 Lrrk2 Sirt1
GOBP_REGULATION_OF_INFLAMMATORY_RESPONSE	0.130263	0.521052	0.249247	0.299681	1.15099	159	17	Selenos Cx3cl1 Syt11 Cd47 Ndfip1 Plk2 Sirpa Cd81 Abhd12 Tyro3 Ccn3 Setd4 Camk2n1 App Grn Psma1 Vamp2
GOBP_REGULATION_OF_ATP_DEPENDENT_ACTIVITY	0.13092	0.52202	0.249247	0.375062	1.2635	54	13	Atp1b1 Dnajb11 Atp1b2 Vmp1 Ahsa1 Vma21 Dnajc10 Tor1aip2 Pfn1 Brsk2 Tpm1 Hspa2 Sumo1
GOBP_REGULATION_OF_ALTERNATIVE_MRNA_SPLICING_VIA_SPLICEOSOME	0.13101	0.52202	0.130777	-0.471027	-1.25996	56	24	Fam172a Hnrnpu Celf1 Rbfox2 Raver2 Srrm4 Nova2 Celf4 Mbnl1 Rbfox3 Ddx17 Rbm25 Ythdc1 Rbm4 Fmr1 Srsf12 Rbm10 Hnrnpl Rnps1 Khdrbs3 Celf2 Mbnl2 Rbfox1 Khdrbs1
GOMF_GTP_DEPENDENT_PROTEIN_BINDING	0.131126	0.52202	0.138022	-0.589616	-1.30167	18	6	Rapgef5 Unc13b Ap3b1 Mras Ap1g1 Cdc42
GOMF_NUCLEAR_IMPORT_SIGNAL_RECEPTOR_ACTIVITY	0.131126	0.52202	0.138022	-0.588436	-1.29907	18	9	Tnpo1 Ipo11 Kpna3 Ipo5 Tnpo3 Ipo9 Kpna4 Kpna6 Kpna1
GOMF_SUMO_TRANSFERASE_ACTIVITY	0.131126	0.52202	0.138022	-0.588795	-1.29986	18	8	Nsmce2 Pias1 Ranbp2 Uhrf2 Pias2 Hdac4 Topors Mdm2
GOCC_PRESYNAPTIC_MEMBRANE	0.131291	0.522183	0.123842	-0.42126	-1.21823	116	44	Erc1 Adcy8 Snap91 Grm3 Rims2 Rims1 Itsn1 Cntn5 Grik2 Kcnj3 Ephb2 Adam23 Rgs7bp Cask Dennd1a Cntn1 Ptprd Fcho2 Kcnh1 Stx3 Unc13b Htr2a Erc2 Stxbp1 Itsn2 Cdh10 Kcnc2 Stx19 Pi4k2a Gabra5 Dnm1 Exoc3 Fmr1 Picalm Slc1a2 Apba1 Ntng1 Cdh2 Znrf2 Pde2a Stx2 Snap25 Unc13a Kctd16
GOBP_GLYCEROLIPID_CATABOLIC_PROCESS	0.131454	0.522339	0.249247	0.424324	1.27736	36	7	Gde1 Abhd12 Sorl1 Gpcpd1 Abhd16a Enpp2 Faah
GOBP_REGULATION_OF_OSSIFICATION	0.13161	0.522463	0.128789	-0.456248	-1.24385	63	14	Mapk14 Zbtb16 Nell1 Mef2c Mapk1 Bmpr2 Runx2 Ptger4 Rbpj Acvr2a Acvr1 Ptk2b Txlng Fbn2
GOMF_METALLOEXOPEPTIDASE_ACTIVITY	0.131773	0.522618	0.132147	-0.493396	-1.26329	42	19	Trhde Mmp16 Npepps Agbl4 Agtpbp1 Naaladl2 Lnpep Xpnpep3 Rnpep Aopep Tfrc Xpnpep1 Metap1 Cndp2 Pepd Folh1 Cpq Cpd Ermp1
GOBP_SMOOTH_MUSCLE_CELL_DIFFERENTIATION	0.132832	0.526321	0.132846	-0.522012	-1.29586	33	11	Fgfr2 Zeb1 Itga8 Mecp2 Mef2c Ankrd17 Nfatc3 Mrtfa Acvr1 Pdgfb Mrtfb
GOBP_REGULATION_OF_LYMPHOCYTE_DIFFERENTIATION	0.133635	0.528506	0.125033	-0.441833	-1.23412	80	22	Xrcc6 Inhba Zeb1 Camk4 Zbtb16 Prkcz Ambra1 Rc3h1 Sh3rf1 Ap3b1 Tmem131l Ap3d1 Cd46 Abl1 Sod1 Drosha Sos2 Rasgrp1 Malt1 Foxo3 Zmiz1 Rc3h2
GOBP_REGULATION_OF_ARP2_3_COMPLEX_MEDIATED_ACTIN_NUCLEATION	0.133775	0.528506	0.13649	-0.587619	-1.29726	18	7	Wasf1 Abi2 Cyfip1 Brk1 Fchsd2 Ctnna2 Wasf3
GOBP_RESPONSE_TO_NICOTINE	0.134146	0.528506	0.248911	0.4572	1.33089	26	4	Gabbr1 Penk mt-Nd4 Kcnk1
GOCC_TRANS_GOLGI_NETWORK_TRANSPORT_VESICLE	0.134146	0.528506	0.248911	0.457283	1.33113	26	5	Tmed9 Tgoln1 Tmed10 Igf2r Sort1
GOCC_SARCOLEMMA	0.134382	0.528506	0.249247	0.318718	1.14258	93	8	Bsg Atp1b1 Atp1a1 Scn1b Acp1 Lamp1 Slc38a2 Slc8a2
GOBP_TETRAPYRROLE_METABOLIC_PROCESS	0.134409	0.528506	0.287857	0.388811	1.23079	44	11	Pgrmc1 Cox10 Tmem14c Nfe2l1 Tmem14a Cpox Fech Uros Abcb6 Sucla2 Abcb10
GOBP_REGULATION_OF_ERBB_SIGNALING_PATHWAY	0.134474	0.528506	0.130106	-0.477473	-1.24759	49	21	Fer Zfyve28 Ptprj Rbpj Rnf115 Ccdc88a Cbl Dusp3 Ptpn12 Cblb Dab2ip Neurl1a Ptpn3 Snx5 Rab7 Hip1r Zgpat Hip1 Cdh13 Tsg101 Mvb12b
GOCC_MRNA_CLEAVAGE_FACTOR_COMPLEX	0.134487	0.528506	0.13649	-0.581621	-1.28803	19	13	Cpsf6 Scaf8 Pcf11 Ssu72 Cpsf7 Fip1l1 Cstf2 Wdr33 Nudt21 Cstf2t Sympk Cpsf3 Cpsf4
GOBP_CELLULAR_RESPONSE_TO_PEPTIDE_HORMONE_STIMULUS	0.134515	0.528506	0.118815	-0.398235	-1.1951	184	75	Glp2r Adcy8 Hdac9 Ogt Nr4a1 Fer Prkcz Pde3b Cyfip1 Nr4a3 Sorbs1 Apc Parp1 Map1b Rab10 Pik3ca Rock2 Gsk3b Ahcyl1 Rab8b Osbpl8 Dennd4c C2cd5 Nucks1 Rps6kb1 Plcb1 Pik3r3 Insr Slc39a14 Crk Myo5a Eef2k Pik3c2a Ghr Fbn1 Pkm Nfkb1 Cpeb2 Appl1 Ap3s1 Grb10 Mbd5 Ywhag Rab12 Lpin2 Rock1 Cpeb1 Appl2 Snx5 Rhoq Irs2 Srd5a1 Pip4k2a Slc9a1 Src Stxbp4 Myo1c Kat2b Irs1 Igf1r Prkdc Nck1 Sesn3 Pik3r1 Pnpla3 Pip4k2b …
GOBP_ZINC_ION_TRANSPORT	0.134921	0.529204	0.245042	0.467651	1.33713	24	5	Slc30a6 Slc39a10 Slc39a7 Mt3 Slc1a1
GOBP_MAPK_CASCADE	0.134945	0.529204	0.116234	-0.366514	-1.13516	439	112	Fgfr2 Sdcbp Chrna7 Magi3 Timp3 Ror1 Mapk14 Nrg1 Map2k4 Robo1 Diras2 Stk39 Grik2 Map4k3 Mapk4 Prkcz Ephb2 Ptprr Wnk2 Braf Nf1 Ranbp9 Mef2c Sh3rf1 Ksr1 Tenm1 Mapk1 Mfhas1 Ptprj Pak3 Map2k5 Map3k3 Lmo3 Tgfbr3 Fgf1 Ppp1cb Hipk3 Sh3rf3 Ptger4 Prkn Spred2 Dstyk Pja2 Prkce Rock2 Ywhaz Pafah1b1 Ppm1l Dok6 Nrp1 Nf2 Tnik Stk3 Traf3 Fktn Dixdc1 Rit2 Shank3 Fgf13 Ptk2b Taok1 Dlg1 Mapk8 Dusp3 Mapk10 Map4k5 Kl…
GOBP_FOREBRAIN_GENERATION_OF_NEURONS	0.135272	0.529993	0.132147	-0.519952	-1.27905	32	9	Fgfr2 Inhba Slc4a10 Nrp1 Nrp2 Shank3 Ogdh Rapgef2 Dclk2
GOBP_NEGATIVE_REGULATION_OF_T_CELL_PROLIFERATION	0.135458	0.530229	0.245042	0.475083	1.33959	23	4	Prnp Ndfip1 Glmn Tnfrsf21
GOBP_PROTEIN_DEPHOSPHORYLATION	0.135663	0.530537	0.11725	-0.387546	-1.17679	226	94	Ppm1e Ppp1r12a Ssh2 Ptprr Ambra1 Ppm1h Ppp4r2 Dnajc6 Phlpp2 Rprd1a Ppp6r3 Mfhas1 Ptprj Btrc Ppp1cb Ppp2r5e Rcan1 Rngtt Eya3 Rock2 Gsk3b Ptprd Ptpn4 Ppm1l Mtmr3 Mtmr1 Ppp2r2b Ppp2ca Dlg1 Ppp4r3a Dusp3 Cry2 Rprd1b Sbf1 Ptpn12 Phlpp1 Ppp2r3a Ptprn2 Ppm1b Mtor Ppp2r2c Ptprk Ywhae Camta1 Ssu72 Ppp3cb Camk2g Fbxw11 Pten Ppp1cc Lrrc40 Ptp4a2 Ctdspl Ptprz1 Ppm1k Cnep1r1 Mtmr7 Ptpn3 Ctdspl2 Ppp6r2 Ppp4r1 …
GOMF_P53_BINDING	0.135981	0.530831	0.128143	-0.469728	-1.25222	55	29	Setd7 Ppp1r13b Zfp385b Ehmt1 Gsk3b Trp53bp1 Chd8 Trim24 Usp7 Brd4 Smarca4 Rchy1 Crebbp Rnf34 Usp10 Mdm2 Cdkn2aip Taf1 Mdm4 Blm Axin1 Sirt1 Rfwd3 Taf3 Ep300 Kdm1a Triap1 Hdac1 Htt
GOBP_REGULATION_OF_ACTOMYOSIN_STRUCTURE_ORGANIZATION	0.135991	0.530831	0.126254	-0.456488	-1.24797	64	27	Ppm1e Tmeff2 Limch1 Clasp2 Stmn1 Ptger4 Rock2 Coro2b Ccdc88a Nrp1 Nf2 Ttc8 Tjp1 Mtor Abl1 Carmil1 Clasp1 Pak2 Rock1 Dlc1 Tsc1 Evl Arhgef10l Slc9a1 Cdc42 Alms1 Rac1
GOMF_CATION_TRANSMEMBRANE_TRANSPORTER_ACTIVITY	0.136524	0.531207	0.249247	0.265902	1.08629	398	57	Atp6v0c Atp1b1 Slc12a5 Atp1a1 Scn1b Slc17a7 Slc24a5 Slc30a6 Atp2a2 Atp2b1 Scn2b Atp6v0b Atp2b2 Atp1a3 Slc39a10 Tmem63b Clcn4 Tmco1 Itpr1 Grin2b Tusc3 Atp6v0e2 Kcnk1 Cyc1 mt-Co2 Atp13a2 Atp6v0a1 Atp2c1 Slc38a2 Cox4i1 Slc39a7 Kcnq2 mt-Co3 Slc8a2 Ttyh1 Clcn3 Stim2 Slc25a5 Atp13a1 Slc25a4 Atp2b3 Slc25a3 mt-Co1 Surf1 mt-Atp6 Atp6v0d1 Slc1a1 Zdhhc13 Kcnc3 Atp5d Slc3a2 mt-Cytb Atp5g2 Catsper2 Trpc1 Fxyd…
GOBP_MAMMARY_GLAND_EPITHELIUM_DEVELOPMENT	0.136585	0.531207	0.128789	-0.486132	-1.25557	43	13	Fgfr2 Robo1 Mapk1 Btrc Pgr Csmd1 Ar Med1 Kdm5b Lats1 Src Fgf10 Deaf1
GOBP_REGULATION_OF_VIRAL_INDUCED_CYTOPLASMIC_PATTERN_RECOGNITION_RECEPTOR_SIGNALING_PATHWAY	0.136662	0.531207	0.134273	-0.599094	-1.30031	16	6	Sec14l1 Pum2 Nploc4 Ankrd17 Riok3 Ufd1
GOBP_CELLULAR_RESPONSE_TO_VASCULAR_ENDOTHELIAL_GROWTH_FACTOR_STIMULUS	0.1367	0.531207	0.129443	-0.489973	-1.25503	41	8	Mapk14 Nr4a1 Robo1 Pik3ca Nrp1 Nrp2 Adamts3 Dab2ip
GOBP_REGULATION_OF_LYSOSOMAL_LUMEN_PH	0.136719	0.531207	0.24134	0.546138	1.38388	15	7	Atp6ap2 Grn Ppt1 Tmem9 Cln5 Tmem106b Tmem199
GOBP_POSITIVE_REGULATION_OF_CALCIUM_ION_TRANSPORT_INTO_CYTOSOL	0.137168	0.531543	0.257206	0.456263	1.33451	28	7	Thy1 Cx3cl1 Calm1 Bax Trpc1 Calm3 Sri
GOBP_SENSORY_PERCEPTION_OF_CHEMICAL_STIMULUS	0.137179	0.531543	0.132147	-0.530808	-1.28088	29	11	Ubr3 Olfr239 Asic2 Slc24a4 Ttc8 Gnb1 B3gnt2 Nav2 Pkd1l3 Gnal Ncam2
GOBP_NEURAL_PRECURSOR_CELL_PROLIFERATION	0.137188	0.531543	0.123257	-0.435764	-1.232	90	35	Fgfr2 Rora Nf1 Dock7 Rab10 Eml1 Pafah1b1 Ptbp2 Orc3 Nf2 Cep120 Dixdc1 Fgf13 Rere Kdm2b Daglb Trnp1 Sox5 Ptprz1 Slc16a2 Appl2 Cdh2 Foxo3 Hook3 Tafa1 Trim71 Sirt2 Tarbp2 Pou3f3 Lrrk2 Ptn Dbn1 Frs2 Lyn Kcna1
GOCC_AXON_CYTOPLASM	0.137604	0.531543	0.126254	-0.464398	-1.25196	58	23	Sybu Kif1c Agbl4 Mapt Agtpbp1 Kif1b Spast Trak1 Pafah1b1 Opa1 Ap3m1 Kif1a Ap3b1 Ap3d1 Sod1 Fbxw11 Ap3s1 Kif5a Dst Mapk8ip3 Zc3h14 Terf2 Dlg2
GOMF_CYCLIC_NUCLEOTIDE_BINDING	0.137748	0.531543	0.134273	-0.549678	-1.28369	25	11	Pde4b Pde4d Kcnh1 Rapgef2 Hcn1 Cnp Prkar2a Pde2a Rapgef4 Prkg1 Prkar1a
GOBP_PEPTIDYL_THREONINE_MODIFICATION	0.137778	0.531543	0.121543	-0.426787	-1.21866	100	53	Mark2 Galnt13 Stk39 Mapk1 Ube2k Hipk3 Tnks Spred2 Rock2 Gsk3b Rptor Acvr1 Mapk8 Cdc42bpa Mtor Tbk1 Trpc5 Hipk2 Cemip Dyrk1a Wnk1 Rock1 Spred1 Vrk1 Galntl6 Dyrk3 Cdc42bpb Nlk Csnk2a2 Pkn1 Prkdc Taf1 Smad7 Lmtk2 Eif4g1 Prkcb Dmtn Sirt2 Eogt Axin1 Lrrk2 Prkd1 Atf2 Tgfbr1 Prkaca Prkca Sbk1 Camk2d Galnt2 Map3k12 Cab39 Pard3 Ripk2
GOMF_PROTEIN_KINASE_A_BINDING	0.137931	0.531543	0.128789	-0.490114	-1.25488	42	24	Sphkap Akap8l Myrip Wasf1 Arfgef2 Pja2 Gsk3b Wasf3 Akap9 Akap10 Akap6 Prkar2a Pkia Arfgef1 Akap7 Ryr2 Prkar1a Acbd3 Akap1 Lrrk2 Gskip Dact3 Akap14 Rdx
GOCC_SARCOPLASM	0.137976	0.531543	0.249247	0.374576	1.27264	59	6	Hsp90b1 Calr Atp2a2 Itpr1 Manf Asph
GOMF_CLATHRIN_BINDING	0.137976	0.531543	0.249247	0.373546	1.26914	59	8	Nsg1 Caly Syt4 Syt11 Nsg2 Lrp1 Syt5 Smap1
GOBP_LYMPH_VESSEL_DEVELOPMENT	0.13807	0.531543	0.135002	-0.603607	-1.29216	15	4	Bmpr2 Pkd1 Ppp3cb Tmem204
GOBP_GLYCEROPHOSPHOLIPID_BIOSYNTHETIC_PROCESS	0.138332	0.532064	0.117766	-0.39957	-1.19393	175	64	Pigk Pip5k1b Ttc7b Ip6k1 Dgkg Pip5k1a Synj1 Dgkh Slc44a1 Pik3ca Inpp4b Ip6k2 Slc44a5 Mtmr3 Mtmr1 Fam126a Pitpnm2 Dgkz Pik3c2b Ptdss1 Htr2a Htr2b Pik3r3 Pi4kb Dpm2 Pik3c2a Pdgfb Pigb Pten Socs7 Pi4k2a Sh3yl1 Mtmr7 Pcyt1a Pi4ka Far1 Gnpat Lclat1 Itpka Pigu Pip4k2a Dgkb Pikfyve Inpp1 Pisd Ipmk Efr3a Pik3c3 Cept1 Mtm1 Inpp5f Efr3b Becn1 Fam126b Pik3cb Socs6 Pik3r1 Pnpla3 Pip4k2b Atm Piga Lpin1 Inpp5j…
GOBP_REGULATION_OF_EXTRINSIC_APOPTOTIC_SIGNALING_PATHWAY	0.138478	0.53214	0.249247	0.314034	1.13416	94	5	Itm2c Scg2 Pdia3 Faim2 Cx3cl1
GOBP_ESTABLISHMENT_OF_TISSUE_POLARITY	0.138855	0.533102	0.127505	-0.473701	-1.24221	50	15	Ror1 Znrf3 Smurf1 Gpc4 Pafah1b1 Tiam1 Daam1 Ttc8 Smurf2 Prickle2 Brsk1 Abl1 Rpgrip1l Exoc5 Dlg3
GOBP_MUSCLE_ORGAN_DEVELOPMENT	0.139362	0.534082	0.117766	-0.400188	-1.19237	173	62	Fgfr2 Hdac9 Tcf12 Jph1 Mapk14 Nrg1 Nr4a1 Hivep3 Nf1 Mef2c Ripor2 Tgfbr3 Rcan1 Pkp2 Ski Rbpj Ybx3 Foxk1 Fktn Acvr1 Plec Zfp609 Large1 Nr1d2 Rps6kb1 Dmd Sfmbt1 Luc7l Nln Ddx17 Neurl1a Pou6f1 Zfpm1 Egr1 Mef2a Mrtfb Usp2 Adarb1 Btbd1 Med1 Dag1 Ryr1 Akirin1 Basp1 Sgce Paxbp1 Unc45a Speg Cavin4 Rbfox1 Ryr2 Mtm1 Foxn2 Mtpn Ptcd2 Smad7 Homer1 Creb1 Sirt2 Prr14 Rb1 Mef2d
GOBP_SKIN_EPIDERMIS_DEVELOPMENT	0.139364	0.534082	0.127505	-0.472218	-1.23386	49	8	Fgfr2 Inhba Eda Nf1 Rbpj Ap3b1 Ext1 Nom1
GOBP_POSITIVE_REGULATION_OF_HYDROLASE_ACTIVITY	0.140102	0.536256	0.114267	-0.370297	-1.13933	353	108	Fgfr2 Rapgef5 Cdkl5 Adap1 Usp50 Iqsec1 Psmd14 Ralgps1 Bcas3 Rasa1 Robo1 Mapt Ppp1r12a Tbc1d5 Myo9a Prkcz Dapk1 Dennd1b Rgl1 Grin1 Srgap2 Pip5k1a Ralgapa2 Nf1 Mef2c Psme4 Lims1 Dock7 Dock9 Snx13 Rabgap1 Rock2 Gsk3b Aim2 Arap2 P2ry12 Tiam1 Ppargc1b Fyn Gnaq Abl2 Evi5 Arhgef7 Tbck Rsu1 Ptk2b Usp32 Mapk8 Abr Rabgap1l Coro1c Arhgap35 Rap1gap2 Sipa1l3 Evi5l Rgs7 Rapgef1 Htr2a Htr2b Rapgef2 Mtor Tbc1d1 …
GOMF_METHYLATED_HISTONE_BINDING	0.140187	0.536256	0.123842	-0.450351	-1.23714	67	31	Glyr1 Mtf2 Kdm5a Trp53bp1 Phf8 Chd8 Suz12 Trim24 Bptf Pygo1 Kdm7a Mbtd1 Zzef1 Kmt2e Spin1 Fmr1 Ncapd3 Zzz3 L3mbtl1 Zcwpw2 Phf2 Taf1 Rbbp5 Chd5 L3mbtl2 Tdrd3 Atrx Ncapg2 Wdr5 Morc3 Cbx1
GOBP_HISTONE_MONOUBIQUITINATION	0.140397	0.536505	0.132846	-0.547085	-1.27764	25	9	Wac Trim37 Ddb2 Kdm2b Cdc73 Rnf2 Pcgf5 Rybp Pcgf3
GOBP_REGULATION_OF_HISTONE_DEACETYLATION	0.140567	0.536505	0.127505	-0.505349	-1.27834	36	16	Akap8l Ski Kdm5a Jdp2 Kat14 Mapk8 Tada2a Zzz3 Dr1 Pink1 Lrrk2 Yeats2 Sirt1 Ncapg2 Prkd1 Wdr5
GOBP_POSITIVE_REGULATION_OF_LIPASE_ACTIVITY	0.141026	0.536505	0.130106	-0.529194	-1.27699	29	7	Fgfr2 Prkcz P2ry12 Gnaq Abl2 Htr2a Htr2b
GOBP_INSULIN_RECEPTOR_SIGNALING_PATHWAY	0.141069	0.536505	0.121543	-0.442625	-1.23416	78	38	Ogt Fer Prkcz Sorbs1 Apc Pik3ca Gsk3b Osbpl8 C2cd5 Nucks1 Rps6kb1 Pik3r3 Insr Slc39a14 Pik3c2a Appl1 Ap3s1 Grb10 Snx5 Rhoq Irs2 Pip4k2a Src Stxbp4 Irs1 Igf1r Nck1 Sesn3 Pik3r1 Pip4k2b Prkcb Ptpre Smarcc1 Grb2 Ptpn11 Eif4ebp2 Prkaa1 Sirt1
GOBP_SMOOTH_MUSCLE_CELL_PROLIFERATION	0.141069	0.536505	0.121543	-0.442684	-1.23432	78	25	Xrcc6 Fgfr2 Tafa5 Mef2c Nr4a3 Npr3 Bmpr2 Pik3ca Rps6kb1 Gnai3 Pdgfb Pten Map3k5 Ppargc1a Gna13 Itga2 Mnat1 Prkg1 Foxj2 Sod2 Igf1r Prkdc Cdh13 Mef2d Xrcc5
GOBP_REGULATION_OF_POSTSYNAPTIC_NEUROTRANSMITTER_RECEPTOR_ACTIVITY	0.141079	0.536505	0.245042	0.534977	1.3487	16	4	Cnih2 Nptx1 Shisa7 Nptxr
GOBP_SYNAPTIC_VESICLE_PRIMING	0.141145	0.536505	0.132846	-0.57935	-1.283	19	12	Stxbp5 Synj1 Unc13b Erc2 Stxbp1 Napb Snca Snap25 Unc13a Unc13c Napa Snap47
GOCC_SPECIFIC_GRANULE	0.141275	0.536512	0.249247	0.340993	1.19385	83	18	Pgrmc1 Cd47 Tmem30a Ctsd Ctsz Mlec Clcn3 Ormdl3 Lamtor2 Cep290 Neu1 Degs1 Timp2 Ckap4 Stxbp2 Cant1 Ggh Hgsnat
GOBP_POSTSYNAPSE_ORGANIZATION	0.141479	0.536803	0.11725	-0.413113	-1.2097	135	64	Lrrc4 Cdkl5 Il1rap Chrna7 Arhgap44 Lrfn2 Zfp804a Shank2 Grid2 Ppfia2 Ephb2 Abi2 Caprin1 Cnksr2 Il1rapl1 Tanc2 Farp1 Pak3 Abhd17c Tanc1 Srcin1 Camk2b Gphn Pafah1b1 Ptprd Cttn Nrp1 Nrp2 Fyn Dip2a Kif1a Shank3 Dlg1 Ube3a Insr Nrcam Arhgap39 Sipa1l1 Abhd17b Eef2k Pten Stau2 Dnaja3 Crkl Dock10 Actn1 Itpka Zdhhc2 Shisa6 Shank1 Ctnnd2 Cdh2 Caprin2 Lhfpl4 Cdc42 Nlgn1 Adam10 Prmt3 Dtnbp1 Nos1ap Vps35 Dnm3…
GOBP_FEMALE_SEX_DIFFERENTIATION	0.142251	0.538832	0.249247	0.338953	1.18135	75	7	Hspa5 Vgf Tyro3 Ubb Kit Ptprn Bax
GOBP_VESICLE_TARGETING_TO_FROM_OR_WITHIN_GOLGI	0.142276	0.538832	0.24134	0.48489	1.31878	20	6	Tmed9 Tmed2 Sar1b Tmed10 Ap1ar Arfgap2
GOBP_RESPONSE_TO_ALCOHOL	0.142398	0.538832	0.116739	-0.408817	-1.20032	139	33	Fgfr2 Inhba Adcy8 Sgk1 Psmd14 Adcy1 Adcy2 Oxct1 Grin1 Polb Tgfbr3 Parp1 Ptger4 Prkce Prkaa2 Gng2 Fyn Klf9 Acaca Ptk2b Cbl Rps6kb1 Xrn1 Itpr2 Slc23a2 Gnb1 Rgs7 Lrp6 Kcnc2 Sod1 Got2 Npas4 Dnmt3a
GOBP_MRNA_CATABOLIC_PROCESS	0.142857	0.539106	0.114267	-0.3897	-1.17283	196	80	Fto Dis3l2 Tnrc6c Mapk14 Hnrnpu Traf3ip2 Celf1 Pum2 Rc3h1 Tent5d Nbas Tent4b Rock2 Ybx3 Smg6 Tent2 Ctif Smg7 Ago1 Cnot6l Cnot1 Dcp1b Ythdf3 Xrn1 Hnrnpc Elavl1 Larp4b Snd1 Cacng7 Gigyf2 Mettl16 Pan3 Casc3 Syncrip Tardbp Edc3 Ago2 Lsm7 Fmr1 Rock1 Cnot7 Ythdf2 Rbm10 Zc3h14 Elavl4 Rnps1 Supv3l1 Tut4 Smg5 Rc3h2 Dcp1a Cnot2 Exosc9 Cnot10 Ago3 Ssb Trim71 Atm Eif4enif1 Larp1 Pcid2 Tnrc6a Patl1 Paip1 Ago4…
GOBP_DEVELOPMENT_OF_PRIMARY_FEMALE_SEXUAL_CHARACTERISTICS	0.142935	0.539106	0.249247	0.340929	1.15674	66	6	Hspa5 Vgf Ubb Kit Ptprn Bax
GOBP_POSITIVE_REGULATION_OF_PHOSPHOLIPASE_ACTIVITY	0.143046	0.539106	0.131458	-0.544383	-1.27133	25	7	Fgfr2 Prkcz P2ry12 Gnaq Abl2 Htr2a Htr2b
GOMF_SINGLE_STRANDED_RNA_BINDING	0.14319	0.539106	0.122108	-0.447942	-1.23307	68	31	Dis3l2 Hnrnpu Cnbp Zfr Atxn1 Ago1 Hnrnpc Strbp Pan3 Rbms1 Eif4b Ago2 Ilf3 Fmr1 Zc3h14 Aqr Elavl4 Eif4h Cbx6 Hnrnph1 Ddx3x Khdrbs1 Ago3 Ssb Hnrnpf Lsm14a Hnrnpdl Dazap1 Patl1 Ago4 Larp4
GOBP_PROTEIN_CONTAINING_COMPLEX_DISASSEMBLY	0.143447	0.539106	0.113787	-0.39015	-1.17591	198	84	Add3 Sptan1 Scaf4 Nav3 Ckap5 Dnajc6 Sptbn1 Clasp2 Synj1 Apc Map1b Stmn1 Plekhh2 Spast Scaf8 Pik3ca Gsk3b Lix1 Camsap1 Tmod2 Nsf Fgf13 Taok1 Sptb Lix1l Wipi2 Chmp3 Camsap2 Vti1b Insr Bmerb1 Nckap5 Vps33a Sh3gl2 Smarcc2 Klc1 Carmil1 Washc2 Clasp1 Atxn7 Hdgfl3 Sptbn4 Rubcn Twf2 Smarca4 Tmod1 Ubqln1 Napb Clec16a Mid1 Apc2 Add1 Mical2 Dyrk3 Chmp4c Arid2 Arid1a Abce1 Chmp4b Pik3c3 Capzb Mtpn Kif24 Becn…
GOCC_LATERAL_PLASMA_MEMBRANE	0.14359	0.539106	0.271289	0.411708	1.24095	37	6	Atp1b1 Nsg1 Atp1a1 Atp1b2 Dvl1 Slc16a1
GOCC_SPECIFIC_GRANULE_MEMBRANE	0.143646	0.539106	0.282013	0.384258	1.22991	48	9	Pgrmc1 Cd47 Tmem30a Mlec Ormdl3 Lamtor2 Degs1 Ckap4 Hgsnat
GOBP_POSITIVE_REGULATION_OF_CELL_CELL_ADHESION	0.143657	0.539106	0.249247	0.323295	1.17994	112	14	Thy1 Selenok Cx3cl1 Cd47 Sirpa Cd81 Xbp1 Hes1 Chst2 Magi1 H2-DMa Hsph1 Ptpru Coro1a
GOBP_FOCAL_ADHESION_ASSEMBLY	0.143692	0.539106	0.122108	-0.4495	-1.2348	67	34	Limch1 Bcas3 Fmn1 Pip5k1a Clasp2 Sorbs1 Lims1 Ptprj Rock2 Coro2b Cttn Nrp1 Arhgef7 Ptk2b Dusp3 Coro1c Ptprk Abl1 Pten Clasp1 Wdpcp Actn1 Epha3 Rock1 Dlc1 Tsc1 Slc9a1 Map4k4 Src Rac1 Itga2 Tesk2 Macf1 Dmtn
GOBP_REGULATION_OF_CALCIUM_ION_TRANSMEMBRANE_TRANSPORT	0.143753	0.539106	0.249247	0.310055	1.11979	94	24	Prnp Atp1b1 Thy1 Cx3cl1 Cbarp Calm1 Vmp1 Bax Stim2 Tspan13 Coro1a Vdac1 Ubash3b Jph4 Trpc1 Tmem38a Chd7 Stac2 Nos1 Calm3 Sri Stac3 Cdk5 Hspa2
GOCC_CYTOCHROME_COMPLEX	0.144144	0.540067	0.252961	0.449872	1.3123	29	10	Cox10 Cyc1 mt-Co2 Cox4i1 mt-Co3 mt-Co1 Bcs1l mt-Cytb Uqcr10 Ndufa4
GOMF_PENTOSYLTRANSFERASE_ACTIVITY	0.144266	0.540067	0.12564	-0.501533	-1.27548	38	16	Parp8 Parp1 Tnks Large1 Xylt1 Tnks2 Parp6 Tiparp Ppat Sirt6 Sirt2 Lacc1 Poglut1 Gxylt2 Sirt1 Parp11
GOBP_REGULATION_OF_ALPHA_BETA_T_CELL_DIFFERENTIATION	0.145098	0.542698	0.129443	-0.533501	-1.26491	27	6	Zbtb16 Prkcz Rc3h1 Sh3rf1 Ap3b1 Ap3d1
GOCC_PHOSPHATIDYLINOSITOL_3_KINASE_COMPLEX	0.145503	0.543727	0.130106	-0.56611	-1.27403	20	11	Pik3ca Pik3c2b Pik3r3 Pik3c2a Socs7 Pik3c3 Becn1 Pik3cb Socs6 Pik3r1 Socs4
GOBP_REGULATION_OF_WNT_SIGNALING_PATHWAY	0.146241	0.545522	0.112379	-0.388065	-1.17522	213	76	Fgfr2 Hecw1 Gpc5 Rnf146 Mapk14 Cdk14 Eda Tle1 Tbl1x Wnk2 Znrf3 Ccny Ccdc88c Rps12 Btrc Apc Prkn Tnks Ski Rbpj Zranb1 Gsk3b Tiam1 Stk3 Gnaq Nphp4 Dixdc1 Ppp2ca Tbl1xr1 Csnk1g1 Chd8 Tmem131l Smurf2 Csnk1g3 Wwox Ppm1b Tmem170b Dab2ip Tnks2 Usp47 Abl1 Cdc73 Ttc21b Nfkb1 Spin1 Mbd2 Egr1 Grb10 Usp8 Wnk1 Smarca4 Ccnyl1 Shisa6 Usp34 Apc2 Prdm15 Senp2 Ctnnd2 Cdh2 Foxo3 Hmgxb4 Caprin2 Lgr4 Lats1 Dcdc2a Ddx…
GOBP_REGULATION_OF_MITOCHONDRIAL_FISSION	0.146667	0.545522	0.130106	-0.550557	-1.27398	24	13	Mapt Mcu Spire1 Prkn Tmem135 Ddhd2 Rala Ddhd1 Vps35 Fis1 Pink1 Bnip3 Lrrk2
GOBP_CARDIAC_CELL_DEVELOPMENT	0.146732	0.545522	0.124434	-0.49782	-1.2673	39	13	Fhl2 Hnrnpu Nebl Tgfbr3 Fhod3 Plec Sorbs2 Mtor Yy1 Mef2a Akap6 Tomm70a Cxadr
GOBP_POSITIVE_REGULATION_OF_OSTEOBLAST_DIFFERENTIATION	0.146732	0.545522	0.124434	-0.50052	-1.27291	38	8	Nell1 Mef2c Zhx3 Bmpr2 Runx2 Acvr2a Acvr1 Fbn2
GOBP_CYTOSOLIC_CALCIUM_ION_TRANSPORT	0.147057	0.545522	0.249247	0.322397	1.17666	112	18	Prnp Thy1 Cx3cl1 Atp2a2 Atp2b1 Tmbim6 Itpr1 Grin2b Calm1 Slc8a2 Bax Atp2b3 Coro1a Vdac1 Ubash3b Jph4 Trpc1 Tmem38a
GOBP_IRON_ION_TRANSPORT	0.147059	0.545522	0.261664	0.424941	1.26274	33	4	Slc22a17 Fth1 Ttyh1 Rab11b
GOBP_REGULATION_OF_GLUCOSE_TRANSMEMBRANE_TRANSPORT	0.147059	0.545522	0.123842	-0.478186	-1.23835	45	24	Mapk14 Braf Nr4a3 Sorbs1 Osbpl8 C2cd5 Rps6kb1 Insr Appl1 Grb10 Mef2a Clip3 Slc1a2 Appl2 Rhoq Irs2 Stxbp4 Yes1 Irs1 Sirt6 Pik3r1 Prkci Prkcb Ptpn11
GOBP_MYELOID_CELL_HOMEOSTASIS	0.147124	0.545522	0.116739	-0.420352	-1.20748	104	41	Inhba Pde4b Mapk14 Traf3ip2 Atpif1 Rbfox2 Thra Mfhas1 Tgfbr3 Acvr2a Alas2 Cebpg Fancc Zfpm1 Ireb2 Flvcr1 Sod1 Kmt2e Hipk2 Alas1 Adar Mertk Med1 Acin1 Foxo3 Dyrk3 Rps14 Jam3 Ptbp3 Maea Prkdc Pik3cb Rcor1 Dmtn Kat7 Prdx1 Rb1 Rps17 Arnt Lyn Ncapg2
GOBP_REGULATION_OF_NON_CANONICAL_WNT_SIGNALING_PATHWAY	0.147175	0.545522	0.128789	-0.592718	-1.28647	16	5	Znrf3 Tiam1 Abl1 Mllt3 Ift80
GOMF_NUCLEAR_RECEPTOR_COACTIVATOR_ACTIVITY	0.147381	0.545522	0.123257	-0.464303	-1.2263	53	29	Ncoa2 Med13 Dcaf6 Ncoa6 Ppargc1b Trerf1 Tacc1 Ncoa3 Actn1 Med1 Actn4 Ppargc1a Med14 Zmiz1 Eny2 Pkn1 Prkcb Rbm14 Tsg101 Ccdc62 Cnot6 Tmf1 Rnf4 Cnot9 Kdm1a Slc30a9 Wdr77 Actn2 Carm1
GOCC_PRESYNAPTIC_ACTIVE_ZONE_MEMBRANE	0.14741	0.545522	0.234393	0.468045	1.31975	23	6	Syt11 Atp2b1 Canx Atp2b2 Lrfn3 Cntnap1
GOBP_MECHANORECEPTOR_DIFFERENTIATION	0.148196	0.547221	0.126876	-0.531843	-1.27109	28	10	Gabrb2 Rbpj Pafah1b1 Ttc8 Trip11 Gsdme Myo6 Sod1 Gabra5 Wdpcp
GOBP_CHONDROCYTE_DIFFERENTIATION	0.14828	0.547221	0.120985	-0.460075	-1.2403	58	14	Mapk14 Zbtb16 Mboat2 Trps1 Mef2c Bmpr2 Runx2 Trip11 Chst11 Nfib Ext1 Mex3c Slc39a14 Sox5
GOBP_PEPTIDYL_PROLINE_MODIFICATION	0.148352	0.547221	0.276501	0.39012	1.23284	43	8	Fkbp2 Ppib P3h3 Ppia Ppid Ppil4 Fkbp14 Fkbp7
GOBP_REGULATION_OF_CARDIAC_CONDUCTION	0.148438	0.547221	0.231127	0.531262	1.34619	15	6	Atp2a2 Atp2b1 Atp2b2 Slc8a2 Atp2b3 Trpc1
GOMF_ALPHA_TUBULIN_BINDING	0.148718	0.547221	0.126254	-0.524534	-1.26574	29	11	Tbcel Spast Fyn Taok1 Ino80 Pacrg Dnal1 Eml4 Setd2 Ncald Snca
GOBP_HISTONE_UBIQUITINATION	0.14878	0.547221	0.122679	-0.481857	-1.24453	43	17	Wac Trim37 Trip12 Suz12 Ddb2 Kdm2b Cdc73 Rnf2 Pcgf5 Rybp Huwe1 Pcgf3 Rnf8 Ube2n Park7 Ubr5 Ube2e1
GOBP_MESENCHYMAL_CELL_DEVELOPMENT	0.14878	0.547221	0.122679	-0.481128	-1.24265	43	13	Fam172a Nrg1 Mapk1 Nrp1 Nrp2 Acvr1 Sema6d Coro1c Htr2b Klhl12 Cdh2 Sema7a Cdc42
GOBP_RESPIRATORY_BURST	0.149378	0.547663	0.237794	0.529914	1.33594	16	4	Selenok Pgam1 Grn Rps19
GOBP_HISTONE_LYSINE_DEMETHYLATION	0.149471	0.547663	0.128143	-0.540626	-1.27165	26	11	Kdm3b Kdm5a Phf8 Kdm4c Kdm4b Kdm2b Kdm7a Jmjd1c Kdm2a Kdm5b Phf2
GOBP_CELLULAR_HORMONE_METABOLIC_PROCESS	0.149501	0.547663	0.249247	0.366584	1.23495	54	8	Cyp46a1 Dkk3 Rdh14 Ttr Hsd17b12 Dhrs7 Stard3 H2-Ke6
GOBP_PYRIMIDINE_NUCLEOBASE_METABOLIC_PROCESS	0.149606	0.547663	0.127505	-0.583839	-1.28004	17	7	Dpyd Mapk1 Crmp1 Mtor Aldh6a1 Ctps2 Dpysl3
GOMF_PHOSPHATASE_REGULATOR_ACTIVITY	0.14966	0.547663	0.11725	-0.432471	-1.22046	88	31	Ppp1r14c Ppp1r12a Ppp4r2 Ppp6r3 Bmpr2 Ppp2r5e Ppp1r12b Rcan1 Sbf2 Ppp2r2b Uri1 Ppp4r3a Sbf1 Ppp2r3a Ppp1r1a Ppp2r2c Ppp6r2 Ppp4r1 Phactr3 Ppme1 Styx Ppp1r16b Ppp2r5a Ppp1r11 Mtmr12 Ppp2r1b Ppp4r3b Lmtk2 Ppp4r4 Ppp2r5c Ppp1r12c
GOCC_VESICLE_LUMEN	0.149803	0.547663	0.249247	0.269828	1.07018	193	36	Aldoa Penk Clu Ctsd Hspa8 Pgam1 Dnajc3 Ttr Vps13a Hsp90aa1 Ctsz Tex264 Gtpbp2 App Scg3 Cap1 Ctsa Grn Ppia Fam3c Serpina3n Cep290 Psmd3 Pdgfa Fuca1 Neu1 Psmc3 Cct2 Timp2 Creg1 Tubb5 Hsp90ab1 Bace1 Gas6 Cant1 2310033P09Rik
GOBP_REGULATION_OF_CHROMATIN_ORGANIZATION	0.149813	0.547663	0.123842	-0.513651	-1.28462	34	10	Hnrnpu Tlk2 Setd5 Pik3ca Tlk1 Phf8 Setdb1 Resf1 Sin3a Atf7ip
GOBP_NUCLEAR_TRANSCRIBED_MRNA_CATABOLIC_PROCESS	0.150219	0.548588	0.114751	-0.417318	-1.20413	113	50	Dis3l2 Tnrc6c Hnrnpu Rc3h1 Nbas Tent4b Smg6 Tent2 Ctif Smg7 Ago1 Cnot6l Cnot1 Dcp1b Xrn1 Pan3 Casc3 Syncrip Edc3 Ago2 Lsm7 Cnot7 Rnps1 Tut4 Smg5 Rc3h2 Dcp1a Cnot2 Exosc9 Ssb Atm Eif4enif1 Pcid2 Tnrc6a Patl1 Paip1 Pym1 Noct Tut7 Cnot6 Etf1 Tent4a Upf3a Btg2 Ybx1 Samd4 Tut1 Samd4b Dhx9 Nt5c3b
GOBP_RHYTHMIC_BEHAVIOR	0.150327	0.548588	0.126876	-0.531071	-1.25915	27	11	Ncoa2 2510009E07Rik Kcnd2 Nr1d2 Mtor Pten Egr1 Usp2 Srd5a1 Nlgn1 Btbd9
GOBP_POSITIVE_REGULATION_OF_ALPHA_BETA_T_CELL_DIFFERENTIATION	0.150466	0.54862	0.128143	-0.574488	-1.27223	19	4	Zbtb16 Prkcz Ap3b1 Ap3d1
GOBP_INOSITOL_PHOSPHATE_CATABOLIC_PROCESS	0.150919	0.54886	0.126876	-0.582998	-1.27819	17	10	Synj1 Inpp5b Inpp4b Pten Mtmr7 Inpp5a Nudt3 Inpp1 Inpp5j Ocrl
GOMF_MAP_KINASE_KINASE_KINASE_ACTIVITY	0.150993	0.54886	0.127505	-0.558306	-1.26625	21	14	Braf Map3k3 Map3k7 Map3k2 Map3k4 Map3k5 Lrrk2 Raf1 Map3k12 Ripk2 Araf Ripk1 Map3k20 Map3k14
GOBP_SYNAPTIC_VESICLE_LOCALIZATION	0.151035	0.54886	0.121543	-0.468599	-1.22883	50	22	Snap91 Syndig1 Pclo Syn3 Lin7a Synj1 Syn1 Prkn Ap3m1 Ap3b1 Ap3d1 Brsk1 Pten Ap3s1 Dnm1 Kif5a Picalm Snca Cdh2 Nlgn1 Syn2 Dtnbp1
GOBP_REGULATION_OF_INNATE_IMMUNE_RESPONSE	0.151087	0.54886	0.113787	-0.416684	-1.20488	111	45	Xrcc6 Sfpq Pspc1 Pak3 Ube2k Aim2 Cadm1 Fyn N4bp1 Ythdf3 Map3k7 Crk Tbk1 Sin3a Appl1 Adar Rnf185 Traf6 Ap1g1 Pak2 Riok3 Med1 Cnot7 Ythdf2 Appl2 Rasgrp1 Crebbp Tomm70a Znfx1 Akirin2 Trim41 Src Nono Cd226 Prkdc Polr3f Hexim1 Lsm14a Rbm14 Ptpn11 Xrcc5 Pycard Cdc37 Lyn Hck
GOBP_REGULATION_OF_CILIUM_ASSEMBLY	0.151376	0.54886	0.11725	-0.441736	-1.22849	76	22	Cdkl5 Tbc1d5 Sdccag8 Rabgap1 Mphosph9 Gsk3b Ccdc88a Cep120 Tbc1d19 Evi5 Arhgap35 Evi5l Tbc1d1 Tbc1d24 Tbc1d15 Tbc1d14 Tbc1d20 Tbc1d22b Map4 Dcdc2a Tbc1d30 Atg3
GOBP_CEREBRAL_CORTEX_CELL_MIGRATION	0.151439	0.54886	0.123257	-0.506616	-1.27259	35	11	Robo1 Srgap2 Pafah1b1 P2ry12 Dixdc1 Fgf13 Dab2ip Bmerb1 Dab1 Sun1 Zmiz1
GOBP_POSITIVE_REGULATION_OF_PROTEIN_KINASE_ACTIVITY	0.151484	0.54886	0.109684	-0.380156	-1.15755	247	77	Xrcc6 Adcy8 Mark2 Nrg1 Robo1 Diras2 Prkcz Abi1 Ccny Tenm1 Map2k5 Bmpr2 Dock3 Fgf1 Tab2 Srcin1 Rictor Pik3ca Ccdc88a Stk3 Pkd1 Osbpl8 Rptor Fgf13 Ppp2ca Ptk2b Taok1 Dlg1 Taok3 Cab39l Map3k7 Htr2a Htr2b Insr Rapgef2 Mtor Ccnt1 Prkag1 Dab2ip Abl1 Ghr Pdgfb Neurl1a Mob1b Dlg3 Sash1 Pibf1 Egr1 Dab1 Cemip Traf6 Pkd2 Map3k4 Mapre3 Map3k5 Grm5 Agap2 Pak2 Wnk1 Als2 Ccnyl1 Nrg3 Dag1 Acsl1 Rasgrp1 Mob1a Dip…
GOBP_NEGATIVE_REGULATION_OF_ERBB_SIGNALING_PATHWAY	0.151634	0.54886	0.126254	-0.530006	-1.25662	27	11	Zfyve28 Ptprj Rnf115 Cbl Dusp3 Ptpn12 Cblb Dab2ip Ptpn3 Snx5 Rab7
GOBP_P38MAPK_CASCADE	0.151707	0.54886	0.123842	-0.511865	-1.25916	32	13	Mapk14 Stk39 Mfhas1 Map3k3 Pja2 Dlg1 Phlpp1 Map3k7 Dab2ip Sash1 Map3k4 Map3k5 Rasgrp1
GOBP_NEGATIVE_REGULATION_OF_PROTEIN_LOCALIZATION_TO_NUCLEUS	0.152	0.549429	0.127505	-0.544269	-1.25943	24	13	Otud7b Nf1 Mfhas1 Gsk3b Dclk1 Dclk2 Sin3a Pkig Ilrun Chp1 Polr1a Pkia Lats1
GOMF_PHOSPHOPROTEIN_PHOSPHATASE_ACTIVITY	0.152197	0.549429	0.112379	-0.406265	-1.19121	138	57	Ppm1e Ssh2 Ptprr Ppm1h Dnajc6 Phlpp2 Ptprj Ppp1cb Rngtt Eya3 Ptprd Ptpn4 Ppm1l Mtmr3 Mtmr1 Ppp2ca Dlg1 Dusp3 Sbf1 Ptpn12 Phlpp1 Ptprn2 Ppm1b Ptprk Ssu72 Ppp3cb Camk2g Pten Ppp1cc Lrrc40 Ptp4a2 Ctdspl Ptprz1 Ppm1k Mtmr7 Ptpn3 Ctdspl2 Ppp4r1 Styx Ppp6c Ppp2r5a Ppp2cb Ppm1a Mtm1 Ctdsp2 Cpped1 Ptprq Pptc7 Ptpn23 Ptpre Lrrc39 Ptpn11 Ppm1d Ptpdc1 Ppp4c Lrrk2 Dusp22
GOBP_T_CELL_ACTIVATION	0.152256	0.549429	0.249247	0.28715	1.12892	214	24	Prnp Thy1 Selenok Cd47 Ndfip1 Ddost Sirpa Prr7 Cd81 Ctsl Xbp1 Kit Hes1 Kdelr1 Glmn Bax H2-DMa Bcl11b Clptm1 Gpr89 Hsph1 Mapk8ip1 Tnfrsf21 Coro1a
GOBP_RESPIRATORY_SYSTEM_DEVELOPMENT	0.152412	0.549521	0.113787	-0.416074	-1.20054	113	25	Fgfr2 Thrb Eda Thra Mapk1 Bmpr2 Fgf1 Clcn2 Ski Rbpj Ywhaz Pkd1 Ap3b1 Nfib Ext1 Pgr Rpgrip1l Smchd1 Wdpcp Tmem38b Dag1 Tulp3 Basp1 Rc3h2 Cdc42
GOMF_HISTONE_BINDING	0.152735	0.549783	0.109684	-0.389308	-1.17467	202	82	Hira Bcas3 Kat6b Kmt2c Tbl1x Scmh1 Glyr1 Rbbp4 Psme4 Mtf2 Usp3 Ptma Mllt10 Tnks Kdm5a Srcap Trp53bp1 Phf8 Tbl1xr1 Chd8 Kmt2a Ino80 Suz12 Uimc1 Kat6a Trim24 Bptf Pygo1 Uhrf2 Kdm7a Sfmbt1 Resf1 Jarid2 Mbtd1 Rsf1 Phc3 Zzef1 Pwwp2a Prmt7 Smarcc2 Kmt2e Spin1 Brd4 Brdt Fmr1 Smarca4 Ipo9 Atad2b Kdm5b Rnf8 Ncapd3 Snca Mcm3ap Zzz3 Nap1l4 L3mbtl1 Zcwpw2 Phf2 Supt6 Mllt3 Pkn1 Taf1 Brd3 Prkcb Rbbp5 Smarcc1 C…
GOBP_EAR_DEVELOPMENT	0.152824	0.549783	0.114267	-0.4184	-1.19856	102	33	Fgfr2 Ror1 Zeb1 Ephb2 Itga8 Lin7a Mapk1 Gabrb2 Rbpj Pafah1b1 Ttc8 Atp8a2 Trip11 Sobp Gsdme Rpgrip1l Myo6 Kcnk2 Sod1 Gabra5 Wdpcp Atg4b Rpl38 Adam10 Fgf10 Ece1 Prrx1 Ccm2 Ttc39c Ahi1 Pcdh15 Sec24b Ptpn11
GOBP_PROTEIN_K48_LINKED_DEUBIQUITINATION	0.152882	0.549783	0.122679	-0.514653	-1.2776	33	18	Usp50 Otud7b Usp25 Usp37 Usp9x Usp7 Mindy3 Otud7a Atxn3 Desi2 Usp8 Usp34 Vcpip1 Mindy4 Park7 Otud5 Otud3 Mindy2
GOBP_ORGANIC_ACID_TRANSMEMBRANE_TRANSPORT	0.153008	0.549783	0.249247	0.312273	1.11948	93	12	Arl6ip1 Slc17a7 Arl6ip5 Slc25a14 Slc38a2 Praf2 Slc7a4 Slc16a1 Slc1a1 Grm1 Slc3a2 Acsl5
GOMF_PROTEIN_C_TERMINUS_BINDING	0.153518	0.55088	0.111463	-0.401351	-1.18134	149	45	Xrcc6 Sdcbp Scaf4 Shank2 Zbtb16 Sntg1 Tbl1x Cd2ap Ksr1 Synj1 Itgb3bp Xrcc4 Kpna3 Cacna1b Atxn1 Cep120 Atxn2 Shank3 Ppp2ca Ptk2b Dlg1 Polr2a Usp7 Pex1 Prrc2c Abl1 Sash1 Ppp1cc Sclt1 Top2b Ago2 Npat Mapre3 Cdk7 Sae1 Coil Dst Shank1 Afdn Rad51 Terf2 Ppp2cb Siah1a Grip1 Msh2
GOBP_HISTONE_H3_ACETYLATION	0.153576	0.55088	0.117766	-0.451265	-1.23369	64	28	Kat6b Kat14 Kmt2a Kat6a Map3k7 Sin3a Atxn7 Jade3 Tada2a Mcm3ap Zzz3 Eny2 Taf5 Kat2b Taf5l Jade2 Dr1 Kat7 Supt3 Yeats2 Naa60 Sirt1 Wdr5 Hdac5 Taf12 Zfp451 Ep300 Brpf3
GOBP_REGULATION_OF_CELL_MIGRATION_INVOLVED_IN_SPROUTING_ANGIOGENESIS	0.153846	0.55138	0.126254	-0.551653	-1.25941	22	9	Hdac9 Akt3 Map2k5 Map3k3 Nrp1 Abl1 Pik3c2a Jcad Spred1
GOBP_POSITIVE_REGULATION_OF_MITOTIC_NUCLEAR_DIVISION	0.154461	0.552073	0.126254	-0.573929	-1.271	19	6	Nsmce2 Cdc27 Cul3 Insr Pdgfb Cdc23
GOBP_POSITIVE_REGULATION_OF_MUSCLE_HYPERTROPHY	0.154461	0.552073	0.126254	-0.573031	-1.26901	19	9	Nr4a3 Parp1 Rock2 Mef2a Akap6 Rock1 Slc9a1 Mtpn Becn1
GOBP_REGULATION_OF_SPROUTING_ANGIOGENESIS	0.154461	0.552073	0.126254	-0.546288	-1.25187	23	9	Fgf1 Synj2bp Tjp1 Pkm Ppp1r16b Jcad Epn2 Pik3cb Smad1
GOBP_CELLULAR_RESPONSE_TO_INTERFERON_GAMMA	0.154696	0.552073	0.271289	0.375831	1.19766	47	6	Cx3cl1 Cd47 Actg1 Sirpa Gapdh Hsp90ab1
GOBP_NEGATIVE_REGULATION_OF_AXONOGENESIS	0.154696	0.552073	0.271289	0.359142	1.19967	53	9	Thy1 Ptprs Gdi1 Rtn4r Rtn4 Rufy3 Mt3 Sema6c Sema6b
GOBP_BRANCHED_CHAIN_AMINO_ACID_CATABOLIC_PROCESS	0.154967	0.552366	0.12564	-0.556548	-1.26226	21	12	Hmgcll1 Ivd Bckdhb Bckdha Acadsb Aldh6a1 Mccc2 Echs1 Mccc1 Auh Acat1 Dbt
GOBP_FC_EPSILON_RECEPTOR_SIGNALING_PATHWAY	0.155059	0.552366	0.125033	-0.589554	-1.2796	16	8	Map2k4 Fer Nr4a3 Mapk8 Mapk10 Map3k7 Mapk9 Traf6
GOBP_POSITIVE_REGULATION_OF_CELL_DIVISION	0.155172	0.552366	0.120433	-0.483805	-1.23873	42	10	Fgfr2 Fgf1 Spast Prkce Cul3 Garem1 Htr2b Pdgfb Pkn2 Pkp4
GOBP_REGULATION_OF_UBIQUITIN_PROTEIN_TRANSFERASE_ACTIVITY	0.155637	0.553552	0.119888	-0.477237	-1.23144	44	23	Dcun1d2 Btrc Dcun1d4 Rps15 Abl1 Pten Rpl5 Fem1b Ube2n Park7 Topors Ube2l3 Pin1 Smad7 Rps20 Pink1 Axin1 Dcun1d3 Psen1 Dcun1d1 Fzr1 Ube2s Arrdc3
GOBP_EXOCRINE_SYSTEM_DEVELOPMENT	0.155792	0.553635	0.12564	-0.54535	-1.24972	23	7	Fgfr2 Eda Polb Clcn2 Nrp1 Nfib Insr
GOBP_NEGATIVE_REGULATION_OF_BINDING	0.156302	0.5544	0.249247	0.300843	1.09466	103	14	Lrpap1 Atp2a2 Tmbim6 Sorl1 Actb Ctsz Dvl1 Adam15 Bax Stub1 Gnl3l Arrb2 Btaf1 Dhrs7b
GOBP_HISTONE_H4_K5_ACETYLATION	0.156373	0.5544	0.124434	-0.58847	-1.27725	16	7	Ogt Jade3 Kansl1 Jade2 Phf20 Kat7 Wdr5
GOBP_SKELETAL_MUSCLE_CELL_DIFFERENTIATION	0.156446	0.5544	0.120985	-0.504937	-1.26837	35	12	Nr4a1 Hivep3 Mef2c Nr1d2 Nln Ddx17 Egr1 Akirin1 Rbfox1 Foxn2 Rb1 Mef2d
GOBP_REGULATION_OF_BEHAVIOR	0.156597	0.5544	0.119888	-0.49645	-1.25583	36	11	Npas2 Agrp Ephb2 Mef2c Nr4a3 Slc24a4 Htr2b Mtor Cfap20 Ttc21b Mbd5
GOBP_RNA_3_END_PROCESSING	0.156667	0.5544	0.112843	-0.421813	-1.20446	100	39	Cpsf6 Papola Rprd1a Scaf8 Tent4b Tent2 Ahcyl1 Rprd1b Virma Ccnt1 Pcf11 Cdc73 Ssu72 Ythdc1 Fbl Eri3 Cpeb1 Supt5 Zc3h14 Cpsf7 Fip1l1 Supv3l1 Tut4 Ints14 Rprd2 Exosc9 Cstf2 Wdr33 Ssb Nudt21 Ints6l Cstf2t Ints2 Rnf40 Papolg Lin28b Tut7 Sympk Tent4a
GOBP_MESONEPHROS_DEVELOPMENT	0.157125	0.554478	0.118815	-0.466688	-1.22382	50	8	Fgfr2 Robo2 Zbtb16 Greb1l Fmn1 Fgf1 Pkd1 Dlg1
GOBP_GAMETE_GENERATION	0.157417	0.554478	0.106323	-0.363468	-1.12188	398	127	Inhba Diaph2 Spata2 Mei4 Angpt2 Nr6a1 Wipf3 Zbtb16 Ndrg3 Osbp2 Immp2l Celf1 Agfg1 Herc4 Scmh1 Ift81 Psme4 Ggnbp2 Mast2 Spire1 Nr2c2 Fmn2 Hpgds Plekha1 Herpud2 Zfp148 Inpp5b Ybx3 Pafah1b1 Clock Cadm1 Celf4 Acvr2a Acvr1 Ptk2b Abhd2 Usp9x Ap3b1 Aff4 Sbf1 Rps6kb1 Hook1 Kdm2b Pygo1 Pgr Sfmbt1 Mtor Prkag1 Strbp Spag6l Prmt7 Fancc Neurl1a Foxj3 Hsf2 Sod1 Spin1 Ar Fbxw11 Ythdc1 Yy1 Rnf2 Pacrg Pafah1b2 Br…
GOCC_CLATHRIN_COATED_PIT	0.157583	0.554478	0.116739	-0.456367	-1.23548	59	23	Adcy8 Snap91 Itsn1 Fnbp1 Synj1 Bmpr2 Fchsd2 Aak1 Cttn Fcho2 Ap2b1 Itsn2 Myo6 Eps15l1 Cemip Tfrc Picalm Hip1r Tnk2 Reps1 Sh3bp4 Ap2s1 Inpp5f
GOBP_HISTONE_DEACETYLATION	0.157596	0.554478	0.113787	-0.429869	-1.21312	88	36	Hdac9 Akap8l Sfpq Tbl1x Rbbp4 Ski Kdm5a Jdp2 Kat14 Tbl1xr1 Mapk8 Mta3 Sin3a Trerf1 Mbd2 Brms1l Mier1 Rcor3 Tada2a Gatad2b Zzz3 Hdac4 Sirt6 Rcor1 Dr1 Rbm14 Sirt2 Baz2a Pink1 Lrrk2 Yeats2 Brms1 Sirt1 Ncapg2 Prkd1 Wdr5
GOBP_CELL_FATE_COMMITMENT	0.157603	0.554478	0.112379	-0.418098	-1.19826	103	32	Fgfr2 Nrg1 Mef2c Runx2 Apc Dock7 Rab10 Rbpj Nrp1 Dscaml1 Fgf13 Acvr1 Ext1 Ifrd1 Mtor Cdc73 Sox5 Zfpm1 Ar Onecut2 Lmo4 Apc2 Lats1 Cdc42 Fgf10 Prrx1 Mitf Prkdc Sufu Mga Smad1 Sox12
GOBP_NEGATIVE_REGULATION_OF_CELL_CYCLE_PROCESS	0.157895	0.554478	0.107554	-0.387425	-1.16899	202	74	Inhba Mapk14 Tom1l2 Babam2 Myo16 Wac Klhl22 Trim37 Dync1li1 Apc Tnks Zwint Wapl Clock Trp53bp1 Acvr1 Taok1 Dlg1 Cul4a Uimc1 Taok3 Apbb2 Brsk1 Aven Rbl2 Dab2ip Atr Gigyf2 Dot1l Usp47 Cdc73 Pten Ctdspl Pkd2 Fem1b Brcc3 Cdk5rap2 Terf2 Babam1 Chmp4c Msh2 Nsun2 Mrnip Mdm2 Ctdsp2 Kat2b Stk33 Prkdc Atm Rbm14 Ercc6 Ptpn11 Blm Foxn3 Rb1 Pcid2 Rad17 Atrx Hinfp Ccng1 Dcun1d3 Baz1b Nabp2 Atf2 Apbb1 Eif2ak4 S…
GOBP_PROTEIN_TARGETING_TO_LYSOSOME	0.157895	0.554478	0.227987	0.467865	1.28998	21	6	Clu Sorl1 Hspa8 Gcc2 M6pr Sort1
GOBP_SKELETAL_SYSTEM_DEVELOPMENT	0.158111	0.554478	0.10714	-0.376643	-1.14565	264	62	Fgfr2 Mmp16 Etl4 Zeb1 Mapk14 Ankrd11 Zbtb16 Abi1 Mboat2 Fmn1 Dym Trps1 Thra Nsd2 Mef2c Npr3 Bmpr2 Runx2 Ptger4 Plekha1 Ski Pafah1b1 Rps6ka3 Cdh11 Ppargc1b Dscaml1 Bbx Pkd1 Acvr2a Trip11 Chst11 Dlg1 Papss1 Nfib Ext1 Xylt1 Mex3c Wwox Fbn2 Slc39a14 Mbtd1 Ghr Fbn1 Sox5 Zfpm1 Epyc Flvcr1 Ttc9 Rai1 Tiparp Mcph1 Snx10 Pls3 Tmem38b Setd2 Ufd1 Zfand5 Med1 Ash1l Tulp3 Pbx1 Rpl38
GOCC_FIBRILLAR_CENTER	0.158124	0.554478	0.111011	-0.414406	-1.19942	117	35	Spata2 Pspc1 Camk4 Arhgap32 Jazf1 Ip6k1 Btbd10 Apex2 Herc4 Cd2ap Ip6k2 Acaca Fhit Nfib Aff4 Prmt7 Trerf1 Ddx46 Pafah1b2 Timm44 Fbl Cdk7 Taf4b Coil Orc6 Malt1 Znrf2 Ube2n Nono Deaf1 Utp15 Polr2f Wdr33 Foxj2 Smad7
GOBP_ELECTRON_TRANSPORT_CHAIN	0.158466	0.554478	0.249247	0.308879	1.16514	128	33	Por Ndufb5 Ndufb9 mt-Nd4 Dguok Cyc1 mt-Co2 Cox4i1 mt-Co3 Ndufa13 mt-Nd4l Asph mt-Nd2 mt-Co1 Surf1 Sco2 Ndufs3 Degs1 Ndufs2 mt-Cytb Ndufc2 Ndufb3 Ndufs7 Cyb561 Uqcr10 Cycs mt-Nd5 Chchd2 Ndufs8 Ndufa4 Sdha Etfb Dld
GOBP_REGULATION_OF_SYNAPTIC_TRANSMISSION_GABAERGIC	0.158505	0.554478	0.122108	-0.52819	-1.26236	28	8	Syn3 Plcl2 Nf1 Phf24 Prkce Stxbp1 Pten Npas4
GOBP_VIRAL_PROCESS	0.158522	0.554478	0.249247	0.271918	1.09501	272	39	Bsg Rnasek Ctsb Spcs1 Cd81 Ppib Ctsl Canx Hspa8 Tyro3 Spcs3 Ccnt2 Ly6e Lamp1 Csnk1a1 Smpd1 Ifi27 Ran Pabpc1 Gtf2b Ppia Ppid Tmem41b Mphosph8 Phb Igf2r Snw1 Psmc3 Slc3a2 Hsp90ab1 Gas6 Mgat2 Chmp2a Efnb3 Mcts1 Atg12 Galnt1 Rad23a Trim28
GOCC_SPINDLE	0.158698	0.554478	0.106323	-0.372292	-1.1369	300	81	Hecw2 Tfdp2 Mapk14 Hnrnpu Dync1i1 Ckap5 Tbl1x Klhl22 Dynll1 Stag1 Phlpp2 Dync1li1 Iqcb1 Clasp2 Mapk1 Map2k5 Polb Fmn2 Katnbl1 Togaram1 Spast Tnks Cep170 Cdc27 Eml1 Pafah1b1 Cttn Dctn1 Stag2 Kif16b Wapl Evi5 Arhgef7 Tbck Ppp2ca Tbl1xr1 Cul3 Crmp1 Ino80 Chmp3 Ccdc57 Tubgcp4 Mms19 Diaph1 Nr3c1 Tppp Spin1 Tubgcp5 Mapre2 Clasp1 Pkd2 Dido1 Eml4 Acot13 Mapre3 Pkp4 Rab11a Brcc3 Fry Cdk5rap2 Tubgcp6 Mid1 …
GOBP_PROTEIN_HETEROOLIGOMERIZATION	0.15873	0.554478	0.123842	-0.560364	-1.2611	20	9	Cpsf6 Grin1 Pkd1 Farsb Tmem120b Kcnc2 Pkd2 Zfp777 Cpsf7
GOBP_OSTEOBLAST_PROLIFERATION	0.158793	0.554478	0.123257	-0.58003	-1.27168	17	5	Fgfr2 Nell1 Npr3 Abl1 Mn1
GOBP_DEVELOPMENTAL_INDUCTION	0.15894	0.554478	0.123842	-0.575664	-1.27087	18	5	Robo2 Robo1 Fgf1 Ar Hipk2
GOBP_NEGATIVE_REGULATION_OF_DEPHOSPHORYLATION	0.159063	0.554478	0.118815	-0.49546	-1.25333	36	15	Mfhas1 Rock2 Gsk3b Uri1 Cry2 Ywhae Chp1 Rock1 Ppp1r16b Ppp1r11 Lpin1 Bag4 Ppp4r4 Mgat5 Sema4d
GOBP_RUFFLE_ASSEMBLY	0.159063	0.554478	0.118815	-0.495644	-1.2538	36	14	Pip5k1a Cyfip1 P2ry12 Coro1c Sh3yl1 Wdpcp Eps8l1 Snx10 Evl Nlgn1 Arhgef26 Rac1 P2rx4 Bag4
GOBP_RENAL_TUBULE_DEVELOPMENT	0.159562	0.555755	0.117766	-0.464462	-1.21458	48	9	Greb1l Fmn1 Mef2c Klhl3 Fgf1 Col4a1 Ttc8 Pkd1 Dlg1
GOBP_VASCULAR_ASSOCIATED_SMOOTH_MUSCLE_CELL_DIFFERENTIATION	0.160156	0.556842	0.222056	0.522984	1.32521	15	3	Kit Ramp2 Hes1
GOBP_NEGATIVE_REGULATION_OF_CYTOKINE_PRODUCTION	0.160157	0.556842	0.249247	0.312858	1.1551	122	18	Prnp Selenos Cx3cl1 Syt11 Ndfip1 Sirpa Atp2b1 Ptprs Traip Akap8 Tnfrsf21 Arrb2 Chid1 Hsp90ab1 Tia1 Gas6 Cd200 Btk
GOBP_POSITIVE_REGULATION_OF_DNA_REPAIR	0.160271	0.556842	0.112379	-0.430854	-1.20812	82	24	Npas2 Babam2 Parp1 Spire1 Fmn2 Eya3 Slf2 Fam168a Slf1 Uimc1 Prkcg Cebpg Mbtd1 Mms19 Ep400 Smchd1 Pogz Brcc3 Rnf8 Ube2n Babam1 Arid2 Mrnip Fgf10
GOBP_CELLULAR_RESPONSE_TO_HORMONE_STIMULUS	0.160606	0.557546	0.105125	-0.364075	-1.12336	372	139	Inhba Glp2r Adcy8 Thrb Agrp Hdac9 Robo2 Sgk1 Ogt Ncoa2 Nr4a1 Hnrnpu Bcas3 Esrrg Fer Prkcz Rbfox2 Thra Pde3b Cyfip1 Mef2c Nr4a3 Strn3 Sorbs1 Lmo3 Apc Parp1 Map1b Ptger4 Rab10 Pik3ca Prkce Rock2 Gsk3b Safb Ahcyl1 Ppargc1b Rab8b Clock Prkaa2 Gng2 Klf9 Osbpl8 Acaca Acvr1 Kdm4c Uri1 Abhd2 Cnot1 Cry2 Nr1d2 Dennd4c C2cd5 Nucks1 Rps6kb1 Trim24 Ube3a Pgr Plcb1 Gnb1 Skp2 Pik3r3 Insr Pias2 Ywhah Slc39a14 Cr…
GOBP_RESPONSE_TO_MECHANICAL_STIMULUS	0.160832	0.557868	0.110122	-0.413098	-1.19289	112	41	Angpt2 Mapk14 Map2k4 Asic2 Map1b Phf24 Ptger4 Pik3ca Fyn Pkd1 Atp8a2 Shank3 Ptk2b Plec Mapk8 Rps6kb1 Dmd Htr2a Pkd2l2 D130043K22Rik Strbp Map3k2 Kcnk2 Tmem150c Nfkb1 Mbd2 Pkd2 Cntnap2 Scn1a Dag1 Cdh2 Pde2a Slc9a1 Ano3 Src Ryr2 Mtpn Itga2 Nrxn1 Igf1r Pkd1l3
GOMF_OMEGA_PEPTIDASE_ACTIVITY	0.160998	0.557984	0.112379	-0.428415	-1.20901	88	42	Usp50 Psmd14 Otud7b Usp25 Usp31 Usp3 Zranb1 Usp37 Usp32 Usp9x Usp7 Mindy3 Usp24 Usp47 Usp54 Usp30 Usp12 Otud7a Atxn3 Desi2 Usp2 Usp4 Usp8 Ufd1 Brcc3 Usp34 Asrgl1 Vcpip1 Mindy4 Zup1 Alg13 Usp38 Usp10 Otud5 Tank Josd1 Otud3 Mindy2 Usp53 Usp14 Cyld Otud4
GOBP_NEGATIVE_REGULATION_OF_TELOMERE_MAINTENANCE	0.161654	0.55974	0.118815	-0.510745	-1.26789	33	8	Hnrnpu Parp1 Tnks Tent4b Smg6 Xrn1 Hnrnpc Tnks2
GOBP_VASCULAR_ENDOTHELIAL_GROWTH_FACTOR_RECEPTOR_SIGNALING_PATHWAY	0.16182	0.55974	0.119348	-0.508766	-1.25153	32	16	Mapk14 Nrp1 Fyn Ptk2b Dab2ip Nedd4 Grb10 Pak2 Tmem204 Src Fgf10 Epn2 Prkcb Arnt Prkd1 Mapkapk2
GOCC_9PLUS2_MOTILE_CILIUM	0.162012	0.55974	0.249247	0.335343	1.17407	83	14	Atp1b1 Atp1a1 Tomm20 Pgam1 Vps13a Ran Odf2 Spef2 Ift172 Crocc Rsph9 Cetn2 Hspd1 Wdr66
GOBP_KIDNEY_EPITHELIUM_DEVELOPMENT	0.162037	0.55974	0.113313	-0.437936	-1.21274	74	10	Fgfr2 Robo2 Greb1l Fmn1 Mef2c Klhl3 Fgf1 Pkd1 Dlg1 Ext1
GOBP_REGULATION_OF_EPITHELIAL_CELL_DIFFERENTIATION	0.16226	0.560049	0.115734	-0.457904	-1.22486	56	18	Rfx3 Zeb1 Ppp1r12a Spred2 Rock2 Plcb1 Klf7 Ncoa3 Grhl1 Ajap1 Rock1 Med1 Spred1 Add1 Vezf1 Mafg Foxj2 Ahi1
GOBP_AXO_DENDRITIC_TRANSPORT	0.162818	0.561239	0.112843	-0.439975	-1.21903	72	27	Sfpq Sybu Wasf1 Hnrnpu Kif1c Agbl4 Mapt Agtpbp1 Kif1b Spast Trak1 Pafah1b1 Dctn1 Opa1 Ap3m1 Kif1a Ap3b1 Ap3d1 Sod1 Fbxw11 Ap3s1 Stau2 Kif5a Flot2 Dst Mapk8ip3 Apba1
GOBP_DEPHOSPHORYLATION	0.162955	0.561239	0.104344	-0.368476	-1.132	321	134	Ppm1e Nt5c2 Ppp1r12a Ssh2 Ptprr Ambra1 Ppm1h Ppp4r2 Dnajc6 Phlpp2 Rprd1a Mef2c Ppp6r3 Synj1 Mfhas1 Ptprj Btrc Polb Plppr5 Ppp1cb Ppp2r5e Rcan1 Rngtt Plppr1 Eya3 Inpp5b Rock2 Smg6 Gsk3b Ptprd Ptpn4 Ppm1l Inpp4b Smg7 Ppargc1b Mtmr3 Mtmr1 Ppp2r2b Ppp2ca Uri1 Dlg1 Ppp4r3a Dusp3 Cry2 Rprd1b Sbf1 Ptpn12 Nt5dc3 Phlpp1 Ppp2r3a Ptprn2 Ppm1b Mtor Ppp2r2c Ptprk Ywhae Camta1 Ssu72 Ppp3cb Camk2g Fbxw11 Pten P…
GOBP_NEUROMUSCULAR_PROCESS	0.163288	0.561239	0.111011	-0.423969	-1.2025	92	29	Fgf12 Nr4a1 Grid2 Stac Slc8a3 Mecp2 Rbfox2 Agtpbp1 Vti1a Herc1 Prkn Pafah1b1 Dctn1 Atp8a2 Chd8 Rps6kb1 Dmd Mtor Gigyf2 Ctnna2 Abl1 Csmd1 Camta1 Tmem150c Pten Hipk2 Scn1a Adarb1 Vps54
GOBP_CHROMOSOME_LOCALIZATION	0.163337	0.561239	0.113787	-0.449346	-1.22504	63	23	Hnrnpu Fmn2 Actr3 Cul3 Chmp3 Cenpc1 Pibf1 Eml4 Rab11a Sun1 Cdc23 Pdcd6ip Chmp4c Chmp4b Becn1 Lmna Atm Spice1 Dync1h1 Actr2 Ttl Nudc Trappc12
GOBP_CARDIAC_MUSCLE_TISSUE_DEVELOPMENT	0.163377	0.561239	0.10925	-0.410918	-1.18566	113	40	Fgfr2 Fhl2 Mapk14 Nrg1 Hnrnpu Nebl Mef2c Bmpr2 Tgfbr3 Pkp2 Rbpj Fhod3 Acvr1 Plec Sorbs2 Jarid2 Mtor Ndufv2 Kcnk2 Zfpm1 Pten Yy1 Sgcz Mef2a Akap6 Med1 Tomm70a Tsc1 Dipk2a Slc9a1 Cxadr Cdc42 Arid2 Ryr2 Prkar1a Lmna Ptcd2 Smad7 Creb1 Smad1
GOBP_DEVELOPMENTAL_CELL_GROWTH	0.163502	0.561239	0.10673	-0.390386	-1.16733	179	54	Cdkl5 Rims2 Wasf1 Dscam Rims1 Mapt Slit1 Prkcz Rasal1 Rnf157 Nedd4l Cyfip1 Shtn1 Bmpr2 Map1b Smurf1 Prkn Gsk3b Pafah1b1 Cttn Nrp1 Dclk1 Nrp2 Bcl11a Flrt3 Fgf13 Usp9x Ext1 Sema6d Mex3c Slc23a2 Sorbs2 Nrcam D130043K22Rik Raph1 Cacng7 Spag6l Abl1 Spag9 Sh3gl2 Trpc5 Itsn2 Sin3a Zfyve27 Ppp3cb Cpne1 Yy1 Akap6 Plxna4 Twf2 Rab11a Arih2 Fstl4 Tomm70a
GOCC_MRNA_CLEAVAGE_AND_POLYADENYLATION_SPECIFICITY_FACTOR_COMPLEX	0.163539	0.561239	0.122679	-0.592349	-1.26806	15	12	Cpsf6 Ssu72 Cpsf7 Fip1l1 Cstf2 Wdr33 Nudt21 Cstf2t Sympk Cpsf3 Cpsf4 Cpsf4l
GOBP_PHOSPHATIDYLINOSITOL_3_KINASE_SIGNALING	0.163991	0.561805	0.111918	-0.435482	-1.20984	75	29	Pip5k1b Ror1 Nyap2 Myo16 Pip5k1a Nf1 Plekha1 Pik3ca Cbl Pik3c2b Ube3a Htr2a Htr2b Insr Dab2ip Pik3c2a Fbxl2 Pdgfb Nedd4 Pten Rasgrp1 Ppp1r16b Dipk2a Src Becn1 Irs1 Igf1r Pik3cb Pik3r1
GOBP_ESTABLISHMENT_OF_ORGANELLE_LOCALIZATION	0.164134	0.561805	0.103958	-0.369644	-1.13285	310	97	Sdcbp Snap91 Sybu Wasf1 Hnrnpu Bicd1 Kif1c Agbl4 Mapt Slit1 Fer Prkcz Ppfia2 Dync1i1 Lin7a Tanc2 Bicdl1 Nr4a3 Agtpbp1 Clasp2 Synj1 Dock7 Spire1 Fmn2 Map1b Spast Prkn Trak1 Ywhaz Pafah1b1 Dctn1 Opa1 Gbf1 Cep120 Snx4 Ap3m1 Kif1a Trip11 Arhgap21 Actr3 Rps15 Cbl Dlg1 Cul3 Ap3b1 Xpo1 Chmp3 Ap3d1 Myo5a Cenpc1 Stxbp1 Myo6 Stam Klhl12 Tfg Pibf1 Nup88 Fbxw11 Ap3s1 Clasp1 Gab2 Lrpprc Mcph1 Eml4 Tbc1d23 Dnm…
GOBP_CARTILAGE_DEVELOPMENT	0.164229	0.561805	0.110565	-0.424599	-1.20535	93	19	Zeb1 Mapk14 Zbtb16 Mboat2 Trps1 Thra Mef2c Bmpr2 Runx2 Pkd1 Trip11 Chst11 Nfib Ext1 Mex3c Slc39a14 Ghr Sox5 Epyc
GOMF_PHOSPHATIDYLINOSITOL_MONOPHOSPHATE_PHOSPHATASE_ACTIVITY	0.164238	0.561805	0.121543	-0.571238	-1.2611	18	14	Synj1 Mtmr3 Mtmr1 Pten Mtmr7 Mtmr12 Mtm1 Inpp5f Mtmr10 Mtmr4 Synj2 Mtmr14 Sacm1l Mtmr9
GOBP_POSITIVE_REGULATION_OF_ERK1_AND_ERK2_CASCADE	0.164399	0.561848	0.111011	-0.425744	-1.20367	90	27	Fgfr2 Chrna7 Ror1 Nrg1 Prkcz Braf Mfhas1 Fgf1 Dstyk Nrp1 Ptk2b Garem1 Htr2a Htr2b Rapgef2 Abl1 Pdgfb Pten Crkl Rasgrp1 Sema7a Gpr183 Mturn Rap1a Src Fgf10 Gcnt2
GOBP_CHLORIDE_TRANSPORT	0.164619	0.561848	0.249247	0.359152	1.23594	60	10	Prnp Slc12a5 Gabra1 Clcn4 Ttyh1 Clcn3 Pcyox1 Slc1a1 Ano8 Clcc1
GOBP_NEGATIVE_REGULATION_OF_LIPID_METABOLIC_PROCESS	0.164706	0.561848	0.271289	0.350865	1.18152	56	9	Atp1a1 Dkk3 Sorl1 Abca2 Bscl2 Ormdl3 Insig2 Pdgfa Scap
GOBP_DENDRITIC_SPINE_DEVELOPMENT	0.164786	0.561848	0.110565	-0.4302	-1.20715	83	45	Arhgap44 Iqsec1 Ppfia2 Ephb2 Abi2 Caprin1 Srgap2 Tanc2 Mef2c Pak3 Srcin1 Camk2b Pafah1b1 Dip2a Kif1a Shank3 Ube3a Sipa1l1 Eef2k Neurl1a Nck2 Pten Stau2 Dock10 Pak2 Fmr1 Itpka Fstl4 Shank1 Ctnnd2 Caprin2 Cdc42 Nlgn1 Prmt3 Dtnbp1 Uba6 Dnm3 Arf4 Zdhhc15 Ngef Foxo6 Lrrk2 Actr2 Dbn1 Zfp365
GOBP_EPITHELIAL_TO_MESENCHYMAL_TRANSITION	0.16496	0.561988	0.111011	-0.429007	-1.20559	86	27	Fgfr2 Sdcbp Ldlrad4 Clasp2 Lims1 Tgfbr3 Spred2 Rbpj Rock2 Gsk3b Tiam1 Ppp2ca Acvr1 Mtor Usf3 Dab2ip Lrp6 Ddx17 Klhl12 Pten Clasp1 Epha3 Rock1 Dag1 Spred1 Mark1 Tasor
GOBP_NEUROBLAST_PROLIFERATION	0.165207	0.562371	0.11725	-0.498242	-1.25156	35	9	Fgfr2 Nf1 Dock7 Rab10 Eml1 Pafah1b1 Fgf13 Daglb Sox5
GOCC_APICAL_JUNCTION_COMPLEX	0.165533	0.563026	0.110565	-0.425563	-1.20316	90	29	Frmd4a Magi3 Prkcz Tbcd Lin7a Vapa Sorbs1 Apc Cyth3 Ybx3 Cyth1 Clmp Rap2b Nphp4 Dlg1 Epb41l4b Tjp1 Rapgef2 Rpgrip1l Dlg3 Pkn2 Nectin3 Ash1l Synpo Pdcd6ip Cxadr Jam3 Frmd4b Strn
GOCC_COPI_COATED_VESICLE_MEMBRANE	0.165975	0.563747	0.224966	0.510995	1.28824	16	7	Tmed2 Kdelr1 Tmed7 Cope Tmed3 Copb1 Kdelr2
GOBP_NEGATIVE_REGULATION_OF_PHOSPHATASE_ACTIVITY	0.166013	0.563747	0.119888	-0.524511	-1.24359	27	12	Rock2 Gsk3b Uri1 Cry2 Chp1 Rock1 Ppp1r11 Lpin1 Bag4 Ppp4r4 Mgat5 Sema4d
GOBP_REGULATION_OF_NEURON_PROJECTION_DEVELOPMENT	0.166329	0.564168	0.103197	-0.364872	-1.12315	349	100	Hecw2 Cdkl5 Hecw1 Arhgap44 Mark2 Robo2 Ror1 Zfp804a Grid2 Dscam Plxna2 Robo1 Mapt Slit1 Mylip Ppfia2 Ephb2 Abi2 Dgkg Caprin1 Ust Nedd4l Il1rapl1 Tanc2 Cyfip1 Shtn1 Arsb Fut9 Camk1d Pak3 Fbxw8 Bmpr2 Dennd5a Plppr5 Csmd3 Map1b Srcin1 Cntn1 Camk2b Gsk3b Pafah1b1 Ptprd Ccdc88a Nrp1 Tiam1 Tnik Fyn Abl2 Bcl11a Cbfa2t2 Kif1a Atp8a2 Dixdc1 Rit2 Shank3 Fgf13 Ptk2b Crmp1 Sema6d Arhgap35 Ube3a Camsap2 Rapge…
GOBP_BONE_MORPHOGENESIS	0.166667	0.564168	0.11524	-0.468631	-1.21361	45	9	Fgfr2 Mmp16 Mef2c Bmpr2 Runx2 Ski Trip11 Ext1 Ghr
GOBP_GLIAL_CELL_PROLIFERATION	0.166667	0.564168	0.21925	0.44693	1.27789	24	6	Cx3cl1 Penk Clu Hes1 Chrm1 Cers2
GOBP_NEURON_DEATH	0.166674	0.564168	0.249247	0.267163	1.04558	252	35	Hspa5 Prnp Wfs1 Faim2 Arl6ip5 Cx3cl1 Clu Sorl1 Tyro3 Chga Ubb Nenf Grin2b Vstm2l Atp13a2 Ctsz Hdgf Lgmn Bax App Gapdh Grn Mt3 Tmem259 Hyou1 Ppt1 Tnfrsf21 Coro1a Slc1a1 Arrb2 Nae1 Bhlhb9 Zfp746 Fam162a Hsp90ab1
GOBP_FORMATION_OF_PRIMARY_GERM_LAYER	0.167268	0.565725	0.113787	-0.456931	-1.21811	55	9	Fgfr2 Inhba Itga8 Bmpr2 Kif16b Nf2 Acvr1 Exoc4 Cdc73
GOBP_POSITIVE_REGULATION_OF_ORGANELLE_ASSEMBLY	0.167651	0.566562	0.112379	-0.448227	-1.21909	62	23	Sdcbp Gsk3b Rab3gap2 Ccdc88a Cep120 Snx4 Cnot6l Cnot1 Arhgap35 Snx30 Pan3 Mapk9 Pdcd6ip Pip4k2a Cep295 Snx7 G3bp1 Src Cnot2 Becn1 Pip4k2b Snx18 Dync1h1
GOBP_REGULATION_OF_T_CELL_ACTIVATION	0.168037	0.567091	0.249247	0.299032	1.13288	138	16	Prnp Thy1 Selenok Cd47 Ndfip1 Sirpa Cd81 Xbp1 Hes1 Glmn H2-DMa Clptm1 Hsph1 Mapk8ip1 Tnfrsf21 Coro1a
GOCC_RECYCLING_ENDOSOME_MEMBRANE	0.168095	0.567091	0.249247	0.35102	1.20725	69	12	Nsg1 Pdia3 Syt11 Sorl1 Clcn4 Lztr1 Atg9a Atp9a Syt5 Rab11b Lamp5 Slc1a1
GOBP_ORGANIC_CATION_TRANSPORT	0.168212	0.567091	0.119888	-0.55183	-1.25156	21	9	Sec14l1 Slc7a8 Slc44a1 Slc44a5 Slc35f3 Atp13a3 Slc22a5 Slc25a42 Slc25a17
GOBP_GERM_CELL_DEVELOPMENT	0.168432	0.567379	0.105125	-0.393208	-1.16972	166	46	Diaph2 Mei4 Angpt2 Zbtb16 Osbp2 Celf1 Psme4 Fmn2 Pafah1b1 Celf4 Acvr1 Ptk2b Abhd2 Aff4 Sbf1 Rps6kb1 Hook1 Pygo1 Mtor Strbp Spag6l Fancc Neurl1a Fbxw11 Ythdc1 Rnf2 Pacrg Nectin3 Klhl10 Taf4b Ythdf2 Ttc26 Rnf8 Tbc1d20 Tut4 Paqr8 Foxo3 Srpk1 Zfx Msh2 Nsun2 Jam3 Nme5 Src Slc26a8 Deaf1
GOBP_EMBRYONIC_APPENDAGE_MORPHOGENESIS	0.168816	0.568216	0.111463	-0.444243	-1.21497	65	18	Zbtb16 Aff3 Runx2 Ski Chst11 Fbxw4 Lmbr1 Mbnl1 Fbn2 Rpgrip1l Flvcr1 Wdpcp Med1 Tulp3 Pbx1 Crebbp Cacna1c Intu
GOBP_POSITIVE_REGULATION_OF_CELL_CYCLE_PROCESS	0.169165	0.568935	0.105521	-0.402355	-1.18135	139	48	Sfpq Hnrnpu Nsmce2 Mecp2 Dync1li1 Spast Cdc27 Ankrd17 Prkce Rock2 Slf2 Cep120 Rptor Cul3 Cul4a Slf1 Ino80 Plcb1 Insr Cdc73 Mta3 Pdgfb Sin3a Kmt2e Brd4 Pkn2 Pkp4 Rab11a Med1 Pbx1 Cdc23 Smc5 Cep295 Dyrk3 Ddx3x Cdc42 Stxbp4 Fgf10 Becn1 Mdm2 Ube2e2 Igf1r Eif4g1 Sirt2 Rb1 Pcid2 Dync1h1 Atrx
GOBP_POSITIVE_REGULATION_OF_TORC1_SIGNALING	0.169312	0.568976	0.119348	-0.557025	-1.25359	20	5	Rragb Wac Klhl22 Gpr137c Mios
GOMF_ACID_AMINO_ACID_LIGASE_ACTIVITY	0.169514	0.569022	0.118815	-0.580992	-1.26102	16	7	Ttll11 Ttll5 Gss Ttll4 Ttl Gclm Ttll7
GOBP_CELLULAR_PROCESS_INVOLVED_IN_REPRODUCTION_IN_MULTICELLULAR_ORGANISM	0.169597	0.569022	0.103197	-0.38202	-1.15584	218	57	Inhba Diaph2 Robo2 Mei4 Angpt2 Zbtb16 Osbp2 Celf1 Psme4 Mast2 Spire1 Fmn2 Hpgds Pafah1b1 Celf4 Acvr1 Ptk2b Abhd2 Aff4 Sbf1 Rps6kb1 Hook1 Pygo1 Mtor Strbp Spag6l Prmt7 Fancc Neurl1a Foxj3 Fbxw11 Ythdc1 Rnf2 Pacrg Brdt Dnmt3a Nectin3 Klhl10 Taf4b Ythdf2 Ttc26 Rnf8 Tbc1d20 Tut4 Paqr8 Foxo3 Srpk1 Zmiz1 Zfx Cxadr Msh2 Nsun2 Jam3 Nme5 Src Slc26a8 Deaf1
GOCC_HIPPOCAMPAL_MOSSY_FIBER_TO_CA3_SYNAPSE	0.169811	0.569141	0.115734	-0.510788	-1.25352	31	16	Adcy8 Shank2 Adcy1 Grik2 Stxbp5 Ywhaz Ptprd Rnf19a Nectin3 Rapgef4 Capzb Akap7 Dtnbp1 Grik4 Cacng2 Ctnnd1
GOBP_REGULATION_OF_TELOMERE_MAINTENANCE_VIA_TELOMERE_LENGTHENING	0.169903	0.569141	0.113313	-0.457	-1.20959	54	20	Hnrnpa2b1 Hnrnpu Mapk1 Parp1 Hmbox1 Tnks Tent4b Smg6 Xrn1 Hnrnpc Atr Tnks2 Map3k4 Smg5 Terf2 Src Atm Naf1 Cct4 Xrcc5
GOBP_REGULATION_OF_NUCLEOCYTOPLASMIC_TRANSPORT	0.170139	0.569478	0.110122	-0.434996	-1.2046	74	31	Cpsf6 Akap8l Mapk14 Ppp1r12a Nf1 Gsk3b Nup214 Xpo1 Ywhae Tardbp Nedd4 Ppp1cc Pkig Rbm4 Ipo5 Ctdspl2 Chp1 Setd2 Pkia Riok2 Efcab7 Iws1 Xpo4 Nsun2 Park7 Ppm1a Supt6 Ubr5 Khdrbs1 Sufu Pik3r1
GOBP_BRANCHED_CHAIN_AMINO_ACID_METABOLIC_PROCESS	0.170439	0.57003	0.119348	-0.540286	-1.23811	23	13	Hmgcll1 Ivd Bckdhb Bckdha Acadsb Aldh6a1 Bcat1 Mccc2 Echs1 Mccc1 Auh Acat1 Dbt
GOCC_TRANS_GOLGI_NETWORK_MEMBRANE	0.171046	0.570094	0.249247	0.329376	1.1467	74	16	Nsg1 Slc24a5 Nsg2 Sys1 Atp9a Cog7 App M6pr Arl1 Igf2r Ric1 Rgp1 Cog8 Scamp3 Cabp7 Cog4
GOBP_TRANSMISSION_OF_NERVE_IMPULSE	0.171182	0.570094	0.113787	-0.476853	-1.22093	42	23	Fgf12 Grik2 Kcnd2 Pafah1b1 Cacng8 Cacng3 Plec Nrcam Mtor Cacng7 Cacna1i Sod1 Cntnap2 Scn1a Sptbn4 Fmr1 Tnr Jam3 Kcnmb4 Scn8a Itga2 P2rx4 Scn2a
GOBP_POSITIVE_REGULATION_OF_ION_TRANSMEMBRANE_TRANSPORT	0.171228	0.570094	0.249247	0.317148	1.15807	97	11	Arl6ip1 Atp1b1 Thy1 Cx3cl1 Atp1b2 Calm1 Flna Vmp1 Bax Stim2 Nlgn3
GOBP_CALCIUM_ION_TRANSPORT_INTO_CYTOSOL	0.171264	0.570094	0.249247	0.309432	1.12304	95	14	Prnp Thy1 Cx3cl1 Tmbim6 Itpr1 Grin2b Calm1 Slc8a2 Bax Coro1a Ubash3b Jph4 Trpc1 Tmem38a
GOCC_FICOLIN_1_RICH_GRANULE_LUMEN	0.171264	0.570094	0.249247	0.309808	1.1244	95	17	Ctsb Cst3 Aldoa Ctsd Hspa8 Pgam1 Fth1 Hsp90aa1 Ctsz Pdap1 Ppia Psmd3 Psmc3 Timp2 Hsp90ab1 Cant1 2310033P09Rik
GOBP_SULFUR_COMPOUND_CATABOLIC_PROCESS	0.171315	0.570094	0.216543	0.473156	1.28102	19	4	Ggt7 Csad Gns Hyal1
GOBP_HORMONE_MEDIATED_SIGNALING_PATHWAY	0.171521	0.570094	0.105125	-0.402505	-1.17508	130	45	Thrb Agrp Esrrg Rbfox2 Thra Nr4a3 Strn3 Lmo3 Parp1 Safb Ppargc1b Clock Kdm4c Abhd2 Cnot1 Cry2 Nr1d2 Ube3a Pgr Skp2 Pias2 Ywhah Ddx17 Ghr Nr3c1 Trerf1 Nedd4 Ar Appl1 Cyp7b1 Smarca4 Med1 Acsl1 Appl2 Paqr8 Vps11 Lgr4 Zmiz1 Lats1 Park7 Arid1a Src Rnf14 Cnot2 Ubr5
GOBP_NUCLEOSIDE_TRIPHOSPHATE_METABOLIC_PROCESS	0.171646	0.570094	0.249247	0.330568	1.172	85	14	Atp6v0c Aldoa Dguok Vps9d1 mt-Co2 Ran mt-Atp6 Atp5d Atp5g2 Dnajc30 Eno1 Atp6v1a mt-Atp8 Rab23
GOBP_CELLULAR_RESPONSE_TO_MECHANICAL_STIMULUS	0.171679	0.570094	0.114751	-0.504922	-1.25344	33	15	Map2k4 Ptger4 Plec Mapk8 Map3k2 Tmem150c Nfkb1 Dag1 Pde2a Slc9a1 Mtpn Itga2 Igf1r Bnip3 Bad
GOMF_ANTIOXIDANT_ACTIVITY	0.172043	0.570851	0.252961	0.373502	1.18233	44	14	Selenos Selenof Prxl2a Mt3 Hba-a1 Prdx3 Gpx4 Prdx5 Prxl2c Selenot Hba-a2 Apoe Ptgs2 Hbb-bt
GOBP_REGULATION_OF_DENDRITIC_SPINE_DEVELOPMENT	0.172372	0.57118	0.112843	-0.462229	-1.20776	49	24	Ppfia2 Ephb2 Caprin1 Srgap2 Tanc2 Mef2c Pak3 Camk2b Pafah1b1 Kif1a Shank3 Ube3a Eef2k Neurl1a Pten Stau2 Fmr1 Itpka Fstl4 Shank1 Caprin2 Nlgn1 Dtnbp1 Dnm3
GOBP_HOMOLOGOUS_RECOMBINATION	0.172414	0.57118	0.24134	0.405456	1.22367	35	2	Shoc1 Mlh1
GOCC_CHROMOSOME_TELOMERIC_REGION	0.172826	0.571488	0.105125	-0.409023	-1.18674	121	42	Xrcc6 Hnrnpa2b1 Nsmce2 Rbbp4 Parp1 Ppp1cb Hmbox1 Tnks Smg6 Orc3 Trp53bp1 Atr Tnks2 Dot1l Orc4 Cdc73 Ppp1cc Rpa1 Zfp827 Smchd1 Rnf8 Smc5 Gatad2b Rad51 Terf2 Msh2 Atf7 Thoc2 Prkdc Sirt6 Wrnip1 Ssb Atm Zbtb10 Wrn Sirt2 Setx Polr2b Blm Xrcc5 Rad17 Atrx
GOMF_CHANNEL_REGULATOR_ACTIVITY	0.173184	0.571488	0.10673	-0.418053	-1.19082	98	28	Fgf12 Chrna7 Grm3 Sgk1 Rasa1 Prkcz Wnk2 Nedd4l Snta1 Pkp2 Stimate Cacng8 Fgf13 Cacng3 Dlg1 Vti1b Ywhah Cacng7 Ywhae Nedd4 Kcnip4 Sclt1 Akap9 Ptpn3 Fgf14 Commd1 Wnk1 Chp1
GOCC_CLATHRIN_ADAPTOR_COMPLEX	0.173228	0.571488	0.11725	-0.57148	-1.25294	17	7	Ap3m1 Ap3b1 Ap2b1 Ap1g1 Aftph Ap2s1 Ap4m1
GOBP_RECEPTOR_MEDIATED_ENDOCYTOSIS	0.173296	0.571488	0.249247	0.279655	1.09164	168	26	Rnasek Caly Lrpap1 Cd81 Ctsl Canx Clu Arf1 Sorl1 Ramp2 Hnrnpk Abca2 Pdlim7 Ramp1 Lrp1 Lrrtm2 Nlgn3 App Cap1 M6pr Ppt1 Igf2r Fnbp1l Arrb2 Smap1 Vldlr
GOBP_LENS_FIBER_CELL_DIFFERENTIATION	0.173333	0.571488	0.118288	-0.53428	-1.23632	24	12	Abi2 Spred2 Nf2 Tmod1 Kdm5b Tbc1d20 Spred1 Tdrd7 Frs2 Skil Smad3 Fzr1
GOMF_PHOSPHATIDYLINOSITOL_3_5_BISPHOSPHATE_BINDING	0.173333	0.571488	0.118288	-0.534247	-1.23624	24	12	Clvs2 Kif16b Gbf1 Wipi2 Wdr45b Mapkap1 Sestd1 Washc2 Commd1 Snx5 Hip1r Clvs1
GOBP_POSITIVE_REGULATION_OF_NERVOUS_SYSTEM_PROCESS	0.17351	0.571488	0.117766	-0.549847	-1.24706	21	10	Rims2 Rims1 Slc25a12 Unc13b Wasf3 Tppp Dag1 Tnr Rnf10 Itga2
GOBP_PROTEIN_PEPTIDYL_PROLYL_ISOMERIZATION	0.173913	0.571488	0.237794	0.42054	1.2387	31	7	Fkbp2 Ppib Ppia Ppid Ppil4 Fkbp14 Fkbp7
GOBP_REGULATION_OF_PROTEIN_ACETYLATION	0.173913	0.571488	0.109684	-0.444232	-1.2111	63	26	Glyr1 Setd5 Gsk3b Prkaa2 Dip2a Taok1 Kmt2a Nfyb Sin3a Ctcf Ppargc1a Snca Tada2a Cep295 Iws1 Ddx3x Park7 Rps6ka5 Dip2b Kat7 Paxip1 Prkaa1 Sirt1 Nfyc Hdac5 Zfp451
GOBP_INTERFERON_GAMMA_PRODUCTION	0.174129	0.571488	0.24134	0.416362	1.23998	34	5	Prnp Cd47 Sirpa Il27 Gas6
GOMF_STEROID_HORMONE_RECEPTOR_ACTIVITY	0.174263	0.571488	0.118288	-0.586422	-1.25537	15	6	Esrrg Nr4a3 Abhd2 Pgr Nr3c1 Paqr8
GOBP_REGULATION_OF_SYSTEMIC_ARTERIAL_BLOOD_PRESSURE_MEDIATED_BY_A_CHEMICAL_SIGNAL	0.174274	0.571488	0.21925	0.499709	1.25979	16	4	Atp6ap2 Ctsz Drd5 Tpm1
GOMF_ADRENERGIC_RECEPTOR_BINDING	0.174274	0.571488	0.21925	0.498079	1.25568	16	4	Aplp1 Arrb2 Uchl1 Adra2c
GOBP_RHO_PROTEIN_SIGNAL_TRANSDUCTION	0.17455	0.571639	0.10673	-0.421969	-1.19648	94	29	Scai Robo1 Arhgef28 Rhou Shtn1 Ripor2 Stmn1 Cdc42se2 Rock2 F2rl2 Nrp1 Abl2 Rit2 Cul3 Arhgap35 Synj2bp Abl1 Arhgef12 Eps8l1 Rock1 Dlc1 Plekhg5 Gpr18 Gna13 Cdc42 Cavin4 Arhgef11 Ctnnal1 Rac1
GOBP_MITOTIC_METAPHASE_PLATE_CONGRESSION	0.174877	0.571639	0.112379	-0.478447	-1.22551	41	12	Hnrnpu Cul3 Chmp3 Cenpc1 Pibf1 Eml4 Rab11a Cdc23 Pdcd6ip Chmp4c Chmp4b Becn1
GOBP_RESPONSE_TO_BMP	0.174944	0.571639	0.10673	-0.427435	-1.19853	82	20	Crim1 Bmpr2 Tgfbr3 Runx2 Smurf1 Ski Rbpj Ube2d3 Rnf165 Acvr2a Acvr1 Usp9x Smurf2 Ext1 Neo1 Ube2d1 Abl1 Fbn1 Hipk2 Egr1
GOBP_RNA_DESTABILIZATION	0.174944	0.571639	0.10673	-0.428009	-1.201	83	43	Fto Dis3l2 Tnrc6c Hnrnpu Celf1 Rc3h1 Tent4b Rock2 Cnot6l Cnot1 Dcp1b Ythdf3 Gigyf2 Mettl16 Pan3 Syncrip Tardbp Ago2 Rock1 Cnot7 Ythdf2 Tut4 Rc3h2 Dcp1a Cnot2 Exosc9 Trim71 Eif4enif1 Tnrc6a Patl1 Paip1 Lin28b Noct Tut7 Cnot6 Tent4a Btg2 Ybx1 Mettl14 Samd4 Samd4b Dhx9 Nt5c3b
GOBP_CLATHRIN_COAT_ASSEMBLY	0.175	0.571639	0.21925	0.502638	1.29737	17	4	Nsg1 Caly Nsg2 Fcho1
GOBP_REGULATION_OF_GRANULOCYTE_CHEMOTAXIS	0.175766	0.57309	0.11725	-0.563658	-1.24825	19	8	Ripor2 Mcu Camk1d Mapk1 Akirin1 Mospd2 Jam3 Rac1
GOBP_REGULATION_OF_UBIQUITIN_DEPENDENT_PROTEIN_CATABOLIC_PROCESS	0.175777	0.57309	0.103197	-0.401341	-1.17677	138	59	Sdcbp Ogt Desi1 Agbl4 Arih1 Wac Pias1 Tlk2 Sh3rf1 Agtpbp1 Fbxw8 Ube2k Sh3rf3 Smurf1 Prkn Gsk3b Ankib1 N4bp1 Ptk2b Fhit Xpo1 Ube3a Usp7 Rnf19a Pten Hipk2 Mapk9 Rybp Zyg11b Rpl5 Commd1 Cop1 Arih2 Ubqln1 Rchy1 Styx Lats1 Park7 Rnf14 Csnk2a2 Sumo2 Mtm1 Mdm2 Taf1 Sirt6 Sufu Smad7 Rnf180 Map1a Smarcc1 Sirt2 Rnf19b Vcp Zfand2a Usp14 Axin1 Lrrk2 Rnf144a Socs4
GOBP_CHONDROCYTE_DEVELOPMENT	0.175853	0.57309	0.116234	-0.570185	-1.2501	17	5	Bmpr2 Runx2 Chst11 Ext1 Mex3c
GOCC_VESICLE_TETHERING_COMPLEX	0.176185	0.573457	0.111011	-0.456052	-1.20196	52	21	Myrip Cog5 Trappc9 Nbas Vps41 Exoc6b Vps8 Exoc4 Exoc6 Vps33a Exoc5 Exoc3 Vps54 Exoc2 Trappc8 Vps11 Cdc42 Vipas39 Trappc6b Vps53 Vps39
GOBP_GLYCOSYLATION	0.176238	0.573457	0.249247	0.283596	1.11605	197	46	Dad1 Rpn1 B4gat1 Krtcap2 Ddost Ostc Tusc3 St8sia3 Dpm1 Dpy19l3 Tmem59 Abca2 Rpn2 Extl2 C1galt1c1 Mlec Ramp1 Alg5 Man1a2 Cog7 B4galnt1 Stt3b Mt3 Alg2 Alg1 Dolk St3gal5 Slc35c2 Cog8 Mgat2 Extl1 Alg8 B3gat3 B3gat1 Galnt1 Dpm3 Cln5 St8sia5 Tmem258 Cog4 Pmm2 Pomk Fkrp Dolpp1 Mpdu1 Pomgnt2
GOBP_DSRNA_PROCESSING	0.176471	0.573551	0.111463	-0.468045	-1.20772	44	21	Hnrnpa2b1 Pum2 Zc3h7a Ago1 Zc3h7b Drosha Adar Ago2 Pus10 Tut4 Ddx3x Ago3 Trim71 Smad1 Tarbp2 Dgcr8 Ago4 Lin28b Tut7 Dicer1 Smad3
GOBP_ACTIN_MEDIATED_CELL_CONTRACTION	0.17654	0.573551	0.10925	-0.447838	-1.21322	60	27	Kcnn2 Fgf12 Pde4b Limch1 Kcnj3 Nedd4l Snta1 Shtn1 Ccdc88c Cacna2d1 Pkp2 Pik3ca Pde4d Fgf13 Dlg1 Ank2 Akap9 Scn1a Cacnb2 Kcnd3 Bin1 Rock1 Cacna1c Cacna1d Scn3b Gpd1l Slc9a1
GOMF_PROTEIN_PHOSPHATASE_BINDING	0.176982	0.574541	0.103576	-0.409032	-1.18516	110	39	Adcy8 Mapk14 Mapt Fer Myo16 Ambra1 Strn3 Ppp6r3 Mfhas1 Cdc27 Stau1 Smg7 Traf3 Mtmr3 Mapk8 Ap3b1 Rps6kb1 Dab2ip Tbk1 Fbxl2 Ghr Ywhae Ppp3cb Sod1 Ppp1cc Map3k5 Ppp6r2 Phactr3 Ppme1 Ppp1r16b Ank1 Cttnbp2nl Cdh2 Irs2 Smg5 Slc9a1 Ppp1r11 Skap1 Strn
GOBP_PROTEIN_SUMOYLATION	0.17734	0.57526	0.111463	-0.474329	-1.21447	42	16	Nsmce2 Pias1 Bcl11a Ranbp2 Uhrf2 Pias2 Hmg20a Egr1 Tollip Sae1 Zmiz1 Park7 Hdac4 Topors Sumo2 Mdm2
GOBP_NEGATIVE_REGULATION_OF_LYMPHOCYTE_DIFFERENTIATION	0.177483	0.575282	0.116234	-0.547671	-1.24213	21	3	Inhba Rc3h1 Tmem131l
GOBP_MATERNAL_PROCESS_INVOLVED_IN_FEMALE_PREGNANCY	0.17801	0.575414	0.245042	0.40645	1.22356	36	5	Bsg Ctsb Tmed2 Prdx3 Men1
GOBP_AXIS_ELONGATION	0.178284	0.575414	0.116739	-0.585113	-1.25257	15	5	Fgfr2 Fgf1 Med1 Fgf10 Magi2
GOBP_NEGATIVE_REGULATION_OF_CARDIAC_MUSCLE_TISSUE_GROWTH	0.178284	0.575414	0.116739	-0.58524	-1.25284	15	5	Jarid2 Kcnk2 Pten Yy1 Tomm70a
GOBP_ANION_HOMEOSTASIS	0.178423	0.575414	0.216543	0.493557	1.24428	16	6	Slc12a5 Car12 Slc1a1 Cyb561 Cyb561d2 Ckb
GOBP_POSITIVE_REGULATION_OF_VASCULAR_ASSOCIATED_SMOOTH_MUSCLE_CELL_PROLIFERATION	0.178571	0.575414	0.115734	-0.553187	-1.24495	20	7	Nr4a3 Gnai3 Pdgfb Map3k5 Foxj2 Mef2d Frs2
GOBP_LONG_TERM_SYNAPTIC_POTENTIATION	0.178599	0.575414	0.249247	0.343377	1.16251	65	14	Prnp Nsg1 Prrt1 Plk2 Cyp46a1 Grin2b Shisa7 Lgmn Calb1 Slc8a2 Lrrtm2 App Vamp2 Slc1a1
GOBP_HISTONE_H2A_MONOUBIQUITINATION	0.178712	0.575414	0.11524	-0.576625	-1.25154	16	7	Trim37 Ddb2 Kdm2b Rnf2 Pcgf5 Rybp Pcgf3
GOMF_CATION_CHANNEL_ACTIVITY	0.178719	0.575414	0.0999277	-0.381427	-1.14923	197	78	Kcnn2 Kcnt2 Chrna7 Atp5l Cacnb4 Grik2 Kcnj3 Kcnh7 Grin1 Asic2 Nalcn Mcu Cacna2d1 Cacna1b Gria3 Kcnb1 Kcnb2 Kcnd2 Slc24a4 Kcnh1 Pkd1 Kcnk10 Cacng8 Ptk2b Cacng3 Pex5l Unc80 Kcnq5 Itpr2 Cul5 Pkd2l2 Trpc4 Cacng7 Kcna4 Trpm3 Trpc6 Trpc5 Cacna1i Kcnk9 Kcnk2 Kcnj6 Atp5b Kcnh5 Kcnc2 Hcn1 Trpm7 Kcnip4 Kcnj13 Tmem175 Gria2 Pkd2 Rasa3 Scn1a Tspoap1 Slc24a2 Ncs1 Cacnb2 Kcnd3 Tmem38b Ano6 Orai2 Atp5j2 Kcnk12 …
GOCC_CORTICAL_ACTIN_CYTOSKELETON	0.17891	0.575414	0.108394	-0.445829	-1.20777	60	25	Myrip Sptan1 Sptbn1 Plekhh2 Cttn Nf2 Eef1a1 Sptb Dmd Ppp1r9a Sptbn4 Actn1 Flot2 Lasp1 Actn4 Dlc1 Cotl1 Cdh2 Maea Shroom4 Prkcb Rdx Actr2 Wdr1 Dbn1
GOBP_CEREBELLAR_CORTEX_DEVELOPMENT	0.178947	0.575414	0.245042	0.385334	1.21666	42	3	Hspa5 Faim2 Sez6
GOBP_MELANOCYTE_DIFFERENTIATION	0.179167	0.575414	0.216543	0.497268	1.28351	17	4	Slc24a5 Kit Hps4 Gna11
GOBP_REGULATION_OF_CELLULAR_EXTRAVASATION	0.179167	0.575414	0.216543	0.48794	1.25943	17	3	Thy1 Cd47 Chst2
GOCC_MEMBRANE_MICRODOMAIN	0.179323	0.575434	0.249247	0.2881	1.14987	202	18	Bsg Prnp Atp1b1 Thy1 Atp1a1 Faim2 Gabbr1 Atp2b1 Atp2b2 Ctsd Rtn4r App Slc25a5 Lamtor2 Ppt1 Slc1a1 Lamtor4 Vdac1
GOBP_NEGATIVE_REGULATION_OF_CELL_DEVELOPMENT	0.179447	0.575434	0.249247	0.303315	1.10696	108	13	Thy1 Syt4 Dnajb11 Ptprs Sorl1 Hes1 Gdi1 Rtn4r Rtn4 Rufy3 Mt3 Sema6c Sema6b
GOBP_DOUBLE_STRAND_BREAK_REPAIR_VIA_NONHOMOLOGOUS_END_JOINING	0.18128	0.580724	0.107554	-0.444584	-1.20588	61	26	Xrcc6 Psmd14 Nsmce2 Nsd2 Xrcc4 Polb Trp53bp1 Kdm2a Smchd1 Pola1 Rnf8 Smc5 Polq Mrnip Prkdc Atm Hmces Ercc6 Xrcc5 Actr2 Smarcal1 Paxx Pot1a Uvrag Kdm4d Lig3
GOBP_NEGATIVE_REGULATION_OF_LEUKOCYTE_PROLIFERATION	0.181373	0.580724	0.234393	0.415056	1.23336	33	4	Prnp Ndfip1 Glmn Tnfrsf21
GOBP_CELL_CELL_JUNCTION_ORGANIZATION	0.181522	0.580759	0.10208	-0.40654	-1.17954	121	45	Ephb2 Tbcd Cdh8 Lims1 Apc Pkp2 Rock2 Cdh11 Nf2 Nphp4 Cdh12 Plec Dlg1 Ank2 Ext1 Tjp1 Tln2 Cdh18 Cdh10 Grhl1 Cntnap2 Pkn2 Cdh6 Gnpat Pkp4 Pak2 Rock1 Epb41l3 Afdn Add1 Ctnnd2 Cdh2 Pdcd6ip Cxadr Cdc42 Jam3 Adam10 Src Strn Myo1c Ccm2 Smad7 Arvcf Ptpn23 Prkci
GOBP_POSITIVE_REGULATION_OF_MITOTIC_CELL_CYCLE_PHASE_TRANSITION	0.181712	0.580924	0.10673	-0.44009	-1.20314	64	23	Nsmce2 Mecp2 Cdc27 Ankrd17 Rptor Cul3 Cul4a Plcb1 Mta3 Sin3a Kmt2e Brd4 Rab11a Pbx1 Cdc23 Ddx3x Fgf10 Mdm2 Ube2e2 Eif4g1 Rb1 Rdx Anapc4
GOBP_LIPID_DROPLET_ORGANIZATION	0.182186	0.581431	0.2114	0.489592	1.30021	18	10	Bscl2 Rab3gap1 Ppia Ppid Cds1 Sqle Aup1 Cds2 Spg20 Faf2
GOMF_ESTROGEN_RECEPTOR_BINDING	0.182278	0.581431	0.111463	-0.507449	-1.23959	30	15	Ncoa6 Parp1 Ppargc1b Cnot1 Nsd1 Mms19 Tacc1 Dcaf13 Lcor Med1 Lats1 Src Strn Trip4 Ccdc62
GOCC_PLATELET_ALPHA_GRANULE	0.18232	0.581431	0.248911	0.369524	1.17756	47	9	Aldoa Clu Aplp2 Tex264 Gtpbp2 App Serpina3n Pdgfa Gas6
GOMF_FRIZZLED_BINDING	0.182423	0.581431	0.114751	-0.561708	-1.24393	19	4	Sdcbp Znrf3 Ccdc88c Lrp6
GOBP_PHOSPHATE_ION_TRANSPORT	0.182573	0.581466	0.213928	0.491223	1.2384	16	4	Slc17a7 Slc25a14 Slc25a3 Ank
GOBP_NEUROTRANSMITTER_SECRETION	0.182713	0.581474	0.10208	-0.40709	-1.17725	116	52	Rims2 Pclo Nr4a1 Syn3 Adcy1 Rims1 Cadps2 Fbxl20 Lin7a Cask Nf1 Stxbp5 Mef2c Synj1 Syn1 Cadps Prkn Gsk3b Stx3 Unc13b Prkcg Doc2b Ptprn2 Htr2a Brsk1 Erc2 Stxbp1 Prepl Kmo Stx19 Cacnb2 Fmr1 Cplx1 Apba1 Dnajc5 Napb Snca Stx2 Mctp1 Snap25 Unc13a Nlgn1 Rap1a Syn2 Kcnmb4 Dtnbp1 Nrxn1 Unc13c Napa Prkcb Snap47 Cplx2
GOMF_CELL_CELL_ADHESION_MEDIATOR_ACTIVITY	0.18408	0.58491	0.234393	0.408084	1.21533	34	5	Bsg Cd47 Sirpa Baiap2 Vstm2l
GOBP_TUMOR_NECROSIS_FACTOR_MEDIATED_SIGNALING_PATHWAY	0.184179	0.58491	0.106323	-0.442135	-1.20252	62	18	Spata2 Traf3ip2 Lims1 Ube2k Prkn Aim2 Traf3 Ptk2b Ext1 Cdip1 Cpne1 Traf6 Actn4 Foxo3 Ppp2cb Commd7 Sppl2a Gps2
GOMF_CELL_ADHESION_MEDIATOR_ACTIVITY	0.184211	0.58491	0.24134	0.388232	1.21056	41	5	Bsg Cd47 Sirpa Baiap2 Vstm2l
GOBP_NEGATIVE_REGULATION_OF_EPITHELIAL_TO_MESENCHYMAL_TRANSITION	0.18435	0.584912	0.113787	-0.540942	-1.23496	22	10	Ldlrad4 Spred2 Ppp2ca Usf3 Dab2ip Pten Spred1 Mark1 Smad7 Dact3
GOBP_LIPOPROTEIN_METABOLIC_PROCESS	0.184666	0.585471	0.249247	0.303755	1.10364	107	20	Selenok Zdhhc23 Abhd12 Ctsd Nmt1 Dpm1 Pigp Porcn Gpaa1 Rab3gap1 Ppt1 Zdhhc13 Golga7 Atg12 Mttp Pigs Dpm3 Zdhhc6 Zdhhc12 Zdhhc5
GOBP_REGULATION_OF_PROTEIN_LOCALIZATION_TO_SYNAPSE	0.18543	0.587273	0.113313	-0.563244	-1.24345	18	12	Arhgap44 Mapt Prkcz Iqsec2 Gpc4 Dlg1 Gripap1 Abhd17b Dag1 Gpc6 Adam10 Rap1a
GOBP_POSITIVE_REGULATION_OF_CELLULAR_CARBOHYDRATE_METABOLIC_PROCESS	0.185841	0.587273	0.110122	-0.500044	-1.23008	32	14	Sorbs1 Slc25a12 Prkce Insr Ppargc1a Snca Irs2 Src Ppp4r3b Kat2b Irs1 Epm2aip1 Sirt1 Wdr5
GOMF_MOLECULAR_ADAPTOR_ACTIVITY	0.185904	0.587273	0.0968878	-0.36819	-1.12234	287	119	Frmd4a Sdcbp Magi3 Spata2 Shank2 Bicd1 Mapt Itsn1 Abi1 Homer2 Abi2 Pde4dip Ambra1 Ppp4r2 Sh3rf1 Ksr1 Sorbs1 Btrc Vti1a Pkp2 Cdc42se2 Rptor Flrt3 Stx3 Shank3 Dcaf7 Dlg1 Cul4a Cnot1 Ank2 Klhdc10 Gnb1 Sgtb Vti1b Sorbs2 Cul5 Dab2ip Crk Ecpas Anapc1 Spag9 Ap2b1 Mms19 Itsn2 Nck2 Sash1 Wwc1 Stx19 Grb10 Stx5a Akap9 Ap1g1 Crkl Dlgap4 Gnb5 Akap6 Stx12 Gab2 Fem1b Sptbn4 Appbp2 Atp1b3 Sun1 Cntln Mapk8ip3 Epb…
GOBP_CELL_CELL_JUNCTION_ASSEMBLY	0.18623	0.587273	0.102822	-0.424557	-1.19046	82	32	Ephb2 Tbcd Cdh8 Apc Pkp2 Rock2 Cdh11 Nphp4 Cdh12 Dlg1 Ank2 Tjp1 Tln2 Cdh18 Cdh10 Cntnap2 Pkn2 Cdh6 Gnpat Pkp4 Pak2 Rock1 Epb41l3 Afdn Ctnnd2 Cdh2 Pdcd6ip Jam3 Strn Myo1c Smad7 Arvcf
GOMF_PROTEOGLYCAN_BINDING	0.186235	0.587273	0.208955	0.484506	1.28671	18	5	Ctsb Ctsl Ptprs Lrp1 Agrn
GOCC_PLATELET_ALPHA_GRANULE_LUMEN	0.186275	0.587273	0.231127	0.41306	1.22743	33	9	Aldoa Clu Tex264 Gtpbp2 App Serpina3n Pdgfa Gas6 Pcyox1l
GOBP_MORPHOGENESIS_OF_A_BRANCHING_STRUCTURE	0.186308	0.587273	0.102449	-0.416163	-1.18154	96	27	Fgfr2 Greb1l Btrc Fgf1 Col4a1 Nrp1 Pkd1 Bcl11a Acvr1 Dlg1 Rere Ext1 Pgr Abl1 Csmd1 Ar Pkd2 Fem1b Setd2 Med1 Dag1 Pbx1 Kdm5b Lgr4 Gna13 Src Fgf10
GOBP_INTERLEUKIN_1_MEDIATED_SIGNALING_PATHWAY	0.186352	0.587273	0.112379	-0.565143	-1.23904	17	10	Plcb1 Map3k7 Egr1 Tollip Traf6 Vrk2 Il1r2 Rps6ka5 Otud4 St18
GOBP_POSITIVE_REGULATION_OF_MRNA_SPLICING_VIA_SPLICEOSOME	0.187251	0.58934	0.206588	0.468331	1.26795	19	9	Hspa8 Tra2a Rbm3 Snw1 Celf3 Rbmx Cirbp Snrnp70 Ncbp1
GOBP_POLYOL_METABOLIC_PROCESS	0.187429	0.58934	0.103197	-0.428555	-1.19265	77	32	Ip6k1 Mecp2 Synj1 Inpp5b Inpp4b Ip6k2 Ptk2b Tpi1 Gk5 Plcb1 Ppip5k1 Pten Mtmr7 Gk Angptl3 Itpka Inpp5a Nudt3 Acer3 Snca Ppip5k2 Inpp1 Ipmk Degs2 Itpk1 Inpp5j Sptlc2 Inpp4a Gpd2 Sgpp1 Ocrl Nudt10
GOBP_REGULATION_OF_MUSCLE_CELL_DIFFERENTIATION	0.187429	0.58934	0.103197	-0.427985	-1.19107	77	16	Fgfr2 Hdac9 Zeb1 Mapk14 Nrg1 Mecp2 Mef2c Bmpr2 Ankrd17 Nfatc3 Mtor Nln Pdgfb Yy1 Rbm4 Akap6
GOBP_NEGATIVE_REGULATION_OF_MITOTIC_CELL_CYCLE_PHASE_TRANSITION	0.187568	0.58934	0.100279	-0.404656	-1.17157	119	36	Inhba Babam2 Myo16 Wac Klhl22 Dync1li1 Apc Zwint Acvr1 Taok1 Dlg1 Uimc1 Taok3 Brsk1 Aven Rbl2 Gigyf2 Usp47 Cdc73 Pten Ctdspl Pkd2 Brcc3 Cdk5rap2 Babam1 Chmp4c Mrnip Mdm2 Ctdsp2 Prkdc Atm Blm Foxn3 Rb1 Pcid2 Rad17
GOMF_TRANSCRIPTION_COACTIVATOR_ACTIVITY	0.187822	0.589698	0.0968878	-0.376512	-1.14153	222	79	Sertad2 Ncoa2 Med13 Kmt2c Arid1b Dcaf6 Trim37 Ncoa6 Kdm5a Med27 Ppargc1b Prpf6 Srcap Trip11 Mrtfa Rere Nucks1 Kat6a Trim24 Ube3a Wwox Zzef1 Abl1 Ddx17 Mms19 Mta3 Sub1 Smarcc2 Sin3a Trerf1 Tacc1 Hipk2 Ncoa3 Brd4 Wwc1 Dyrk1a Mrtfb Brdt Npat Med23 Lpin2 Actn1 Smarca4 Med1 Med12l Actn4 Crebbp Ppargc1a Dtx1 Med14 Tada2a Jmy Zmiz1 Eny2 Phf2 Edf1 Park7 Arid1a Rnf14 Ube2l3 Gps2 Setd3 Kat2b Taf5l Pkn1 Cam…
GOBP_POSITIVE_REGULATION_OF_PATTERN_RECOGNITION_RECEPTOR_SIGNALING_PATHWAY	0.189081	0.593207	0.112379	-0.558655	-1.23717	19	5	Peli1 Pum2 Mfhas1 Ankrd17 Pja2
GOCC_P_BODY	0.189376	0.593552	0.103197	-0.428317	-1.18734	73	32	Dis3l2 Tnrc6c Caprin1 Rc3h1 Sqstm1 Ago1 Cnot1 Dcp1b Ythdf3 Xrn1 Pan3 Edc3 Ago2 Btbd1 Cpeb1 Cnot7 Ythdf2 Eif4e Rc3h2 Ubap2 Dcp1a Cnot2 Ddx6 Ago3 Lsm14a Trim71 Eif4enif1 Psma6 Tnrc6a Patl1 Ago4 Noct
GOBP_PROTEIN_LOCALIZATION_TO_LYSOSOME	0.189474	0.593552	0.237794	0.380835	1.20245	42	11	Cd81 Clu Sorl1 Hspa8 Atp13a2 Rtn4 Gcc2 M6pr Sort1 Lamtor4 Glmp
GOMF_ATPASE_BINDING	0.189781	0.594073	0.282013	0.327529	1.12517	71	10	Atp1b1 Wfs1 Selenos Atp1b2 Atp6v0a1 Derl1 Sdf2l1 Dnajc10 Syvn1 Tor1aip2
GOBP_RESPONSE_TO_INTERFERON_GAMMA	0.189944	0.594141	0.245042	0.353583	1.16649	52	5	Cx3cl1 Cd47 Actg1 Sirpa Gapdh
GOBP_REGULATION_OF_PHOSPHOLIPASE_C_ACTIVITY	0.190476	0.595025	0.111463	-0.547179	-1.23143	20	7	Bicd1 P2ry12 Gnaq Abl2 Htr2a Htr2b Abl1
GOBP_DNA_DEALKYLATION	0.190728	0.595025	0.111463	-0.561534	-1.23968	18	6	Fto Tet3 Tet2 Usp9x Usp7 Mpg
GOBP_EPITHELIAL_STRUCTURE_MAINTENANCE	0.190871	0.595025	0.208955	0.490587	1.23679	16	5	Ldb2 Serpina3n Pbld1 Crocc Rbp4
GOBP_REGULATION_OF_INFLAMMATORY_RESPONSE_TO_ANTIGENIC_STIMULUS	0.191057	0.595025	0.206588	0.462624	1.25822	20	6	Selenos Plk2 Cd81 Psma1 Btk Psmb4
GOBP_REGULATION_OF_LONG_TERM_SYNAPTIC_POTENTIATION	0.191176	0.595025	0.227987	0.410171	1.21885	33	7	Prnp Nsg1 Cyp46a1 Shisa7 Lgmn Calb1 App
GOBP_CALCIUM_MEDIATED_SIGNALING	0.191183	0.595025	0.249247	0.307978	1.10067	110	12	Prnp Atp1b1 Selenok Adgrb2 Atp2a2 Itpr1 Grin2b Tmbim4 Adgrl1 Calm1 Bcap31 Slc8a2
GOBP_HOMOPHILIC_CELL_ADHESION_VIA_PLASMA_MEMBRANE_ADHESION_MOLECULES	0.191218	0.595025	0.249247	0.305097	1.11828	99	11	Bsg Clstn1 Celsr2 Clstn3 Pcdh1 Ptprg Pcdh20 Vstm2l Cdh4 Celsr3 Pcdh17
GOMF_CAMP_BINDING	0.191601	0.595333	0.110565	-0.561057	-1.23009	17	8	Pde4b Pde4d Rapgef2 Hcn1 Prkar2a Pde2a Rapgef4 Prkar1a
GOBP_ESTABLISHMENT_OF_SPINDLE_ORIENTATION	0.191744	0.595333	0.111463	-0.558005	-1.23573	19	8	Pafah1b1 Dctn1 Fbxw11 Clasp1 Mcph1 Cdk5rap2 Map4 Fgf10
GOBP_OLEFINIC_COMPOUND_METABOLIC_PROCESS	0.191781	0.595333	0.271289	0.333854	1.1359	67	10	Cyp46a1 Dkk3 Abhd12 Rdh14 Ttr Dhrs7 Faah Stard3 Gpx4 Fads1
GOBP_MRNA_CLEAVAGE	0.192053	0.595333	0.111011	-0.559191	-1.2345	18	12	Cpsf6 Pcf11 Cpsf7 Fip1l1 Cstf2 Nudt21 Cstf2t Polr2i Cpsf3 Tut1 Cpsf4 Cpsf4l
GOBP_CARDIAC_VENTRICLE_DEVELOPMENT	0.192263	0.595333	0.103197	-0.436583	-1.19402	65	17	Fgfr2 Robo2 Nrg1 Robo1 Greb1l Nsd2 Mef2c Bmpr2 Tgfbr3 Pkp2 Rbpj Trip11 Acvr1 Ap2b1 Kcnk2 Zfpm1 Lmo4
GOMF_PDZ_DOMAIN_BINDING	0.192263	0.595333	0.103197	-0.436899	-1.19442	64	25	Erc1 Grid2 Grik2 Crim1 Snta1 Ccdc88c Tgfbr3 Plekha1 Prkn Cadm1 Nsf Acvr2a Cacng3 Rps6kb1 Exoc4 Rapgef2 Slc22a5 Pten Dock4 Shisa6 Gng12 Sntb1 Cxadr Nlgn1 Lnx1
GOBP_MAINTENANCE_OF_PROTEIN_LOCATION	0.192308	0.595333	0.287857	0.320688	1.11769	75	17	Hspa5 Sorl1 Rer1 Kdelr1 Vps13a Gpaa1 Flna Insig2 Tmsb10 Nbl1 Os9 Dzip1 Syne1 Kdelr2 Sri Cdk5 Tmsb15b1
GOBP_REGULATION_OF_PHOSPHOLIPASE_ACTIVITY	0.192982	0.596982	0.10714	-0.495916	-1.23108	33	13	Fgfr2 Bicd1 Prkcz P2ry12 Gnaq Abl2 Htr2a Htr2b Abl1 Angptl3 Rasgrp1 Snca Gna13
GOBP_NEGATIVE_REGULATION_OF_UBIQUITIN_DEPENDENT_PROTEIN_CATABOLIC_PROCESS	0.193309	0.597383	0.106323	-0.47792	-1.21703	40	19	Sdcbp Ogt Wac Tlk2 N4bp1 Fhit Usp7 Hipk2 Rybp Rpl5 Styx Park7 Csnk2a2 Mtm1 Taf1 Sufu Map1a Smarcc1 Usp14
GOBP_CELLULAR_RESPONSE_TO_CAMP	0.193396	0.597383	0.222056	0.420395	1.23113	30	3	Hspa5 Penk App
GOBP_POSITIVE_REGULATION_OF_RNA_SPLICING	0.194313	0.597946	0.222056	0.410543	1.2286	32	8	Srsf5 Hspa8 Tra2a Rbm3 Slc38a2 U2af2 Snw1 Celf3
GOBP_DEVELOPMENTAL_GROWTH	0.194361	0.597946	0.0934449	-0.356722	-1.10327	412	143	Fgfr2 Cdkl5 Fto Rims2 Mapk14 Wasf1 Dscam Rims1 Mapt Slit1 Prkcz Rasal1 Fmn1 Rnf157 Nedd4l Cyfip1 Shtn1 Mef2c Bmpr2 Tgfbr3 Fgf1 Map1b Slc4a10 Smurf1 Plekha1 Prkn Rbpj Pik3ca Ybx3 Gsk3b Pafah1b1 Cttn Nrp1 Dclk1 Nrp2 Ttc8 Stk3 Bcl11a Flrt3 Atp8a2 Chst11 Fgf13 Plec Tbl1xr1 Usp9x Large1 Ext1 Sema6d Rps6kb1 Ptpn12 Mex3c Ube3a Slc23a2 Plcb1 Sorbs2 Jarid2 Insr Nrcam Mtor D130043K22Rik Raph1 Cacng7 Tnks2 …
GOBP_REGULATION_OF_OXIDATIVE_STRESS_INDUCED_INTRINSIC_APOPTOTIC_SIGNALING_PATHWAY	0.194667	0.597946	0.110565	-0.525263	-1.21545	24	12	Sfpq Parp1 Prkn Sod1 Ubqln1 Htra2 Park7 Nme5 Nono Sod2 Pink1 Sirt1
GOBP_REGULATION_OF_SYSTEM_PROCESS	0.194699	0.597946	0.0940503	-0.365877	-1.11699	298	113	Kcnn2 Inhba Thrb Fgf12 Mlip Chrna7 Fto Rims2 Asb3 Pde4b Sgk1 Nr4a1 Rims1 Slc8a3 Stk39 Kcnj3 Prkcz Grin1 Asic2 Mecp2 Thra Snta1 Nr4a3 Cacna2d1 Bmpr2 Parp1 Slc25a12 Ppp1r12b Pkp2 Kcnb2 Rock2 Camk2b Coro2b Cttn Gls Pde4d Rab8b Celf4 Shank3 Fgf13 Ptk2b Unc13b Dlg1 Zfhx2 Cry2 Ank2 Rps6kb1 Dmd Htr2a Jarid2 Mgll Abl1 Wasf3 Pdgfb Ywhae Slc22a5 Tppp Camk2g Sod1 Pten Yy1 Chrm3 Akap9 Mef2a Dlgap4 Akap6 Sptb…
GOBP_VENTRICULAR_CARDIAC_MUSCLE_TISSUE_DEVELOPMENT	0.194702	0.597946	0.110122	-0.518706	-1.21136	25	5	Fgfr2 Nrg1 Tgfbr3 Pkp2 Rbpj
GOCC_CATENIN_COMPLEX	0.194702	0.597946	0.110122	-0.540778	-1.22649	21	10	Cdh8 Apc Cdh11 Cdh12 Ctnna2 Cdh18 Cdh10 Cdh6 Apc2 Cdh2
GOBP_REGULATION_OF_DNA_TEMPLATED_TRANSCRIPTION_IN_RESPONSE_TO_STRESS	0.194737	0.597946	0.234393	0.379268	1.19751	42	5	Hspa5 Tmbim6 Atf6b Mt3 Chd6
GOBP_REGULATION_OF_DNA_METABOLIC_PROCESS	0.19532	0.597946	0.0937465	-0.365456	-1.11696	305	105	Npas2 Hnrnpa2b1 Hnrnpu Rnf169 Ylpm1 Babam2 Mecp2 Ppp4r2 Nsd2 Hdac8 Mapk1 Pak3 Bmpr2 Parp1 Spire1 Fmn2 Hmbox1 Tnks Eya3 Tent4b Rlf Pik3ca Slf2 Smg6 Parg Klhl15 Trp53bp1 Fam168a Ptk2b Trip12 Cul4a Slf1 Usp9x Kmt2a Ino80 Uimc1 Nucks1 Prkcg Cebpg Xrn1 Hnrnpc Usp7 Mbtd1 Atr Tnks2 Mms19 Sub1 Pdgfb Kcnk2 Mbd2 Yy1 Ep400 Tfrc Gins2 Smchd1 Pogz Map3k4 Setd2 Brcc3 Jade3 Ppargc1a Rnf8 Polq Rad51 Smg5 Ube2n T…
GOBP_REGULATION_OF_MUSCLE_ORGAN_DEVELOPMENT	0.195767	0.597946	0.109684	-0.544739	-1.22594	20	12	Mef2c Ybx3 Acvr1 Rps6kb1 Sfmbt1 Luc7l Mrtfb Mtm1 Mtpn Creb1 Sirt2 Prkaa1
GOBP_TELENCEPHALON_GLIAL_CELL_MIGRATION	0.195767	0.597946	0.109684	-0.544036	-1.22436	20	8	Srgap2 Pafah1b1 P2ry12 Dab2ip Bmerb1 Dab1 Sun1 Zmiz1
GOCC_MYOSIN_COMPLEX	0.195767	0.597946	0.109684	-0.517275	-1.21672	26	6	Myo9a Myo16 Myh10 Myo5a Myo6 Myo1d
GOBP_EMBRYONIC_PLACENTA_DEVELOPMENT	0.195813	0.597946	0.105125	-0.470263	-1.20454	41	14	Fgfr2 Ggnbp2 Mapk1 Fbxw8 Rbpj Stk3 Pkd1 Bptf Pdgfb Pkd2 Setd2 Med1 Senp2 Birc6
GOBP_ENDOPLASMIC_RETICULUM_TUBULAR_NETWORK_ORGANIZATION	0.195833	0.597946	0.206588	0.48462	1.25086	17	6	Arl6ip1 Rtn4 Atl1 Rab3gap1 Lnpk Tmem33
GOBP_DIGESTIVE_SYSTEM_PROCESS	0.196054	0.597946	0.105125	-0.480425	-1.22302	39	12	Sgk1 Stk39 Npr3 Slc22a5 Ireb2 Chrm3 Copa Wnk1 Snx10 Hip1r Fgf10 Scarb1
GOBP_NEGATIVE_REGULATION_OF_CHEMOTAXIS	0.196054	0.597946	0.105125	-0.482407	-1.22031	36	7	Robo2 Angpt2 Robo1 Slit1 Nrp1 Dusp3 Sema6d
GOBP_ACTIVIN_RECEPTOR_SIGNALING_PATHWAY	0.196078	0.597946	0.10882	-0.513127	-1.2166	27	5	Inhba Bmpr2 Ski Acvr2a Acvr1
GOMF_CIS_TRANS_ISOMERASE_ACTIVITY	0.196078	0.597946	0.224966	0.408667	1.21438	33	8	Fkbp2 Ppib Ppia Ppid Ppil4 Degs1 Fkbp14 Fkbp7
GOBP_EPITHELIAL_TUBE_MORPHOGENESIS	0.196242	0.597946	0.0949752	-0.379765	-1.14033	188	51	Fgfr2 Greb1l Fmn1 Mef2c Klhl3 Btrc Fgf1 Ski Rbpj Mib1 Col4a1 Opa1 Nrp1 Stk3 Pkd1 Acvr1 Dlg1 Ext1 Arhgap35 Kdm2b Pgr Rala Abl1 Csmd1 Ar Lmo4 Traf6 Pkd2 Setd2 Med1 Dag1 Dlc1 Tulp3 Pbx1 Kdm5b Tsc1 Mical2 Lgr4 Gna13 Mthfd1 Cc2d2a Src Fgf10 Deaf1 Ryr2 Ccm2 Ahi1 Sirt6 Sufu Trim71 Luzp1
GOBP_UROGENITAL_SYSTEM_DEVELOPMENT	0.196281	0.597946	0.0943564	-0.377664	-1.1395	200	72	Fgfr2 Robo2 Angpt2 Traf3ip2 Zbtb16 Greb1l Ephb2 Itga8 Fmn1 Nf1 Mef2c Klhl3 Fgf1 Col4a1 Nrp1 Ttc8 Pkd1 Acvr1 Dlg1 Nfia Ext1 Ube3a Pygo1 Rpgrip1l Ap2b1 Pdgfb Fbn1 Ar Pten Egr1 Tiparp Kirrel3 Pkd2 Crkl Cyp7b1 Fem1b Wdpcp Glis2 Pbx1 Tsc1 Basp1 Srd5a1 Lgr4 Arl3 Nup160 Cc2d2a Fgf10 Dtnbp1 Sgpl1 Ptcd2 Nup107 Plag1 Ahi1 Smad7 Pkd1l3 Smad1 Magi2 Apaf1 Akr1b3 Pou3f3 Lrrk2 C1galt1 Acat1 Frs2 Slit2 Nup85 Cnt…
GOMF_UBIQUITIN_LIKE_PROTEIN_BINDING	0.196526	0.598257	0.0972151	-0.404631	-1.17241	110	49	Tom1l2 Faf1 Dcun1d2 Gga2 Usp25 Prkn Tab2 Nploc4 Ubap1 Dcun1d4 Sqstm1 N4bp1 Sobp Jarid2 Stam Ubxn11 Nedd4 Ddi2 Rnf185 Tollip Rnf111 Simc1 Ilrun Rnf8 Ube2n Ascc2 Uspl1 Cuedc1 Ubr5 Mdm2 Nbr1 Sirt2 Tsg101 Rnf19b Mvb12b Sprtn Plaa Stam2 Dcun1d3 Dcun1d1 Tom1l1 Smarcad1 Smad3 Rnf4 Tab3 Gga3 Ube2a Ubxn7 Ikbkg
GOMF_PASSIVE_TRANSMEMBRANE_TRANSPORTER_ACTIVITY	0.196923	0.599034	0.0937465	-0.369438	-1.12448	261	100	Kcnn2 Kcnt2 Chrna7 Atp5l Cacnb4 Gabra4 Grid2 Grik2 Kcnj3 Gabrg3 Kcnh7 Grin1 Lrrc8d Asic2 Nalcn Mcu Cacna2d1 Clcn2 Cacna1b Gria3 Kcnb1 Gabrb2 Gabrb3 Kcnb2 Kcnd2 Slc24a4 Kcnh1 Pkd1 Kcnk10 Cacng8 Ptk2b Cacng3 Pex5l Ano4 Unc80 Kcnq5 Itpr2 Cul5 Pkd2l2 Trpc4 Gabrb1 Tmem120b Cacng7 Kcna4 Trpm3 Trpc6 Trpc5 Cacna1i Kcnk9 Kcnk2 Kcnj6 Atp5b Tmem150c Kcnh5 Kcnc2 Hcn1 Trpm7 Kcnip4 Kcnj13 Tmem175 Gria2 Pkd2 Ra…
GOBP_NEGATIVE_REGULATION_OF_POTASSIUM_ION_TRANSPORT	0.197351	0.599901	0.10925	-0.557124	-1.22994	18	6	Stk39 Nedd4l Ptk2b Htr2a Crbn Bin1
GOBP_PROTEIN_TETRAMERIZATION	0.197867	0.601036	0.10208	-0.439311	-1.19158	61	24	Cpsf6 Grin1 Gls Stk3 Pkd1 Crtc3 Acaca Farsb Trpm3 Hcn1 Trpm7 Pkd2 Acot13 Appl2 Ryr1 Evl Snca Cpsf7 Ryr3 Crtc1 Sod2 Homer1 Nudt21 Trpm4
GOBP_CLATHRIN_DEPENDENT_ENDOCYTOSIS	0.198276	0.601726	0.104344	-0.469185	-1.20178	41	19	Snap91 Itsn1 Dnajc6 Fchsd2 Aak1 Fcho2 Ap2b1 Itsn2 Picalm Hip1r Tnk2 Ap2s1 Inpp5f Hip1 Pik3cb Dnm2 Gpr107 Btbd8 Lmbrd1
GOBP_CARDIAC_MUSCLE_CELL_MEMBRANE_REPOLARIZATION	0.198381	0.601726	0.202072	0.447445	1.23367	21	4	Atp1b1 Atp1a1 Scn1b Flna
GOBP_NEGATIVE_REGULATION_OF_ION_TRANSMEMBRANE_TRANSPORT	0.198556	0.601752	0.102822	-0.446135	-1.18933	55	17	Hecw2 Hecw1 Stk39 Ephb2 Nedd4l Prkce Thada Crbn Ywhae Nedd4 Sestd1 Pkd2 Gnb5 Commd1 Bin1 Fmr1 Ubqln1
GOMF_PHOSPHATIDIC_ACID_BINDING	0.198675	0.601752	0.10882	-0.555571	-1.22651	18	8	Opa1 Rapgef2 Mapkap1 Sestd1 Pitpnc1 Commd1 Gramd1b Mark1
GOBP_REGULATION_OF_MRNA_CATABOLIC_PROCESS	0.199143	0.602735	0.0956031	-0.396757	-1.16492	139	36	Fto Dis3l2 Tnrc6c Mapk14 Hnrnpu Traf3ip2 Celf1 Pum2 Rc3h1 Tent5d Nbas Tent4b Rock2 Ybx3 Cnot6l Cnot1 Dcp1b Ythdf3 Hnrnpc Elavl1 Larp4b Cacng7 Gigyf2 Mettl16 Pan3 Casc3 Syncrip Tardbp Ago2 Fmr1 Rock1 Cnot7 Ythdf2 Rbm10 Zc3h14 Elavl4
GOBP_NEGATIVE_REGULATION_OF_MITOTIC_CELL_CYCLE	0.199364	0.602968	0.0949752	-0.387459	-1.14695	157	55	Inhba Tom1l2 Babam2 Myo16 Wac Klhl22 Dync1li1 Apc Brinp2 Zwint Heca Acvr1 Taok1 Dlg1 Uimc1 Taok3 Brsk1 Aven Rbl2 Gigyf2 Usp47 Abl1 Cdc73 Pten Ctdspl Brinp1 Pkd2 Ptpn3 Brcc3 Cdk5rap2 Babam1 Chmp4c Msh2 Mrnip Mdm2 Ctdsp2 Stk33 Prkdc Atm Blm Foxn3 Rb1 Pcid2 Rad17 Ccng1 Ythdc2 Dcun1d3 Nabp2 Atf2 Tpr Tom1l1 Btg2 Tipin Rfwd3 Fzr1
GOMF_CYTOSKELETAL_ANCHOR_ACTIVITY	0.199734	0.603287	0.10882	-0.554744	-1.22851	19	12	Sdcbp Bicd1 Abi2 Ank2 Sorbs2 Nck2 Sptbn4 Epb41l3 Ank1 Gas2 Nck1 Map1a
GOMF_POLYUBIQUITIN_MODIFICATION_DEPENDENT_PROTEIN_BINDING	0.199756	0.603287	0.103197	-0.45398	-1.18717	48	19	Rnf169 Babam2 Otud7b Tab2 Nploc4 Zranb1 Sqstm1 Uimc1 Otud7a Ufd1 Brcc3 Ubqln1 Rad18 Zbtb1 Mindy2 Vcp Sprtn Agl Eps15
GOBP_NEURON_APOPTOTIC_PROCESS	0.199907	0.603307	0.249247	0.280372	1.08904	170	25	Hspa5 Prnp Wfs1 Faim2 Cx3cl1 Tyro3 Vstm2l Hdgf Lgmn Bax App Gapdh Grn Mt3 Hyou1 Ppt1 Tnfrsf21 Coro1a Slc1a1 Arrb2 Nae1 Bhlhb9 Fam162a Hsp90ab1 Bace1
GOBP_GMP_METABOLIC_PROCESS	0.200265	0.603956	0.108394	-0.532255	-1.21512	22	6	Magi3 Cask Dlg1 Adk Ppat Dlg2
GOCC_HISTONE_DEACETYLASE_COMPLEX	0.200935	0.60554	0.100279	-0.431801	-1.18618	67	19	Hdac9 Phf12 Tbl1x Kdm3b Rbbp4 Hdac8 Srcap Tbl1xr1 Rere Jmjd1c Mta3 Sin3a Trerf1 Phf21a Ep400 Brms1l Sinhcaf Rcor3 Sap130
GOBP_REGULATION_OF_OSTEOBLAST_DIFFERENTIATION	0.201632	0.607206	0.0999277	-0.427054	-1.17714	69	11	Fgfr2 Crim1 Nell1 Mef2c Zhx3 Bmpr2 Runx2 Ski Acvr2a Acvr1 Fbn2
GOBP_REGULATION_OF_CELLULAR_RESPONSE_TO_HEAT	0.2021	0.607783	0.10714	-0.557338	-1.22193	17	12	Mapt Gsk3b Dnajc7 Mtor Atr Crebbp Chordc1 Atm Dnajb6 Sirt1 Mapkapk2 Ep300
GOBP_NEGATIVE_REGULATION_OF_CELL_SUBSTRATE_ADHESION	0.202247	0.607783	0.103958	-0.490863	-1.22763	34	21	Angpt2 Bcas3 Rasa1 Tbcd Cask Nf1 Clasp2 Coro2b Nf2 Coro1c Pten Ajap1 Actn4 Dlc1 Map4k4 Src Gcnt2 Pik3r1 Dmtn Dusp22 Nexmif
GOBP_MORPHOGENESIS_OF_AN_EPITHELIAL_SHEET	0.202276	0.607783	0.104733	-0.496256	-1.22076	32	10	Tmeff2 Arhgap12 Clasp2 Flrt3 Mrtfa Arhgap35 Mtor Pten Clasp1 Dag1
GOBP_CELLULAR_RESPONSE_TO_CALCIUM_ION	0.202532	0.607783	0.252961	0.329208	1.13567	61	7	Hspa5 Syt4 Syt11 Cpne6 Smpd1 Lgmn Syt5
GOBP_VENTRICULAR_CARDIAC_MUSCLE_TISSUE_MORPHOGENESIS	0.202649	0.607783	0.107554	-0.537746	-1.21962	21	5	Fgfr2 Nrg1 Tgfbr3 Pkp2 Rbpj
GOBP_RESPONSE_TO_COCAINE	0.202703	0.607783	0.2114	0.413897	1.20736	29	5	Hspa5 Smpd1 Drd5 Slc1a1 Hsp90ab1
GOBP_BONE_DEVELOPMENT	0.202835	0.607783	0.0956031	-0.400431	-1.15934	119	50	Fgfr2 Mmp16 Mapk14 Zbtb16 Abi1 Dym Nsd2 Mef2c Bmpr2 Runx2 Ptger4 Ski Pafah1b1 Bbx Trip11 Ext1 Xylt1 Ghr Fbn1 Zfpm1 Epyc Ttc9 Mcph1 Snx10 Pls3 Tmem38b Med1 Tulp3 Ryr1 Papss2 Srd5a1 Pip4k2a Src Rpl13 Nab1 Ift80 Pappa2 Smad1 Prpsap2 Ptpn11 Ranbp3l Foxn3 Mef2d Sbds Mbtps2 Csgalnact1 Chsy1 Atf2 Sema4d Pdgfc
GOBP_GANGLIOSIDE_METABOLIC_PROCESS	0.203187	0.608109	0.197822	0.436839	1.23175	23	6	St8sia3 Abca2 B4galnt1 Neu1 St3gal5 Hexa
GOCC_INTERMEDIATE_FILAMENT_CYTOSKELETON	0.203233	0.608109	0.0988903	-0.422048	-1.16936	72	15	Shank2 Bcas3 Dtna Tlk2 Pkp2 Krt12 Pja2 Prkce Nrp1 Smg7 Plec Clip1 Sestd1 Pkn2 Dst
GOBP_REGULATION_OF_CELLULAR_RESPONSE_TO_VASCULAR_ENDOTHELIAL_GROWTH_FACTOR_STIMULUS	0.204724	0.611905	0.106323	-0.555922	-1.21883	17	6	Robo1 Adamts3 Dab2ip Jcad Myo1c Pik3cb
GOBP_SKIN_DEVELOPMENT	0.204793	0.611905	0.0949752	-0.39999	-1.15874	120	27	Fgfr2 Inhba Traf3ip2 Eda Pip5k1a Nf1 Stmn1 Rbpj Rock2 Cdh11 Pkd1 Atp8a2 Plec Ap3b1 Ext1 Nom1 Ncoa3 Grhl1 Rock1 Med1 Ash1l Ryr1 Intu Lgr4 Lats1 Nsun2 Fgf10
GOBP_PYRIMIDINE_CONTAINING_COMPOUND_METABOLIC_PROCESS	0.205219	0.612475	0.0999277	-0.440243	-1.18684	58	16	Nme7 Dpyd Tet3 Mapk1 Tet2 Crmp1 Mtor Uck2 Aldh6a1 Tpk1 Nme5 Ak3 Ctps2 Dpysl3 Tk2 Erh
GOBP_HEMATOPOIETIC_PROGENITOR_CELL_DIFFERENTIATION	0.205275	0.612475	0.0978773	-0.425458	-1.18322	76	30	Inhba Slc8a3 Fnip1 Wdr7 Slc7a6os Eml1 Tent2 Ap3b1 Ext1 Pygo1 Sipa1l3 Prrc2c Abl1 Sin3a Adar Sos2 Ptprz1 Ythdf2 Pus7 Jam3 Dhtkd1 Mllt3 Zbtb1 Prkdc Nudt21 Xrcc5 Sbds Wdr38 Agpat5 Itch
GOMF_SMAD_BINDING	0.206161	0.614375	0.0995791	-0.435409	-1.17874	59	28	Tcf12 Ldlrad4 Tgfbr3 Parp1 Smurf1 Ski Acvr1 Usp9x Smurf2 Drosha Hipk2 Yy1 Mef2a Rnf111 Zmiz1 Ppm1a Smad7 Smad1 Magi2 Ranbp3l Axin1 Skil Tgfbr1 Smad3 Trim33 Pmepa1 Purb Smad9
GOBP_ACTIVATION_OF_PROTEIN_KINASE_B_ACTIVITY	0.206391	0.614375	0.10673	-0.527693	-1.20925	23	8	Nrg1 Prkcz Fgf1 Ccdc88a Osbpl8 Insr Mtor Pdgfb
GOMF_DYNEIN_COMPLEX_BINDING	0.206391	0.614375	0.10673	-0.553441	-1.22562	19	6	Bicd1 Apc Pafah1b1 Fbxw11 Fmr1 Snca
GOBP_REGULATION_OF_TELOMERE_MAINTENANCE	0.206697	0.614375	0.0978773	-0.421173	-1.16694	72	15	Hnrnpa2b1 Hnrnpu Ylpm1 Hdac8 Mapk1 Parp1 Hmbox1 Tnks Tent4b Smg6 Xrn1 Hnrnpc Usp7 Atr Tnks2
GOBP_PRESYNAPTIC_ENDOCYTOSIS	0.206704	0.614375	0.234393	0.34913	1.1518	52	12	Syp Slc17a7 Actg1 Canx Sh3gl1 Actb Nlgn2 4932438A13Rik Nlgn3 Syt5 Vamp2 Tor1a
GOMF_LYASE_ACTIVITY	0.20686	0.614375	0.0934449	-0.393509	-1.15229	135	37	Xrcc6 Ggact Hmgcll1 Adcy8 Gmds Hacd4 Gucy1a2 Adcy1 Adcy2 Adcy9 Polb Pam Ptgis Tpi1 Cry2 Me3 Gucy1b1 Clybl Bckdha Phykpl Aco2 Ireb2 Echdc1 Mgst3 Azin2 Amd1 Hsd17b4 Chac2 Polq Pdxdc1 Pisd Park7 Uxs1 Hadha Tsen34 Sgpl1 Echs1
GOBP_ADAPTIVE_THERMOGENESIS	0.206935	0.614375	0.0959207	-0.410108	-1.16697	97	32	Ogt Hnrnpu Esrrg Ip6k1 Plcl2 Thra Rheb Npr3 Apc Dock7 Ehmt1 Rbpj Nova2 Ppargc1b Thada Ksr2 Lnpep Grb10 Acot13 Acsl1 Appl2 Ppargc1a Lgr4 Alms1 Elovl6 Igf1r Zfp423 Sirt6 Abhd6 Lpin1 Rb1 Dync1h1
GOBP_FATTY_ACID_DERIVATIVE_BIOSYNTHETIC_PROCESS	0.207207	0.614749	0.208955	0.412643	1.2037	29	7	Tecr Acsl3 Ggt7 Hsd17b12 Ppt1 Acsl4 Acsl5
GOBP_POSITIVE_REGULATION_OF_INSULIN_SECRETION_INVOLVED_IN_CELLULAR_RESPONSE_TO_GLUCOSE_STIMULUS	0.207723	0.615793	0.106323	-0.552938	-1.22451	19	6	Adcy8 Oxct1 Osbp Vsnl1 Ppp3cb Mpc2
GOBP_SYNAPTIC_TRANSMISSION_GLUTAMATERGIC	0.207852	0.615793	0.0975449	-0.422957	-1.17248	73	35	Grm3 Grid2 Grik2 Cdh8 Grm7 Nf1 Mef2c Dgki Prkn Atad1 Shank3 Cacng8 Ptk2b Cacng3 Unc13b Ext1 Dgkz Htr2a Cacng7 Stxbp1 Kmo Gria2 Grm5 Als2 Napb Cdh2 Tnr Unc13a Nlgn1 Dtnbp1 Nrxn1 Unc13c Grid1 Homer1 Napa
GOMF_TRANSCRIPTION_FACTOR_BINDING	0.208459	0.616761	0.0894367	-0.352166	-1.09172	458	143	Tfdp2 Thrb Hdac9 Fhl2 Tcf12 Ncoa2 Mapk14 Nr4a1 Hnrnpu Med13 Hira Bcas3 Rora Phf12 Faf1 Zbtb16 Nfat5 Kat6b Tle1 Tbl1x Rbfox2 Thra Pias1 Kctd1 Ncoa6 Mef2c Nr4a3 Hdac8 Mtf2 Runx2 Parp1 Ptma Ehmt1 Ski Rbpj Gsk3b Ywhaz Ppargc1b Prpf6 Arnt2 Ttc8 Trp53bp1 Rptor Crtc3 Nfatc3 Kdm4c Trip12 Cnot1 Cry2 Nfia Txlng Nfyb Suz12 Nucks1 Apbb2 Cebpg Kat6a Trim24 Bdp1 Pgr Uhrf2 Jmjd1c Nsd1 Pias2 Mtor Ccnt1 Ywhah Znh…
GOBP_ORGANIC_HYDROXY_COMPOUND_BIOSYNTHETIC_PROCESS	0.20878	0.616761	0.249247	0.27743	1.04732	142	29	Slc24a5 Hmgcr Cyp46a1 Dkk3 Por Abca2 Isyna1 Osbpl6 Plpp6 Msmo1 Ebp Insig2 Got1 Pts Scap Sqle Trpc1 Ippk Erg28 Mbtps1 Fdps Osbpl9 Nsdhl Abcd3 Pdxk Ctns Cyb5r1 Mas1 Sc5d
GOBP_POSITIVE_REGULATION_OF_CARBOHYDRATE_METABOLIC_PROCESS	0.209046	0.616761	0.100633	-0.448322	-1.17142	49	28	Sorbs1 Slc25a12 Prkce Prkaa2 Htr2a Insr Pdgfb Nfkb1 Gapdhs Zbtb20 Ppargc1a Snca Irs2 Src Ppp4r3b Kat2b Irs1 Epm2aip1 Prkaa1 Sirt1 Arnt Wdr5 Psen1 Gpd1 Ddb1 Slc4a4 Egf Entpd5
GOBP_TELOMERE_ORGANIZATION	0.20915	0.616761	0.0937465	-0.398127	-1.15334	120	42	Xrcc6 Hnrnpa2b1 Hnrnpu Ylpm1 Nsmce2 Hdac8 Mapk1 Parp1 Hmbox1 Tnks Tent4b Smg6 Xrn1 Hnrnpc Usp7 Atr Tnks2 Dot1l Rpa1 Zfp827 Map3k4 Smc5 Rad51 Smg5 Terf2 Src Prkdc Sirt6 Atm Naf1 Cct4 Wrn Sirt2 Blm Ccne2 Xrcc5 Atrx Smarcal1 Zfp365 Rfc1 Stn1 Nabp2
GOBP_POSITIVE_REGULATION_OF_MITOCHONDRIAL_FISSION	0.209272	0.616761	0.105521	-0.552629	-1.22002	18	10	Mcu Spire1 Prkn Ddhd2 Rala Ddhd1 Vps35 Fis1 Pink1 Bnip3
GOBP_ESTABLISHMENT_OF_EPITHELIAL_CELL_POLARITY	0.209333	0.616761	0.10592	-0.520827	-1.20519	24	10	Frmd4a Myo9a Cyth3 Cyth1 Ttc8 Sipa1l3 Clasp1 Cdc42 Fat1 Frmd4b
GOBP_TUBULIN_DEACETYLATION	0.209549	0.616761	0.105521	-0.530582	-1.21131	22	12	Mapt Prkaa2 Kat14 Tppp Fry Tada2a Zzz3 Dr1 Sirt2 Yeats2 Prkaa1 Wdr5
GOBP_POSITIVE_REGULATION_OF_DNA_METABOLIC_PROCESS	0.209916	0.616761	0.0916795	-0.377538	-1.12892	179	62	Npas2 Hnrnpa2b1 Babam2 Mecp2 Nsd2 Mapk1 Pak3 Parp1 Spire1 Fmn2 Hmbox1 Tnks Eya3 Slf2 Trp53bp1 Fam168a Ptk2b Slf1 Usp9x Uimc1 Prkcg Cebpg Usp7 Mbtd1 Atr Tnks2 Mms19 Pdgfb Ep400 Tfrc Gins2 Smchd1 Pogz Map3k4 Brcc3 Ppargc1a Rnf8 Rad51 Ube2n Terf2 Babam1 Msh2 Arid2 Mrnip Src Fgf10 Igf1r Prkdc Sirt6 Atm Naf1 Hmces Cct4 Wrn Ercc6 Xrcc5 Paxip1 Atrx Otud4 Actr2 Spidr Sirt1
GOBP_MUSCLE_STRUCTURE_DEVELOPMENT	0.209939	0.616761	0.0894367	-0.356703	-1.09801	349	109	Fgfr2 Hdac9 Fhl2 Tcf12 Zeb1 Plekhm3 Jph1 Mapk14 Nrg1 Nr4a1 Hnrnpu Hira Rora Adam12 Hivep3 Itga8 Mecp2 Nebl Nf1 Mef2c Ripor2 Bmpr2 Tgfbr3 Rcan1 Pkp2 Ski Rbpj Tanc1 Ankrd17 Rnf165 Ybx3 Fhod3 Foxk1 Tmod2 Kcnh1 Fktn Nfatc3 Mrtfa Acvr1 Plec Zfp609 Large1 Nr1d2 Ank2 Rps6kb1 Dmd Mbnl1 Plcb1 Sfmbt1 Ifrd1 Sorbs2 Mtor Luc7l Spag9 Nln Ddx17 Pdgfb Neurl1a Pou6f1 Cdon Zfpm1 Ldb3 Smyd3 Egr1 Yy1 Rbm4 Sgcz Mef2a…
GOMF_CYTOSKELETAL_MOTOR_ACTIVITY	0.210162	0.616761	0.0968878	-0.418945	-1.16136	73	21	Kif1c Myo9a Dnah9 Dync1i1 Myo16 Myh10 Kif1b Kif16b Kif1a Myo5a Myo6 Klc1 Appbp2 Kif5a Myo1d Kif3c Kif21b Kif13a Myo1c Kif24 Pin1
GOBP_PROTEIN_LOCALIZATION_TO_MICROTUBULE	0.21025	0.616761	0.104733	-0.561934	-1.21966	16	7	Hnrnpu Abhd17c Abhd17b Diaph1 Mapre2 Mapre3 Mid1
GOBP_SENSORY_PERCEPTION_OF_SMELL	0.210386	0.616761	0.105521	-0.550793	-1.21976	19	4	Ubr3 Olfr239 Slc24a4 Ttc8
GOBP_RNA_EXPORT_FROM_NUCLEUS	0.210405	0.616761	0.0968878	-0.421745	-1.16672	71	29	Cpsf6 Nup93 Akap8l Hnrnpa2b1 Agfg1 Smg6 Smg7 Fyttd1 Nup214 Nup88 Ythdc1 Nup188 Setd2 Tsc1 Xpot Xpo5 Mcm3ap Smg5 Iws1 Eny2 Nup160 Ddx19b Nsun2 Supt6 Thoc2 Nup107 Khdrbs1 Gle1 Ssb
GOBP_NEURAL_TUBE_PATTERNING	0.210526	0.616761	0.195789	0.425309	1.22434	25	2	Atp6ap2 Hes1
GOBP_TRANSEPITHELIAL_TRANSPORT	0.210526	0.616761	0.195789	0.467094	1.24046	18	5	Actg1 Itpr1 Actb Slc1a1 Ostm1
GOMF_INTRAMEMBRANE_LIPID_TRANSPORTER_ACTIVITY	0.210526	0.616761	0.195789	0.427265	1.22997	25	10	Tmem30a Plscr4 Abca2 Atg9a Vmp1 Atp9a Tmem41b Abca7 Plscr3 Abca3
GOBP_PURINE_CONTAINING_COMPOUND_BIOSYNTHETIC_PROCESS	0.211554	0.61877	0.249247	0.279931	1.0616	150	27	Atp6v0c Tecr Aldoa Acsl3 Dguok Vps9d1 mt-Co2 Pdhb Hsd17b12 Ampd2 Ppt1 mt-Atp6 Guk1 Atp5d Acsl4 Atp5g2 Acsl5 Slc35b2 Dnajc30 Prpsap1 Eno1 Atp6v1a Adcy3 mt-Atp8 Adcy6 Nos1 Pdhx
GOMF_DNA_SECONDARY_STRUCTURE_BINDING	0.21164	0.61877	0.104733	-0.50981	-1.19916	26	12	Mapt Mef2c Kmt2a Abl1 Yy1 Msh2 Rad18 Lin54 Wrn Blm Rad51d Pot1a
GOBP_POSITIVE_REGULATION_OF_T_CELL_PROLIFERATION	0.211712	0.61877	0.206588	0.410503	1.19746	29	4	Selenok Cd81 Hes1 Coro1a
GOBP_SPROUTING_ANGIOGENESIS	0.212156	0.61877	0.0959207	-0.422193	-1.17292	75	15	Hdac9 Nr4a1 Robo1 Akt3 Map2k5 Map3k3 Fgf1 Nrp1 Ptk2b Synj2bp Tjp1 Pik3r3 Abl1 Pik3c2a Pkm
GOBP_REGULATION_OF_RESPONSE_TO_OXIDATIVE_STRESS	0.212192	0.61877	0.0972151	-0.428877	-1.17248	64	25	Sfpq Nr4a3 Parp1 Prkn Fyn Abl1 Fut8 Sod1 Mapkap1 Oxr1 Ubqln1 Htra2 Tsc1 Foxo3 Mctp1 Park7 Nme5 Nono Sod2 Sesn3 Lancl1 Pnpla8 Pink1 Lrrk2 Sirt1
GOBP_DNA_BIOSYNTHETIC_PROCESS	0.212219	0.61877	0.0919686	-0.389708	-1.14412	146	48	Hnrnpa2b1 Hnrnpu Rev3l Mapk1 Pak3 Bmpr2 Polb Hmbox1 Tnks Tent4b Smg6 Ptk2b Xrn1 Hnrnpc Atr Tnks2 Pdgfb Kcnk2 Rpa1 Gins2 Map3k4 Pola1 Rchy1 Jade3 Polq Smg5 Terf2 Src Usp10 Cers1 Zbtb1 Jade2 Wrnip1 Atm Naf1 Cct4 Wrn Tk2 Kat7 Polh Vcp Xrcc5 Sprtn Rev1 Sirt1 Rfc1 Stn1 Nabp2
GOBP_POSITIVE_REGULATION_OF_NEURON_DIFFERENTIATION	0.212379	0.61877	0.0992333	-0.443952	-1.17506	54	12	Tcf12 Zeb1 Mef2c Map1b Brinp2 Nrcam Spag9 Trpc5 Sin3a Cpne1 Dab1 Brinp1
GOBP_POSITIVE_REGULATION_OF_MRNA_PROCESSING	0.212389	0.61877	0.204295	0.407088	1.19068	28	6	Hspa8 Tra2a Dhx36 Rbm3 Snw1 Celf3
GOBP_NEURON_PROJECTION_EXTENSION_INVOLVED_IN_NEURON_PROJECTION_GUIDANCE	0.212821	0.61947	0.102449	-0.500487	-1.20772	29	6	Dscam Slit1 Bmpr2 Nrp1 Nrp2 Sema6d
GOBP_EMBRYONIC_EYE_MORPHOGENESIS	0.213049	0.61947	0.104733	-0.548852	-1.21546	19	5	Zeb1 Kdm2b Fbn2 Fbn1 Hipk2
GOBP_REGULATION_OF_FIBROBLAST_MIGRATION	0.213072	0.61947	0.103576	-0.505006	-1.19735	27	11	Fer Pak3 Prkce Arhgef7 Coro1c Appl1 Wdpcp Appl2 Rac1 Dmtn Bag4
GOBP_REGULATION_OF_CHROMATIN_ASSEMBLY_OR_DISASSEMBLY	0.213245	0.619545	0.104344	-0.511629	-1.19483	25	10	Tlk2 Pik3ca Tlk1 Phf8 Setdb1 Resf1 Sin3a Atf7ip Phf2 Tasor
GOBP_POSITIVE_REGULATION_OF_LYMPHOCYTE_DIFFERENTIATION	0.213415	0.61961	0.0992333	-0.451169	-1.17518	46	16	Xrcc6 Zbtb16 Prkcz Ambra1 Ap3b1 Ap3d1 Cd46 Rasgrp1 Malt1 Foxo3 Zmiz1 Zbtb1 Prkdc Sox12 Sart1 Pcid2
GOCC_DENDRITIC_SHAFT	0.21393	0.619739	0.216543	0.400785	1.19359	34	9	Cnih2 Gabbr1 Sez6 Baiap2 Rtn4r Nlgn2 App Slc1a1 Jph4
GOBP_SODIUM_ION_TRANSPORT	0.214058	0.619739	0.0911073	-0.385945	-1.13963	153	53	Hecw2 Fgf12 Slc9a9 Hecw1 Nkain2 Sgk1 Slc8a3 Stk39 Slc6a15 Wnk2 Asic2 Nedd4l Slc9a7 Snta1 Nalcn Klhl3 Slc4a10 Pkp2 Slmap Cntn1 Prkce Slc24a4 Ahcyl1 Slc6a6 Fgf13 Dlg1 Dmd Slc23a2 Ywhah Cacna1i Slc22a5 Hcn1 Nedd4 Pkd2 Scn1a Ptpn3 Slc24a2 Commd3 Fgf14 Sptbn4 Commd1 Atp1b3 Wnk1 Chp1 Ano6 Actn4 Slc20a2 Nkain3 Slc38a6 Neto1 Scn3b Gpd1l Slc9a1
GOBP_FATTY_ACID_DERIVATIVE_METABOLIC_PROCESS	0.214286	0.619739	0.227987	0.365239	1.15421	43	8	Tecr Acsl3 Ggt7 Abhd16a Hsd17b12 Ppt1 Acsl4 Acsl5
GOBP_NEGATIVE_REGULATION_OF_PROTEOLYSIS_INVOLVED_IN_CELLULAR_PROTEIN_CATABOLIC_PROCESS	0.214373	0.619739	0.0988903	-0.447407	-1.17326	50	21	Sdcbp Ogt Wac Tlk2 Usp25 N4bp1 Fhit Prkcg Usp7 Hipk2 Rybp Rpl5 Styx Park7 Csnk2a2 Mtm1 Taf1 Sufu Map1a Smarcc1 Usp14
GOMF_LIGAND_GATED_ANION_CHANNEL_ACTIVITY	0.214477	0.619739	0.104733	-0.570084	-1.2204	15	9	Gabra4 Gabrg3 Gabrb2 Gabrb3 Gabrb1 Gabra5 Gabrg2 Gabra3 Glrb
GOCC_BLOOD_MICROPARTICLE	0.21466	0.619739	0.222056	0.388634	1.1758	38	8	Actg1 Clu Hspa8 Actb Zbtb38 Serpina3n Hba-a1 Pfn1
GOBP_HEART_DEVELOPMENT	0.21501	0.619739	0.0880945	-0.358469	-1.10109	332	109	Fgfr2 Tfdp2 Fgf12 Hdac9 Fhl2 Robo2 Mapk14 Nrg1 Hnrnpu Traf3ip2 Robo1 Greb1l Oxct1 Nebl Nsd2 Ncoa6 Nf1 Mef2c Mapk1 Map2k5 Bmpr2 Tgfbr3 Pam Pkp2 Tab2 Rbpj Rock2 Fhod3 Mib1 Nrp1 Nrp2 Stk3 Pkd1 Flrt3 Trip11 Acvr1 Plec Ank2 Ext1 Sorbs2 Htr2b Jarid2 Insr Mtor Rpgrip1l Ap2b1 Pdgfb Fbn1 Ndufv2 Kcnk2 Pou6f1 Zfpm1 Ppp3cb Ldb3 Mbd2 Pten Yy1 Lmo4 Sgcz Pkd2 Mef2a Crkl Akap6 Plxna4 Setd2 Rock1 Med1 Dlc1 Tomm70…
GOBP_RESPONSE_TO_INSULIN	0.215042	0.619739	0.0905429	-0.377145	-1.12579	174	69	Agrp Hdac9 Ogt Mapk14 Fer Prkcz Srsf4 Pde3b Cyfip1 Sorbs1 Apc Parp1 Rab10 Pik3ca Gsk3b Rab8b Osbpl8 Cry2 Dennd4c C2cd5 Nucks1 Rps6kb1 Pik3r3 Insr Mtor Slc39a14 Myo5a Eef2k Pik3c2a Ghr Pkm Cpeb2 Appl1 Ap3s1 Egr1 Grb10 Ywhag Rab12 Lpin2 Cpeb1 Appl2 Snx5 Tsc1 Rhoq Irs2 Srd5a1 Pip4k2a Slc9a1 Src Stxbp4 Hadha Myo1c Kat2b Irs1 Igf1r Prkdc Nck1 Sesn3 Epm2aip1 Pik3r1 Pnpla3 Pip4k2b Prkci Prkcb Lpin1 Ptpr…
GOBP_MITOCHONDRIAL_ELECTRON_TRANSPORT_NADH_TO_UBIQUINONE	0.215054	0.619739	0.224966	0.364272	1.15163	45	16	Ndufb5 Ndufb9 mt-Nd4 mt-Nd4l mt-Nd2 Ndufs3 Ndufs2 Ndufc2 Ndufb3 Ndufs7 mt-Nd5 Ndufs8 Ndufa4 Dld Ndufb8 mt-Nd3
GOBP_REGULATION_OF_SODIUM_ION_TRANSMEMBRANE_TRANSPORT	0.215328	0.619739	0.09855	-0.443929	-1.16762	51	25	Hecw2 Fgf12 Hecw1 Stk39 Wnk2 Nedd4l Snta1 Slmap Prkce Fgf13 Dlg1 Dmd Ywhah Nedd4 Ptpn3 Fgf14 Commd1 Atp1b3 Wnk1 Chp1 Actn4 Neto1 Scn3b Gpd1l Slc9a1
GOCC_CATION_CHANNEL_COMPLEX	0.215352	0.619739	0.0908241	-0.387673	-1.14108	149	66	Pde4b Cacnb4 Grik2 Kcnj3 Grin1 Mcu Cacna2d1 Cacna1b Gria3 Kcnb1 Kcnb2 Kcnd2 Pde4d Kcnh1 Pkd1 Cacng8 Ptk2b Cacng3 Unc80 Kcnq5 Trpc4 Cacng7 Kcna4 Trpc6 Trpc5 Cnih3 Cacna1i Kcnk2 Kcnj6 Dlg3 Kcnc2 Hcn1 Kcnip4 Gria2 Pkd2 Cntnap2 Akap9 Scn1a Akap6 Cacnb2 Kcnd3 Olfm3 Shisa6 Cacna1c Ryr1 Ryr3 Cacna1d Scn3b Cacna1e Kcnab2 Kcnmb4 Ryr2 Scn8a Cacnb1 Scn2a Pkd1l3 Kcnip2 Abhd6 Kcns3 Trpm4 Micu2 Grin2a Grik4 Sc…
GOBP_EMBRYONIC_ORGAN_MORPHOGENESIS	0.215368	0.619739	0.0916795	-0.394414	-1.14864	126	35	Fgfr2 Mmp16 Zeb1 Ephb2 Itga8 Mef2c Mapk1 Runx2 Mib1 Dscaml1 Atp8a2 Chst11 Acvr1 Dlg1 Sobp Kdm2b Fbn2 Fbn1 Myo6 Flvcr1 Sod1 Hipk2 Pkd2 Wdpcp Setd2 Tulp3 Rpl38 Mical2 Mthfd1 Fgf10 Prrx1 Ryr2 Ttc39c Ahi1 Sufu
GOBP_REGULATION_OF_GENE_EXPRESSION_EPIGENETIC	0.215556	0.619739	0.0931455	-0.406865	-1.16178	100	49	Fam172a Hnrnpu Arid1b Mecp2 Scmh1 Pik3ca Phf8 Suz12 Setdb1 Resf1 Jarid2 Prmt7 Sin3a Crebzf Atf7ip Mbd2 Ythdc1 Pcgf5 Smchd1 Ctcf Dnmt3a Arid4b Pcgf3 L3mbtl1 Phf2 Znfx1 Tasor Hdac4 Arid1a Kat2b Sirt6 Sirt2 Baz2a Ppm1d Rb1 a Axin1 Sirt1 Morc2a Tpr Hdac5 Ep300 Kdm1a Cdyl Pphln1 Rbm15 Rif1 Cenpv Hdac1
GOBP_EPIBOLY	0.215608	0.619739	0.103576	-0.538338	-1.21153	20	7	Tmeff2 Clasp2 Mrtfa Arhgap35 Mtor Pten Clasp1
GOBP_HINDBRAIN_MORPHOGENESIS	0.215686	0.619739	0.213928	0.395604	1.17556	33	3	Hspa5 Faim2 Hes1
GOMF_IONOTROPIC_GLUTAMATE_RECEPTOR_ACTIVITY	0.215818	0.619739	0.104344	-0.56751	-1.21489	15	6	Grid2 Grik2 Grin1 Gria3 Ptk2b Gria2
GOBP_CHEMOKINE_PRODUCTION	0.216814	0.621417	0.202072	0.405355	1.18561	28	10	Selenok Sirpa App Hif1a Ackr1 Lgals9 Mul1 Lpl Gstp1 Foxp1
GOMF_GABA_RECEPTOR_BINDING	0.21682	0.621417	0.102822	-0.560795	-1.21718	16	7	Plcl2 Arfgef2 Trak1 Ppp2ca Gabrb1 Gabra5 Lhfpl4
GOMF_CARGO_RECEPTOR_ACTIVITY	0.216981	0.621417	0.208955	0.40263	1.17911	30	11	Sorl1 Lrp1 Mia3 Surf4 Enpp2 Abca7 Tex261 Vldlr Lrp10 Lrp8 Colec12
GOBP_MITOTIC_G2_DNA_DAMAGE_CHECKPOINT_SIGNALING	0.216993	0.621417	0.102449	-0.503914	-1.19476	27	12	Babam2 Taok1 Uimc1 Taok3 Brsk1 Brcc3 Babam1 Mrnip Atm Blm Foxn3 Ccng1
GOBP_GENE_SILENCING_BY_RNA	0.217292	0.62185	0.0940503	-0.413996	-1.16341	86	39	Hnrnpa2b1 Tnrc6c Celf1 Pum2 Zc3h7a Ago1 Cnot6l Cnot1 Elavl1 Helz Snd1 Ddx17 Zc3h7b Drosha Adar Rbm4 Ago2 Fmr1 Cnot7 Pus10 Tut4 Xpo5 Ddx3x Cnot2 Cnot10 Ddx6 Ago3 Trim71 Eif4g1 Smad1 Eif4enif1 Tarbp2 Tnrc6a Dgcr8 Ago4 Lin28b Tut7 Cnot6 Dicer1
GOBP_POSITIVE_REGULATION_OF_CELLULAR_RESPONSE_TO_TRANSFORMING_GROWTH_FACTOR_BETA_STIMULUS	0.217507	0.622039	0.103197	-0.52782	-1.205	22	6	Sdcbp Itga8 Tgfbr3 Hipk2 Rnf111 Crebbp
GOBP_MICROTUBULE_BUNDLE_FORMATION	0.21789	0.622692	0.0943564	-0.420926	-1.1694	75	18	Map1b Togaram1 Spast Lrrc49 Clip1 Nckap5 Spag6l Neurl1a Tppp Gas8 Nav1 Clasp1 Dnal1 Chp1 Cdk5rap2 Ttc26 Ccser2 Cc2d2a
GOBP_POSITIVE_REGULATION_OF_GLUCOSE_METABOLIC_PROCESS	0.218254	0.622692	0.102822	-0.506531	-1.19145	26	12	Sorbs1 Slc25a12 Insr Ppargc1a Irs2 Src Ppp4r3b Kat2b Irs1 Epm2aip1 Sirt1 Wdr5
GOBP_MEMBRANE_DEPOLARIZATION	0.218268	0.622692	0.0962406	-0.43511	-1.173	58	32	Atpif1 Prkcz Nedd4l Cacna2d1 Parp1 Slmap Ank2 Mllt11 Ywhah Abl1 Cacna1i Hcn1 Scn1a Ptpn3 Cacnb2 Cacna1c Cacna1d Scn3b Gpd1l Park7 Src Scn8a P2rx4 Scn2a Smad7 Trpm4 Scn3a Cacng2 Lrrk2 Hcn2 Ank3 Gclm
GOBP_DNA_UNWINDING_INVOLVED_IN_DNA_REPLICATION	0.218499	0.622692	0.103576	-0.56699	-1.21377	15	6	Rpa1 Gins2 Rad51 Wrn Blm Recql5
GOBP_PHOSPHATIDYLSERINE_METABOLIC_PROCESS	0.218623	0.622692	0.191892	0.464044	1.23237	18	3	Serinc1 Abhd12 Abhd16a
GOBP_REGULATION_OF_AMPA_RECEPTOR_ACTIVITY	0.218623	0.622692	0.191892	0.436553	1.20364	21	5	Cnih2 Prrt1 Shisa7 Nlgn2 Nlgn3
GOBP_NEGATIVE_REGULATION_OF_CELL_CYCLE_PHASE_TRANSITION	0.219149	0.62338	0.0897105	-0.377435	-1.12458	173	57	Inhba Mapk14 Babam2 Myo16 Wac Klhl22 Dync1li1 Apc Zwint Clock Trp53bp1 Acvr1 Taok1 Dlg1 Cul4a Uimc1 Taok3 Apbb2 Brsk1 Aven Rbl2 Atr Gigyf2 Dot1l Usp47 Cdc73 Pten Ctdspl Pkd2 Fem1b Brcc3 Cdk5rap2 Babam1 Chmp4c Msh2 Nsun2 Mrnip Mdm2 Ctdsp2 Stk33 Prkdc Atm Ercc6 Ptpn11 Blm Foxn3 Rb1 Pcid2 Rad17 Hinfp Ccng1 Dcun1d3 Nabp2 Atf2 Apbb1 Eif2ak4 Tpr
GOCC_APICAL_PLASMA_MEMBRANE	0.219162	0.62338	0.249247	0.276062	1.0727	165	19	Atp1b1 Thy1 Atp1a1 Atp6ap2 Ctsb Atp2b1 Ctsl Tmem30a Atp2b2 Kcnk1 Atp1b2 Clcn3 Slc16a1 C2cd2l Atp6v0d1 Slc1a1 Mtcl1 Slc3a2 Hsp90ab1
GOBP_ENDOCHONDRAL_BONE_MORPHOGENESIS	0.219608	0.624087	0.101714	-0.502982	-1.19255	27	7	Mmp16 Mef2c Bmpr2 Runx2 Trip11 Ext1 Ghr
GOBP_REGULATION_OF_NECROTIC_CELL_DEATH	0.219707	0.624087	0.102822	-0.521258	-1.19451	23	5	Spata2 Ogt Peli1 Ybx3 Slc6a6
GOBP_RESPONSE_TO_PROGESTERONE	0.22	0.624497	0.102822	-0.517154	-1.19669	24	6	Ncoa2 Abhd2 Ube3a Gabrb1 Mbp Trerf1
GOMF_STRUCTURAL_CONSTITUENT_OF_CYTOSKELETON	0.220399	0.624987	0.0949752	-0.426762	-1.16716	65	20	Add3 Sptan1 Bicd1 Cd2ap Sptbn1 Arpc5 Actr3 Plec Sptb Ank2 Dmd Epb41l4b Tln2 Sorbs2 Ctnna2 Tubgcp4 Arpc2 Sptbn4 Epb41l3 Ank1
GOMF_FATTY_ACID_DERIVATIVE_BINDING	0.220472	0.624987	0.101714	-0.549119	-1.20391	17	8	Acbd6 Pitpna Acbd5 Aldh6a1 Hadha Pnpla3 Acbd3 Acot7
GOBP_RNA_CATABOLIC_PROCESS	0.220619	0.624987	0.0875697	-0.367421	-1.11442	231	91	Fto Dis3l2 Tnrc6c Mapk14 Hnrnpu Traf3ip2 Celf1 Pum2 Rc3h1 Tent5d Nbas Tent4b Rock2 Ybx3 Smg6 Tent2 Ctif Smg7 Ago1 Cnot6l Cnot1 Dcp1b Ythdf3 Xrn1 Hnrnpc Elavl1 Larp4b Snd1 Cacng7 Gigyf2 Mettl16 Pan3 Casc3 Syncrip Tardbp Drosha Edc3 Ago2 Lrpprc Lsm7 Fmr1 Rock1 Cnot7 Ythdf2 Rbm10 Zc3h14 Elavl4 Rnps1 Zswim8 Supv3l1 Tut4 Smg5 Rc3h2 Nsun2 Dcp1a Cnot2 Exosc9 Cnot10 Ago3 Ssb Trim71 Atm Naf1 Eif4enif1 Lar…
GOMF_GROWTH_FACTOR_RECEPTOR_BINDING	0.22093	0.625312	0.0943564	-0.420258	-1.15977	70	15	Sdcbp Il1rap Fer Cd2ap Ptprj Fgf1 Ccdc88a Fyn Snx4 Atxn2 Flrt3 Dab2ip Pdgfb Pibf1 Tollip
GOBP_BRANCHING_INVOLVED_IN_BLOOD_VESSEL_MORPHOGENESIS	0.22118	0.625312	0.102822	-0.565279	-1.21011	15	6	Col4a1 Nrp1 Acvr1 Abl1 Gna13 Sirt6
GOBP_NEUROTRANSMITTER_RECEPTOR_LOCALIZATION_TO_POSTSYNAPTIC_SPECIALIZATION_MEMBRANE	0.22118	0.625312	0.102822	-0.566156	-1.21199	15	11	Prkcz Iqsec2 Lgi1 Gpc4 Cacng3 Dlg1 Cacng7 Dag1 Gpc6 Adam10 Rap1a
GOBP_FEMALE_GAMETE_GENERATION	0.222222	0.627838	0.0925529	-0.411131	-1.16024	88	31	Inhba Diaph2 Mei4 Immp2l Spire1 Fmn2 Ptk2b Usp9x Pgr Ythdc1 Taf4b Ythdf2 Tut4 Paqr8 Foxo3 Zmiz1 Zfx Src Gas2 Sycp2 Atm Tdrd7 Sirt2 Ythdc2 Ptn Sirt1 Tut7 Spire2 Ddx20 Nrip1 Tob2
GOBP_MITOCHONDRIAL_CYTOCHROME_C_OXIDASE_ASSEMBLY	0.222672	0.628686	0.190023	0.460676	1.22342	18	6	Pet100 Surf1 Sco2 Bcs1l Smim20 Coa5
GOMF_CARBOXYLIC_ACID_BINDING	0.223077	0.629406	0.266351	0.315744	1.10061	76	16	Psap Prr7 Grin2b St8sia3 P3h3 Rtn4r Alkbh3 Igf2r Slc1a1 Stard5 Agrn Uros Nos1 Rars Plod3 Mthfs
GOBP_EMBRYONIC_ORGAN_DEVELOPMENT	0.223481	0.629689	0.086795	-0.370535	-1.12213	213	62	Fgfr2 Mmp16 Zeb1 Ephb2 Itga8 Cdc40 Mef2c Ggnbp2 Mapk1 Fbxw8 Runx2 Rbpj Mib1 Dscaml1 Stk3 Pkd1 Atp8a2 Chst11 Acvr1 Dlg1 Kmt2a Sobp Kdm2b Bptf Fbn2 Pdgfb Fbn1 Myo6 Zfpm1 Flvcr1 Sod1 Mbd2 Hipk2 Pkd2 Tbc1d23 Wdpcp Plxna4 Setd2 Med1 Tulp3 Pbx1 Rpl38 Senp2 Mical2 Tead1 Birc6 Mthfd1 Cdc42 Arid2 Cc2d2a Fgf10 Ece1 Prrx1 Ryr2 Ttc39c Rbbp6 Ahi1 Sufu Pbx3 Pbx4 Grb2 Sec24b
GOBP_POSITIVE_REGULATION_OF_LEUKOCYTE_PROLIFERATION	0.223529	0.629689	0.231127	0.3345	1.12641	56	8	Selenok Cd81 Slc39a10 Vav3 Hes1 Csf2ra Coro1a Ptk2
GOBP_REGULATION_OF_PROTEIN_TARGETING_TO_MEMBRANE	0.223629	0.629689	0.193813	0.40879	1.18673	27	8	Prnp Gdi1 Slc1a1 Mtcl1 Mief1 Cdk5 Akt2 Inpp5k
GOBP_RESPONSE_TO_CATECHOLAMINE	0.223776	0.629689	0.252961	0.324849	1.10812	68	11	Aplp1 Nsg1 Caly Nsg2 Penk Flna App Drd5 Slc1a1 Arrb2 Chrm1
GOBP_ACTIVATED_T_CELL_PROLIFERATION	0.224066	0.630084	0.191892	0.477493	1.20378	16	2	Prnp Lgals9
GOBP_LYSOSOMAL_PROTEIN_CATABOLIC_PROCESS	0.225	0.631018	0.191892	0.469574	1.21202	17	7	Vps13a Atp13a2 Lrp1 Tpp1 Tmem106b Tmem199 Dpp7
GOBP_LENS_MORPHOGENESIS_IN_CAMERA_TYPE_EYE	0.225201	0.631018	0.101714	-0.562608	-1.20439	15	6	Abi2 Ski Hipk2 Nectin3 Tbc1d20 Tdrd7
GOBP_POSTSYNAPTIC_SIGNAL_TRANSDUCTION	0.225225	0.631018	0.199915	0.401317	1.17066	29	5	Ly6h Prr7 Ly6e Agrn Chrm1
GOBP_POSITIVE_REGULATION_OF_ESTABLISHMENT_OF_PROTEIN_LOCALIZATION_TO_MITOCHONDRION	0.225316	0.631018	0.0982123	-0.492337	-1.20267	30	14	Ubl5 Npepps Rhou Ube2d3 Ablim3 Mapk8 Pdcd5 Sae1 Arih2 Huwe1 Htra2 Vps11 Csnk2a2 Ube2l3
GOBP_REGULATION_OF_BLOOD_CIRCULATION	0.225521	0.631018	0.249247	0.298512	1.11597	126	18	Atp1b1 Atp1a1 Scn1b Gaa Atp2a2 Atp2b1 Scn2b Atp2b2 Atp1a3 Chga Atp1b2 Calm1 Slc8a2 Flna Atp2b3 Glrx3 Faah Slc1a1
GOBP_MONONUCLEAR_CELL_DIFFERENTIATION	0.225773	0.631018	0.0862866	-0.369557	-1.11746	206	52	Xrcc6 Inhba Hdac9 Zeb1 Camk4 Traf3ip2 Rora Zbtb16 Prkcz Plcl2 Fnip1 Ambra1 Rc3h1 Sh3rf1 Ptprj Runx2 Ptger4 Rbpj Ptk2b Ap3b1 Tmem131l Cebpg Ap3d1 Mtor Cd46 Abl1 Zfpm1 Ppp3cb Sod1 Drosha Egr1 Yy1 Sos2 Traf6 Dnaja3 Dock10 Dock11 Mertk Med1 Rasgrp1 Pbx1 Ccr9 Tsc1 Acin1 Gpr18 Malt1 Foxo3 Zmiz1 Rc3h2 Gpr183 Pde1b Msh2
GOBP_POSITIVE_REGULATION_OF_SMOOTHENED_SIGNALING_PATHWAY	0.22619	0.631018	0.186433	0.41698	1.19225	24	8	Txndc15 Por Ift172 Evc Tubd1 Uchl5 Dync2h1 Ulk3
GOBP_SOMATIC_STEM_CELL_POPULATION_MAINTENANCE	0.22619	0.631018	0.186433	0.41721	1.19291	24	4	Kit Hes1 Klf10 Ldb2
GOBP_HETEROCHROMATIN_ORGANIZATION	0.22626	0.631018	0.0934449	-0.425727	-1.16433	65	30	Fam172a Mecp2 Setd7 Scmh1 Pik3ca Phf8 Setdb1 Resf1 Sin3a Atf7ip Mbd2 Smchd1 Ctcf Dnmt3a L3mbtl1 Phf2 Znfx1 Tasor Sirt6 Sirt2 Baz2a Ppm1d Rb1 a Axin1 Sirt1 Morc2a Tpr Hp1bp3 Hdac5
GOBP_TRANSLESION_SYNTHESIS	0.226365	0.631018	0.100991	-0.543616	-1.20387	19	8	Rev3l Rchy1 Usp10 Zbtb1 Polh Vcp Sprtn Rev1
GOCC_CONDENSED_CHROMOSOME	0.226415	0.631018	0.0870516	-0.373768	-1.12077	182	48	Add3 Mei4 Hnrnpu Ppp1r12a Nsmce2 Dync1i1 Ckap5 Dynll1 Stag1 Dync1li1 Clasp2 Itgb3bp Xrcc4 Syn1 Apc Zwint Pafah1b1 Dctn1 Stag2 Wapl Trp53bp1 Xpo1 Chmp3 Clip1 Cenpc1 Sin3a Fbxw11 Ppp1cc Brd4 Clasp1 Lrpprc Ctcf Smc5 Ncapd3 Kansl1 Rad51 Fbxo28 L3mbtl1 Phf2 Chmp4c Nup160 Chmp4b Kat2b Nup107 Sycp2 Dctn4 Ago3 Dync1li2
GOBP_XENOBIOTIC_METABOLIC_PROCESS	0.226601	0.631018	0.208955	0.389251	1.17476	35	10	Cyp46a1 Nceh1 Por Guk1 Vkorc1 Nos1 Bphl Smox Ephx1 Gstm5
GOBP_GLYCOPROTEIN_CATABOLIC_PROCESS	0.226721	0.631018	0.188204	0.459431	1.22011	18	4	Cst3 Ctsl Stt3b Gpc1
GOBP_REGULATION_OF_NUCLEAR_TRANSCRIBED_MRNA_CATABOLIC_PROCESS_DEADENYLATION_DEPENDENT_DECAY	0.22679	0.631018	0.100633	-0.526352	-1.20165	22	8	Tnrc6c Hnrnpu Rc3h1 Tent4b Cnot1 Syncrip Ago2 Cnot7
GOBP_REGULATION_OF_SMOOTHENED_SIGNALING_PATHWAY	0.226792	0.631018	0.0934449	-0.42318	-1.1537	63	23	Fgfr2 Rora Herc4 Ift81 Btrc Runx2 Mosmo Fbxl17 Rpgrip1l Ttc21b Gas8 Glis2 Tulp3 Crebbp Intu Dcdc2a Scube1 Fgf10 Prrx1 Wdr11 Sufu Vcp Rb1
GOBP_REGULATION_OF_NEUROTRANSMITTER_LEVELS	0.226837	0.631018	0.0878313	-0.382065	-1.12807	154	59	Rims2 Pclo Nr4a1 Syn3 Adcy1 Rims1 Cadps2 Fbxl20 Lin7a Cask Nf1 Stxbp5 Mef2c Agtpbp1 Synj1 Syn1 Cadps Prkn Gsk3b Stx3 Unc13b Prkcg Doc2b Daglb Ptprn2 Htr2a Brsk1 Erc2 Stxbp1 Prepl Kmo Stx19 Cacnb2 Fmr1 Cplx1 Slc1a2 Apba1 Dnajc5 Napb Snca Stx2 Mctp1 Snap25 Pde1b Unc13a Nlgn1 Park7 Rap1a Syn2 Bche Kcnmb4 Dtnbp1 Nrxn1 Unc13c Slc18a2 Napa Prkcb Snap47 Cplx2
GOBP_POSITIVE_REGULATION_OF_TRANSFERASE_ACTIVITY	0.22695	0.631018	0.0850427	-0.354388	-1.09089	363	95	Xrcc6 Fgfr2 Adcy8 Chrna7 Mark2 Ror1 Hnrnpa2b1 Nrg1 Robo1 Mapt Diras2 Prkcz Abi1 Ephb2 Ambra1 Dcun1d2 Eef1a2 Ccny Tenm1 Mapk1 Btrc Map2k5 Bmpr2 Dock3 Fgf1 Hmbox1 Tnks Tab2 Srcin1 Rictor Dcun1d4 Pik3ca Dstyk Ccdc88a P2ry12 Stk3 Pkd1 Osbpl8 Rptor Fgf13 Ppp2ca Ptk2b Taok1 Dlg1 Taok3 Dgkz Cab39l Ranbp2 Map3k7 Serinc5 Htr2a Htr2b Insr Rapgef2 Mtor Ccnt1 Prkag1 Dab2ip Abl1 Ghr Pdgfb Neurl1a Mob1b Dlg3 S…
GOBP_METANEPHROS_DEVELOPMENT	0.227833	0.632936	0.0959207	-0.462032	-1.18346	41	13	Robo2 Greb1l Itga8 Fmn1 Nf1 Pkd1 Pdgfb Fbn1 Egr1 Pkd2 Basp1 Lgr4 Fgf10
GOBP_REGULATION_OF_PROTEIN_LOCALIZATION_TO_PLASMA_MEMBRANE	0.227941	0.632936	0.257206	0.321245	1.10796	72	8	Prnp Pgrmc1 Acsl3 Rer1 Tmem59 Actb Atp2c1 Lrp1
GOBP_NEGATIVE_REGULATION_OF_PROTEIN_CONTAINING_COMPLEX_ASSEMBLY	0.228571	0.634267	0.0891647	-0.398739	-1.14944	107	41	Add3 Sptan1 Ssh2 Prkcz Tbcd Thra Ldlrad4 Sptbn1 Stmn1 Ptger4 Gsk3b Fhod3 Tmod2 Arhgef7 Sptb Stxbp1 Ankrd27 Crbn Lmo4 Carmil1 Zfp827 Washc2 Dyrk1a Sptbn4 Twf2 Clip3 Riok3 Tmod1 Arfgef1 Snca Add1 Hip1r Ddx3x Cdc42 Jam3 Park7 Src Ppm1a Capzb Mtpn Vps35
GOBP_CELLULAR_RESPONSE_TO_INSULIN_STIMULUS	0.229122	0.635235	0.0875697	-0.386676	-1.13503	140	62	Hdac9 Ogt Fer Prkcz Pde3b Cyfip1 Sorbs1 Apc Parp1 Rab10 Pik3ca Gsk3b Rab8b Osbpl8 Dennd4c C2cd5 Nucks1 Rps6kb1 Pik3r3 Insr Slc39a14 Myo5a Eef2k Pik3c2a Ghr Pkm Cpeb2 Appl1 Ap3s1 Grb10 Ywhag Rab12 Lpin2 Cpeb1 Appl2 Snx5 Rhoq Irs2 Srd5a1 Pip4k2a Slc9a1 Src Stxbp4 Myo1c Kat2b Irs1 Igf1r Prkdc Nck1 Sesn3 Pik3r1 Pnpla3 Pip4k2b Prkci Prkcb Lpin1 Ptpre Smarcc1 Grb2 Ptpn11 Rb1 Eif4ebp2
GOBP_MITOCHONDRIAL_DEPOLARIZATION	0.229223	0.635235	0.100633	-0.560484	-1.19984	15	4	Atpif1 Parp1 Mllt11 Abl1
GOBP_KERATINOCYTE_PROLIFERATION	0.229443	0.635427	0.0999277	-0.523934	-1.19613	22	9	Fgfr2 Cask Klf9 Epb41l4b Ptprk Med1 Intu Stxbp4 Fgf10
GOMF_PROTEIN_TYROSINE_KINASE_BINDING	0.229604	0.635454	0.0922597	-0.419256	-1.15565	69	20	Angpt2 Nrg1 Dscam Shc3 Bmpr2 Sqstm1 Pitpnm2 Acvr1 Cbl Dusp3 Map3k7 Cblb Crk Nck2 Crkl Gab2 Ywhag Grm5 Nrg3 Dock4
GOBP_REGULATION_OF_CYTOSOLIC_CALCIUM_ION_CONCENTRATION	0.229851	0.63572	0.249247	0.27941	1.07892	163	24	Prnp Thy1 Cx3cl1 Atp2b1 Atp2b2 Tmbim6 Itpr1 Grin2b Calm1 Gng3 Ric3 Bcap31 Tmem178 Calb1 Slc8a2 Bax Atp2b3 Mchr1 Coro1a Grm1 Ubash3b Jph4 Trpc1 Tmem38a
GOBP_ANGIOGENESIS_INVOLVED_IN_WOUND_HEALING	0.230469	0.637009	0.183024	0.478293	1.21197	15	3	Cx3cl1 Xbp1 Prcp
GOBP_NEGATIVE_REGULATION_OF_PROTEASOMAL_UBIQUITIN_DEPENDENT_PROTEIN_CATABOLIC_PROCESS	0.230769	0.63742	0.0975449	-0.497411	-1.20029	29	14	Sdcbp Ogt Wac Tlk2 N4bp1 Fhit Usp7 Rybp Styx Park7 Mtm1 Map1a Smarcc1 Usp14
GOBP_SENSORY_ORGAN_DEVELOPMENT	0.231397	0.638579	0.0843144	-0.359513	-1.09751	295	71	Fgfr2 Inhba Thrb Ror1 Zeb1 Dscam Ephb2 Abi2 Itga8 Lin7a Nf1 Agtpbp1 Mapk1 Bmpr2 Clcn2 Gabrb2 Krt12 Ski Spred2 Rbpj Tent2 Pafah1b1 Ttll5 Col4a1 Nrp1 Nf2 Ttc8 Celf4 Nphp4 Atp8a2 Trip11 Dzank1 Dlg1 Atf6 Sobp Arhgap35 Kdm2b Sipa1l3 Gnb1 Fbn2 Gsdme Rpgrip1l Fbn1 Myo6 Kcnk2 Hcn1 Sod1 Hipk2 Yy1 Stau2 Smchd1 Gabra5 Slc25a25 Wdpcp Atg4b Nectin3 Mertk Smarca4 Med1 Tmod1 Olfm3 Tulp3 Pbx1 Rpl38 Cacna1c Kdm5b…
GOBP_POSITIVE_REGULATION_OF_BLOOD_VESSEL_ENDOTHELIAL_CELL_MIGRATION	0.231539	0.638579	0.0959207	-0.477011	-1.19822	35	9	Hdac9 Mapk14 Akt3 Map3k3 Nrp1 Abl1 Pik3c2a Pdgfb Atp5b
GOBP_CELLULAR_RESPONSE_TO_ABIOTIC_STIMULUS	0.231644	0.638579	0.0850427	-0.368748	-1.11166	199	78	Xrcc6 Mapk14 Slc25a23 Map2k4 Stk39 Babam2 Lrrc8d Swi5 Tlk2 Slc12a6 Parp1 Ptger4 Pik3ca Ybx3 Tent2 Slc24a4 Clock Trp53bp1 N4bp1 Plec Mapk8 Cry2 Ino80 Ddb2 Nucks1 Atr Ptprk Usp47 Map3k2 Tmem150c Nfkb1 Nedd4 Pten Egr1 Yy1 Serpinb6a Camkmt Pkd2 Slc24a2 Gnb5 Pola1 Chp1 Fmr1 Palm Brcc3 Dag1 Crebbp Rad51 Pde2a Cops9 Slc9a1 Ddx3x Tank Mtpn Mdm2 Itga2 Cers1 Scn2a Igf1r Zbtb1 Taf1 Rab11fip5 Pkd1l3 Dnm2 Pik…
GOBP_ESTABLISHMENT_OF_PROTEIN_LOCALIZATION_TO_MITOCHONDRIAL_MEMBRANE	0.232068	0.639326	0.190023	0.406206	1.17923	27	9	Nmt1 Hsp90aa1 Ndufa13 Bax Hspa4 Bcs1l Tomm22 Romo1 Calm3
GOBP_REGULATION_OF_PROTEIN_KINASE_ACTIVITY	0.232863	0.640911	0.0833634	-0.3512	-1.08577	424	110	Xrcc6 Adcy8 Mark2 Ppm1e Nrg1 Slc8a3 Robo1 Diras2 Prkcz Abi1 Ephb2 Zfyve28 Nf1 Ccny Ksr1 Tenm1 Ggnbp2 Ptprj Map2k5 Bmpr2 Dock3 Apc Fgf1 Hipk3 Tab2 Cdk12 Srcin1 Rictor Pik3ca Ccdc88a Rap2b Nf2 Stk3 Gnaq Pkd1 Osbpl8 Rptor Fgf13 Ppp2ca Ptk2b Taok1 Plec Cbl Dlg1 Dusp3 Coro1c Taok3 Cab39l Map3k7 Htr2a Htr2b Insr Rapgef2 Cblb Mtor Ccnt1 Prkag1 Dab2ip Abl1 Lrp6 Ghr Pdgfb Dbndd2 Neurl1a Nck2 Mob1b Dlg3 Sa…
GOBP_POSITIVE_REGULATION_OF_STRESS_FIBER_ASSEMBLY	0.233046	0.640911	0.0946646	-0.470002	-1.18893	36	14	Ppm1e Limch1 Rock2 Ccdc88a Nrp1 Nf2 Mtor Abl1 Carmil1 Tsc1 Evl Arhgef10l Cdc42 Rac1
GOBP_REGULATION_OF_ANIMAL_ORGAN_MORPHOGENESIS	0.2331	0.640911	0.0913924	-0.418137	-1.15257	69	24	Robo2 Ror1 Robo1 Znrf3 Runx2 Fgf1 Smurf1 Gpc4 Tiam1 Daam1 Smurf2 Prickle2 Abl1 Ar Ajap1 Lgr4 Cdc42 Gpc6 Fgf10 Rac1 Mllt3 Ahi1 Magi2 Sec24b
GOBP_T_CELL_APOPTOTIC_PROCESS	0.234127	0.641489	0.183024	0.414358	1.18475	24	7	Kdelr1 Bax Hif1a Prelid1 Slc46a2 Lgals9 Akt1
GOBP_NEURON_PROJECTION_GUIDANCE	0.234292	0.641489	0.0860347	-0.38103	-1.12502	154	41	Lrtm1 Robo2 Dscam Plxna2 Robo1 Slit1 Cntn5 Ephb2 Cyfip1 Unc5c Bmpr2 Lgi1 Cntn1 Rnf165 Trio Nova2 Nrp1 Dscaml1 Nrp2 Ttc8 Fyn Flrt3 Crmp1 Cntn4 Nfib Ext1 Sema6d Arhgap35 Nrcam Neo1 Kalrn Klf7 Fez2 Enah Epha6 Kif5a Plxna4 B3gnt2 Epha3 Chl1 Nexn
GOBP_ANTIGEN_PROCESSING_AND_PRESENTATION_OF_EXOGENOUS_ANTIGEN	0.234375	0.641489	0.181383	0.47713	1.20902	15	6	Ctsl Ctsd Lgmn H2-DMa Ctsf Mfsd6
GOCC_PERICENTRIOLAR_MATERIAL	0.234437	0.641489	0.09855	-0.527132	-1.19555	21	9	Tnks Tnks2 Nek1 Cdk5rap2 Cep85l Dyrk3 Hook3 Bbs9 Cep192
GOMF_TELOMERASE_RNA_BINDING	0.234437	0.641489	0.09855	-0.527285	-1.19589	21	6	Hnrnpu Tent4b Smg6 Smg7 Xrn1 Hnrnpc
GOCC_NUCLEAR_REPLICATION_FORK	0.234748	0.641489	0.09855	-0.521522	-1.19062	22	10	Rpa1 Pola1 Mms22l Smarcal1 Baz1b Smarca5 Prim2 Smarcad1 Tipin Wdhd1
GOBP_CELLULAR_RESPONSE_TO_AMYLOID_BETA	0.234818	0.641489	0.184706	0.413808	1.19123	25	5	Prnp Atp1a3 Lgmn Lrp1 App
GOBP_FOAM_CELL_DIFFERENTIATION	0.234818	0.641489	0.184706	0.45607	1.21119	18	3	Selenok Soat1 Nr1h2
GOBP_VESICLE_FUSION_TO_PLASMA_MEMBRANE	0.234908	0.641489	0.0978773	-0.544174	-1.19307	17	8	Stx3 Stxbp1 Stx19 Cplx1 Stx2 Snap25 Snap47 Cplx2
GOBP_TELOMERE_MAINTENANCE	0.234973	0.641489	0.0873098	-0.395039	-1.14169	114	40	Xrcc6 Hnrnpa2b1 Hnrnpu Ylpm1 Nsmce2 Hdac8 Mapk1 Parp1 Hmbox1 Tnks Tent4b Smg6 Xrn1 Hnrnpc Usp7 Atr Tnks2 Rpa1 Zfp827 Map3k4 Smc5 Rad51 Smg5 Terf2 Src Prkdc Sirt6 Atm Naf1 Cct4 Wrn Blm Ccne2 Xrcc5 Atrx Smarcal1 Zfp365 Rfc1 Stn1 Nabp2
GOBP_POSITIVE_REGULATION_OF_CELL_CYCLE	0.23499	0.641489	0.0843144	-0.370828	-1.11603	196	60	Fgfr2 Sfpq Hnrnpu Nsmce2 Mecp2 Dync1li1 Ccny Spast Cdc27 Ankrd17 Prkce Rock2 Slf2 Pafah1b1 Cep120 Pkd1 Rptor Cul3 Cul4a Slf1 Rps15a Dusp3 Ino80 Rps6kb1 Plcb1 Insr Ccnt1 Ccdc57 Abl1 Lrp6 Cdc73 Mta3 Pdgfb Sin3a Kmt2e Brd4 Pkd2 Pkn2 Usp2 Mapre3 Pkp4 Rab11a Ccnyl1 Med1 Pbx1 Cdc23 Smc5 Eif4e Cep295 Dyrk3 Ddx3x Cdc42 Src Stxbp4 Fgf10 Becn1 Mdm2 Ube2e2 Mnat1 Igf1r
GOBP_CHROMATIN_ASSEMBLY_OR_DISASSEMBLY	0.235167	0.641489	0.08654	-0.387972	-1.13266	130	52	Fam172a Hira Kat6b Mecp2 Scmh1 Tlk2 Rbbp4 Hdac8 Itgb3bp Pik3ca Shprh Tlk1 Phf8 Kat6a Setdb1 Resf1 Rsf1 Smarcc2 Sin3a Atf7ip Mbd2 Smyd3 Ubn2 Smchd1 Ctcf Dnmt3a Smarca4 Nap1l4 L3mbtl1 Phf2 Znfx1 Tasor Arid2 Arid1a Lin54 Sirt6 Smarcc1 Sirt2 Baz2a Smarce1 Ppm1d Rb1 Atrx a Axin1 Naa60 Sirt1 Morc2a Smarca5 Tpr Hp1bp3 Hdac5
GOBP_POSITIVE_REGULATION_OF_INSULIN_SECRETION	0.235294	0.641489	0.0937465	-0.450327	-1.16621	45	10	Adcy8 Myrip Oxct1 Mcu Prkce Osbp Vsnl1 Doc2b Ppp3cb Mpc2
GOMF_PHOSPHATIDYLSERINE_BINDING	0.235602	0.641913	0.2114	0.381152	1.15316	38	9	Syt4 Syt11 Hspa8 Cpne6 Adgrb1 Syt5 Gas6 Syt13 Syt3
GOBP_CARDIAC_MUSCLE_CONTRACTION	0.235772	0.64196	0.266351	0.31763	1.10061	78	9	Atp1b1 Atp1a1 Scn1b Gaa Atp2a2 Scn2b Chga Calm1 Flna
GOMF_NUCLEOTIDYLTRANSFERASE_ACTIVITY	0.236264	0.64255	0.0873098	-0.396212	-1.14215	107	41	Papola Rev3l Polr3h Tent5d Polb Rngtt Tent4b Gphn Tent2 Fhit Papss1 Polr2a Abl1 Polr3e Nmnat2 Ugp2 Pcyt1a Pola1 Polr1a Papss2 Polq Tut4 Terf2 Nudt5 Polr2f Polr3f Crppa Polh Polr2b Polr2h Rev1 Papolg Uap1 Tut7 Tent4a Polr1c Polr3b Primpol Polr2i Pcyt1b Tut1
GOBP_RIBONUCLEOSIDE_MONOPHOSPHATE_METABOLIC_PROCESS	0.236297	0.64255	0.0931455	-0.442306	-1.15664	48	10	Magi3 Dpyd Nt5c2 Cask Dlg1 Adk Uck2 Ppat Dlg2 Ak3
GOBP_CEREBRAL_CORTEX_RADIALLY_ORIENTED_CELL_MIGRATION	0.236601	0.64255	0.0972151	-0.496669	-1.17758	27	9	Srgap2 Pafah1b1 P2ry12 Dixdc1 Dab2ip Bmerb1 Dab1 Sun1 Zmiz1
GOCC_TERMINAL_BOUTON	0.236715	0.64255	0.202072	0.393189	1.15814	31	4	Prnp Syp Hspa8 Calb1
GOBP_TUBE_FORMATION	0.236753	0.64255	0.0886261	-0.403519	-1.14562	95	28	Fgfr2 Bcas3 Eda Sdccag8 Ski Ywhaz Mib1 Opa1 Stk3 Nfib Arhgap35 Kdm2b Rala Dab2ip Abl1 Lmo4 Traf6 Setd2 Dlc1 Tulp3 Tsc1 Mthfd1 Cc2d2a Fgf10 Deaf1 Sufu Trim71 Luzp1
GOBP_REGULATION_OF_TOR_SIGNALING	0.236961	0.642701	0.0888945	-0.407362	-1.1517	90	30	Akt3 Rragb Fnip1 Wac Klhl22 Gpr137c Rheb Mios Rictor Pik3ca Prkaa2 Rptor Bmt2 Tbck Epm2a Tsc1 Wdr59 Clec16a Dyrk3 Sik3 Otud5 Sh3bp4 Mtm1 Sesn3 Atm Ubr1 Golph3 Prkaa1 Nprl3 Sirt1
GOBP_RETROGRADE_VESICLE_MEDIATED_TRANSPORT_GOLGI_TO_ENDOPLASMIC_RETICULUM	0.237569	0.643933	0.216543	0.356258	1.13528	47	10	Arf5 Rer1 Kdelr1 Pitpnb Cope Ergic3 Atp9a Cog7 Tmed10 Tmem115
GOBP_CELL_FATE_SPECIFICATION	0.237975	0.644617	0.0949752	-0.488756	-1.19393	30	8	Apc Rbpj Nrp1 Ar Lmo4 Apc2 Sufu Mga
GOBP_NEGATIVE_REGULATION_OF_LOCOMOTION	0.239085	0.647055	0.0835991	-0.369975	-1.11227	194	56	Scai Robo2 Angpt2 Tafa5 Tmeff2 Nrg1 Limch1 Frmd5 Robo1 Slit1 Nav3 Ptprr Mecp2 Srgap2 Ldlrad4 Nf1 Mef2c Ripor2 Lrch1 Clasp2 Ptprj Map2k5 Ptger4 Nisch Srgap3 Rap2b Nrp1 Nf2 Osbpl8 Abhd2 Dusp3 Sema6d Coro1c Synj2bp Plcb1 Dab2ip Bmerb1 Crk Ptprk Pten Clasp1 Sinhcaf Grm5 Adarb1 Rabgef1 Nrg3 Dag1 Dlc1 Afdn Evl Gpr18 Spred1 Foxo3 Mctp1 Sema7a Gna13
GOBP_RIBONUCLEOTIDE_CATABOLIC_PROCESS	0.239211	0.647055	0.0931455	-0.467555	-1.18274	36	5	Dpyd Pde4b Nt5c2 Pde8b Pde4d
GOBP_MOLTING_CYCLE	0.239336	0.647055	0.0908241	-0.42907	-1.16158	59	13	Fgfr2 Inhba Eda Nf1 Rbpj Clock Ext1 Nom1 Farp2 Intu Lgr4 Nsun2 Fgf10
GOBP_POSITIVE_REGULATION_OF_RESPONSE_TO_DNA_DAMAGE_STIMULUS	0.23956	0.647244	0.08654	-0.396432	-1.14363	106	29	Npas2 Babam2 Parp1 Spire1 Fmn2 Spred2 Eya3 Slf2 Fam168a Slf1 Uimc1 Prkcg Cebpg Mbtd1 Atr Mms19 Ep400 Smchd1 Bclaf1 Pogz Fmr1 Brcc3 Rnf8 Spred1 Ube2n Babam1 Arid2 Mrnip Fgf10
GOBP_RESPONSE_TO_LEUKEMIA_INHIBITORY_FACTOR	0.241259	0.65046	0.0894367	-0.415959	-1.14656	69	30	Srsf7 Hnrnpu Adam23 Mtf2 Nrp2 Ext1 Nfyb Jarid2 Mras Tfrc Wdr35 Bclaf1 B3gnt2 Snx10 Kdm5b Pmm1 Pfkp Mrpl15 Smad7 Creb1 Piga Xrcc5 Ncl Sirt1 Sbno2 Smarca5 Gclm Srsf3 Pcolce2 Kdm3a
GOBP_POSITIVE_REGULATION_OF_NEURON_APOPTOTIC_PROCESS	0.241379	0.65046	0.202072	0.384611	1.16076	35	6	Prnp Bax Grn Bace1 Srpk2 Cdk5
GOBP_POSITIVE_REGULATION_OF_CELL_ADHESION	0.241511	0.65046	0.249247	0.264997	1.06794	207	20	Calr Thy1 Selenok Cx3cl1 Cd47 Sirpa Chrd Cd81 Spock2 Vav3 Xbp1 Hes1 Hsd17b12 Flna Chst2 Magi1 H2-DMa Fermt2 Hsph1 Ptpru
GOBP_RESPONSE_TO_KETONE	0.242059	0.65046	0.0857844	-0.392239	-1.13334	115	28	Adcy8 Sgk1 Ncoa2 Adcy1 Adcy2 Tgfbr3 Parp1 Ptger4 Pik3ca Prkce Rock2 Prkaa2 Gng2 Klf9 Acaca Cbl Abhd2 Rps6kb1 Ube3a Xrn1 Gnb1 Gabrb1 Sin3a Mbp Nr3c1 Trerf1 Ar Smyd3
GOBP_CELLULAR_RESPONSE_TO_GLUCOSE_STARVATION	0.242105	0.65046	0.208955	0.367882	1.1471	41	6	Hspa5 Xbp1 Impact Brsk2 Sh3glb1 Itfg2
GOBP_SKELETAL_MUSCLE_ORGAN_DEVELOPMENT	0.242117	0.65046	0.0873098	-0.404619	-1.14762	92	20	Hdac9 Mapk14 Nr4a1 Hivep3 Nf1 Mef2c Ripor2 Rcan1 Ski Ybx3 Acvr1 Plec Large1 Nr1d2 Rps6kb1 Dmd Nln Ddx17 Neurl1a Egr1
GOBP_POSITIVE_REGULATION_OF_NERVOUS_SYSTEM_DEVELOPMENT	0.242171	0.65046	0.0831291	-0.371059	-1.11419	188	49	Cdkl5 Il1rap Syndig1 Robo2 Lingo2 Grid2 Dscam Plxna2 Robo1 Mapt Ephb2 Asic2 Caprin1 Il1rapl1 Cyfip1 Shtn1 Rheb Synj1 Pak3 Fbxw8 Bmpr2 Map1b Camk2b Pafah1b1 Ptprd Nrp1 Tiam1 Flrt3 Dixdc1 Shank3 Lrrn1 Mtor Eef2k Trpc5 Neurl1a Ankrd27 Zfyve27 Parp6 Ppp1cc Stau2 Ptprz1 Grm5 Bin1 Plxna4 Twf2 Rab11a Itpka Map6 Dag1
GOBP_EAR_MORPHOGENESIS	0.242387	0.65046	0.0916795	-0.440589	-1.15538	50	14	Fgfr2 Zeb1 Ephb2 Itga8 Mapk1 Atp8a2 Sobp Myo6 Sod1 Wdpcp Rpl38 Fgf10 Prrx1 Ttc39c
GOBP_REGULATION_OF_ACTIN_FILAMENT_BASED_MOVEMENT	0.242706	0.65046	0.096563	-0.519418	-1.18582	22	9	Pde4b Pkp2 Pde4d Fgf13 Dlg1 Ank2 Akap9 Bin1 Cacna1c
GOBP_MRNA_EXPORT_FROM_NUCLEUS	0.242718	0.65046	0.0913924	-0.437804	-1.15879	54	22	Nup93 Akap8l Hnrnpa2b1 Agfg1 Smg6 Smg7 Fyttd1 Nup214 Nup88 Ythdc1 Setd2 Mcm3ap Smg5 Iws1 Eny2 Nup160 Ddx19b Nsun2 Supt6 Thoc2 Nup107 Gle1
GOCC_POTASSIUM_CHANNEL_COMPLEX	0.242891	0.65046	0.0899861	-0.428238	-1.15933	59	16	Grik2 Kcnj3 Kcnb1 Kcnb2 Kcnd2 Kcnh1 Kcnq5 Kcna4 Kcnk2 Kcnj6 Kcnc2 Hcn1 Kcnip4 Cntnap2 Akap9 Kcnd3
GOBP_CELL_ADHESION_MEDIATED_BY_INTEGRIN	0.24291	0.65046	0.0922597	-0.463892	-1.18093	39	18	Itga8 Pde3b Itgbl1 P2ry12 Ext1 Crk Fbn1 Crkl Wnk1 Fyb2 Jam3 Skap1 Itga2 Ptpn11 Itga11 Ift74 Nexmif Lyn
GOBP_POSITIVE_REGULATION_OF_PROTEIN_TARGETING_TO_MEMBRANE	0.243028	0.65046	0.179782	0.415655	1.17202	23	4	Prnp Mtcl1 Mief1 Cdk5
GOBP_AGING	0.243112	0.65046	0.249247	0.266721	1.04601	186	19	Prnp Calr Cx3cl1 Plk2 Penk Atp2b1 Canx mt-Nd4 Rpn2 Col4a2 Rwdd1 App Amfr mt-Co1 Scap mt-Atp6 Ercc1 Mbd3 Npm1
GOBP_REGULATION_OF_CELL_JUNCTION_ASSEMBLY	0.243562	0.65046	0.0843144	-0.384107	-1.12475	137	54	Il1rap Il1rapl2 Syndig1 Robo2 Lingo2 Limch1 Grid2 Bcas3 Slit1 Ephb2 Asic2 Fmn1 Il1rapl1 Mef2c Farp1 Clasp2 Lims1 Ptprj Setd5 Gpc4 Rock2 Ptprd Nrp1 Nphp4 Flrt3 Dusp3 Coro1c Tjp1 Rapgef1 Lrrn1 Rapgef2 Abl1 Eef2k Pten Stau2 Clasp1 Cntnap2 Wdpcp Epha3 Rock1 Dlc1 Tsc1 Negr1 Snca Lhfpl4 Slc9a1 Map4k4 Gpc6 Nlgn1 Rap1a Src Rac1 Vps35 Myo1c
GOBP_NEGATIVE_REGULATION_OF_METAPHASE_ANAPHASE_TRANSITION_OF_CELL_CYCLE	0.24359	0.65046	0.0943564	-0.493758	-1.19148	29	4	Klhl22 Dync1li1 Apc Zwint
GOCC_SEX_CHROMOSOME	0.243675	0.65046	0.096563	-0.515449	-1.1812	23	10	Hnrnpu Suz12 Rnf2 Pcgf5 Smchd1 Dnmt3a Pcgf3 Smc5 Smarcc1 Pbx4
GOBP_GLAND_DEVELOPMENT	0.243827	0.65046	0.0819779	-0.363637	-1.10357	224	68	Fgfr2 Nrg1 Robo1 Eda Thra Nf1 Mapk1 Btrc Polb Tgfbr3 Fgf1 Clcn2 Pam Rbpj Pik3ca Nrp1 Cadm1 Pkd1 Rps15 Cul3 Nfib Ext1 Arhgap35 Cebpg Ube3a Pgr Jarid2 Insr Abl1 Rpgrip1l Neurl1a Aco2 Csmd1 Sod1 Ar Pten Onecut2 Lmo4 Pkd2 Sec63 Ptpn3 Crkl Cyp7b1 Fem1b Nrg3 Med1 Dag1 Ash1l Pbx1 Kdm5b Irs2 Srd5a1 Lats1 Phf2 Cdc42 Src Csnk2a2 Fgf10 Deaf1 Rb1cc1 Itga2 Ptcd2 Sod2 Zbtb1 Plag1 Rhbdd3 Atm Creb1
GOBP_SEGMENTATION	0.243873	0.65046	0.0916795	-0.450243	-1.16178	44	19	Plxna2 Abi1 Mtf2 Rbpj Mib1 Nrp1 Nrp2 Lrp6 Basp1 Tasor Mllt3 Prkdc Atm Tdrd7 Poglut1 Frs2 Psen1 Smad3 Sema3a
GOCC_CELL_BODY_MEMBRANE	0.243902	0.65046	0.181383	0.404818	1.17841	26	7	Thy1 Atp2b1 Atp2b2 Atp1a3 Atp1b2 Kcnc3 Unc5a
GOBP_HETEROPHILIC_CELL_CELL_ADHESION_VIA_PLASMA_MEMBRANE_CELL_ADHESION_MOLECULES	0.244	0.65046	0.096563	-0.509869	-1.17983	24	11	Grid2 Il1rapl1 Tenm1 Ptprd Cadm1 Nectin3 Fat4 Tenm3 Cdh2 Cxadr Nlgn1
GOBP_REGULATION_OF_SODIUM_ION_TRANSPORT	0.244755	0.65206	0.0886261	-0.413317	-1.13928	69	31	Hecw2 Fgf12 Hecw1 Nkain2 Stk39 Wnk2 Nedd4l Snta1 Pkp2 Slmap Cntn1 Prkce Ahcyl1 Fgf13 Dlg1 Dmd Ywhah Nedd4 Ptpn3 Fgf14 Sptbn4 Commd1 Atp1b3 Wnk1 Chp1 Actn4 Nkain3 Neto1 Scn3b Gpd1l Slc9a1
GOMF_HYDROLASE_ACTIVITY_HYDROLYZING_N_GLYCOSYL_COMPOUNDS	0.245033	0.652143	0.0959207	-0.523255	-1.18675	21	6	Il1rap Il1rapl2 Il1rapl1 Macrod1 Macrod2 Mpg
GOBP_PHOSPHOLIPID_DEPHOSPHORYLATION	0.245376	0.652143	0.0916795	-0.462908	-1.17725	38	21	Synj1 Plppr5 Plppr1 Inpp5b Inpp4b Mtmr3 Mtmr1 Pten Pip4p2 Mtmr7 Inpp5a Mtmr12 Mtm1 Inpp5f Inpp5j Plpp5 Sgpp1 Ocrl Mtmr10 Plppr4 Mtmr4
GOBP_MULTICELLULAR_ORGANISMAL_HOMEOSTASIS	0.245399	0.652143	0.0813027	-0.358654	-1.09308	288	85	Fto Ogt Esrrg Akt3 Stk39 Homer2 Ip6k1 Plcl2 Thra Rheb Nf1 Nr4a3 Ildr2 Iqcb1 Npr3 Apc Lca5 Dock7 Stmn1 Ehmt1 Rbpj Pik3ca Sqstm1 Nova2 Ppargc1b Prkaa2 Ksr2 Nphp4 Crtc3 Acaca Ptk2b Plec Lnpep Nr1d2 Ext1 Dmd Apbb2 Mex3c Tjp1 Htr2a Gigyf2 Sh3gl2 Mbp Slc22a5 Sod1 Egr1 Grhl1 Grb10 Tfrc Traf6 Spata7 Acot13 Klhl10 Snx10 Vps54 Acsl1 Appl2 Ppargc1a Rab7 Lgr4 Cxadr Jam3 Alms1 Src Chmp4b Elovl6 Gcnt2 Crtc1 P2…
GOCC_PROTEIN_COMPLEX_INVOLVED_IN_CELL_ADHESION	0.245407	0.652143	0.095288	-0.537868	-1.17925	17	7	Itga8 Itgbl1 Plp1 Jam3 Itga2 Itga11 Lyn
GOBP_ARTERY_DEVELOPMENT	0.246041	0.653004	0.0908241	-0.43552	-1.15028	53	18	Robo2 Robo1 Akt3 Nf1 Bmpr2 Rbpj Nrp1 Ap2b1 Pkd2 Angptl3 Pde2a Zmiz1 Arid2 Prrx1 Sufu Smad7 Luzp1 Sec24b
GOBP_NEGATIVE_REGULATION_OF_TRANSPORTER_ACTIVITY	0.246041	0.653004	0.0908241	-0.440997	-1.1509	47	16	Hecw2 Hecw1 Stk39 Ephb2 Nedd4l Prkce Thada Crbn Ywhae Nedd4 Pkd2 Gnb5 Fmr1 Ubqln1 Cttnbp2nl Snca
GOBP_CELLULAR_RESPONSE_TO_CORTICOSTEROID_STIMULUS	0.246558	0.65323	0.0922597	-0.470106	-1.18088	35	14	Sgk1 Hnrnpu Klf9 Acvr1 Rps6kb1 Nr3c1 Smyd3 Npas4 Usp8 Eif4e Foxo3 Srd5a1 Ube2l3 Igf1r
GOBP_CELL_CELL_ADHESION_MEDIATED_BY_CADHERIN	0.246719	0.65323	0.0949752	-0.537464	-1.17836	17	8	Fer Tjp1 Dennd6a Afdn Cdh2 Mmp24 Ctnnd1 Nexmif
GOBP_REGULATION_OF_HISTONE_METHYLATION	0.246769	0.65323	0.0886261	-0.420447	-1.14625	63	23	Ogt Mecp2 Setd7 Mtf2 Nsd3 Zfp369 Kdm4c Kmt2a Jarid2 Nsd1 Kmt2e Brd4 Ctcf Kansl1 Paxbp1 Iws1 Supt6 Lmna Phf20 Paxip1 Atrx Sirt1 Wdr5
GOBP_CHEMICAL_SYNAPTIC_TRANSMISSION_POSTSYNAPTIC	0.246799	0.65323	0.0880945	-0.414855	-1.14199	68	15	Chrna7 Rims2 Grid2 Rims1 Slc8a3 Grik2 Prkcz Grin1 Mecp2 Mef2c Gsk3b Celf4 Shank3 Ptk2b Unc13b
GOBP_FORELIMB_MORPHOGENESIS	0.247043	0.65323	0.0949752	-0.549092	-1.19178	16	6	Zbtb16 Fmn1 Runx2 Rnf165 Rpgrip1l Cacna1c
GOBP_NEGATIVE_REGULATION_OF_PROTEIN_DEPHOSPHORYLATION	0.247059	0.65323	0.0946646	-0.494017	-1.17129	27	8	Mfhas1 Rock2 Gsk3b Cry2 Ywhae Rock1 Ppp1r16b Ppp1r11
GOBP_EPITHELIAL_CELL_MORPHOGENESIS	0.247354	0.653336	0.095288	-0.525552	-1.18276	20	8	Ccdc88c Sipa1l3 Ar Rilpl1 Rock1 Fat1 Arhgef26 Rilpl2
GOMF_HEAT_SHOCK_PROTEIN_BINDING	0.247525	0.653336	0.287857	0.297035	1.08081	103	30	Hspa5 Hspa8 Usp19 Ttc4 Hspa13 Ahsa1 Bax Mettl23 Dnajc10 Stub1 Ppid Csnk2a1 Dnaja2 Mettl22 Dnajb9 Hsp90ab1 Dnaja1 Dnajb14 Dnaja4 Bag6 Hif1a Cdk5 Dnajb12 Hspa2 Dnajc2 Mettl18 Rnf207 Tsc2 Telo2 Hspa9
GOBP_MITOPHAGY	0.247788	0.653336	0.0925529	-0.477	-1.17339	32	14	Lrba Ambra1 Vps13d Prkn Sqstm1 Usp30 Atg4b Huwe1 Htra2 Becn1 Cers1 Pink1 Cdc37 Rnf41
GOBP_SENSORY_ORGAN_MORPHOGENESIS	0.247854	0.653336	0.0833634	-0.383302	-1.12239	137	42	Fgfr2 Thrb Zeb1 Dscam Ephb2 Abi2 Itga8 Nf1 Agtpbp1 Mapk1 Ski Ttc8 Atp8a2 Dzank1 Sobp Kdm2b Fbn2 Rpgrip1l Fbn1 Myo6 Hcn1 Sod1 Hipk2 Yy1 Stau2 Wdpcp Nectin3 Olfm3 Rpl38 Sdk2 Intu Tbc1d20 Tenm3 Megf11 Fat1 Topors Fgf10 Prrx1 Ttc39c Ahi1 Prkci Tdrd7
GOBP_SULFUR_AMINO_ACID_METABOLIC_PROCESS	0.247967	0.653336	0.179782	0.432827	1.17718	20	7	Msra Csad Mri1 Apip Slc7a11 Enoph1 Mtr
GOBP_ENTEROENDOCRINE_CELL_DIFFERENTIATION	0.248031	0.653336	0.0946646	-0.536974	-1.17729	17	4	Rfx3 Rheb Gsk3b Clock
GOBP_SENSORY_PERCEPTION_OF_LIGHT_STIMULUS	0.248307	0.653376	0.0860347	-0.409373	-1.14871	83	25	Timp3 Ablim1 Rims1 Myo9a Rpgr Pitpna Slc4a10 Krt12 Eya3 Opa1 Atp8a2 Atf6 Nob1 Spata7 Slc24a2 Atxn7 Cacnb2 Arl6 Chm Tulp2 Dnajc19 Bbs9 Glrb Pcdh15 Pde6d
GOBP_REGULATION_OF_OXIDATIVE_PHOSPHORYLATION	0.248357	0.653376	0.0946646	-0.547931	-1.18926	16	9	Slc25a23 Cox7a2 Snca Cox7a2l Vcp Pink1 Uqcc2 Atp7a Slc25a33
GOBP_REGULATION_OF_SMAD_PROTEIN_SIGNAL_TRANSDUCTION	0.249007	0.654421	0.0949752	-0.53815	-1.18805	18	5	Nup93 Sptbn1 Bmpr2 Parp1 D130043K22Rik
GOBP_ADULT_BEHAVIOR	0.249154	0.654421	0.0857844	-0.401693	-1.14043	95	39	Agrp Fgf12 Shank2 Homer2 Mecp2 Agtpbp1 Prkn Arcn1 Pafah1b1 Shank3 Zfhx2 Htr2a Gigyf2 Pten Hipk2 Dab1 Cntnap2 Scn1a Sptbn4 Cnp Chl1 Gabrg2 Oxr1 Tmod1 Slc1a2 Htra2 Shank1 Tsc1 Snca Park7 Inpp5f Mafg Nrxn1 Nrxn3 Glrb Btbd9 Rnf180 Homer1 Pbx3
GOCC_CUL3_RING_UBIQUITIN_LIGASE_COMPLEX	0.249373	0.654421	0.0916795	-0.475647	-1.18077	33	9	Klhl22 Klhl3 Spopl Cul3 Klhl2 Spop Klhl7 Klhl8 Klhl12
GOBP_CELL_CYCLE_G2_M_PHASE_TRANSITION	0.249726	0.654421	0.0840746	-0.390032	-1.12696	115	40	Akap8l Cdk14 Babam2 Mecp2 Ccny Taok1 Uimc1 Taok3 Fbxl17 Plcb1 Skp2 Brsk1 Aven Ccdc57 Usp47 Mta3 Sin3a Kcnh5 Brd4 Rab11a Brcc3 Ppme1 Pkia Pbx1 Tpd52l1 Fbxl7 Babam1 Lats1 Dyrk3 Chmp4c Mrnip Khdrbs1 Dnm2 Atm Blm Ppm1d Foxn3 Rad17 Paxip1 Ccng1
GOCC_RECEPTOR_COMPLEX	0.249741	0.654421	0.0810802	-0.364397	-1.10147	216	55	Fgfr2 Sdcbp Chrna7 Ror1 Gabra4 Grid2 Plxna2 Grik2 Ephb2 Gabrg3 Itga8 Grin1 Grm7 Stxbp5 Bmpr2 Tgfbr3 Gria3 Gabrb2 Gabrb3 Itgbl1 Nrp1 Nrp2 Arnt2 Lrp1b Traf3 Acvr2a Cacng8 Acvr1 Ptk2b Cacng3 Pex5l Nt5dc3 Itpr2 Ptprn2 Htr2a Htr2b Insr Gabrb1 Cacng7 Ghr Cnih3 Dlg3 Tfrc Gria2 Traf6 Gabra5 Epha6 Plxna4 Epha3 Mertk Gabrg2 Olfm3 Cr1l Shisa6 Htra2
GOCC_ANCHORED_COMPONENT_OF_PLASMA_MEMBRANE	0.25	0.654421	0.193813	0.389914	1.14187	30	4	Prnp Thy1 Rtn4r Nrn1
GOCC_AXONAL_GROWTH_CONE	0.25	0.654421	0.17822	0.420704	1.1656	22	5	Olfm1 Hsp90aa1 Rtn4r Flna Hsp90ab1
GOMF_OXIDOREDUCTASE_ACTIVITY_ACTING_ON_THE_CH_CH_GROUP_OF_DONORS_NAD_OR_NADP_AS_ACCEPTOR	0.25	0.654421	0.17822	0.421294	1.16724	22	3	Tecr Dhcr24 Decr2
GOBP_ACROSOME_REACTION	0.250333	0.654477	0.0949752	-0.534555	-1.1838	19	5	Rims1 Unc13b Abhd2 Plcb1 Stxbp1
GOBP_PYRIMIDINE_CONTAINING_COMPOUND_CATABOLIC_PROCESS	0.250333	0.654477	0.0949752	-0.513168	-1.17597	23	4	Dpyd Tet3 Tet2 Crmp1
GOBP_POSITIVE_REGULATION_OF_CELL_DEVELOPMENT	0.25052	0.654559	0.0810802	-0.369023	-1.10927	195	50	Cdkl5 Rfx3 Robo2 Dscam Plxna2 Robo1 Mapt Ephb2 Caprin1 Il1rapl1 Cyfip1 Shtn1 Rheb Synj1 Lims1 Pak3 Fbxw8 Bmpr2 Map1b Camk2b Pafah1b1 Ptprd Nrp1 Tiam1 Dixdc1 Arhgef7 Shank3 Mtor Crk Abl1 Eef2k Trpc5 Neurl1a Ankrd27 Arpc2 Zfyve27 Parp6 Ppp1cc Stau2 Carmil1 Ptprz1 Crkl Grm5 Bin1 Plxna4 Twf2 Rab11a Itpka Map6 Dag1
GOBP_TORC1_SIGNALING	0.251225	0.655735	0.0899861	-0.447955	-1.15588	44	16	Rragb Wac Klhl22 Gpr137c Mios Rptor Bmt2 Mtor Clec16a Dyrk3 Sik3 Otud5 Sesn3 Atm Larp1 Nprl3
GOBP_SUBSTANTIA_NIGRA_DEVELOPMENT	0.251282	0.655735	0.202072	0.37272	1.12343	37	5	Hspa5 Calm1 Actb Syngr3 Ndufs3
GOMF_BHLH_TRANSCRIPTION_FACTOR_BINDING	0.251664	0.655919	0.0946646	-0.532657	-1.1796	19	12	Fhl2 Tcf12 Runx2 Crebbp Ikzf4 Bhlhe40 Usf2 Sirt1 Ncapg2 Smad3 Kdm1a Sp1
GOMF_NADPLUS_ADP_RIBOSYLTRANSFERASE_ACTIVITY	0.251664	0.655919	0.0946646	-0.532331	-1.17888	19	10	Parp8 Parp1 Tnks Tnks2 Parp6 Tiparp Sirt6 Sirt2 Sirt1 Parp11
GOMF_MAGNESIUM_ION_BINDING	0.251852	0.656001	0.0817516	-0.372743	-1.10855	165	44	Mark2 Dis3l2 Papola Adcy2 Atp11b Rheb Mast2 Foxk2 Hpgds Rps6ka3 Opa1 Stk3 Abl2 Atp8a2 Cdc42bpa Farsb Map3k7 Brsk1 Ppm1b Clybl Nim1k Mast1 Abl1 Atp8a1 Pkm Tppp Gss Pi4k2a Map3k5 Nudt3 Snca Srpk1 Pde2a Nudt5 Mark1 Lats1 Dyrk3 Arl3 Msh2 Cdc42bpb Sik3 Atp9b Nlk Ppm1a
GOBP_RECEPTOR_RECYCLING	0.252033	0.656065	0.17822	0.4012	1.16787	26	5	Nsg1 Sorl1 Plekhj1 Rab11b Ap1ar
GOBP_RESPIRATORY_ELECTRON_TRANSPORT_CHAIN	0.252252	0.65623	0.271289	0.299312	1.09294	96	27	Ndufb5 Ndufb9 mt-Nd4 Dguok Cyc1 mt-Co2 Cox4i1 mt-Co3 mt-Nd4l mt-Nd2 mt-Co1 Sco2 Ndufs3 Ndufs2 mt-Cytb Ndufc2 Ndufb3 Ndufs7 Uqcr10 Cycs mt-Nd5 Chchd2 Ndufs8 Ndufa4 Sdha Etfb Dld
GOBP_REGULATION_OF_NEURON_DIFFERENTIATION	0.252459	0.65623	0.0833634	-0.389941	-1.12696	114	33	Tcf12 Zeb1 Mef2c Map1b Brinp2 Gsk3b Mib1 Tiam1 Bcl11a Dixdc1 Zfhx2 Cntn4 Mosmo Nrcam Ywhah Spag9 Trpc5 Sin3a Cdon Cpne1 Hmg20a Dab1 Brinp1 Ywhag Bin1 Rock1 Med1 Cdk5rap2 Pbx1 Dtx1 Bend6 Eif4e Foxo3
GOBP_PHOTOPERIODISM	0.252564	0.65623	0.0922597	-0.491154	-1.18519	29	8	Agrp Ppp1cb Clock Cry2 Fbxl17 Ppp1cc Rbm4 Usp2
GOMF_DNA_DIRECTED_DNA_POLYMERASE_ACTIVITY	0.253316	0.656573	0.0940503	-0.515987	-1.17799	22	7	Rev3l Polb Tent4b Pola1 Polq Polh Rev1
GOBP_POSITIVE_REGULATION_OF_MITOTIC_CELL_CYCLE	0.253409	0.656573	0.0852885	-0.403688	-1.13634	87	33	Nsmce2 Mecp2 Cdc27 Ankrd17 Pafah1b1 Rptor Cul3 Cul4a Dusp3 Rps6kb1 Plcb1 Ccdc57 Abl1 Mta3 Sin3a Kmt2e Brd4 Pkn2 Usp2 Rab11a Pbx1 Cdc23 Eif4e Ddx3x Fgf10 Mdm2 Ube2e2 Eif4g1 Ptpn11 Rb1 Rdx Ttl Anapc4
GOBP_NUCLEAR_EXPORT	0.253506	0.656573	0.0824344	-0.383787	-1.12034	132	52	Cpsf6 Nup93 Akap8l Hnrnpa2b1 Desi1 Ranbp17 Agfg1 Xpo7 Smurf1 Atxn1 Smg6 Gsk3b Ahcyl1 Smg7 Pkd1 Fyttd1 Nup214 Rps15 Xpo1 Xpo6 Ywhae Nup88 Ythdc1 Nup188 Ctdspl2 Chp1 Setd2 Styx Tsc1 Xpot Malt1 Riok2 Xpo5 Mcm3ap Smg5 Nemf Iws1 Eny2 Xpo4 Nup160 Ddx19b Nsun2 Park7 Abce1 Strada Ppm1a Supt6 Nutf2 Thoc2 Nup107 Khdrbs1 Gle1
GOBP_POSITIVE_REGULATION_OF_MAPK_CASCADE	0.253579	0.656573	0.0795565	-0.359282	-1.09408	250	62	Fgfr2 Sdcbp Chrna7 Ror1 Nrg1 Robo1 Diras2 Stk39 Prkcz Braf Sh3rf1 Ksr1 Tenm1 Mfhas1 Ptprj Map2k5 Map3k3 Fgf1 Sh3rf3 Dstyk Pja2 Prkce Rock2 Dok6 Nrp1 Tnik Stk3 Traf3 Dixdc1 Rit2 Ptk2b Taok1 Klhdc10 Taok3 Garem1 Plcb1 Map3k7 Htr2a Htr2b Insr Rapgef2 Dab2ip Abl1 Spag9 Gsdme Ghr Pdgfb Sash1 Sod1 Ar Pten Hipk2 Wwc1 Traf6 Crkl Map3k4 Map3k5 Grm5 Rock1 Mapk8ip3 Rasgrp1 Jcad
GOCC_HISTONE_METHYLTRANSFERASE_COMPLEX	0.253855	0.656573	0.0875697	-0.426518	-1.14984	58	18	Hdac9 Kmt2c Ncoa6 Rbbp4 Chd8 Kmt2a Suz12 Jarid2 Rnf2 Las1l Aebp2 Kansl1 Taf1 Kdm6a Phf20 Rbbp5 Mga Paxip1
GOCC_CAVEOLA	0.253911	0.656573	0.0883594	-0.433176	-1.15478	55	22	Adcy8 Sorbs1 Mapk1 Bmpr2 Ptgis Cbl Coro1c Htr2a Trpc4 Insr Lrp6 Akap6 Flot2 Dlc1 Spred1 Cavin4 Src Nos1ap Irs1 Igf1r Scarb1 Cdh13
GOBP_REGULATION_OF_GROWTH	0.254032	0.656573	0.0787114	-0.347448	-1.07441	428	133	Fgfr2 Inhba Sdcbp Cdkl5 Sertad2 Fto Rims2 Sgk1 Mapk14 Dscam Rims1 Mapt Slit1 Ndrg3 Rasal1 Rnf157 Nedd4l Klhl22 Cyfip1 Shtn1 Mef2c Ptprj Map2k5 Bmpr2 Tgfbr3 Lgi1 Map1b Smurf1 Prkn Rbpj Pik3ca Ybx3 Gsk3b Zmat3 Pafah1b1 Cttn Ip6k2 Rps6ka3 Nrp1 Stk3 Bcl11a Rptor Atp8a2 Fgf13 Ppp2ca Uri1 Ptk2b Ino80 Sema6d Rps6kb1 Kdm2b Slc23a2 Plcb1 Jarid2 Insr Nrcam Mtor D130043K22Rik Dab2ip Cacng7 Tnks2 Usp47 Abl1 …
GOBP_ORGANIC_ACID_TRANSPORT	0.254074	0.656573	0.203509	0.27956	1.08788	164	17	Arl6ip1 Syt4 Slc17a7 Gabbr1 Arl6ip5 Acsl3 Slc25a14 Sv2a Slc38a2 Praf2 Slc7a4 Rab3gap1 Slc16a1 Pla2g12a Slc1a1 Grm1 Slc3a2
GOMF_NEUROPEPTIDE_RECEPTOR_ACTIVITY	0.254167	0.656573	0.179782	0.459678	1.18648	17	7	Mchr1 Sorcs3 Sorcs2 Sstr3 Tacr1 Npy2r Sstr2
GOBP_LEUKOCYTE_HOMEOSTASIS	0.254258	0.656573	0.0888945	-0.43642	-1.14787	51	16	Pde4b Traf3ip2 Rc3h1 Mef2c Abl1 Ppp3cb Sos2 Dnaja3 Dock10 Dock11 Mertk Rc3h2 Gpr183 Jam3 Pkn1 Pik3cb
GOMF_MRNA_3_UTR_BINDING	0.254813	0.657092	0.0847985	-0.409682	-1.14432	80	31	Elavl3 Hnrnpa2b1 Cpeb4 Hnrnpu Celf1 Pum2 Rc3h1 Ybx3 Hnrnpc Elavl1 Larp4b Tardbp Cpeb2 Rbms1 Rbm4 Rpl5 Ilf3 Fmr1 Cpeb1 Elavl4 Rnps1 Igf2bp3 Celf2 Secisbp2l Rbfox1 Exosc9 Nudt21 Auh Larp1 Dazap1 Rnf40
GOBP_POSITIVE_REGULATION_OF_PROTEIN_SERINE_THREONINE_KINASE_ACTIVITY	0.254839	0.657092	0.0819779	-0.382849	-1.11983	136	42	Robo1 Diras2 Ccny Tenm1 Map2k5 Bmpr2 Fgf1 Rictor Stk3 Pkd1 Rptor Ppp2ca Ptk2b Taok1 Taok3 Cab39l Map3k7 Htr2a Htr2b Insr Rapgef2 Ccnt1 Dab2ip Ghr Pdgfb Sash1 Cemip Traf6 Pkd2 Map3k4 Mapre3 Map3k5 Als2 Ccnyl1 Acsl1 Rasgrp1 Dipk2a Snca Tpd52l1 Ddx3x Strada Src
GOBP_OLIGOSACCHARIDE_LIPID_INTERMEDIATE_BIOSYNTHETIC_PROCESS	0.255061	0.657092	0.176694	0.444989	1.18176	18	8	Alg2 Alg1 Dolk Alg8 Dolpp1 Mpdu1 Alg3 Alg11
GOBP_NEGATIVE_REGULATION_OF_PROTEASOMAL_PROTEIN_CATABOLIC_PROCESS	0.25524	0.657092	0.0894367	-0.460221	-1.17042	38	16	Sdcbp Ogt Wac Tlk2 Usp25 N4bp1 Fhit Prkcg Usp7 Rybp Styx Park7 Mtm1 Map1a Smarcc1 Usp14
GOBP_NUCLEAR_MEMBRANE_ORGANIZATION	0.25524	0.657092	0.0894367	-0.460483	-1.17109	38	13	Akap8l Spast Pafah1b1 Dctn1 Chmp3 Reep3 Tardbp Vrk1 Chmp4c Chmp4b Prkcb Lpin1 Sirt2
GOBP_NEGATIVE_REGULATION_OF_CELL_CYCLE_G1_S_PHASE_TRANSITION	0.255474	0.657288	0.0886261	-0.435515	-1.14549	51	12	Inhba Myo16 Wac Apc Acvr1 Dlg1 Rbl2 Gigyf2 Cdc73 Pten Ctdspl Pkd2
GOBP_PHOSPHOLIPID_BIOSYNTHETIC_PROCESS	0.25567	0.657288	0.0795565	-0.36363	-1.10039	212	76	Pigk Pip5k1b Abca8b Ttc7b Mboat2 Ip6k1 Dgkg Pip5k1a Vapa Synj1 Dgkh Slc44a1 Pik3ca Inpp4b Ip6k2 Slc44a5 Mtmr3 Mtmr1 Fam126a Pitpnm2 Osbp Dgkz Pik3c2b Ptdss1 Serinc5 Htr2a Htr2b Pik3r3 Lpgat1 Pi4kb Dpm2 Pik3c2a Dhdds Pdgfb Pigb Pten Socs7 Sgms1 Pi4k2a Sh3yl1 Mtmr7 Pcyt1a Pi4ka Far1 Gnpat Lclat1 Chp1 Itpka Tmem38b Pigu Pip4k2a Dgkb Pikfyve Inpp1 Pisd Ipmk Efr3a Pik3c3 Cept1 Mtm1 Inpp5f Efr3b Becn1 …
GOBP_LENS_DEVELOPMENT_IN_CAMERA_TYPE_EYE	0.255786	0.657288	0.0886261	-0.435893	-1.13987	48	19	Abi2 Ski Spred2 Nf2 Dlg1 Hipk2 Nectin3 Med1 Tmod1 Kdm5b Tbc1d20 Spred1 Fat1 Tdrd7 Frs2 Skil Tgfbr1 Smad3 Fzr1
GOBP_REGULATION_OF_MIRNA_TRANSCRIPTION	0.256473	0.658653	0.0891647	-0.462184	-1.16915	36	11	Nfatc3 Mrtfa Nfib Pdgfb Nr3c1 Egr1 Yy1 Mrtfb Smarca4 Foxo3 Tead1
GOMF_EXOPEPTIDASE_ACTIVITY	0.256977	0.659542	0.0857844	-0.417964	-1.14567	66	24	Trhde Mmp16 Npepps Agbl4 Agtpbp1 Naaladl2 Dpp8 Lnpep Xpnpep3 Rnpep Scrn1 Aopep Tfrc Xpnpep1 Metap1 Cndp2 Pepd Folh1 Scrn3 Cpq Mindy2 Cpd Dpp6 Ermp1
GOBP_POSITIVE_REGULATION_OF_RECEPTOR_INTERNALIZATION	0.257218	0.659719	0.0925529	-0.533764	-1.17025	17	7	Tbc1d5 Atad1 Insr Fmr1 Dtnbp1 Ahi1 Magi2
GOMF_ENZYME_INHIBITOR_ACTIVITY	0.257414	0.659719	0.203509	0.274544	1.08997	200	24	Prnp Spink8 Pcsk1n Scg5 Cst3 Tmbim6 Spock2 Aplp2 Dnajc3 Ppp1r10 Glmn Camk2n1 App Gapdh Ppp1r14b Mt3 Gps1 Serpina3n Elfn2 Mapk8ip1 Pebp1 Timp2 Npm1 Sh3bp5
GOMF_DNA_POLYMERASE_ACTIVITY	0.257516	0.659719	0.0922597	-0.490969	-1.16407	27	8	Rev3l Polb Tent4b Pola1 Polq Terf2 Polh Rev1
GOBP_DNA_PACKAGING	0.259338	0.663982	0.0806388	-0.378762	-1.11325	141	57	Fam172a Akap8l Hira Kat6b Mecp2 Scmh1 Rbbp4 Psme4 Itgb3bp Pik3ca Shprh Wapl Phf8 Kat6a Setdb1 Resf1 Rsf1 Sin3a Atf7ip Mbd2 Smyd3 Ubn2 Smchd1 Mcph1 Ctcf Dnmt3a Acin1 Rnf8 Smc5 Ncapd3 Srpk1 Nap1l4 L3mbtl1 Phf2 Znfx1 Tasor Banf2 Lin54 Sirt6 Chd5 Sirt2 Baz2a Ppm1d Rb1 Atrx a Axin1 Naa60 Sirt1 Ncapg2 Baz1b Morc2a Smarca5 Tpr Tent4a Hp1bp3 Hdac5
GOMF_HORMONE_BINDING	0.259669	0.664423	0.206588	0.35277	1.12417	47	8	Calr Atp1a1 Atp1a3 Ramp2 Ttr Ramp1 Mchr1 C2cd2l
GOBP_REGULATION_OF_P38MAPK_CASCADE	0.26	0.664866	0.0928481	-0.504602	-1.16764	24	11	Stk39 Mfhas1 Map3k3 Pja2 Dlg1 Phlpp1 Dab2ip Sash1 Map3k4 Map3k5 Rasgrp1
GOBP_REGULATION_OF_CELL_MORPHOGENESIS_INVOLVED_IN_DIFFERENTIATION	0.260417	0.665527	0.0847985	-0.407136	-1.12745	74	25	Cdkl5 Ephb2 Caprin1 Il1rapl1 Lims1 Pak3 Fbxw8 Camk2b Pafah1b1 Ptprd Nrp1 Arhgef7 Coro1c Crk Abl1 Eef2k Ankrd27 Arpc2 Parp6 Stau2 Carmil1 Washc2 Crkl Itpka Actn4
GOMF_DYNEIN_INTERMEDIATE_CHAIN_BINDING	0.261333	0.667302	0.0925529	-0.50409	-1.16646	24	4	Bicd1 Dnah9 Dynll1 Pafah1b1
GOBP_DNA_CONFORMATION_CHANGE	0.261634	0.667302	0.0785029	-0.362135	-1.097	221	88	Xrcc6 Fam172a Akap8l Hnrnpa2b1 Hira Kat6b Mecp2 Scmh1 Rbbp4 Psme4 Itgb3bp Pik3ca Shprh Wapl Phf8 Chd8 Kat6a Setdb1 Resf1 Rsf1 Abl1 Sin3a Rad54l2 Atf7ip Mbd2 Smyd3 Ubn2 Rpa1 Gins2 Top2b Smchd1 Mcph1 Ctcf Dnmt3a Acin1 Rnf8 Smc5 Ncapd3 Polq Supv3l1 Rad51 Srpk1 Nap1l4 L3mbtl1 Phf2 Znfx1 Ddx3x Tasor G3bp1 Banf2 Ascc3 Chd9 Nav2 Lin54 Mnat1 Sirt6 Wrnip1 Wrn Chd5 Sirt2 Baz2a Setx Blm Ppm1d Top3b Rb1 Xrcc…
GOBP_NEGATIVE_REGULATION_OF_PROTEIN_SECRETION	0.26178	0.667302	0.199915	0.36636	1.10841	38	6	Syt4 Erp29 Hmgcr Chga Ccn3 Jagn1
GOCC_T_TUBULE	0.26178	0.667302	0.199915	0.369259	1.11718	38	5	Atp1b1 Atp1a1 Scn1b Sri Stac3
GOBP_NEGATIVE_REGULATION_OF_SMOOTHENED_SIGNALING_PATHWAY	0.261905	0.667302	0.0919686	-0.492724	-1.15897	26	9	Herc4 Btrc Runx2 Mosmo Glis2 Tulp3 Sufu Vcp Rb1
GOBP_REGULATION_OF_EXOCYTOSIS	0.26254	0.668065	0.0799859	-0.377992	-1.11045	143	50	Sdcbp Rims2 Pclo Stxbp5l Adcy1 Cadps2 Fer Fbxl20 Cask Il1rapl1 Stxbp5 Clasp2 Syn1 Cadps Rab10 Kcnb1 Prkn Gsk3b Rab8b Snx4 Nsf Vsnl1 Prkcg Chmp3 Doc2b Htr2a Rala Stxbp1 Cacna1i Stam Prepl Clasp1 Ap1g1 Gab2 Pram1 Cacnb2 Rab12 Rabgef1 Fmr1 Cplx1 Apba1 Rab7 Snca Pdcd6ip Syt17 Nlgn1 Rapgef4 Rap1a Rph3al Dtnbp1
GOBP_REGULATION_OF_HEMOPOIESIS	0.262658	0.668065	0.0793435	-0.366599	-1.09621	179	60	Xrcc6 Inhba Zeb1 Mapk14 Camk4 Zbtb16 Prkcz Ambra1 Rbfox2 Nf1 Rc3h1 Mef2c Sh3rf1 Ppargc1b Acvr2a Ptk2b Cul4a Ap3b1 Tmem131l Ap3d1 Mtor Cd46 Abl1 Cdc73 Fbn1 Zfpm1 Sod1 Drosha Sos2 Traf6 Med1 Rasgrp1 Acin1 Malt1 Foxo3 Zmiz1 Rc3h2 L3mbtl1 Mturn Il17d Gpr171 Mitf Zbtb1 Prkdc Smad7 Pik3r1 Rcor1 Creb1 Sox12 Kat7 Sart1 Tcta Rb1 Pcid2 Bad Ptn Arnt Lyn Rnf41 Zbtb46
GOBP_INTRACELLULAR_ESTROGEN_RECEPTOR_SIGNALING_PATHWAY	0.262701	0.668065	0.0880945	-0.453397	-1.15459	40	16	Rbfox2 Strn3 Parp1 Safb Ppargc1b Cnot1 Skp2 Ddx17 Ar Cyp7b1 Med1 Vps11 Lats1 Arid1a Src Cnot2
GOBP_PROTEIN_ADP_RIBOSYLATION	0.262887	0.668065	0.0902635	-0.484299	-1.15746	28	12	Parp8 Parp1 Tnks Tnks2 Parp6 Tiparp Kat2b Sirt6 Arf4 Sirt2 Sirt1 Parp11
GOBP_SYNAPTIC_VESICLE_EXOCYTOSIS	0.263039	0.668065	0.0831291	-0.398373	-1.12423	88	39	Rims2 Pclo Adcy1 Rims1 Cadps2 Fbxl20 Cask Stxbp5 Synj1 Syn1 Cadps Gsk3b Stx3 Unc13b Prkcg Doc2b Htr2a Erc2 Stxbp1 Prepl Stx19 Cacnb2 Fmr1 Cplx1 Apba1 Dnajc5 Napb Snca Stx2 Snap25 Unc13a Nlgn1 Rap1a Dtnbp1 Unc13c Napa Prkcb Snap47 Cplx2
GOBP_MEMBRANE_LIPID_CATABOLIC_PROCESS	0.263158	0.668065	0.173748	0.418249	1.15318	21	8	Smpd1 Ppt1 Enpp2 Fuca1 Neu1 Hexa Gla Smpdl3a
GOBP_SCF_DEPENDENT_PROTEASOMAL_UBIQUITIN_DEPENDENT_PROTEIN_CATABOLIC_PROCESS	0.263547	0.668153	0.0875697	-0.450574	-1.15411	41	13	Fbxl20 Btrc Fbxw4 Cul4a Fbxl17 Skp2 Cul5 Fbxl2 Fbxw11 Fbxl16 Fbxl4 Styx Fbxl7
GOMF_ACTININ_BINDING	0.263576	0.668153	0.0916795	-0.530607	-1.1714	18	8	Kcnn2 Trpc5 Nfkb1 Ldb3 Pkd2 Dag1 Cacna1c Cacna1d
GOBP_MUSCLE_CELL_MIGRATION	0.26367	0.668153	0.086795	-0.434675	-1.14562	52	18	Tafa5 Mef2c Nr4a3 Dock7 Arpc5 Nrp1 Sema6d Rps6kb1 Crk Pdgfb Grb10 Rock1 Dock4 Akirin1 Gna13 Src Itga2 Prkg1
GOBP_PROTEIN_O_LINKED_GLYCOSYLATION	0.263953	0.66847	0.0843144	-0.414901	-1.13727	66	27	Galnt13 Ogt Tet3 Tmtc1 Oga Fut9 Trak1 Fktn Tet2 Large1 Galnt18 Dpm2 Tmtc4 Tmtc2 St3gal2 B3gnt2 Galnt7 St3gal3 Galntl6 Tmtc3 Crppa St8sia6 Eogt B3glct C1galt1 Poglut1 Gxylt2
GOBP_SPHINGOLIPID_METABOLIC_PROCESS	0.264534	0.669175	0.203509	0.28952	1.07754	125	16	Serinc1 Tecr Psap Tm9sf2 Kit St8sia3 Abca2 Smpd1 Bax Ormdl3 B4galnt1 Ppt1 Enpp2 Neu1 Degs1 St3gal5
GOBP_BROWN_FAT_CELL_DIFFERENTIATION	0.26455	0.669175	0.0913924	-0.491688	-1.15654	26	3	Fto Mapk14 Hnrnpu
GOBP_PURINE_CONTAINING_COMPOUND_CATABOLIC_PROCESS	0.265105	0.67003	0.0873098	-0.453007	-1.15322	39	5	Dpyd Pde4b Nt5c2 Pde8b Pde4d
GOBP_METAPHASE_PLATE_CONGRESSION	0.265207	0.67003	0.08654	-0.433692	-1.1407	51	17	Hnrnpu Cul3 Chmp3 Cenpc1 Pibf1 Eml4 Rab11a Cdc23 Pdcd6ip Chmp4c Chmp4b Becn1 Spice1 Dync1h1 Ttl Nudc Trappc12
GOBP_REGULATION_OF_ACUTE_INFLAMMATORY_RESPONSE	0.26556	0.670248	0.175204	0.465857	1.17445	16	2	Selenos Btk
GOBP_INTEGRIN_MEDIATED_SIGNALING_PATHWAY	0.265823	0.670248	0.21925	0.322992	1.09738	59	8	Thy1 Cd47 Vav3 Ptpra Flna Adam15 Fermt2 Adam11
GOCC_GABA_ERGIC_SYNAPSE	0.265823	0.670248	0.21925	0.321526	1.0924	59	13	Gabbr1 Atp2b1 Clstn3 Atp2b2 Gabra1 Slitrk3 Sv2a Calb1 Nlgn2 Lrrtm2 Nlgn3 Atp2b3 Pcdh17
GOBP_NEGATIVE_REGULATION_OF_TRANSPORT	0.266481	0.670248	0.203509	0.260587	1.03891	255	26	Cnih2 Syt4 Selenos Erp29 Gabbr1 Lrpap1 Arl6ip5 Syt11 Cd47 Ndfip1 Hmgcr Sirpa Tmbim6 Chga Hes1 Cbarp Ccn3 Gdi1 Abca2 Calm1 Erlec1 Atp9a Lrrtm2 App Ndfip2 Jagn1
GOCC_TRANSCRIPTION_REPRESSOR_COMPLEX	0.266588	0.670248	0.0847985	-0.420415	-1.13815	59	22	Phf12 Zbtb16 Jazf1 Tbl1x Ski Rbpj Tbl1xr1 Lin52 Sin3a Zfpm1 Mier1 Bin1 Prdm10 Spen Foxo3 Akirin2 Hdac4 Gps2 Mdm2 Rcor1 Dr1 Mdm4
GOBP_REGULATION_OF_DNA_BIOSYNTHETIC_PROCESS	0.266592	0.670248	0.0819779	-0.398745	-1.13195	93	29	Hnrnpa2b1 Hnrnpu Mapk1 Pak3 Bmpr2 Hmbox1 Tnks Tent4b Smg6 Ptk2b Xrn1 Hnrnpc Atr Tnks2 Pdgfb Kcnk2 Gins2 Map3k4 Jade3 Smg5 Terf2 Src Cers1 Jade2 Atm Naf1 Cct4 Kat7 Xrcc5
GOMF_DNA_BINDING_TRANSCRIPTION_FACTOR_BINDING	0.266734	0.670248	0.0764767	-0.350287	-1.07822	350	113	Hdac9 Fhl2 Tcf12 Ncoa2 Mapk14 Nr4a1 Med13 Hira Bcas3 Faf1 Kat6b Tle1 Tbl1x Rbfox2 Pias1 Ncoa6 Mef2c Nr4a3 Hdac8 Runx2 Parp1 Ptma Ski Rbpj Gsk3b Ywhaz Ppargc1b Prpf6 Arnt2 Ttc8 Trp53bp1 Crtc3 Kdm4c Trip12 Cnot1 Cry2 Nfia Txlng Nfyb Nucks1 Cebpg Kat6a Trim24 Uhrf2 Jmjd1c Nsd1 Pias2 Ccnt1 Ywhah Mms19 Sin3a Zfpm1 Cpne1 Trerf1 Ar Tacc1 Hipk2 Yy1 Ncoa3 Lmo4 Mef2a Crkl Dcaf13 Dnmt3a Lcor Smarca4 Taf4b M…
GOBP_METANEPHRIC_NEPHRON_DEVELOPMENT	0.266756	0.670248	0.0916795	-0.547418	-1.17187	15	6	Fmn1 Pkd1 Pdgfb Egr1 Pkd2 Lgr4
GOBP_NEGATIVE_REGULATION_OF_IMMUNE_EFFECTOR_PROCESS	0.267016	0.670248	0.197822	0.366254	1.1148	39	7	Cd47 Ndfip1 Thoc1 Tmbim6 Grn Arrb2 Rps19
GOMF_THIOLESTER_HYDROLASE_ACTIVITY	0.267016	0.670248	0.197822	0.375897	1.13158	36	8	Abhd12 Ufsp2 Haghl Abhd16a Ppt1 Esd Abcd3 Abhd10
GOBP_GLUTAMATE_SECRETION	0.267206	0.670248	0.172324	0.43715	1.16094	18	3	Syt4 Gabbr1 Rab3gap1
GOBP_POSITIVE_REGULATION_OF_CHEMOKINE_PRODUCTION	0.267206	0.670248	0.172324	0.437765	1.16258	18	4	Selenok App Hif1a Lgals9
GOBP_HISTONE_H4_K16_ACETYLATION	0.26755	0.670709	0.0908241	-0.498805	-1.16489	25	10	Ogt Kmt2a Jade3 Msl2 Kansl1 Jade2 Phf20 Kat7 Sirt1 Wdr5
GOBP_REGULATION_OF_POSTSYNAPTIC_MEMBRANE_POTENTIAL	0.268018	0.671263	0.0817516	-0.398785	-1.13107	92	38	Chrna7 Rims2 Gabra4 Grid2 Rims1 Slc8a3 Grik2 Prkcz Gabrg3 Rgs7bp Grin1 Mecp2 Mef2c Gria3 Gabrb2 Gsk3b Kcnd2 Celf4 Shank3 Ptk2b Unc13b Gabrb1 Pten Gabra5 Npas4 Grm5 Gabrg2 Igsf11 Shank1 Snca Neto1 Nlgn1 Gabra3 P2rx4 Nrxn1 Grid1 Glrb Mpp2
GOBP_POSITIVE_REGULATION_OF_EXOCYTOSIS	0.26809	0.671263	0.0845557	-0.420849	-1.13455	58	19	Sdcbp Cadps2 Stxbp5 Clasp2 Cadps Kcnb1 Snx4 Vsnl1 Doc2b Stxbp1 Cacna1i Stam Clasp1 Ap1g1 Gab2 Cacnb2 Rab7 Snca Pdcd6ip
GOBP_REGULATION_OF_MYOBLAST_DIFFERENTIATION	0.268874	0.672277	0.0905429	-0.497919	-1.16282	25	8	Mapk14 Mef2c Ripor2 Plcb1 Cdon Map3k5 Flot2 Akirin1
GOBP_CELL_RECOGNITION	0.268908	0.672277	0.252961	0.307183	1.0808	81	11	Bsg Aldoa Cd81 Adgrb1 Vstm2l Ndn Rtn4 App Tnfrsf21 Coro1a Cct2
GOBP_REGULATION_OF_NITRIC_OXIDE_SYNTHASE_ACTIVITY	0.268975	0.672277	0.0908241	-0.507733	-1.16352	23	8	Npr3 Acvr2a Ptk2b Htr2b Terf2 Nos1ap Scarb1 Pik3cb
GOMF_UBIQUITIN_BINDING	0.269144	0.672301	0.0815265	-0.398707	-1.13085	92	41	Tom1l2 Faf1 Gga2 Usp25 Prkn Tab2 Nploc4 Ubap1 Sqstm1 N4bp1 Jarid2 Stam Ubxn11 Nedd4 Ddi2 Rnf185 Tollip Ilrun Rnf8 Ube2n Ascc2 Uspl1 Cuedc1 Ubr5 Mdm2 Nbr1 Sirt2 Tsg101 Rnf19b Mvb12b Sprtn Plaa Stam2 Tom1l1 Smarcad1 Smad3 Tab3 Gga3 Ube2a Ubxn7 Ikbkg
GOBP_MEMBRANE_DOCKING	0.269495	0.672421	0.0824344	-0.405327	-1.12607	75	27	Scfd2 Rab10 Kcnb1 Ahcyl1 Rab8b Stx3 Unc13b Esyt2 Vti1b Stxbp1 Stx19 Stx5a Stx12 Rab12 Chp1 Rock1 Rab7 Vps11 Stx2 Snap25 Unc13a Cep83 Sytl2 Vapb Unc13c Stx6 Cplx2
GOBP_REGULATION_OF_LIPASE_ACTIVITY	0.269512	0.672421	0.0857844	-0.44463	-1.14838	43	14	Fgfr2 Hdac9 Bicd1 Prkcz P2ry12 Gnaq Abl2 Htr2a Htr2b Abl1 Angptl3 Rasgrp1 Snca Gna13
GOBP_PROTEIN_CONTAINING_COMPLEX_LOCALIZATION	0.269687	0.672458	0.0791317	-0.380498	-1.11074	132	52	Arhgap44 Sfpq Hnrnpu Prkcz Iqsec2 Rpgr Ift81 Cep112 Lgi1 Lca5 Mios Gpc4 Gphn Stx3 Rps15 Cacng8 Cacng3 Dlg1 Xpo1 Synj2bp Ap3d1 Atr Cacng7 Gripap1 Ssx2ip Ttc21b Dlg3 Nup88 Stau2 Wdr35 Akap9 Exoc3 Kif5a Rab11a Anks1b Cplx1 Dag1 Shisa6 Lrrc7 Ttc26 Riok2 Neto1 Terf2 Dlg2 Snap25 Grip1 Arl3 Gpc6 Nlgn1 Adam10 Rap1a Abce1
GOBP_POSITIVE_REGULATION_OF_CELL_MORPHOGENESIS_INVOLVED_IN_DIFFERENTIATION	0.27027	0.673513	0.0835991	-0.415075	-1.1316	63	22	Cdkl5 Ephb2 Caprin1 Il1rapl1 Lims1 Pak3 Fbxw8 Camk2b Pafah1b1 Ptprd Nrp1 Arhgef7 Crk Abl1 Eef2k Ankrd27 Arpc2 Parp6 Stau2 Carmil1 Crkl Itpka
GOBP_GLYCOSYLCERAMIDE_METABOLIC_PROCESS	0.270777	0.674056	0.0908241	-0.546474	-1.16985	15	4	St6galnac3 B3galt1 Gba2 Galc
GOBP_NEGATIVE_REGULATION_OF_EPITHELIAL_CELL_PROLIFERATION	0.270809	0.674056	0.0833634	-0.412888	-1.12877	64	16	Fgfr2 Atpif1 Robo1 Cask Nf1 Mef2c Tgfbr3 Klf9 Dlg1 Nfib Synj2bp Dab2ip Ptprk Cdc73 Ar Pten
GOBP_ERYTHROCYTE_HOMEOSTASIS	0.271591	0.67553	0.0815265	-0.399704	-1.12513	87	34	Inhba Mapk14 Atpif1 Rbfox2 Thra Mfhas1 Tgfbr3 Acvr2a Alas2 Cebpg Zfpm1 Ireb2 Flvcr1 Kmt2e Hipk2 Alas1 Adar Med1 Acin1 Foxo3 Dyrk3 Rps14 Ptbp3 Maea Prkdc Rcor1 Dmtn Kat7 Prdx1 Rb1 Rps17 Arnt Lyn Ncapg2
GOBP_CELLULAR_OXIDANT_DETOXIFICATION	0.271739	0.67553	0.199915	0.338382	1.08985	49	11	Selenos Selenof Prxl2a Mt3 Hba-a1 Prdx3 Gpx4 Prdx5 Prxl2c Selenot Hba-a2
GOBP_POSITIVE_REGULATION_OF_EXCITATORY_POSTSYNAPTIC_POTENTIAL	0.271883	0.67553	0.0899861	-0.510163	-1.16469	22	13	Chrna7 Rims2 Rims1 Prkcz Grin1 Shank3 Ptk2b Pten Igsf11 Shank1 Neto1 Nlgn1 Nrxn1
GOBP_RESPONSE_TO_ETHANOL	0.272093	0.675574	0.0826646	-0.413003	-1.13207	66	17	Fgfr2 Psmd14 Oxct1 Grin1 Polb Prkce Fyn Ptk2b Cbl Rps6kb1 Itpr2 Slc23a2 Rgs7 Kcnc2 Sod1 Got2 Dnmt3a
GOBP_GLYCOSPHINGOLIPID_METABOLIC_PROCESS	0.272222	0.675574	0.202072	0.335303	1.0965	51	10	Tm9sf2 Kit St8sia3 Abca2 Smpd1 Bax B4galnt1 Neu1 St3gal5 Hexa
GOBP_REGULATION_OF_CELL_MATRIX_ADHESION	0.273138	0.677273	0.0808589	-0.403409	-1.13116	82	38	Limch1 Bcas3 Rasa1 Prkcz Cask Fmn1 Nf1 Clasp2 Lims1 Ptprj Rock2 Gsk3b Nrp1 Nf2 Ptk2b Dusp3 Coro1c Abl1 Pten Onecut2 Clasp1 Ajap1 Wdpcp Epha3 Rock1 Dag1 Dlc1 Tsc1 Slc9a1 Map4k4 Src Skap1 Rac1 Pik3cb Pik3r1 Macf1 Dmtn Cdh13
GOBP_NON_CANONICAL_WNT_SIGNALING_PATHWAY	0.273284	0.677273	0.0852885	-0.442205	-1.14517	45	17	Ror1 Znrf3 Ccdc88c Smurf1 Gpc4 Tiam1 Daam1 Smurf2 Prickle2 Abl1 Cdc42 Gpc6 Nlk Rac1 Mllt3 Ift80 Magi2
GOBP_POSITIVE_REGULATION_OF_MITOCHONDRION_ORGANIZATION	0.27339	0.677273	0.0847985	-0.433006	-1.14122	52	26	Atpif1 Ambra1 Mcu Vps13d Spire1 Prkn Gsk3b Mapk8 Mllt11 Ddhd2 Rala Pdcd5 Adck1 Camkk2 Htra2 Ppargc1a Hip1r Park7 Ddhd1 Vps35 Cers1 Fis1 Pink1 Bnip3 Pycard Bad
GOMF_DELAYED_RECTIFIER_POTASSIUM_CHANNEL_ACTIVITY	0.27381	0.67762	0.0894367	-0.516211	-1.16174	20	6	Kcnb1 Kcnb2 Kcnh1 Kcnq5 Kcna4 Kcnc2
GOCC_CONTRACTILE_FIBER	0.274002	0.67762	0.0782955	-0.37923	-1.10704	132	47	Kcnn2 Fhl2 Pde4b Jph1 Timp4 Ppp1r12a Pde4dip Nebl Sptbn1 Ppp1r12b Fhod3 Sqstm1 Tmod2 Plec Ank2 Coro1c Dmd Sorbs2 Cmya5 Ppp3cb Ldb3 Scn1a Simc1 Actn1 Bin1 Nexn Twf2 Tmod1 Actn4 Dst Dag1 Cacna1c Ank1 Synpo Ryr1 Ryr3 Cacna1d Scn3b Ppp2r5a Mtmr12 Cavin4 Capzb Nos1ap Ryr2 Mtm1 Scn8a Kat2b
GOBP_REGULATION_OF_PROTEIN_POLYUBIQUITINATION	0.274172	0.67762	0.0894367	-0.515314	-1.16874	21	12	Trim44 Prkn Trip12 Skp2 Ube2d1 Sash1 Ube2n Ddx3x Gps2 Ubr5 Rnf40 Plaa
GOBP_MUSCLE_CELL_DEVELOPMENT	0.274175	0.67762	0.0810802	-0.399426	-1.12246	86	26	Hdac9 Fhl2 Hnrnpu Nebl Ripor2 Rcan1 Ski Fhod3 Tmod2 Plec Ank2 Dmd Sorbs2 Mtor Ldb3 Smyd3 Yy1 Sgcz Mef2a Akap6 Actn1 Bin1 Tmod1 Actn4 Tomm70a Ryr1
GOBP_POSITIVE_CHEMOTAXIS	0.274336	0.67762	0.17822	0.38624	1.1297	28	3	Scg2 Cx3cl1 Coro1a
GOBP_PLATELET_AGGREGATION	0.276923	0.682868	0.191892	0.365818	1.10263	37	7	Actg1 Tyro3 Actb Flna Ppia Fibp Ubash3b
GOBP_COLUMNAR_CUBOIDAL_EPITHELIAL_CELL_DEVELOPMENT	0.277062	0.682868	0.0873098	-0.481105	-1.14983	28	4	Rfx3 Rheb Gsk3b Clock
GOBP_PROTEIN_LOCALIZATION_TO_CELL_JUNCTION	0.277311	0.682868	0.248911	0.307382	1.07699	80	13	Nsg1 Clstn1 Nptx1 Actg1 Baiap2 Clstn3 Kif3a Slitrk3 Actb Dvl1 Nlgn2 Fermt2 Lamtor2
GOBP_PROTEIN_LIPID_COMPLEX_ASSEMBLY	0.277344	0.682868	0.165657	0.454338	1.15127	15	6	Acsl3 Abca7 Mttp Soat1 Nr1h2 Apoe
GOBP_RESPONSE_TO_PEPTIDE_HORMONE	0.27738	0.682868	0.0749279	-0.355097	-1.08135	246	93	Glp2r Adcy8 Agrp Hdac9 Ogt Mapk14 Nr4a1 Timp4 Fer Prkcz Srsf4 Pde3b Cyfip1 Nr4a3 Sorbs1 Tgfbr3 Apc Parp1 Map1b Rab10 Pik3ca Rock2 Gsk3b Slc24a4 Ahcyl1 Rab8b Osbpl8 Cry2 Dennd4c C2cd5 Nucks1 Rps6kb1 Plcb1 Pik3r3 Insr Mtor Slc39a14 Crk Lrp6 Myo5a Eef2k Pik3c2a Ghr Fbn1 Pkm Nfkb1 Cpeb2 Appl1 Ap3s1 Egr1 Grb10 Mbd5 Ywhag Rab12 Lpin2 Rock1 Cpeb1 Dag1 Appl2 Snx5 Tsc1 Rhoq Irs2 Srd5a1 Eif2b4 Pip4k2a Slc9…
GOBP_CELLULAR_RESPONSE_TO_RETINOIC_ACID	0.277435	0.682868	0.0847985	-0.453777	-1.14789	36	13	Fgfr2 Brinp2 Gsk3b Abl2 Ptk2b Brinp1 Epha3 Twf2 Htra2 Yes1 Atm Creb1 Setx
GOBP_NADPH_REGENERATION	0.278008	0.683053	0.170932	0.455568	1.14851	16	16	Pgam1 G6pdx Nnt Tkt Shpk Tigar Taldo1 Aldh1l2 Trp53 Rpia H6pd Rbks Dera Pgd Rpe Pgls
GOBP_NEGATIVE_REGULATION_OF_TRANSLATIONAL_INITIATION	0.278215	0.683053	0.0880945	-0.527439	-1.15638	17	8	Rbm4 Ago2 Paip2 Fmr1 Larp1 Eif4ebp2 Eif2ak4 Tpr
GOBP_NEPHRON_DEVELOPMENT	0.278291	0.683053	0.0810802	-0.404363	-1.12093	73	19	Angpt2 Greb1l Fmn1 Mef2c Klhl3 Fgf1 Pkd1 Dlg1 Ext1 Pdgfb Egr1 Kirrel3 Pkd2 Pbx1 Basp1 Lgr4 Nup160 Nup107 Ahi1
GOMF_PHOSPHATIDYLCHOLINE_BINDING	0.278515	0.683053	0.0886261	-0.508193	-1.16019	22	8	Nf1 Pitpna Pitpnm2 Esyt2 Chmp3 Sestd1 Pcyt1a Rasgrp1
GOBP_CRANIAL_SKELETAL_SYSTEM_DEVELOPMENT	0.278668	0.683053	0.0845557	-0.452532	-1.14474	36	10	Fgfr2 Mmp16 Runx2 Chst11 Ext1 Crkl Setd2 Tulp3 Mthfd1 Prrx1
GOBP_NCRNA_CATABOLIC_PROCESS	0.278668	0.683053	0.0845557	-0.452018	-1.14344	36	10	Dis3l2 Tent4b Tent2 Xrn1 Snd1 Drosha Zswim8 Tut4 Nsun2 Exosc9
[truncated: 2,500 more rows]

## Sheet: Cluster 1
pathway	pval	padj	log2err	ES	NES	size	leadingEdgeSize	leadingEdge
[truncated: 4,154 more rows]

[truncated: 26 more sheets: Cluster 2, Cluster 3, Cluster 4, Cluster 6, Cluster 7, Cluster 8, Cluster 10, Cluster 11, Cluster 12, Cluster 13, Cluster 14, Cluster 15, Cluster 16, Cluster 17, Cluster 18, Cluster 19, Cluster 20, Cluster 21, Cluster 22, Cluster 23 …]
