# Supplementary material for: Formation of memory assemblies through the DNA-sensing TLR9 pathway
Source: Nature. 2024 Mar 27;628(8006):145–53. doi: 10.1038/s41586-024-07220-7 (PMC10990941; doi:10.1038/s41586-024-07220-7)
Supplement: Supplementary file 7 — List of Gene Ontology pathways differentially regulated by TLR9 knockdown after CFC (AAV-Cre CFC versus AAV-GFP CFC). [file 41586_2024_7220_MOESM7_ESM.xlsx]

## Sheet: Cluster 0
pathway	pval	padj	log2err	ES	NES	size	leadingEdgeSize	leadingEdge
GOCC_INTRINSIC_COMPONENT_OF_ORGANELLE_MEMBRANE	5.20233e-17	2.1696e-13	1.06721	-0.581566	-2.22965	331	104	Itm2b Hspa5 Slc22a17 Calr Tecr Rtn1 Arl6ip1 Wfs1 Emc10 Slc17a7 Syp Saraf Emc7 Pdia3 Selenos Syt4 Tomm20 Ktn1 B4gat1 Sec62 Emc4 Atp2b1 Canx Spcs1 Rtn4 Ccdc47 Slc25a4 Rer1 Unc50 Sys1 Ptprs Sv2a Tmco1 Ier3ip1 Rab26 Preb Pcsk7 Bcap31 Derl1 Atp13a2 Gramd1a Porcn Atp2c1 Syt5 Emc3 Ergic3 Gpaa1 Tomm40 B4galnt1 Tvp23b Wdr83os Amfr Plpp6 Ebp Tmem11 Slc30a3 Atf6b mt-Cytb Rab3a Slc35b1 Srebf2 Emc1 Syvn1 Tmem…
GOCC_ENDOPLASMIC_RETICULUM_PROTEIN_CONTAINING_COMPLEX	1.03685e-16	2.1696e-13	1.05746	-0.769093	-2.60128	110	53	Hspa5 Hsp90b1 Calr Arl6ip1 Pdia6 Sec11c Dad1 Emc10 Emc7 Pdia3 Selenos Rpn1 Ssr4 Ppib Ddost Krtcap2 Emc4 Ostc Dnajb11 Spcs2 Spcs1 Sel1l Rpn2 Prkcsh Spcs3 Derl1 Emc3 Ormdl3 Sec11a Os9 Hyou1 Gpaa1 Stt3b Pigp Amfr Srp9 Faf2 Hsd17b12 Sdf2l1 Ext2 Srebf2 Emc1 Syvn1 Sec61a1 P4hb Tusc3 Fam8a1 Insig2 Aup1 B2m Tmem258 Mlec Pigt
GOBP_PROTEIN_FOLDING	1.69704e-15	2.36738e-12	1.01754	-0.691833	-2.49812	165	53	Hspa5 Hsp90b1 Calr Pdia6 Fkbp2 Wfs1 Erp29 Pdia3 Ppia Selenof Hsp90ab1 Nudcd3 Ppib Dnajb11 Hsp90aa1 Canx Clu Ccdc47 Dnaja2 Dnajc3 Csnk2a1 Hspa8 Dnaja1 Pfdn1 Cct6a Ahsa1 Hspa13 Cct5 Ric3 Wdr83os Mesd Sdf2l1 Tor1a Tor2a Cdc37l1 Grn Lman2l Pdia4 Sdf2 Dnajc21 Snrnp70 Hsph1 Tbce P4hb Cct7 Hspd1 Dnajc2 Dnajc25 Ptges3 B2m Cct8 Ppid Cct2
GOCC_SECRETORY_GRANULE	2.14256e-14	2.24165e-11	0.975995	-0.503439	-2.02501	481	117	Atp6v0c Bsg Chgb Calr Atp6ap2 Wfs1 Ctsb Psap Scg5 Scg2 Pgrmc1 Pcsk1n Syt4 Ctsl Tmsb4x Ppia Gaa Tmed2 Hsp90ab1 Aldoa Ddost Sirpa Vgf Cst3 Aplp2 Hsp90aa1 Tmem30a Clu Lamp1 Baiap2 Dnajc3 Penk Pgam1 Ctsd Cpe Fth1 Cd47 Syt7 Rab24 Chga Hspa8 App Ndufc2 Klk8 Smpd1 Tex264 Cbarp Pdap1 Ttr Rab26 Atp6v0a1 Kcnab2 Cap1 Psmd3 Ctsz Syt5 Ormdl3 Scg3 Myh9 Faf2 Fam3c Psmb1 Rab4b Vps13c Tor1a Srp14 Psmd6 Itpr1 Surf…
GOCC_INTRINSIC_COMPONENT_OF_ENDOPLASMIC_RETICULUM_MEMBRANE	4.14866e-13	3.47243e-10	0.932595	-0.700793	-2.45024	134	52	Hspa5 Calr Tecr Rtn1 Arl6ip1 Wfs1 Emc10 Saraf Emc7 Pdia3 Selenos Ktn1 Sec62 Emc4 Canx Spcs1 Rtn4 Ccdc47 Tmco1 Preb Bcap31 Derl1 Gramd1a Porcn Emc3 Ergic3 Gpaa1 Wdr83os Amfr Plpp6 Ebp Atf6b Slc35b1 Srebf2 Emc1 Syvn1 Tmem33 Bscl2 Dolk Sec61a1 Tram1l1 Insig2 Sppl2b Aup1 B2m Lnpk Pigt Dgat2 Tex261 H2-D1 Dpm3 Emc6
GOCC_VACUOLAR_MEMBRANE	1.20178e-11	7.97313e-09	0.875325	-0.530026	-2.03998	336	87	Atp6v0c Itm2c Slc22a17 Rnasek Atp6ap2 Psap Laptm4a Atp6v0b Syt11 Gaa Hsp90ab1 Ddost Tmem30a Clcn4 Lamp1 Vmp1 Ctsd Tmem59 Syt7 Atp6v0e2 Rdh14 Rpn2 Hspa8 Ndufc2 Tex264 Atraid Atg9a Atp6v0a1 Atp13a2 Tecpr1 Rab2a Clta Lrp1 Gnb2 Abca2 Gabarapl2 Slc3a2 Sort1 Pld3 Slc30a3 Spns1 Map1lc3b Lamp5 Atp6v0d1 Sidt2 Uvrag Surf4 Hgsnat Tmem9b Ctsa Neu1 Atp6v1e1 Grn Atp6v0a2 Snx14 Syngr1 Tmem165 Stard3 Gna11 M6pr …
GOMF_STRUCTURAL_CONSTITUENT_OF_RIBOSOME	1.33362e-11	7.97313e-09	0.875325	-0.662279	-2.33989	140	76	Rps2 Rps27 Rpl9 Rps29 Rpl27a Rps19 Rps3a1 Rps8 Rpl21 Rps7 Rpl22l1 Rpl35a Rps27a Rplp1 Rps10 Rpl23 Rpl34 Mrpl30 Rpl10 Rpl39 Mrps17 Rpl37a Rpl30 Rps28 Rpl27 Rps16 Rps21 Mrps21 Mrpl27 Mrps5 Rps11 Rpl3 Rpl24 Rpl8 Rpl32 Rpl6 Rplp0 Rpl13 Rpl37 Mrpl21 Rpl29 Rps13 Mrps33 Rpl36al Rps24 Rps9 Rpl17 Rpl28 Mrps7 Rpl19 Rps17 Rpl10a Rpl36a Rps6 Rps26 Rps25 Mrps18a Rpl26 Rpl22 Rpl12 Rpsa Mrpl55 Rpl7a Rpl36 Mrps1…
GOCC_ENDOPLASMIC_RETICULUM_LUMEN	1.87693e-11	9.81868e-09	0.863415	-0.640986	-2.31451	165	50	Chgb Hspa5 Hsp90b1 Calr Pdia6 Wfs1 Scg2 Erp29 Pdia3 Lrpap1 Ktn1 Selenof Ppib Manf Vgf Dnajb11 Cst3 Aplp2 Canx Clu Dnajc3 Penk Mia3 Tgoln1 Mydgf App Tmem132a Prkcsh Erlec1 Col11a1 Col4a2 Igfbp4 Ctsz Scg3 Os9 Hyou1 Ano8 Cnpy3 Sdf2l1 Tor1a Tor2a Selenom Pdia4 Pdgfa Fkbp7 Bace1 P4hb Dnajb9 Ckap4 Shisa5
GOMF_PRIMARY_ACTIVE_TRANSMEMBRANE_TRANSPORTER_ACTIVITY	2.69995e-11	1.25548e-08	0.863415	-0.673391	-2.35443	134	64	Atp6v0c Atp1b1 Atp1a1 Slc12a5 Atp2b2 Tomm20 Atp1a3 Cox4i1 Atp2a2 Atp2b1 Ndufb9 Ndufb5 Atp6v0e2 mt-Nd4 Ndufc2 mt-Co2 Ndufa4 Cyc1 Atp2b3 Atp13a2 Abcc8 Atp2c1 Atp13a1 Cox8a Abca2 mt-Co3 Ndufs2 Ndufa13 mt-Co1 Ndufs3 Atp6v0d1 mt-Cytb Atp5b Slc4a8 Atp6v1e1 Ndufb3 Slc1a1 Ndufa1 Ndufa5 Ndufs7 Atp6v1c1 mt-Nd2 Atp6v1d Ndufb10 Cox6b1 Uqcrfs1 Ndufa8 Cox6a1 Uqcrc1 Atp6v1f Surf1 Abcb6 Abca7 Uqcr10 Cyb561d2 Abc…
GOBP_CELLULAR_ION_HOMEOSTASIS	7.02959e-11	2.94189e-08	0.839089	-0.50488	-1.95875	360	71	Hsp90b1 Grina Slc22a17 Calr Prnp Atp1b1 Thy1 Rnasek Atp1a1 Atp6ap2 Slc12a5 Selenok Wfs1 Cx3cl1 Ndfip1 Ckb Atp2b2 Calm1 Tmbim6 Atp1a3 Atp2a2 Atp2b1 Arf1 Ccdc47 Atp6ap1 Fth1 Slc8a2 Atp6v0e2 Sv2a Tmco1 App Atp1b2 Glrx3 Slc39a10 Slc24a5 Selenot Car2 Calm3 Atp6v0a1 Tmem178 Cacna1a Tmem38a Atp2b3 Bcap31 Atp13a2 Atp2c1 Atp13a1 Tpt1 Grin2b Ric3 Gng3 Bax Herpud1 Slc30a3 Slc39a7 Calb1 Atp6v0d1 Itpr1 Kctd17…
GOCC_RIBOSOME	1.37589e-10	5.23465e-08	0.826657	-0.594099	-2.18716	185	89	Canx Rps2 Rps27 Rpl9 Rps29 Rpl27a Rps19 Rps3a1 Rps8 Rpl21 Rps7 Rpl22l1 Rpl35a Rps27a Rplp1 Rps10 Rpl23 Rpl34 Mrpl30 Rpl10 Rpl39 Mrps17 Rpl37a Btf3 Rpl30 Gcn1 Rps28 Rpl27 Dnajc21 Rps16 Rps21 Mrps21 Mt3 Mrpl27 Mrps5 Rps11 Rpl3 Rpl24 Rpl8 Rpl32 Rpl6 Rplp0 Rpl13 Rpl37 Mrpl21 Rpl29 Rps13 Mrps33 Rpl36al Rps24 Rps9 Rpl17 Larp1 Rpl28 Mrps7 Rpl19 Rps17 Rpl10a Mrpl38 Rpl36a Rps6 Rps26 Rps25 Mrps18a Rpl26 R…
GOCC_RIBOSOMAL_SUBUNIT	1.7229e-10	5.86353e-08	0.826657	-0.629185	-2.2617	157	78	Rps2 Rps27 Rpl9 Rps29 Rpl27a Rps19 Rps3a1 Rps8 Rpl21 Rps7 Rpl35a Rps27a Rplp1 Rps10 Rpl23 Rpl34 Mrpl30 Rpl10 Rpl39 Mrps17 Rpl37a Rpl30 Rps28 Rpl27 Rps16 Rps21 Mrps21 Mrpl27 Mrps5 Rps11 Rpl3 Rpl24 Rpl8 Rpl32 Rpl6 Rplp0 Rpl13 Rpl37 Mrpl21 Rpl29 Rps13 Mrps33 Rpl36al Rps24 Rps9 Rpl17 Rpl28 Mrps7 Rpl19 Rps17 Rpl10a Mrpl38 Rpl36a Rps6 Rps26 Rps25 Mrps18a Rpl26 Rpl22 Rpl12 Mrpl50 Rpsa Mrpl55 Rpl7a Rpl36…
GOMF_UNFOLDED_PROTEIN_BINDING	1.82141e-10	5.86353e-08	0.826657	-0.723761	-2.39911	91	32	Hspa5 Hsp90b1 Calr Scg5 Ppia Tomm20 Hsp90ab1 Nudcd3 Ppib Dnajb11 Hsp90aa1 Canx Clu Dnaja2 Hspa8 Erlec1 Dnaja1 Pfdn1 Naca Cct6a Hyou1 Hspa13 Cct5 Tor1a Cdc37l1 Syvn1 Cct7 Hspd1 Npm1 Ptges3 Cct8 Cct2
GOCC_PIGMENT_GRANULE	1.99665e-10	5.96856e-08	0.826657	-0.723819	-2.37125	85	28	Bsg Hspa5 Hsp90b1 Pdia6 Atp1a1 Ctsb Erp29 Pdia3 Rpn1 Hsp90ab1 Ppib Hsp90aa1 Canx Lamp1 Ctsd Hspa8 Slc24a5 Ran Atp6v0a1 Rab2a Slc3a2 Pdia4 Tmem33 Nap1l1 Tmed10 Syngr1 Rab5b P4hb
GOCC_CYTOSOLIC_RIBOSOME	1.11548e-09	3.1122e-07	0.788187	-0.729804	-2.39213	83	58	Rps2 Rps27 Rpl9 Rps29 Rpl27a Rps19 Rps3a1 Rps8 Rpl21 Rps7 Rpl35a Rps27a Rplp1 Rps10 Rpl23 Rpl34 Rpl10 Rpl39 Rpl37a Rpl30 Rps28 Rpl27 Rps16 Rps21 Rps11 Rpl3 Rpl24 Rpl8 Rpl32 Rpl6 Rplp0 Rpl13 Rpl37 Rpl29 Rps13 Rpl36al Rps24 Rps9 Rpl17 Rpl28 Rpl19 Rps17 Rpl10a Rpl36a Rps6 Rps26 Rps25 Rpl26 Rpl22 Rpl12 Rpsa Rpl7a Rpl36 Rps3 Rpl14 Rpl13a Rps20 Rps5
GOBP_ION_HOMEOSTASIS	2.35737e-09	6.16599e-07	0.774939	-0.461891	-1.82844	434	89	Hsp90b1 Grina Slc22a17 Calr Prnp Atp1b1 Thy1 Rnasek Atp1a1 Scn1b Atp6ap2 Slc12a5 Selenok Wfs1 Cx3cl1 Ndfip1 Ckb Atp2b2 Calm1 Tmbim6 Atp1a3 Atp2a2 Atp2b1 Arf1 Ccdc47 Atp6ap1 Scn2b Fth1 Slc8a2 Atp6v0e2 Scn3b Sv2a Tmco1 App Atp1b2 Glrx3 Slc39a10 Slc24a5 Selenot Car2 Calm3 Atp6v0a1 Tmem178 Cacna1a Tmem38a Atp2b3 Bcap31 Atp13a2 Atp2c1 Atp13a1 Tpt1 Grin2b Ric3 Gng3 Bax Cnnm3 Herpud1 Slc30a3 Slc39a7 Mll…
GOBP_RESPONSE_TO_ENDOPLASMIC_RETICULUM_STRESS	3.65033e-09	8.98625e-07	0.774939	-0.567521	-2.09185	205	55	Hspa5 Hsp90b1 Grina Calr Selenok Wfs1 Erp29 Pdia3 Selenos Tmed2 Tmbim6 Atp2a2 Manf Canx Sel1l Clu Ccdc47 Dnajc3 Usp19 Ddrgk1 Tmco1 Xbp1 Erlec1 Psmc6 Ptpn1 Scamp5 Bcap31 Derl1 Jkamp Os9 Hyou1 Tmem259 Stt3b Amfr Bax Stub1 Faf2 Herpud1 Atf6b Sdf2l1 Tor1a Itpr1 Tmub2 Eif2b5 Syvn1 Pdia4 Tmem33 Bag6 Rasgrf1 P4hb Dnajb9 Ube2j1 Sgta Fam8a1 Aup1
GOBP_METAL_ION_HOMEOSTASIS	1.40717e-08	3.27167e-06	0.74774	-0.480666	-1.85815	347	72	Hsp90b1 Grina Slc22a17 Calr Prnp Atp1b1 Thy1 Atp1a1 Slc12a5 Selenok Wfs1 Cx3cl1 Ndfip1 Atp2b2 Calm1 Tmbim6 Atp1a3 Atp2a2 Atp2b1 Arf1 Ccdc47 Atp6ap1 Fth1 Slc8a2 Sv2a Tmco1 App Atp1b2 Glrx3 Slc39a10 Slc24a5 Selenot Calm3 Tmem178 Cacna1a Tmem38a Atp2b3 Bcap31 Atp13a2 Atp2c1 Atp13a1 Tpt1 Grin2b Ric3 Gng3 Bax Cnnm3 Herpud1 Slc30a3 Slc39a7 Mllt6 Calb1 Atp6v0d1 Ext2 Itpr1 Kctd17 Letm2 Atp6v0a2 Nptn Tmem…
GOMF_ATP_DEPENDENT_ACTIVITY	1.95927e-08	4.31555e-06	0.733762	-0.454537	-1.77668	404	74	Atp6v0c Hspa5 Hsp90b1 Atp1b1 Atp1a1 Slc12a5 Atp2b2 Shoc1 Tomm20 Hsp90ab1 Atp1a3 Atp2a2 Atp2b1 Hsp90aa1 Tmem30a Clu Hspa4 Ddx24 Dhx36 Acsl3 Atp6v0e2 Chd5 Atp5a1 Psmc4 Hspa8 Kif3a Atp9a Psmc6 Ddx41 Ddx50 Kifc2 Atp2b3 Atp13a2 Abcc8 Atp2c1 Atp13a1 Dhx33 Cct6a Ddx23 Hyou1 Chd3 Hspa13 Cct5 Abca2 Myh9 Atp5c1 Chd6 Ddx1 Chd4 Atp6v0d1 Tor1a Ddx46 Ddx18 Atp5b Slc4a8 Atp6v1e1 Pfn2 Skiv2l Slc1a1 Hsph1 Clpp Cc…
GOCC_RESPIRASOME	3.23226e-08	6.7635e-06	0.719513	-0.684678	-2.23609	82	44	Ttc19 Cox4i1 Ndufb9 Ndufb5 mt-Nd4 Ndufc2 Rab5if mt-Co2 Ndufa4 Cyc1 Cox8a Cox6c mt-Co3 Ndufs2 Ndufa13 mt-Co1 Ndufs3 mt-Cytb Cycs Ndufb3 Ndufab1 Ndufa1 Ndufa5 Ndufs7 mt-Nd2 Ndufb10 Sdha Bcs1l Cox6b1 Uqcrfs1 Higd2a Ndufb11 Ndufa8 Cox6a1 Uqcrc1 Surf1 Uqcr10 Ndufa11 Uqcrb Ndufs8 Ndufb6 Cox7a2 mt-Nd4l Foxred1
GOBP_ESTABLISHMENT_OF_PROTEIN_LOCALIZATION_TO_MEMBRANE	7.02428e-08	1.39984e-05	0.704976	-0.528479	-1.95028	211	62	Hspa5 Prnp Atp1b1 Arl6ip1 Nsg1 Emc10 Clstn1 Emc7 Sec62 Zdhhc23 Ssr2 Emc4 Hsp90aa1 Nmt1 Ccdc47 Atp6ap1 Hspa4 Sys1 Acsl3 Hpca Ssr1 Calm3 Rab26 Ssr3 Rab11b Gdi1 Naca Atp2c1 Atp13a1 Emc3 Rab34 Wdr83os Bax Srp9 Rab3gap1 Ndufa13 Srp14 Mtcl1 Vps37d Emc1 Bag6 Sec61a1 Slc1a1 Tram1l1 Vamp2 Sgta Srpr Reep2 Zdhhc6 Bcs1l Golga7 Yif1b Tomm22 Cdk5 Mief1 Emc6 Golga7b Rab31 Zdhhc12 Zdhhc14 Gcc2 Icmt
GOMF_ACTIVE_TRANSMEMBRANE_TRANSPORTER_ACTIVITY	1.28689e-07	2.44802e-05	0.690132	-0.497398	-1.88899	259	70	Atp6v0c Atp1b1 Atp1a1 Slc12a5 Slc17a7 Atp2b2 Tomm20 Atp1a3 Cox4i1 Atp2a2 Atp2b1 Clcn4 Slc25a4 Ndufb9 Ndufb5 Slc8a2 Atp6v0e2 mt-Nd4 Ndufc2 Slc24a5 mt-Co2 Ndufa4 Cyc1 Atp2b3 Atp13a2 Abcc8 Atp2c1 Atp13a1 Cox8a Abca2 mt-Co3 Ndufs2 Slc25a14 Slc3a2 Ndufa13 mt-Co1 Ndufs3 Atp6v0d1 mt-Cytb Slc38a2 Atp5b Slc4a8 Atp6v1e1 Ndufb3 Slc25a5 Slc1a1 Ndufa1 Ndufa5 Ndufs7 Slc16a1 Atp6v1c1 Slc35c2 mt-Nd2 Atp6v1d Slc6…
GOMF_PROTEIN_FOLDING_CHAPERONE	2.12853e-07	3.873e-05	0.690132	-0.814487	-2.23267	32	16	Hspa5 Calr Hsp90ab1 Hsp90aa1 Ccdc47 Hspa8 Pfdn1 Cct6a Hspa13 Cct5 Ric3 Wdr83os Tor1a Cct7 Cct8 Cct2
GOCC_MITOCHONDRIAL_PROTEIN_CONTAINING_COMPLEX	2.54063e-07	4.43023e-05	0.674963	-0.498529	-1.88231	249	109	Tomm20 Cox4i1 Slc25a4 Ndufb9 Ndufb5 Atp5a1 mt-Nd4 Ndufc2 mt-Co2 Ndufa4 Cyc1 Phb Cox8a Cox6c Idh3g mt-Co3 Tomm40 Ndufs2 Atp5c1 Bax Ndufa13 mt-Co1 Ndufs3 Pdhb mt-Cytb Mrpl30 Atp5b Vdac1 Mrps17 Ndufb3 mt-Atp6 Slc25a5 Mrps21 Ndufab1 Mrpl27 Mrps5 Ndufa1 Ndufa5 Ndufs7 Atp5g2 mt-Nd2 Mrpl21 Atp5j Ndufb10 Mrps33 Sdha Bcs1l Cox6b1 Uqcrfs1 Ndufb11 Tomm22 Mrps7 Dnajc15 Mrpl38 Suclg1 Ndufa8 Hspa9 Cox6a1 Uqcrc…
GOMF_ATPASE_COUPLED_TRANSMEMBRANE_TRANSPORTER_ACTIVITY	3.47926e-07	5.70272e-05	0.674963	-0.686915	-2.20103	73	23	Atp6v0c Atp1b1 Atp1a1 Slc12a5 Atp2b2 Tomm20 Atp1a3 Atp2a2 Atp2b1 Atp6v0e2 Atp2b3 Atp13a2 Abcc8 Atp2c1 Atp13a1 Abca2 Atp6v0d1 Atp5b Slc4a8 Atp6v1e1 Slc1a1 Atp6v1c1 Atp6v1d
GOMF_ACTIVE_ION_TRANSMEMBRANE_TRANSPORTER_ACTIVITY	3.63659e-07	5.70272e-05	0.674963	-0.552486	-1.98547	158	47	Atp6v0c Atp1b1 Atp1a1 Slc12a5 Slc17a7 Atp2b2 Atp1a3 Cox4i1 Atp2a2 Atp2b1 Clcn4 Slc25a4 Slc8a2 Atp6v0e2 Slc24a5 mt-Co2 Cyc1 Atp2b3 Atp13a2 Abcc8 Atp2c1 Atp13a1 Cox8a mt-Co3 Slc3a2 mt-Co1 Atp6v0d1 mt-Cytb Slc38a2 Atp5b Slc4a8 Atp6v1e1 Slc25a5 Slc1a1 Atp6v1c1 Atp6v1d Slc6a8 Clcn3 Cox6b1 Slc8a3 Uqcrfs1 Cox6a1 Uqcrc1 Atp6v1f Slc25a22 Slc6a6 Surf1
GOBP_PROTEIN_MATURATION	3.67917e-07	5.70272e-05	0.674963	-0.531446	-1.95688	203	40	Calr Prnp Sec11c Atp6ap2 Wfs1 Scg5 Pcsk1n Ctsl Dnajb11 Sorl1 Spcs2 Spcs1 Tmem59 Cpe Tmem208 Slc30a6 Glrx3 Psenen Spcs3 Yipf5 Isca2 Pcsk7 Lgmn Ctsz Sec11a Myh9 Tesc Stub1 Asph Glg1 Naa20 Ift172 Cycs Aph1b Metap2 Ndufab1 Pgk1 Bace1 Adamts2 Hspd1
GOBP_UBIQUITIN_DEPENDENT_ERAD_PATHWAY	5.41631e-07	8.09545e-05	0.659444	-0.675175	-2.18687	77	28	Hspa5 Hsp90b1 Calr Wfs1 Selenos Canx Sel1l Ccdc47 Usp19 Erlec1 Psmc6 Bcap31 Derl1 Jkamp Os9 Stt3b Amfr Stub1 Faf2 Herpud1 Tmub2 Syvn1 Bag6 Dnajb9 Ube2j1 Sgta Fam8a1 Aup1
GOCC_ENDOPLASMIC_RETICULUM_GOLGI_INTERMEDIATE_COMPARTMENT	6.4819e-07	9.35406e-05	0.659444	-0.622601	-2.093	102	37	Hspa5 Calr Pdia6 Tmed9 Cnih2 Lrpap1 Tmed2 Golgb1 Atp6ap1 Vmp1 Rer1 Mydgf Tmed4 Galnt1 Rab6b Cnih1 Tmed7 Bcap31 Ctsz Rab2a Ergic3 Kdelr1 Lamp5 Vma21 Surf4 Lman2l Tmed10 Tmed3 P4hb Trappc5 Car4 Slc35c2 Mcfd2 Tmem199 Yif1b Plpp3 Lman2
GOBP_SMALL_GTPASE_MEDIATED_SIGNAL_TRANSDUCTION	7.18425e-07	9.89246e-05	0.659444	0.450996	1.67864	363	111	Nrg1 Rapgef5 Scai Slit2 Arhgap21 Rasa1 Rit2 Dennd1a Arhgap26 Rasgef1b Tiam1 Arhgef28 Arhgef9 Arfgef3 Prkd1 Arhgap32 Cyth3 Nisch Shtn1 Arhgap44 Vav3 Iqsec2 Wasf1 Abi2 Ccdc88a Rapgef2 Arhgap35 Dennd4a Ralgapb Ripor2 Itsn1 Rapgef4 Ogt Fgd4 Robo1 Trio Setdb1 Myo9a Dock7 Nf1 Hace1 Sdcbp Srgap2 Elmo1 Arfgef1 Psd3 Srgap3 Cbl Arhgap15 Cd2ap Rock2 Ralgps1 Rras2 Nrp1 Dennd4c Fam13b Fgf10 Rheb Fam13a Ralgap…
GOBP_PROTON_TRANSMEMBRANE_TRANSPORT	7.48672e-07	9.89246e-05	0.659444	-0.607735	-2.05581	106	40	Atp6v0c Rnasek Atp1a1 Tmsb4x Atp1a3 Cox4i1 Clcn4 Slc25a4 Atp6v0e2 Atp5a1 Vps9d1 mt-Nd4 mt-Co2 Ndufa4 Cyc1 Cox8a mt-Co3 Atp5c1 Tesc mt-Co1 Atp6v0d1 mt-Cytb Atp5b Atp6v1e1 mt-Atp6 Slc25a5 Ndufs7 Atp5g2 Atp6v1c1 Atp5j Clcn3 Cox6b1 Uqcrfs1 Cox6a1 Uqcrc1 Atp6v1f Dnajc30 Atp5g3 Slc25a22 Surf1
GOBP_ERAD_PATHWAY	7.67269e-07	9.89246e-05	0.659444	-0.620509	-2.08322	98	31	Hspa5 Hsp90b1 Calr Wfs1 Selenos Canx Sel1l Ccdc47 Usp19 Erlec1 Psmc6 Bcap31 Derl1 Jkamp Os9 Tmem259 Stt3b Amfr Stub1 Faf2 Herpud1 Sdf2l1 Tor1a Tmub2 Syvn1 Bag6 Dnajb9 Ube2j1 Sgta Fam8a1 Aup1
GOBP_CHAPERONE_MEDIATED_PROTEIN_FOLDING	7.95087e-07	9.89246e-05	0.659444	-0.712305	-2.16103	55	27	Hspa5 Fkbp2 Ppib Clu Csnk2a1 Hspa8 Cct6a Hspa13 Cct5 Sdf2l1 Tor1a Tor2a Pdia4 Sdf2 Hsph1 Cct7 Ptges3 Cct8 Ppid Cct2 Hspa9 Dnajb12 Cct3 Dnajb2 Dnajb14 Fkbp1a Pex19
GOBP_REGULATION_OF_SMALL_GTPASE_MEDIATED_SIGNAL_TRANSDUCTION	8.03688e-07	9.89246e-05	0.659444	0.505053	1.79748	212	74	Nrg1 Scai Slit2 Arhgap21 Rasa1 Rit2 Dennd1a Arhgap26 Tiam1 Arhgef28 Arhgef9 Arfgef3 Arhgap32 Cyth3 Arhgap44 Vav3 Iqsec2 Arhgap35 Dennd4a Ralgapb Ripor2 Itsn1 Ogt Fgd4 Robo1 Trio Myo9a Nf1 Srgap2 Arfgef1 Psd3 Srgap3 Cbl Arhgap15 Cd2ap Ralgps1 Nrp1 Dennd4c Fam13b Fgf10 Fam13a Ralgapa2 Dock3 Fbxo8 Rap1gap2 Mapkap1 Itgav Dlc1 Gbf1 Adra1a Crk Garnl3 Stk19 Bcl6 Abl1 Arhgap1 Sipa1l1 Prex2 Rhou Cul3 Pik3…
GOBP_HORMONE_METABOLIC_PROCESS	8.72693e-07	0.000104349	0.659444	-0.619304	-2.07918	98	22	Atp1a1 Atp6ap2 Ctsb Scg5 Pcsk1n Ctsl Dkk3 Cyp46a1 Cpe Por Rdh14 Slc30a6 Ttr Yipf5 Dhrs7 Pcsk7 Ctsz Stub1 Hsd17b12 Cacna1h Selenom Stard3
GOBP_SIGNALING_RECEPTOR_LIGAND_PRECURSOR_PROCESSING	9.10173e-07	0.000105808	0.659444	-0.875175	-2.19681	20	9	Atp6ap2 Scg5 Pcsk1n Ctsl Cpe Slc30a6 Yipf5 Pcsk7 Ctsz
GOBP_PROTEIN_EXIT_FROM_ENDOPLASMIC_RETICULUM	1.02225e-06	0.000115625	0.643552	-0.749553	-2.12232	41	19	Hsp90b1 Tmed9 Selenos Cd81 Sorl1 Tmem30a Sel1l Sar1b Erlec1 Preb Bcap31 Derl1 Os9 Faf2 Herpud1 Surf4 Syvn1 Ube2j1 Aup1
GOBP_REGULATION_OF_RESPONSE_TO_ENDOPLASMIC_RETICULUM_STRESS	1.37431e-06	0.000151355	0.643552	-0.685907	-2.17619	68	23	Hspa5 Grina Wfs1 Erp29 Selenos Tmbim6 Manf Clu Usp19 Ddrgk1 Xbp1 Ptpn1 Bcap31 Hyou1 Tmem259 Bax Herpud1 Atf6b Syvn1 Tmem33 Bag6 Dnajb9 Sgta
GOMF_ATPASE_COUPLED_CATION_TRANSMEMBRANE_TRANSPORTER_ACTIVITY	1.42399e-06	0.000152805	0.643552	-0.803319	-2.2446	34	16	Atp6v0c Atp1b1 Atp1a1 Atp2b2 Atp1a3 Atp2a2 Atp2b1 Atp6v0e2 Atp2b3 Atp13a2 Abcc8 Atp2c1 Atp13a1 Atp6v0d1 Atp5b Atp6v1e1
GOMF_AMIDE_BINDING	1.65722e-06	0.000172178	0.643552	-0.495354	-1.85431	232	41	Itm2b Itm2c Calr Prnp Fkbp2 Psap Pgrmc1 Tmem158 Clstn1 Lrpap1 Ppia Tomm20 Hsp90ab1 Ppib Atp1a3 Sorl1 Cst3 Clu Ramp2 Ramp1 Gpr22 Pom121 Tm2d1 Pfdn1 Cacna1a Clta Kcnip2 Lrp1 Grin2b Kdelr1 Map1lc3b Srp14 C2cd2l Ppp3r1 Vdac1 Sec61a1 Epha4 Cltb Apbb3 Fkbp7 Bace1
GOMF_PEPTIDE_BINDING	1.68681e-06	0.000172178	0.643552	-0.516031	-1.87303	178	36	Itm2b Itm2c Calr Prnp Pgrmc1 Tmem158 Clstn1 Lrpap1 Ppia Tomm20 Hsp90ab1 Ppib Atp1a3 Sorl1 Cst3 Clu Ramp2 Ramp1 Gpr22 Pom121 Tm2d1 Pfdn1 Cacna1a Clta Kcnip2 Lrp1 Grin2b Kdelr1 Srp14 C2cd2l Ppp3r1 Sec61a1 Epha4 Cltb Apbb3 Bace1
GOBP_CELL_JUNCTION_ASSEMBLY	1.95805e-06	0.000195106	0.627257	0.467023	1.70542	281	95	Lingo2 Kirrel3 Sdk1 Nrg1 Ptprk Cdh18 Limch1 Syndig1 Il1rap Gpc4 Fmn1 Dlg1 Gpc6 Grid2 Dscam Cntn5 Sorbs1 Pclo Gabra2 Robo2 Negr1 Cdh10 Lims1 Dnm3 Cdh12 Ntng2 Tsc1 Farp1 Cdh11 Il1rapl2 Flrt2 Bcas3 Gabrb2 Rapgef2 Bsn Cdh8 Setd5 Clasp2 Clasp1 Fgf13 Pip5k1a Lrfn5 Myo9a Coro2b Gap43 Ptprj Tln2 Sdcbp Snca Asic2 Nrcam Ptprd Adgrl3 Nlgn1 Map1b Apc Epha3 Cdh2 Rock2 Nrp1 Mecp2 Ctnnd1 Tjp1 Sdk2 Tbcd Ank2 Pcd…
GOMF_SIGNALING_RECEPTOR_REGULATOR_ACTIVITY	2.082e-06	0.000202632	0.627257	-0.546523	-1.95934	155	31	Cck Chgb Ly6h C1qtnf4 Cx3cl1 Scg2 Lrpap1 Dkk3 Nenf Manf Vgf Prrt1 Penk Fndc5 Ly6e App Ttr Aimp1 Cspg5 Sema6c Ptn Epha7 Fam3c Hdgf Sema6b Grn Pdgfa Gpi1 Lypd1 C1qtnf12 Jag2
GOCC_FICOLIN_1_RICH_GRANULE	2.93586e-06	0.000277547	0.627257	-0.564002	-1.96724	128	37	Atp6v0c Atp6ap2 Ctsb Ppia Gaa Hsp90ab1 Aldoa Sirpa Cst3 Hsp90aa1 Lamp1 Pgam1 Ctsd Fth1 Hspa8 Pdap1 Atp6v0a1 Psmd3 Ctsz Psmb1 Srp14 Psmd6 Pfkl Timp2 Eef2 Gpi1 Nfasc 2310033P09Rik Gns Psmc2 Cct8 Psma2 Cant1 Eef1a1 Asah1 Psmd12 Cab39
GOBP_RESPONSE_TO_TOPOLOGICALLY_INCORRECT_PROTEIN	2.98438e-06	0.000277547	0.627257	-0.563801	-1.96654	128	45	Hspa5 Wfs1 Selenos Tmed2 Hsp90ab1 Tmbim6 Manf Hsp90aa1 Clu Dnajc3 Hspa4 Ddrgk1 Hspa8 Xbp1 Erlec1 Dnaja1 Ptpn1 Derl1 Jkamp Os9 Hspa13 Stt3b Amfr Bax Stub1 Faf2 Herpud1 Atf6b Sdf2l1 Tor1a Tmem33 Bag6 Hsph1 Dnajb9 Hspd1 Aup1 Cdk5rap3 Creb3 Ubxn4 Hspa9 Tm7sf3 Dnajb12 Abca7 Rhbdd2 Rnf126
GOCC_INNER_MITOCHONDRIAL_MEMBRANE_PROTEIN_COMPLEX	4.10047e-06	0.000373054	0.610527	-0.559697	-1.95222	128	76	Cox4i1 Ndufb9 Ndufb5 Atp5a1 mt-Nd4 Ndufc2 mt-Co2 Ndufa4 Cyc1 Phb Cox8a Cox6c mt-Co3 Ndufs2 Atp5c1 Ndufa13 mt-Co1 Ndufs3 mt-Cytb Atp5b Ndufb3 mt-Atp6 Ndufab1 Ndufa1 Ndufa5 Ndufs7 Atp5g2 mt-Nd2 Atp5j Ndufb10 Sdha Bcs1l Cox6b1 Uqcrfs1 Ndufb11 Dnajc15 Ndufa8 Hspa9 Cox6a1 Uqcrc1 Atp5g3 Romo1 Atp5j2 Timm17a Atp5md Uqcr10 Immt Ndufa11 Uqcrb Ndufs8 Ndufb6 Cox7a2 Timm50 mt-Nd4l Mtx1 Atp5o Foxred1 Micu1 Pa…
GOBP_ATP_METABOLIC_PROCESS	4.53751e-06	0.000404032	0.610527	-0.49623	-1.82898	210	70	Atp6v0c Atp1b1 Tmsb4x Aldoa Cox4i1 Pgam1 Ndufb9 Ndufb5 Atp5a1 Vps9d1 Hspa8 mt-Nd4 App Ndufc2 mt-Co2 Ndufa4 Cyc1 Dguok Ldha mt-Co3 Ndufs2 Atp5c1 mt-Co1 Ndufs3 mt-Cytb Atp5b Pfkl Zbtb7a Cycs Ndufb3 Gapdh mt-Atp6 Gpi1 Ndufab1 Pgk1 Ndufa1 Ndufa5 Ndufs7 Atp5g2 mt-Nd2 Eno2 Atp5j Ndufb10 Dnm1l Sdha Uqcrfs1 Dnajc15 Ndufa8 Cox6a1 Uqcrc1 Slc2a6 Dnajc30 Atp5g3 Eno1 Pid1 Atp5j2 Uqcc2 Uqcr10 Iscu Git1 Aldoc D…
GOMF_OXIDOREDUCTION_DRIVEN_ACTIVE_TRANSMEMBRANE_TRANSPORTER_ACTIVITY	4.73834e-06	0.000413124	0.610527	-0.686405	-2.11833	61	32	Cox4i1 Ndufb9 Ndufb5 mt-Nd4 Ndufc2 mt-Co2 Ndufa4 Cyc1 Cox8a mt-Co3 Ndufs2 Ndufa13 mt-Co1 Ndufs3 mt-Cytb Ndufb3 Ndufa1 Ndufa5 Ndufs7 mt-Nd2 Ndufb10 Cox6b1 Uqcrfs1 Ndufa8 Cox6a1 Uqcrc1 Surf1 Uqcr10 Cyb561d2 Ndufs8 Ndufb6 mt-Nd4l
GOMF_CHAPERONE_BINDING	4.92514e-06	0.000420647	0.610527	-0.623092	-2.06541	91	26	Hspa5 Calr Prnp Atp1a1 Erp29 Atp1a3 Clu Dnaja2 Dnajc3 Hspa8 Dnaja1 Ahsa1 Hyou1 Amfr Bax Stub1 Sdf2l1 Cdc37l1 Grn Syvn1 Tbce Hes1 Dnajb9 Hspd1 Rnf207 Ptges3
GOBP_AEROBIC_RESPIRATION	5.06599e-06	0.000420704	0.610527	-0.525203	-1.87444	149	61	Cox4i1 Cox10 Ndufb9 Ndufb5 Mdh1 Atp5a1 mt-Nd4 Ndufc2 mt-Co2 Ndufa4 Cyc1 Dguok Idh3g mt-Co3 Ndufs2 Atp5c1 Slc25a14 mt-Co1 Ndufs3 Pdhb mt-Cytb Atp5b Dlst Cycs Sucla2 Ndufb3 mt-Atp6 Ndufab1 Ndufa1 Ndufa5 Ndufs7 mt-Nd2 Atp5j Ndufb10 Sdha Uqcrfs1 Dnajc15 Suclg1 Ndufa8 Cox6a1 Uqcrc1 Dnajc30 Surf1 Atp5j2 Mdh2 Uqcc2 Fh1 Uqcr10 Ide Iscu Mrps36 Dld Uqcrb Chchd2 Ndufs8 Ndufb6 Cox7a2 Ghitm mt-Nd4l Pank2 Atp5o
GOCC_ORGANELLE_INNER_MEMBRANE	5.20924e-06	0.000420704	0.610527	-0.404404	-1.60263	451	157	Ttc19 Cox4i1 Tmx4 Cox10 Clu Slc25a4 Unc50 Ndufb9 Ndufb5 Atp5a1 mt-Nd4 Ndufc2 Rab5if mt-Co2 Ptpn1 Ndufa4 Cyc1 Pde2a Phb Cox8a Cox6c Ldhb mt-Co3 Tomm40 Ndufs2 Atp5c1 Slc25a14 Tmem11 Ndufa13 mt-Co1 Spns1 Ndufs3 Cds2 mt-Cytb Itpr1 Iffo1 Mrpl30 Atp5b Letm2 Cycs Mrps17 Ndufb3 Cpox mt-Atp6 Slc25a5 Mrps21 Ndufab1 Mrpl27 Mrps5 Ifi27 Ndufa1 Ndufa5 Ndufs7 Timmdc1 Atp5g2 Hspd1 mt-Nd2 Mrpl21 Atp5j Ckmt1 Coq2 …
GOCC_LARGE_RIBOSOMAL_SUBUNIT	5.37358e-06	0.000420704	0.610527	-0.595259	-1.99845	98	47	Rpl9 Rpl27a Rpl21 Rpl35a Rplp1 Rpl23 Rpl34 Mrpl30 Rpl10 Rpl39 Rpl37a Rpl30 Rpl27 Mrpl27 Rpl3 Rpl24 Rpl8 Rpl32 Rpl6 Rplp0 Rpl13 Rpl37 Mrpl21 Rpl29 Rpl36al Rpl17 Rpl28 Rpl19 Rpl10a Mrpl38 Rpl36a Mrps18a Rpl26 Rpl22 Rpl12 Mrpl50 Mrpl55 Rpl7a Rpl36 Rpl14 Rpl13a Mrpl33 Mrpl19 Mrpl52 Rpl15 Mrpl23 Mrpl2
GOCC_GOLGI_MEMBRANE	5.38809e-06	0.000420704	0.610527	-0.385902	-1.55554	491	126	Itm2b Bsg Rtn1 Ndfip1 Tmed9 Clstn1 Tmem59l Syt4 B4gat1 Tmed2 Golgb1 Zdhhc23 Clstn3 Chst1 Sorl1 Arf1 Rer1 Tmem59 Unc50 Sys1 Lmtk3 Slc30a6 Tmco1 Ier3ip1 Tmem132a Pitpnb Tmbim4 Galnt1 St8sia3 Man1a2 Cope Chpf Scamp5 Atg9a Cspg5 Rab26 Rab6b Cnih1 C1galt1c1 Stx16 Tmed7 Ndfip2 Pcsk7 Bcap31 Rab2a Atp2c1 Galnt16 Ergic3 Slc50a1 Atl1 B4galnt1 Ric3 Tvp23b Gabarapl2 Kdelr1 Man2a2 St3gal5 Pld3 Glg1 Mmd2 Entpd…
GOBP_OXIDATIVE_PHOSPHORYLATION	5.42843e-06	0.000420704	0.610527	-0.57839	-1.95753	107	60	Cox4i1 Ndufb9 Ndufb5 Atp5a1 mt-Nd4 Ndufc2 mt-Co2 Ndufa4 Cyc1 Dguok mt-Co3 Ndufs2 Atp5c1 mt-Co1 Ndufs3 mt-Cytb Atp5b Cycs Ndufb3 mt-Atp6 Ndufab1 Ndufa1 Ndufa5 Ndufs7 mt-Nd2 Atp5j Ndufb10 Sdha Uqcrfs1 Dnajc15 Ndufa8 Cox6a1 Uqcrc1 Dnajc30 Atp5j2 Uqcc2 Uqcr10 Iscu Dld Uqcrb Chchd2 Ndufs8 Ndufb6 Cox7a2 Ghitm mt-Nd4l Atp5o Atp5d Cox5b Ndufa6 Uqcrq Atp5h Ndufaf1 Ndufa12 Ndufs4 Ndufb8 Uqcrc2 Ppif Ndufa3 …
GOCC_PROTON_TRANSPORTING_TWO_SECTOR_ATPASE_COMPLEX	5.73814e-06	0.000436621	0.610527	-0.742552	-2.09481	40	23	Atp6v0c Rnasek Atp6ap2 Atp6v0b Atp6ap1 Atp6v0e2 Atp5a1 Atp6v0a1 Atp5c1 Atp6v0d1 Atp5b Atp6v1e1 Atp6v0a2 mt-Atp6 Atp5g2 Atp6v1c1 Atp5j Atp6v1d Tmem199 Atp6v1f Atp5g3 Atp5j2 Atp5md
GOBP_DIVALENT_INORGANIC_CATION_HOMEOSTASIS	6.07274e-06	0.000453829	0.610527	-0.463551	-1.75791	262	48	Hsp90b1 Grina Calr Prnp Atp1b1 Thy1 Selenok Wfs1 Cx3cl1 Atp2b2 Calm1 Tmbim6 Atp2a2 Atp2b1 Ccdc47 Slc8a2 Sv2a Tmco1 App Slc39a10 Slc24a5 Selenot Calm3 Tmem178 Cacna1a Tmem38a Atp2b3 Bcap31 Atp13a2 Atp2c1 Atp13a1 Tpt1 Grin2b Ric3 Gng3 Bax Cnnm3 Herpud1 Slc30a3 Slc39a7 Calb1 Itpr1 Kctd17 Nptn Tmem165 Stim2 Slc1a1 Mt3
GOBP_REGULATION_OF_PEPTIDASE_ACTIVITY	6.78955e-06	0.000498496	0.610527	-0.49207	-1.81696	209	53	Prnp Arl6ip1 Ctsb Spink8 Pcsk1n Arl6ip5 Sorl1 Cst3 Prr7 Aplp2 Pebp1 Ctsd Csnk2a1 Por Ddrgk1 App Psenen Mtch1 Bcap31 Atp13a2 Lgmn Lrp1 Abca2 Grin2b Spock3 Epha7 Bax Asph Ndufa13 Spock2 Fam162a Cycs Grn Efna3 Timp2 Gapdh Tmed10 Aph1b Gpi1 Slc1a1 Epha4 Mt3 Hspd1 Nrd1 Pttg1 Psmf1 Adrm1 Aph1a Prelid1 Cyfip2 Reck Psma3 Serpine3
GOCC_SMOOTH_ENDOPLASMIC_RETICULUM	6.99736e-06	0.000504896	0.610527	-0.810556	-2.15425	26	12	Hspa5 Calr Pgrmc1 Erp29 Ppib Ttyh1 Canx Dnajc3 App Hyou1 Rpl10 Syvn1
GOCC_TRANSPORT_VESICLE	8.82372e-06	0.000625886	0.593325	-0.445829	-1.69988	297	84	Rabac1 Gabbr1 Wfs1 Slc17a7 Syp Tmed9 Erp29 Cnih2 Syt4 Syt11 Tmed2 Nptx1 Vgf Atp2b1 Sorl1 Tmem30a Clcn4 Sar1b Lamp1 Prrt1 Penk Cpe Syngr3 Syt7 Chga Tgoln1 Ptprs Sv2a App Cbarp Cope Scamp5 Calm3 Yipf3 Rab26 Cnih1 Rab11b Tmed7 Atp13a2 Abcc8 Syt5 Clta Scg3 Ap1ar Sort1 Kdelr1 Slc30a3 Lamp5 Atp6v0d1 Tor1a Rnf112 Vma21 Itpr1 Surf4 Rab3a Slc4a8 Ppt1 Srebf2 Tmed10 Aph1b Syngr1 Unc13a Cltb Uso1 Rab5b Mt3 M…
GOMF_MISFOLDED_PROTEIN_BINDING	9.32158e-06	0.000640434	0.593325	-0.836364	-2.17858	22	13	Hspa5 Dnajb11 Clu Dnajc3 Hspa8 Derl1 Hspa13 Stub1 Sdf2l1 Tor1a Sdf2 Bag6 Dnajb9
GOCC_ROUGH_ENDOPLASMIC_RETICULUM	9.33489e-06	0.000640434	0.593325	-0.672464	-2.0597	58	22	Arl6ip1 Lrpap1 Rpn1 Ssr4 Sec62 Canx Ccdc47 Baiap2 Rps29 Rpn2 App Srp9 Nat8l Epha5 Rps28 Rpl27 Rps21 Sec61a1 Mt3 Car4 Ckap4 Rpl6
GOCC_CYTOSOLIC_LARGE_RIBOSOMAL_SUBUNIT	9.89794e-06	0.000668111	0.593325	-0.729938	-2.13901	46	34	Rpl9 Rpl27a Rpl21 Rpl35a Rplp1 Rpl23 Rpl34 Rpl10 Rpl39 Rpl37a Rpl30 Rpl27 Rpl3 Rpl24 Rpl8 Rpl32 Rpl6 Rplp0 Rpl13 Rpl37 Rpl29 Rpl36al Rpl17 Rpl28 Rpl19 Rpl10a Rpl36a Rpl26 Rpl22 Rpl12 Rpl7a Rpl36 Rpl14 Rpl13a
GOCC_SECRETORY_GRANULE_MEMBRANE	1.13289e-05	0.000752561	0.593325	-0.510801	-1.84654	170	44	Atp6v0c Bsg Atp6ap2 Psap Pgrmc1 Syt4 Gaa Tmed2 Ddost Sirpa Vgf Aplp2 Tmem30a Lamp1 Cpe Cd47 Rab24 Ndufc2 Rab26 Atp6v0a1 Kcnab2 Syt5 Ormdl3 Scg3 Rab4b Vps13c Itpr1 Surf4 Hgsnat Rab3a Tmed10 Syngr1 Rab5b Nfasc Car4 Vamp2 Ckap4 Igf2r Rap2b Atp6v1d Lamtor2 Exoc3 Cyb561 Mlec
GOCC_FICOLIN_1_RICH_GRANULE_MEMBRANE	1.42055e-05	0.000917021	0.593325	-0.75937	-2.08159	32	6	Atp6v0c Atp6ap2 Gaa Sirpa Lamp1 Atp6v0a1
GOBP_CYTOPLASMIC_TRANSLATION	1.43826e-05	0.000917021	0.593325	-0.541705	-1.89223	133	73	Rps2 Rps27 Dhx36 Rpl9 Rps29 Rpl27a Rps19 Rps3a1 Rwdd1 Rps8 Rpl21 Rps7 Rpl22l1 Rpl35a Rps27a Rplp1 Rps10 Rpl23 Rpl34 Rpl10 Rpl39 Rpl37a Rpl30 Rps28 Rpl27 Rps16 Rps21 Eif2s2 Pabpc1 Rps11 Rpl3 Rpl24 Rpl8 Eif4a1 Rpl32 Rpl6 Rplp0 Rpl13 Rpl37 Rpl29 Rps13 Drg1 Rps24 Rps9 Rpl17 Rbm24 Rpl28 Rpl19 Rps17 Rpl10a Rpl36a Rps6 Rps26 Rps25 Eif3d Rpl26 Mcts1 Eif3c Rpl22 Rpl12 Eif3i Zc3h15 Rpsa Rpl7a Rpl36 Rps3 Rp…
GOMF_ELECTRON_TRANSFER_ACTIVITY	1.46525e-05	0.000917021	0.593325	-0.597799	-1.98277	92	39	Cox4i1 Ndufb9 Por Ndufb5 mt-Nd4 Ndufc2 mt-Co2 Ndufa4 Cyc1 Cox8a mt-Co3 Ndufs2 Asph Ndufa13 mt-Co1 Ndufs3 mt-Cytb Cycs Ndufb3 Ndufa1 Ndufa5 Ndufs7 mt-Nd2 Ndufb10 Sdha Cox6b1 Uqcrfs1 Qdpr Ndufa8 Cox6a1 Uqcrc1 Degs1 Surf1 Uqcr10 Etfb Ndufs8 Ndufb6 Cox7a2 mt-Nd4l
GOBP_ATP_SYNTHESIS_COUPLED_ELECTRON_TRANSPORT	1.46811e-05	0.000917021	0.593325	-0.62931	-2.02397	74	37	Cox4i1 Ndufb9 Ndufb5 mt-Nd4 Ndufc2 mt-Co2 Ndufa4 Cyc1 Dguok mt-Co3 Ndufs2 mt-Co1 Ndufs3 mt-Cytb Cycs Ndufb3 Ndufab1 Ndufa1 Ndufa5 Ndufs7 mt-Nd2 Ndufb10 Sdha Uqcrfs1 Dnajc15 Ndufa8 Cox6a1 Uqcr10 Iscu Dld Uqcrb Chchd2 Ndufs8 Ndufb6 Cox7a2 Ghitm mt-Nd4l
GOCC_SMALL_RIBOSOMAL_SUBUNIT	1.7609e-05	0.00108373	0.57561	-0.653628	-2.01486	62	31	Rps2 Rps27 Rps29 Rps19 Rps3a1 Rps8 Rps7 Rps27a Rps10 Mrps17 Rps28 Rps16 Rps21 Mrps21 Mrps5 Rps11 Rps13 Mrps33 Rps24 Rps9 Mrps7 Rps17 Rps6 Rps26 Rps25 Mrps18a Rpsa Mrps12 Rps3 Rps20 Rps5
GOCC_ENDOCYTIC_VESICLE	1.86876e-05	0.00113344	0.57561	-0.480857	-1.77196	206	45	Atp6v0c Hsp90b1 Calr Atp6v0b Pdia3 Ctsl Syt11 Hsp90aa1 Wasl Lamp1 Actg1 Syt7 Rab24 Atp6v0e2 Cpne6 Tgoln1 Vps9d1 Ubb Atp6v0a1 Nlgn3 Rab11b Rab34 Clta Hyou1 Lrp1 Rps27a Camk2a Flnb Atp6v0d1 Uvrag Atp6v0a2 Cltb Rab5b Hsph1 M6pr Vamp2 Dlg4 Igf2r Clcn3 B2m Ubc Coro1a Stx4a H2-D1 Ap2a1
GOCC_ENDOPLASMIC_RETICULUM_GOLGI_INTERMEDIATE_COMPARTMENT_MEMBRANE	2.19506e-05	0.00131233	0.57561	-0.665854	-2.0549	61	25	Calr Tmed9 Cnih2 Tmed2 Atp6ap1 Vmp1 Galnt1 Cnih1 Tmed7 Bcap31 Ctsz Rab2a Ergic3 Kdelr1 Lamp5 Vma21 Surf4 Tmed10 Tmed3 Slc35c2 Mcfd2 Tmem199 Yif1b Plpp3 Lman2
GOCC_ENDOSOME_MEMBRANE	2.31847e-05	0.00136659	0.57561	-0.411023	-1.59868	385	79	Atp6v0c Itm2b Atp6ap2 Nsg1 Ndfip1 Laptm4a Atp6v0b Pdia3 Syt11 Sorl1 Tmem30a Clcn4 Lamp1 Atp6ap1 Ctsd Dagla Tmem59 Sh3gl1 Atp6v0e2 Nsg2 Tm9sf2 Psd Ubb Atp9a Osbpl6 Psenen Ncdn Scamp5 Atg9a Atp6v0a1 Rab11b Ndfip2 Atp13a2 Syt5 Clta Lztr1 Praf2 Scamp3 Rps27a Abca2 Grb14 Sort1 Pld3 Slc30a3 Lamp5 Atp6v0d1 Tmem9b Rab21 Vps37d Ntrk2 Atp6v0a2 Snx14 Aph1b Tmem165 Stard3 Slc1a1 Epha4 Rab5b H2-DMa Bace1 Lamt…
GOBP_ENDOPLASMIC_RETICULUM_CALCIUM_ION_HOMEOSTASIS	2.90176e-05	0.00168665	0.57561	-0.824603	-2.14712	23	13	Grina Selenok Wfs1 Tmbim6 Atp2a2 Ccdc47 Tmco1 App Bcap31 Bax Herpud1 Itpr1 Kctd17
GOBP_PROTEIN_LOCALIZATION_TO_ENDOPLASMIC_RETICULUM	3.21877e-05	0.00184528	0.557332	-0.659411	-2.03466	59	28	Hspa5 Sec62 Spcs2 Spcs1 Rtn4 Rer1 Mia3 Ddrgk1 Spcs3 Bcap29 Ssr3 Bcap31 Os9 Gpaa1 Gabarapl2 Srp9 Kdelr1 Herpud1 Rab3gap1 Srp14 Bag6 Btf3 Sec61a1 Grik5 Tram1l1 Sgta Srpr Insig2
GOBP_INTERLEUKIN_6_PRODUCTION	3.67244e-05	0.00205101	0.557332	-0.659287	-2.02841	60	10	C1qtnf4 Selenok Cx3cl1 Selenos Syt11 Sirpa Setd4 Cd47 App Xbp1
GOBP_PROTEIN_PROCESSING	3.67564e-05	0.00205101	0.557332	-0.523908	-1.85846	143	34	Prnp Sec11c Atp6ap2 Scg5 Pcsk1n Ctsl Spcs2 Spcs1 Tmem59 Cpe Tmem208 Slc30a6 Psenen Spcs3 Yipf5 Pcsk7 Lgmn Ctsz Sec11a Myh9 Asph Glg1 Ift172 Cycs Aph1b Metap2 Pgk1 Bace1 Adamts2 Ift52 Aph1a Cyfip2 Cntn2 Cln5
GOMF_GLUTAMATE_RECEPTOR_ACTIVITY	3.80965e-05	0.00209782	0.557332	0.790517	1.92941	21	13	Grik4 Grik2 Grm3 Gria4 Grid2 Grin3a Grm7 Grm1 Grm8 Gria3 Gria2 Grid1 Grm5
GOBP_CELLULAR_TRANSITION_METAL_ION_HOMEOSTASIS	4.0088e-05	0.00217881	0.557332	-0.632534	-2.00276	69	18	Slc22a17 Prnp Ndfip1 Arf1 Atp6ap1 Fth1 App Glrx3 Slc39a10 Atp13a2 Slc30a3 Slc39a7 Atp6v0d1 Atp6v0a2 Slc1a1 Mt3 Cyb561 Tmem199
GOBP_PROTEIN_TARGETING_TO_MEMBRANE	4.56777e-05	0.00245079	0.557332	-0.57	-1.91099	99	30	Hspa5 Prnp Arl6ip1 Sec62 Zdhhc23 Ssr2 Hpca Ssr1 Ssr3 Gdi1 Naca Srp9 Srp14 Mtcl1 Vps37d Bag6 Sec61a1 Slc1a1 Tram1l1 Sgta Srpr Zdhhc6 Golga7 Yif1b Cdk5 Mief1 Golga7b Zdhhc12 Zdhhc14 Icmt
GOMF_AMYLOID_BETA_BINDING	4.63596e-05	0.00245589	0.557332	-0.649156	-1.98201	56	15	Itm2b Itm2c Prnp Pgrmc1 Clstn1 Lrpap1 Atp1a3 Sorl1 Cst3 Clu Tm2d1 Pfdn1 Cacna1a Lrp1 Grin2b
GOCC_AZUROPHIL_GRANULE_MEMBRANE	4.81336e-05	0.00251799	0.557332	-0.689895	-1.95341	41	7	Atp6v0c Psap Gaa Ddost Tmem30a Lamp1 Ndufc2
GOMF_PROTON_TRANSMEMBRANE_TRANSPORTER_ACTIVITY	4.94846e-05	0.00255671	0.557332	-0.595239	-1.96672	88	37	Atp6v0c Atp6v0b Cox4i1 Clcn4 Slc25a4 Atp6v0e2 Atp5a1 mt-Co2 Atp6v0a1 Cyc1 Cox8a mt-Co3 Atp5c1 mt-Co1 Atp6v0d1 mt-Cytb Atp5b Atp6v1e1 Atp6v0a2 mt-Atp6 Slc25a5 Atp5g2 Atp6v1c1 Atp5j Atp6v1d Clcn3 Cox6b1 Uqcrfs1 Cox6a1 Uqcrc1 Atp6v1f Atp5g3 Slc25a22 Surf1 Atp5j2 Slc45a1 Uqcr10
GOMF_LIPASE_ACTIVITY	5.06605e-05	0.00256474	0.557332	-0.609954	-1.93317	70	17	Pdia3 Gde1 Abhd12 Enpp2 Nceh1 Dagla Abhd16a Smpd1 Faah Gdpd1 Mgll Chrm1 Pld3 Smpd3 Plcl1 Lpl Pla2g12a
GOBP_GENERATION_OF_PRECURSOR_METABOLITES_AND_ENERGY	5.08657e-05	0.00256474	0.557332	-0.402839	-1.55711	355	105	Selenos Gaa Aldoa Cox4i1 Vgf Cox10 Slc25a4 Pgam1 Ndufb9 Por Ndufb5 Mdh1 Atp5a1 mt-Nd4 App Ndufc2 mt-Co2 Cisd1 Ndufa4 Ppp1r1a Cyc1 Dguok Ldha Cox8a Cox6c Idh3g mt-Co3 Ndufs2 Atp5c1 Slc25a14 Asph Ndufa13 mt-Co1 Ndufs3 Pdhb mt-Cytb Atp5b Dlst Pfkl Zbtb7a Cycs Sucla2 Ndufb3 Gapdh mt-Atp6 Gpi1 Ndufab1 Mt3 Pgk1 Ndufa1 Ndufa5 Ndufs7 mt-Nd2 Eno2 Atp5j Ptges3 Cyb561 Ndufb10 Sdha Kl Uqcrfs1 Hmgcl Prelid1 Q…
GOBP_PROTEIN_STABILIZATION	5.9209e-05	0.00294988	0.557332	-0.494296	-1.76584	151	43	Calr Atp1b1 Wfs1 Hsp90ab1 Ppib Hsp90aa1 Rtn4 Sel1l Clu Lamp1 Usp19 Atp1b2 Dvl1 Phb Flna Rps7 Cct6a Cct5 Tesc Rpl23 Cdc37l1 Rab21 Grn Syvn1 Bag6 Gapdh Pfn2 Pfn1 Epha4 Mt3 Cct7 Hspd1 Ptges3 Cct8 Cct2 Ube2b Golga7 Plpp3 Glmp Napg Per3 Fbxw7 Mul1
GOBP_ATP_BIOSYNTHETIC_PROCESS	6.01026e-05	0.00295917	0.557332	-0.703812	-1.98552	40	17	Atp6v0c Tmsb4x Aldoa Atp5a1 Vps9d1 mt-Co2 Dguok Atp5c1 Atp5b mt-Atp6 Atp5g2 Atp5j Dnajc30 Atp5g3 Eno1 Pid1 Atp5j2
GOCC_CYTOSOLIC_SMALL_RIBOSOMAL_SUBUNIT	6.12136e-05	0.00297882	0.538434	-0.707819	-1.98995	37	24	Rps2 Rps27 Rps29 Rps19 Rps3a1 Rps8 Rps7 Rps27a Rps10 Rps28 Rps16 Rps21 Rps11 Rps13 Rps24 Rps9 Rps17 Rps6 Rps26 Rps25 Rpsa Rps3 Rps20 Rps5
GOMF_ATP_HYDROLYSIS_ACTIVITY	6.28944e-05	0.00302544	0.538434	-0.434399	-1.64578	256	61	Hspa5 Hsp90b1 Shoc1 Hsp90ab1 Atp2b1 Hsp90aa1 Clu Hspa4 Ddx24 Dhx36 Chd5 Atp5a1 Psmc4 Hspa8 Kif3a Psmc6 Ddx41 Ddx50 Kifc2 Atp13a2 Dhx33 Cct6a Ddx23 Hyou1 Chd3 Hspa13 Cct5 Atp5c1 Chd6 Ddx1 Chd4 Tor1a Ddx46 Ddx18 Pfn2 Hsph1 Cct7 Chd7 Eif4a1 Hspd1 Kif2a Psmc2 Ddx42 Cct8 Bcs1l Cct2 Ddx39b Btaf1 Fbh1 Hspa9 Ddx55 Upf1 Abcb6 Rhobtb3 Eif4a3 Cct3 Snrnp200 Smc1a Rtel1 Orc1 Kif21a
GOBP_REGULATION_OF_PROTEIN_STABILITY	6.37165e-05	0.00303016	0.538434	-0.442657	-1.66797	245	63	Calr Prnp Atp1b1 Wfs1 Dad1 Cd81 Hsp90ab1 Ppib Ddost Hsp90aa1 Rtn4 Sel1l Clu Lamp1 Usp19 Ddrgk1 Hspa8 Atp1b2 Dvl1 Derl1 Phb Flna Rps7 Cct6a Cct5 Tesc Stub1 Asph Ccdc88c Rpl23 Cdc37l1 Chfr Ctsa Rab21 Grn Syvn1 Bag6 Gapdh Pfn2 Pfn1 Epha4 Mt3 Cct7 Gnl3l Hspd1 Ptges3 Cct8 Cct2 Ube2b Golga7 Plpp3 Dpm3 Glmp Napg Per3 Rad23a Fbxw7 Tada3 Mul1 Hdac3 Mapk8ip3 Bcl2 Sugt1
GOBP_TUMOR_NECROSIS_FACTOR_SUPERFAMILY_CYTOKINE_PRODUCTION	6.64692e-05	0.00312555	0.538434	-0.6087	-1.9434	71	17	C1qtnf4 Selenok Cx3cl1 Selenos Syt11 Sirpa Setd4 Clu Cd47 App Abcc8 Akap8 Cd34 Arhgef2 Lpl Ube2j1 Akap12
GOBP_REGULATION_OF_APOPTOTIC_SIGNALING_PATHWAY	6.96788e-05	0.00324007	0.538434	-0.438026	-1.65283	247	51	Itm2c Grina Wfs1 Cx3cl1 Scg2 Erp29 Pdia3 Selenos Faim2 Ppia Tmbim6 Clu Maged1 Csnk2a1 Ubb Xbp1 Dnaja1 Ptpn1 Hnrnpk Rb1 Bcap31 Rps7 Hyou1 Tpt1 Bax Herpud1 Ndufa13 Ndufs3 Tmem14a Cyld Gclc Syvn1 Mapk8ip1 Slc25a5 Maz Arhgef2 P4hb Kdm1a Dnm1l Meis3 Stx4a Prelid1 Fbh1 Madd Ptpmt1 Creb3 Mapk8ip2 Prdx2 Eno1 Fbxw7 Rpl26
GOBP_NEGATIVE_REGULATION_OF_INTERLEUKIN_6_PRODUCTION	7.62886e-05	0.00350844	0.538434	-0.82729	-2.04177	19	4	Cx3cl1 Selenos Syt11 Sirpa
GOBP_RAS_PROTEIN_SIGNAL_TRANSDUCTION	7.78888e-05	0.00354309	0.538434	0.440575	1.58911	254	81	Nrg1 Rapgef5 Scai Rasa1 Rit2 Dennd1a Rasgef1b Tiam1 Arhgef28 Arfgef3 Prkd1 Cyth3 Nisch Shtn1 Arhgap44 Iqsec2 Wasf1 Abi2 Rapgef2 Arhgap35 Dennd4a Ripor2 Rapgef4 Ogt Robo1 Setdb1 Nf1 Hace1 Sdcbp Elmo1 Arfgef1 Psd3 Cbl Rock2 Ralgps1 Rras2 Nrp1 Dennd4c Fgf10 Fbxo8 Mapkap1 Dlc1 Gbf1 Cyfip1 Brk1 Adra1a Crk Stk19 Rreb1 Bcl6 Abl1 Arhgap1 Rap1a Rhou Cul3 Pik3cb Gnb1 Ophn1 Tgfb2 Hacd3 Rapgefl1 Sos2 Gna13 G…
GOBP_ENDOPLASMIC_RETICULUM_ORGANIZATION	7.90549e-05	0.00355747	0.538434	-0.605627	-1.95423	76	29	Arl6ip1 Emc10 Emc7 Tmed2 Emc4 Reep5 Rtn4 Ccdc47 Mia3 Tmem38a Emc3 Atl1 Wdr83os Tor1aip2 Rab3gap1 Rnf112 Jagn1 Lman2l Emc1 Tmem33 Bag6 Sec61a1 Tram1l1 Sgta Reep2 Lnpk Dnm1l Emc6 Lman2
GOMF_CARBOHYDRATE_BINDING	8.74467e-05	0.00387685	0.538434	-0.544872	-1.87183	117	38	Bsg Calr Emc7 Gaa Dpm1 Aldoa Enpp2 Canx Bcan Adgrl1 Galnt1 Ncan Cdipt Galnt16 Os9 Man2a2 P3h3 Cd34 Galnt18 Pfkl Lman2l Gpi1 P4htm Igf2r Alkbh3 Cd302 Nomo1 Mlec Lman2 Cntn2 Cln5 Nptx2 Ganab Galnt9 Slc2a8 Crybg3 Chid1 Lgalsl
GOCC_PROTON_TRANSPORTING_V_TYPE_ATPASE_COMPLEX	8.8005e-05	0.00387685	0.538434	-0.80329	-2.09778	24	13	Atp6v0c Rnasek Atp6ap2 Atp6v0b Atp6ap1 Atp6v0e2 Atp6v0a1 Atp6v0d1 Atp6v1e1 Atp6v0a2 Atp6v1c1 Atp6v1d Tmem199
GOBP_NEGATIVE_REGULATION_OF_RESPONSE_TO_ENDOPLASMIC_RETICULUM_STRESS	9.43466e-05	0.00411292	0.538434	-0.715193	-2.01112	39	15	Hspa5 Grina Wfs1 Selenos Tmbim6 Clu Ddrgk1 Xbp1 Ptpn1 Hyou1 Herpud1 Atf6b Syvn1 Dnajb9 Sgta
GOBP_ENERGY_DERIVATION_BY_OXIDATION_OF_ORGANIC_COMPOUNDS	0.000101641	0.00438521	0.538434	-0.433787	-1.63412	236	75	Selenos Gaa Cox4i1 Cox10 Ndufb9 Ndufb5 Mdh1 Atp5a1 mt-Nd4 Ndufc2 mt-Co2 Cisd1 Ndufa4 Ppp1r1a Cyc1 Dguok Idh3g mt-Co3 Ndufs2 Atp5c1 Slc25a14 mt-Co1 Ndufs3 Pdhb mt-Cytb Atp5b Dlst Cycs Sucla2 Ndufb3 mt-Atp6 Ndufab1 Mt3 Ndufa1 Ndufa5 Ndufs7 mt-Nd2 Atp5j Ptges3 Ndufb10 Sdha Kl Uqcrfs1 Prelid1 Dnajc15 Suclg1 Ndufa8 Cox6a1 Uqcrc1 Dnajc30 Sco2 Mtln Slc25a22 Surf1 Pid1 Acadvl Atp5j2 Mdh2 Uqcc2 Fh1 Uqcr10…
GOBP_REGULATION_OF_ANION_TRANSMEMBRANE_TRANSPORT	0.000103494	0.0044196	0.538434	-0.850643	-1.99389	15	3	Prnp Arl6ip1 Arl6ip5
GOBP_REGULATION_OF_PROTEOLYSIS	0.000109408	0.00459402	0.538434	-0.370907	-1.46488	426	94	Prnp Arl6ip1 Ctsb Spink8 Pcsk1n Arl6ip5 Hsp90ab1 Sorl1 Cst3 Prr7 Aplp2 Clu Pebp1 Ctsd Tmem59 Usp19 Csnk2a1 Por Ddrgk1 Psmc4 Glmn App Ubb Dvl1 Psenen Psmc6 Mtch1 Csnk1a1 Bcap31 Atp13a2 Lgmn Ctsz Rps7 Lrp1 Tmem259 Abca2 Grin2b Spock3 Myh9 Epha7 Gabarapl2 Prickle1 Bax Stub1 Herpud1 Asph Ndufa13 Glg1 Spock2 Rpl23 Fam162a Chfr Gclc Cycs Grn Efna3 Timp2 Bag6 Gapdh Tmed10 Aph1b Gpi1 Slc1a1 Epha4 Mt3 Sar…
GOCC_PROTON_TRANSPORTING_TWO_SECTOR_ATPASE_COMPLEX_PROTON_TRANSPORTING_DOMAIN	0.000109773	0.00459402	0.538434	-0.798845	-2.08085	22	11	Atp6v0c Rnasek Atp6ap2 Atp6v0b Atp6v0e2 Atp6v0a1 Atp6v0d1 Atp6v0a2 mt-Atp6 Atp5g2 Atp5j
GOBP_CELLULAR_RESPIRATION	0.000126452	0.0052228	0.518848	-0.47132	-1.72568	184	67	Cox4i1 Cox10 Ndufb9 Ndufb5 Mdh1 Atp5a1 mt-Nd4 Ndufc2 mt-Co2 Cisd1 Ndufa4 Cyc1 Dguok Idh3g mt-Co3 Ndufs2 Atp5c1 Slc25a14 mt-Co1 Ndufs3 Pdhb mt-Cytb Atp5b Dlst Cycs Sucla2 Ndufb3 mt-Atp6 Ndufab1 Ndufa1 Ndufa5 Ndufs7 mt-Nd2 Atp5j Ndufb10 Sdha Uqcrfs1 Prelid1 Dnajc15 Suclg1 Ndufa8 Cox6a1 Uqcrc1 Dnajc30 Sco2 Mtln Slc25a22 Surf1 Atp5j2 Mdh2 Uqcc2 Fh1 Uqcr10 Ide Etfb Iscu Mrps36 Dld Uqcrb Chchd2 Ndufs8 …
GOCC_ADHERENS_JUNCTION	0.000127294	0.0052228	0.518848	0.513703	1.72968	130	32	Lin7a Ptprk Ccdc85a Cdh18 Fmn1 Dlg1 Frmd4a Frmd5 Frmd4b Sorbs1 Cdh10 Cyth3 Cdh12 Rab10 Cdh11 Abi2 Cdh8 Magi1 Sdcbp Jcad Bmpr2 Plekha7 Apc Cdh2 Ctnnd1 Tjp1 Tbcd Ctnna2 Flot2 Vcl Cdh7 Shroom4
GOBP_NEGATIVE_REGULATION_OF_APOPTOTIC_SIGNALING_PATHWAY	0.000132052	0.0053545	0.518848	-0.480101	-1.72534	158	27	Grina Wfs1 Cx3cl1 Scg2 Selenos Faim2 Ppia Tmbim6 Clu Csnk2a1 Xbp1 Dnaja1 Ptpn1 Rb1 Hyou1 Tpt1 Bax Herpud1 Ndufa13 Ndufs3 Tmem14a Gclc Syvn1 Mapk8ip1 Slc25a5 Maz Arhgef2
GOBP_AMYLOID_PRECURSOR_PROTEIN_METABOLIC_PROCESS	0.000133063	0.0053545	0.518848	-0.618145	-1.93228	64	16	Itm2b Itm2c Prnp Rtn1 Nsg1 Sorl1 Rtn4 Clu Psenen Abca2 Efna3 Ntrk2 Tmed10 Aph1b Epha4 Bace1
GOCC_PHAGOCYTIC_VESICLE_MEMBRANE	0.000135924	0.00541756	0.518848	-0.655628	-1.9689	52	16	Atp6v0c Calr Atp6v0b Lamp1 Syt7 Atp6v0e2 Atp6v0a1 Rab11b Rab34 Atp6v0d1 Atp6v0a2 B2m Coro1a Stx4a H2-D1 Rab31
GOBP_EMBRYONIC_MORPHOGENESIS	0.000140113	0.0055318	0.518848	0.422342	1.55632	311	90	Cacna1c Mmp16 Itga8 Rspo2 Dlg1 Tenm4 Stk3 Exoc4 Tasor Satb2 Zeb1 Tsc1 Mib1 Ttc39c Map2k5 Hira Fbn1 Fras1 Cobl Lmo4 Arhgap35 Clasp2 Kif16b Clasp1 Mapk1 Cdon Atp8a2 Crebbp Bmpr2 Hipk2 Rspo3 Ar Kdm2b Rock2 Fgf10 Fbn2 Wnk1 Cdc73 Wls Cc2d2a Foxg1 Nipbl Fgfr2 Itgav Dlc1 Pbx1 Opa1 Nr4a3 Acvr2a Lmbr1 Flvcr1 Ext1 Wdpcp Setd2 Hdac1 Rpgrip1l Intu Sox11 Ythdf2 Abl1 Deaf1 Acvr1 Inhba Med1 Hipk1 Ryr2 Cul3 Mef2…
GOBP_BIOLOGICAL_PROCESS_INVOLVED_IN_SYMBIOTIC_INTERACTION	0.000142042	0.00555558	0.518848	-0.488595	-1.75633	157	30	Bsg Rnasek Ctsb Ctsl Ppia Cd81 Hsp90ab1 Ppib Lamp1 Tyro3 Hspa8 Ly6e Smpd1 Thoc1 Phb Thoc7 Cfl1 Slc3a2 Uvrag Snw1 Tmem41b Gapdh Ifi27 P4hb Chmp2a Igf2r Hspd1 Itgb1 Ppid Ddx39b
GOBP_LEUKOCYTE_MIGRATION	0.000144445	0.00559726	0.518848	-0.492563	-1.76551	152	22	Bsg Calr Thy1 Selenok Cx3cl1 Scg2 Ppia Cd81 Ppib Sirpa Wasl Cd47 Mia3 Chga Podxl2 App Add2 Rps19 Aimp1 Lgmn Ptn Myh9
GOBP_APOPTOTIC_SIGNALING_PATHWAY	0.00015001	0.00575957	0.518848	-0.38103	-1.48468	390	71	Itm2c Grina Selenok Wfs1 Cx3cl1 Scg2 Erp29 Pdia3 Arl6ip5 Selenos Faim2 Ppia Tmbim6 Nmt1 Clu Maged1 Prkca Csnk2a1 Ubb Xbp1 Tm2d1 Acvr1b Dnaja1 Ptpn1 Hnrnpk Rb1 Bcap31 Stk25 Tnfrsf25 Rps7 Hyou1 Tpt1 Bax Sort1 Herpud1 Ndufa13 Ndufs3 Tmem14a Cyld Fam162a Snw1 Itpr1 Gclc Syvn1 Bag6 Tmem109 Mapk8ip1 Slc25a5 Maz Arhgef2 Ifi27 P4hb Shisa5 Kdm1a Dnm1l Meis3 Stx4a Prelid1 Fbh1 Madd Ptpmt1 Creb3 Cd38 Mapk8i…
GOBP_TRANSITION_METAL_ION_HOMEOSTASIS	0.000152473	0.00578	0.518848	-0.571484	-1.87134	84	20	Slc22a17 Prnp Ndfip1 Arf1 Atp6ap1 Fth1 App Glrx3 Slc39a10 Atp13a2 Slc30a3 Slc39a7 Atp6v0d1 Atp6v0a2 Slc1a1 Mt3 Cyb561 Fbxl5 B2m Tmem199
GOCC_CELL_SUBSTRATE_JUNCTION	0.000153305	0.00578	0.518848	-0.411742	-1.57133	307	71	Atp6v0c Bsg Hspa5 Hsp90b1 Calr Thy1 Pdia3 Ppia Cd81 Ppib Arf1 Actg1 Rps2 Rpl9 Adgrb1 Rps29 Hspa8 Rps19 Rps3a1 Ptpra Rps8 Hnrnpk Arpc3 Stx16 Pdlim7 Map2k2 Cap1 Flna Rps7 Hyou1 Lrp1 Gnb2 Myh9 Rplp1 Flnb Cfl1 Rps10 Rpl23 Rab21 Rpl37a Rpl30 Rpl27 Rps16 Pfn1 Pabpc1 Arhgef2 Fermt2 Rps11 P4hb Limd1 Rpl3 Nfasc Rpl8 Igf2r Rpl6 Rplp0 Akap12 Rps13 Npm1 Itgb1 B2m Marcks Rps9 Atat1 Rpl19 Rps17 Rpl10a Rexo2 Hs…
GOCC_TRANSPORT_VESICLE_MEMBRANE	0.00015836	0.0059173	0.518848	-0.48953	-1.74793	147	48	Wfs1 Slc17a7 Syp Cnih2 Syt4 Tmed2 Atp2b1 Sorl1 Tmem30a Sar1b Prrt1 Cpe Syngr3 Syt7 Ptprs Sv2a Cbarp Scamp5 Calm3 Rab26 Cnih1 Rab11b Tmed7 Abcc8 Syt5 Clta Scg3 Slc30a3 Lamp5 Vma21 Itpr1 Rab3a Srebf2 Tmed10 Syngr1 Unc13a Cltb Uso1 Rab5b Car4 Vamp2 Mcfd2 B2m Dnm1l Scamp1 H2-D1 Ap2a1 Scap
GOBP_CELL_JUNCTION_ORGANIZATION	0.000165259	0.006106	0.518848	0.382262	1.45386	487	168	Lingo2 Kirrel3 Sdk1 Nrg1 Ntng1 Ptprk Cdh18 Limch1 Syndig1 Cdkl5 Chrna7 Il1rap Gpc4 Fmn1 Dlg1 Gpc6 Grid2 Dscam Zfp804a Cntn5 Cacnb4 Sorbs1 Pclo Ppfia2 Gabra2 Lrrc4c Robo2 Pak3 Negr1 Cdh10 Syn1 Lims1 Dnm3 Cdh12 Arhgap44 Pafah1b1 Erc1 Ntng2 Tsc1 Farp1 Wasf1 Cdh11 Abi2 Il1rapl2 Cnksr2 Caprin1 Flrt2 Bcas3 Gabrb2 Snta1 Frmpd4 Erc2 Rapgef2 Bsn Cdh8 Setd5 Clasp2 Clasp1 Fgf13 Pip5k1a Lrfn5 Myo9a Camkv Cor…
GOCC_TERTIARY_GRANULE	0.000166328	0.006106	0.518848	-0.572992	-1.89322	88	23	Atp6v0c Atp6ap2 Gaa Aldoa Sirpa Cst3 Lamp1 Ctsd Fth1 Cd47 Atp6v0a1 Kcnab2 Hgsnat Timp2 Nfasc Rap2b Lamtor2 B2m Cant1 Golga7 Asah1 Stx7 Rab14
GOBP_PROTEIN_INSERTION_INTO_ER_MEMBRANE	0.000175124	0.00637298	0.518848	-0.801267	-2.01129	20	12	Emc10 Emc7 Emc4 Ccdc47 Emc3 Wdr83os Emc1 Bag6 Sec61a1 Tram1l1 Sgta Emc6
GOBP_PHOSPHATIDYLINOSITOL_PHOSPHATE_BIOSYNTHETIC_PROCESS	0.000178442	0.00643777	0.518848	0.617305	1.80127	54	26	Efr3a Ip6k1 Efr3b Ttc7b Pip5k1b Fam126a Inpp4b Pip5k1a Pik3r3 Ocrl Socs6 Synj1 Fam126b Pi4kb Pi4ka Pik3ca Pik3c2a Inpp4a Pik3cb Ip6k2 Pik3c3 Pik3r1 Smg1 Ipmk Socs2 Atm
GOMF_NUCLEOSIDE_TRIPHOSPHATASE_REGULATOR_ACTIVITY	0.000181499	0.00649207	0.518848	0.40338	1.50141	363	127	Rapgef5 Slit2 Rims1 Arhgap21 Rasa1 Arhgef26 Dennd1b Dennd1a Arhgap26 Rasal2 Rasgef1b Tiam1 Arhgef28 Arhgef9 Stxbp5 Tbc1d5 Arfgef3 Arhgap32 Cyth3 Arhgap44 Tbck Fnip1 Farp1 Vav3 Iqsec2 Evi5 Rabgap1l Stxbp5l Ccdc88a Sbf2 Rapgef2 Herc1 Plcb1 Arhgap35 Dennd5b Rabep1 Dennd4a Ralgapb Itsn1 Rapgef4 Fgd4 Trio Cpeb2 Rabgap1 Myo9a Dock7 Nf1 Tbc1d19 Srgap2 Elmo1 Arfgef1 Psd3 Rgs7 Srgap3 Ocrl Arhgap15 Tbc1d24…
GOBP_ENDOPLASMIC_RETICULUM_TO_CYTOSOL_TRANSPORT	0.000185835	0.00659084	0.518848	-0.751214	-1.98647	27	12	Hsp90b1 Selenos Sel1l Erlec1 Bcap31 Derl1 Os9 Faf2 Herpud1 Syvn1 Ube2j1 Aup1
GOBP_RESPIRATORY_ELECTRON_TRANSPORT_CHAIN	0.0001882	0.00660044	0.518848	-0.535055	-1.7709	94	40	Cox4i1 Ndufb9 Ndufb5 mt-Nd4 Ndufc2 mt-Co2 Ndufa4 Cyc1 Dguok mt-Co3 Ndufs2 mt-Co1 Ndufs3 mt-Cytb Cycs Ndufb3 Ndufab1 Ndufa1 Ndufa5 Ndufs7 mt-Nd2 Ndufb10 Sdha Uqcrfs1 Dnajc15 Ndufa8 Cox6a1 Sco2 Slc25a22 Uqcr10 Etfb Iscu Dld Uqcrb Chchd2 Ndufs8 Ndufb6 Cox7a2 Ghitm mt-Nd4l
GOBP_POSITIVE_REGULATION_OF_ION_TRANSPORT	0.00018926	0.00660044	0.518848	-0.487202	-1.74654	153	26	Atp1b1 Thy1 Arl6ip1 Scn1b Gabbr1 Wfs1 Cx3cl1 Syt4 Tmsb4x Calm1 Atp2b1 Vmp1 Scn3b Atp1b2 Calm3 Ndufa4 Nlgn3 Chrm1 Abcc8 Flna Kcnip2 Camk2a Bax Tesc Rab3gap1 Mllt6
GOCC_PHAGOCYTIC_VESICLE	0.000201532	0.00697035	0.518848	-0.558761	-1.85217	91	23	Atp6v0c Calr Atp6v0b Pdia3 Syt11 Lamp1 Actg1 Syt7 Atp6v0e2 Atp6v0a1 Rab11b Rab34 Flnb Atp6v0d1 Uvrag Atp6v0a2 Clcn3 B2m Coro1a Stx4a H2-D1 Rab31 Rab14
GOBP_DE_NOVO_PROTEIN_FOLDING	0.000205435	0.00704709	0.518848	-0.731282	-2.04332	34	15	Hspa5 Selenof Hspa8 Hspa13 Sdf2l1 Tor1a Tor2a Sdf2 Hsph1 Hspd1 Dnajc2 Ptges3 Cct2 Hspa9 Dnajb12
GOBP_PROTEIN_INSERTION_INTO_MEMBRANE	0.000212604	0.00713409	0.518848	-0.648553	-1.91514	48	22	Emc10 Emc7 Emc4 Hsp90aa1 Nmt1 Ccdc47 Hspa4 Emc3 Wdr83os Bax Ndufa13 Emc1 Bag6 Sec61a1 Tram1l1 Sgta Bcs1l Tomm22 Emc6 Romo1 Emc8 Maip1
GOBP_NEGATIVE_REGULATION_OF_PEPTIDASE_ACTIVITY	0.000213085	0.00713409	0.518848	-0.531979	-1.76072	94	20	Prnp Arl6ip1 Ctsb Spink8 Pcsk1n Sorl1 Cst3 Aplp2 Pebp1 Csnk2a1 Por App Lrp1 Spock3 Spock2 Timp2 Gapdh Tmed10 Gpi1 Mt3
GOBP_REGULATION_OF_INTRINSIC_APOPTOTIC_SIGNALING_PATHWAY	0.000213085	0.00713409	0.518848	-0.532918	-1.83563	119	38	Grina Wfs1 Erp29 Selenos Ppia Tmbim6 Clu Ubb Xbp1 Dnaja1 Ptpn1 Hnrnpk Bcap31 Rps7 Hyou1 Tpt1 Bax Herpud1 Ndufa13 Ndufs3 Cyld Syvn1 Mapk8ip1 Arhgef2 P4hb Kdm1a Dnm1l Fbh1 Ptpmt1 Creb3 Eno1 Fbxw7 Rpl26 Bcl2 Pias4 Serinc3 Ccar2 Noc2l
GOBP_RESPONSE_TO_INORGANIC_SUBSTANCE	0.000219667	0.00729116	0.518848	-0.393592	-1.50605	324	49	Bsg Hspa5 Calr Prnp Syt4 Syt11 Calm1 Nptx1 Sirpa Actg1 Penk Dhx36 Syt7 Hpca Cpne6 Nsmce3 Atp5a1 App Smpd1 Calm3 Selenow Gdi1 Atp13a2 Lgmn Abcc8 Syt5 Stk25 Kcnip2 Jund mt-Co1 Slc30a3 Entpd6 Rnf112 Slc38a2 Nefl Cacna1h Gclc Selenom Eif2b5 Alg2 Smpd3 Pdgfa Cpox Gpi1 Slc1a1 Mt3 Bace1 Cuta Dlg4
GOBP_NEGATIVE_REGULATION_OF_INTRINSIC_APOPTOTIC_SIGNALING_PATHWAY	0.000221261	0.00729116	0.518848	-0.582823	-1.87446	74	17	Grina Wfs1 Selenos Ppia Tmbim6 Clu Xbp1 Dnaja1 Ptpn1 Hyou1 Tpt1 Herpud1 Ndufa13 Ndufs3 Syvn1 Mapk8ip1 Arhgef2
GOCC_VESICLE_LUMEN	0.000223487	0.00730696	0.518848	-0.446319	-1.64626	190	53	Tmsb4x Ppia Hsp90ab1 Aldoa Hsp90aa1 Clu Dnajc3 Penk Pgam1 Ctsd Hspa8 App Tex264 Ttr Cap1 Psmd3 Ctsz Scg3 Faf2 Fam3c Psmb1 Srp14 Psmd6 Cdc37l1 Pfkl Ctsa Neu1 Grn Timp2 Eef2 Pdgfa Gpi1 Bace1 2310033P09Rik Creg1 Gns Vps13a Psmc2 B2m Cct8 Cct2 Tubb5 Psma2 Cant1 Gtpbp2 Eef1a1 Psmd12 Cab39 Tubb4b Fuca1 Serpina3n Gas6 Kpnb1
GOMF_INTRAMOLECULAR_OXIDOREDUCTASE_ACTIVITY	0.000237044	0.00769015	0.518848	-0.672728	-1.89783	40	13	Pdia6 Erp29 Pdia3 Ebpl Creld1 Ebp Srebf2 Pdia4 Gpi1 P4hb Ptges3 Creld2 Mri1
GOCC_NADH_DEHYDROGENASE_COMPLEX	0.00025141	0.00809347	0.498493	-0.675751	-1.92785	42	28	Ndufb9 Ndufb5 mt-Nd4 Ndufc2 Ndufa4 Ndufs2 Ndufa13 Ndufs3 Ndufb3 Ndufab1 Ndufa1 Ndufa5 Ndufs7 mt-Nd2 Ndufb10 Ndufb11 Ndufa8 Ndufa11 Ndufs8 Ndufb6 mt-Nd4l Foxred1 Ndufa6 Ndufaf1 Ndufa12 Ndufs4 Ndufb8 Ndufa3
GOBP_MAINTENANCE_OF_LOCATION_IN_CELL	0.000256056	0.00818012	0.498493	-0.487693	-1.74122	146	27	Hspa5 Hsp90b1 Calr Thy1 Cx3cl1 Tmsb4x Calm1 Gaa Sorl1 Rer1 Fth1 Dbn1 Calm3 Tmem38a Os9 Gpaa1 Bax Kdelr1 Slc30a3 Vps13c Uvrag Itpr1 Grik5 Tmsb10 Chd7 Vps13a Insig2
GOCC_AZUROPHIL_GRANULE	0.000258056	0.00818156	0.498493	-0.527855	-1.79035	105	28	Atp6v0c Psap Gaa Ddost Tmem30a Lamp1 Dnajc3 Ndufc2 Ttr Cap1 Faf2 Surf4 Ctsa Grn Syngr1 Creg1 Gns Ckap4 Cct8 Cct2 Tubb5 Stx7 Tubb4b Hexa Fuca1 Serpina3n Stxbp2 Pa2g4
GOBP_RESPONSE_TO_PURINE_CONTAINING_COMPOUND	0.000269221	0.00847136	0.498493	-0.561931	-1.80786	75	8	Bsg Hspa5 Hsp90b1 Vgf Penk App Tmem38a Pde2a
GOMF_TRANSMITTER_GATED_CHANNEL_ACTIVITY	0.000271358	0.00847488	0.498493	0.684806	1.85128	34	17	Grik4 Grik2 Chrna7 Gabrb1 Gria4 Grid2 Grin3a Gabra2 Gabra4 Gabra3 Gabrg3 Gabrb2 Gria3 Gabra5 Gria2 Grid1 Gabrb3
GOCC_ATPASE_DEPENDENT_TRANSMEMBRANE_TRANSPORT_COMPLEX	0.000274554	0.00851116	0.498493	-0.829399	-1.97961	16	6	Atp1b1 Atp1a1 Atp1a3 Atp1b2 Abcc8 Abca2
GOBP_INTRINSIC_APOPTOTIC_SIGNALING_PATHWAY_IN_RESPONSE_TO_ENDOPLASMIC_RETICULUM_STRESS	0.00027737	0.00853523	0.498493	-0.645059	-1.89872	47	14	Grina Selenok Wfs1 Erp29 Selenos Tmbim6 Xbp1 Ptpn1 Hyou1 Bax Herpud1 Itpr1 Syvn1 Bag6
GOCC_OXIDOREDUCTASE_COMPLEX	0.000291655	0.00890933	0.498493	-0.549355	-1.82284	95	44	Ndufb9 Ndufb5 mt-Nd4 Ndufc2 Ndufa4 Cyc1 Ldha Idh3g Ldhb Ndufs2 Ndufa13 mt-Co1 Ndufs3 Pdhb mt-Cytb Dlst Ndufb3 Ndufab1 P4hb Ndufa1 Ndufa5 Ndufs7 mt-Nd2 Ndufb10 Sdha Bcs1l Uqcrfs1 Ndufb11 Ndufa8 Uqcrc1 H2-Ke6 Uqcr10 Gpd1l Ndufa11 Etfb Mrps36 Gmpr Dld Pdhx Uqcrb Ndufs8 Ndufb6 mt-Nd4l Foxred1
GOMF_UBIQUITIN_LIKE_PROTEIN_TRANSFERASE_ACTIVITY	0.000298103	0.00904029	0.498493	0.402803	1.49252	339	113	Hecw2 Hecw1 Herc4 Peli1 Ube2g1 Rc3h1 Sh3rf1 Ube2d2a Rnf150 Traf3 Ube2r2 Mib1 Atg10 Trim23 Ube3c Sh3rf3 Ubr3 Rmnd5a Nedd4l Herc1 Nsmce2 Rnf146 Arih1 Znrf3 Rnf169 Huwe1 Trim44 Lmo7 Rnf216 Hace1 Trim9 Ankib1 Btrc Pias1 Shprh Ddb2 Rc3h2 8030462N17Rik Hectd4 Znrf2 Cbl Ube2d3 Ube2k Rnf111 Fbxw8 Hectd2 Cop1 Lonrf2 Neurl1a Trim2 Ubr5 Med27 Trim33 Dtx4 Cul5 Rnf38 Rnf157 Trip12 Itch Pja2 Rnf121 Mylip Fbxo1…
GOBP_CELL_MATRIX_ADHESION	0.000305713	0.00918327	0.498493	0.488192	1.64813	134	46	Ptprk Limch1 Itga8 Fmn1 Rasa1 Itgbl1 Sorbs1 Tiam1 Ppfia2 Cask Lims1 Trpm7 Prkcz Tsc1 Bcas3 Clasp2 Clasp1 Sgce Gsk3b Pip5k1a Coro2b Ptprj Nf1 Epha3 Rock2 Nrp1 Eda Itgav Dlc1 Mkln1 Actn2 Actn1 Vcl Wdpcp Jam3 Bcl6 Peak1 Abl1 Itga11 Pik3cb Coro1c Dusp22 Pkd1 Nexmif Pik3r1 Nf2
GOMF_UBIQUITIN_LIKE_PROTEIN_LIGASE_BINDING	0.000307206	0.00918327	0.498493	-0.420424	-1.5842	245	55	Atp6v0c Hspa5 Calr Wfs1 Ckb Syt11 Hsp90ab1 Tmbim6 Prr7 Hsp90aa1 Rtn4 Clu Actg1 Usp19 Ddrgk1 Hspa8 Glmn Ubb Acvr1b Dnaja1 Rb1 Derl1 Jkamp Tuba1b Scamp3 Uchl1 Rps27a Ndufs2 Gabarapl2 Stub1 Faf2 Map1lc3b Rpl23 Herc2 Bag6 Ankra2 Cacybp Slc25a5 Gpi1 Stat2 Ube2j1 Hspd1 Aup1 Dnm1l Ubc Cct2 Tubb5 Ube2b Cdk5rap3 Rraga Psma3 Hspa9 Uqcrc1 Per3 Zfp746
GOBP_PROTEIN_TARGETING	0.000309672	0.00919133	0.498493	-0.407469	-1.54149	269	79	Hspa5 Prnp Arl6ip1 Tomm20 Sec62 Zdhhc23 Ssr2 Sorl1 Spcs2 Hsp90aa1 Spcs1 Clu Hspa4 Hpca Ssr1 Hspa8 Spcs3 Ssr3 Gdi1 Bcap31 Naca Os9 Tomm40 Srp9 Sort1 Herpud1 Ndufa13 Vps13c Srp14 Mtcl1 Vps37d Srebf2 Bag6 Syngr1 Sec61a1 Slc1a1 M6pr Tram1l1 Sgta Srpr Vps13a Hspd1 Zdhhc6 Golga7 Yif1b Tomm22 Cdk5 Dnajc15 Mief1 Golga7b Zdhhc12 Zdhhc14 Fbxw7 Gcc2 Icmt Romo1 Timm17a Bnip3l Ywhag Zfand6 Pmpcb Timm44 Pex16 …
GOBP_IRE1_MEDIATED_UNFOLDED_PROTEIN_RESPONSE	0.000336753	0.00984334	0.498493	-0.825186	-1.96955	16	7	Hspa5 Ddrgk1 Xbp1 Ptpn1 Bax Tmem33 Dnajb9
GOMF_LYSOPHOSPHOLIPASE_ACTIVITY	0.000338441	0.00984334	0.498493	-0.811664	-1.98595	18	6	Gde1 Abhd12 Enpp2 Abhd16a Gdpd1 Mgll
GOCC_LYSOSOMAL_LUMEN	0.000338696	0.00984334	0.498493	-0.580874	-1.81872	66	20	Nsg1 Ctsb Psap Ctsl Gaa Hsp90aa1 Bcan Ctsd Nsg2 Hspa8 Smpd1 Cspg5 Ncan Atp13a2 Lgmn Ctsf Pld3 Ppt1 Ctsa Neu1
GOBP_NEGATIVE_REGULATION_OF_ENDOPLASMIC_RETICULUM_STRESS_INDUCED_INTRINSIC_APOPTOTIC_SIGNALING_PATHWAY	0.000344129	0.00991915	0.498493	-0.811552	-1.96464	17	9	Grina Wfs1 Selenos Tmbim6 Xbp1 Ptpn1 Hyou1 Herpud1 Syvn1
GOBP_ELECTRON_TRANSPORT_CHAIN	0.000346044	0.00991915	0.498493	-0.498891	-1.74458	126	47	Cox4i1 Ndufb9 Por Ndufb5 mt-Nd4 Ndufc2 mt-Co2 Ndufa4 Cyc1 Dguok mt-Co3 Ndufs2 Asph Ndufa13 mt-Co1 Ndufs3 mt-Cytb Cycs Ndufb3 Ndufab1 Ndufa1 Ndufa5 Ndufs7 mt-Nd2 Cyb561 Ndufb10 Sdha Uqcrfs1 Qdpr Dnajc15 Ndufa8 Cox6a1 Sco2 Degs1 Slc25a22 Surf1 Uqcr10 Etfb Iscu Dld Uqcrb Chchd2 Ndufs8 Ndufb6 Cox7a2 Ghitm mt-Nd4l
GOCC_CYTOCHROME_COMPLEX	0.000348497	0.00992148	0.498493	-0.729445	-1.94938	29	18	Cox4i1 Cox10 mt-Co2 Ndufa4 Cyc1 Cox8a Cox6c mt-Co3 mt-Co1 mt-Cytb Bcs1l Cox6b1 Uqcrfs1 Cox6a1 Uqcrc1 Uqcr10 Uqcrb Cox7a2
GOBP_TRANSMEMBRANE_RECEPTOR_PROTEIN_TYROSINE_KINASE_SIGNALING_PATHWAY	0.000351139	0.00992917	0.498493	0.395015	1.47253	373	131	Nrg1 Gab2 Abi1 Ptprg Rasa1 Osbpl8 Fgf12 Sorbs1 Ptprt Tiam1 Arhgef28 Ptpn12 Pak3 Prkd1 Pdgfc Prkcz Dok6 Wasf1 Crim1 Zfyve28 Flrt2 Adamts3 Ccdc88a Samd12 Rapgef2 Plcb1 Nck2 Fer Grb10 Braf Kif16b Mbd5 Ogt Gsk3b Robo1 Mapk1 Ghr Arid5b Ptprj Pik3r3 Snca Jcad Plekha1 Gigyf2 Apc Epha3 Ar Cbl Shc3 Ptpre Nrg3 Nrp1 Ap3s1 Mapk14 Lrig2 Fgf10 Rps6kb1 Reps2 Rps6ka5 Stxbp4 Phip Neurl1a Fgfr2 Iqgap1 Nr4a3 Cyfip1…
GOMF_CYCLIC_NUCLEOTIDE_BINDING	0.0003632	0.0102013	0.498493	0.727749	1.86116	25	8	Pde11a Pde4b Kcnh1 Hcn1 Rapgef2 Prkg1 Rapgef4 Pde4d
GOBP_SYNAPSE_ASSEMBLY	0.000370884	0.0103477	0.498493	0.495435	1.67234	131	42	Lingo2 Kirrel3 Sdk1 Nrg1 Syndig1 Il1rap Gpc4 Gpc6 Grid2 Dscam Cntn5 Pclo Gabra2 Robo2 Negr1 Dnm3 Ntng2 Farp1 Il1rapl2 Flrt2 Gabrb2 Bsn Setd5 Fgf13 Lrfn5 Gap43 Sdcbp Snca Asic2 Nrcam Ptprd Adgrl3 Nlgn1 Map1b Cdh2 Mecp2 Sdk2 Pcdh17 Slit1 Shank3 Gnpat Gabrb3
GOMF_ENDOPEPTIDASE_REGULATOR_ACTIVITY	0.000378257	0.0104835	0.498493	-0.596238	-1.8638	64	28	Prnp Spink8 Pcsk1n Cst3 Aplp2 Pebp1 App Psenen Abca2 Spock3 Spock2 Timp2 Gapdh Aph1b Mt3 Pttg1 Psmf1 Adrm1 Aph1a Reck Serpine3 Prdx5 Serpina3n Gas6 Birc2 Usp14 Prdx3 Serpine2
GOBP_POTASSIUM_ION_HOMEOSTASIS	0.000383945	0.0105711	0.498493	-0.80598	-1.97204	18	5	Atp1b1 Atp1a1 Slc12a5 Atp1a3 Atp1b2
GOBP_CELLULAR_MONOVALENT_INORGANIC_CATION_HOMEOSTASIS	0.000398871	0.0108784	0.498493	-0.554915	-1.78528	75	19	Atp1b1 Rnasek Atp1a1 Atp6ap2 Slc12a5 Atp1a3 Atp6ap1 Atp6v0e2 Atp1b2 Car2 Atp6v0a1 Atp6v0d1 Atp5b Slc4a8 Ppt1 Grn Gpr89 Atp6v0a2 Tmem165
GOCC_LATE_ENDOSOME	0.000400304	0.0108784	0.498493	-0.443672	-1.63553	201	44	Nsg1 Psap Laptm4a Ctsl Fyco1 Sorl1 Tmem30a Clcn4 Lamp1 Tmem59 Nsg2 Hspa8 Atg9a Ndfip2 Map2k2 Derl1 Atp13a2 Lgmn Tpt1 Grin2b Ap1ar Pld3 Slc30a3 Ankrd13b Astn2 Lamp5 Uvrag Vps37d Grn Snx14 Tmem165 Stard3 Slc1a1 M6pr H2-DMa Bace1 Dync1li2 Lamtor4 Chmp2a Igf2r Lamtor2 Clcn3 Sdf4 Osbpl9
GOCC_CATENIN_COMPLEX	0.000408096	0.0110186	0.498493	0.748813	1.82762	21	10	Cdh18 Cdh10 Cdh12 Cdh11 Cdh8 Apc Cdh2 Ctnnd1 Ctnna2 Cdh7
GOBP_NEGATIVE_REGULATION_OF_PROTEOLYSIS	0.000439163	0.0117814	0.498493	-0.469263	-1.68684	157	35	Prnp Arl6ip1 Ctsb Spink8 Pcsk1n Hsp90ab1 Sorl1 Cst3 Aplp2 Pebp1 Tmem59 Usp19 Csnk2a1 Por Ddrgk1 App Ctsz Rps7 Lrp1 Spock3 Gabarapl2 Glg1 Spock2 Rpl23 Timp2 Bag6 Gapdh Tmed10 Gpi1 Epha4 Mt3 Ptpn3 Sgta Pttg1 Psmf1
GOBP_REGULATION_OF_ANION_TRANSPORT	0.000454465	0.0121142	0.498493	-0.636384	-1.88845	49	9	Prnp Arl6ip1 Gabbr1 Arl6ip5 Syt4 Sv2a Car2 Rab11b Rab3gap1
GOBP_ANTIGEN_PROCESSING_AND_PRESENTATION_OF_PEPTIDE_ANTIGEN	0.000469265	0.0123514	0.498493	-0.764144	-1.99555	24	10	Calr Pdia3 Ctsl Sar1b Ctsd Lgmn Ctsf H2-DMa B2m H2-D1
GOMF_HORMONE_ACTIVITY	0.000469265	0.0123514	0.498493	-0.764141	-1.99554	24	6	Cck Chgb Vgf Penk Fndc5 Ttr
GOBP_REGULATION_OF_ENDOPLASMIC_RETICULUM_STRESS_INDUCED_INTRINSIC_APOPTOTIC_SIGNALING_PATHWAY	0.000509081	0.0133156	0.477271	-0.745129	-1.95009	25	10	Grina Wfs1 Erp29 Selenos Tmbim6 Xbp1 Ptpn1 Hyou1 Herpud1 Syvn1
GOBP_CELLULAR_RESPONSE_TO_UNFOLDED_PROTEIN	0.000521627	0.0135363	0.477271	-0.565341	-1.83112	77	25	Hspa5 Wfs1 Selenos Tmed2 Tmbim6 Ddrgk1 Hspa8 Xbp1 Erlec1 Ptpn1 Derl1 Os9 Hspa13 Amfr Bax Stub1 Herpud1 Atf6b Tmem33 Dnajb9 Hspd1 Cdk5rap3 Creb3 Hspa9 Tm7sf3
GOMF_ISOMERASE_ACTIVITY	0.000523986	0.0135363	0.477271	-0.483764	-1.68737	128	33	Pdia6 Fkbp2 Erp29 Pdia3 Ppia Ppib Pgam1 Ebpl Creld1 Ebp Srebf2 Pdia4 Isyna1 Gpi1 Fkbp7 P4hb Hspd1 Ptges3 Ppid Creld2 Mri1 Degs1 Dsel Pbld1 Mcee Pus3 Ech1 Fkbp9 Fuom Dkc1 Rpusd3 Pmm2 Fkbp1a
GOBP_REGULATION_OF_INFLAMMATORY_RESPONSE	0.000539904	0.0138006	0.477271	-0.473286	-1.70508	160	20	Cx3cl1 Ndfip1 Selenos Tmsb4x Syt11 Cd81 Sirpa Abhd12 Plk2 Setd4 Dagla Cd47 Camk2n1 Tyro3 App Rps19 Rb1 Mgll Fndc4 Pde2a
GOBP_CELLULAR_RESPONSE_TO_TOPOLOGICALLY_INCORRECT_PROTEIN	0.000540812	0.0138006	0.477271	-0.528148	-1.76447	96	33	Hspa5 Wfs1 Selenos Tmed2 Tmbim6 Ddrgk1 Hspa8 Xbp1 Erlec1 Ptpn1 Derl1 Os9 Hspa13 Amfr Bax Stub1 Herpud1 Atf6b Sdf2l1 Tor1a Tmem33 Bag6 Dnajb9 Hspd1 Aup1 Cdk5rap3 Creb3 Hspa9 Tm7sf3 Dnajb12 Abca7 Rhbdd2 Rnf126
GOCC_VACUOLAR_LUMEN	0.000555872	0.0140875	0.477271	-0.518948	-1.74977	109	35	Nsg1 Ctsb Psap Ctsl Gaa Hsp90aa1 Bcan Dnajc3 Ctsd Nsg2 Hspa8 Smpd1 Ttr Cspg5 Ncan Atp13a2 Lgmn Cap1 Ctsf Faf2 Pld3 Ppt1 Ctsa Neu1 Grn Creg1 Gns Cct8 Cct2 Tubb5 Asah1 Tubb4b Hexa Fuca1 Serpina3n
GOBP_GLYCEROLIPID_CATABOLIC_PROCESS	0.000558786	0.0140875	0.477271	-0.677957	-1.90641	39	9	Gde1 Abhd12 Sorl1 Enpp2 Dagla Abhd16a Faah Gdpd1 Mgll
GOBP_TISSUE_MORPHOGENESIS	0.000564409	0.014144	0.477271	0.394669	1.46133	329	100	Nrg1 Tmeff2 Itga8 Slit2 Rspo2 Gpc4 Fmn1 Dlg1 Gpc6 Tiam1 Robo2 Stk3 Pafah1b1 Exoc4 Rab10 Tsc1 Greb1l Mib1 Fras1 Cobl Lmo4 Arhgap35 Znrf3 Clasp2 Clasp1 Robo1 Myo9a Cyp7b1 Btrc Bmpr2 Rspo3 Pgr Ar Kdm2b Csmd1 Nrp1 Brsk1 Klhl3 Lgr4 Fgf10 Mllt3 Ankrd6 Wls Cc2d2a Fgfr2 Dlc1 Pbx1 Opa1 Kdm5b Vcl Ext1 Setd2 Rpgrip1l Ccm2 Intu Ror1 Sox11 Rreb1 Sirt6 Abl1 Prickle2 Ttc8 Deaf1 Acvr1 Inhba Smurf2 Fgf1 Med1 Ryr2…
GOMF_EXTRACELLULAR_LIGAND_GATED_ION_CHANNEL_ACTIVITY	0.000568305	0.0141569	0.477271	0.668162	1.8279	36	17	Grik4 Grik2 Chrna7 Gabrb1 Gria4 Grid2 Grin3a Gabra2 Gabra4 Gabra3 Gabrg3 Gabrb2 Gria3 Gabra5 Gria2 Grid1 Gabrb3
GOCC_COPII_COATED_ER_TO_GOLGI_TRANSPORT_VESICLE	0.000571736	0.0141581	0.477271	-0.587245	-1.81023	62	25	Tmed9 Cnih2 Tmed2 Sar1b App Ier3ip1 Tmed4 Cnih1 Yipf5 Tmed7 Ctsz Ergic3 Vma21 Srebf2 Lman2l Tmed10 Uso1 Tmed3 Mcfd2 B2m Tex261 Yif1b H2-D1 Scap Lman2
GOMF_LIGAND_GATED_ION_CHANNEL_ACTIVITY	0.000581012	0.0143032	0.477271	0.55532	1.71115	74	22	Grik4 Grik2 Kcnj3 Chrna7 Kcnn2 Gabrb1 Gria4 Grid2 Grin3a Gabra2 Gabra4 Gabra3 Gabrg3 Hcn1 Gabrb2 Gria3 Asic2 Pex5l Gabra5 Gria2 Grid1 Gabrb3
GOCC_GOLGI_ASSOCIATED_VESICLE_MEMBRANE	0.000597758	0.0146293	0.477271	-0.648867	-1.83052	40	14	Itm2b Tmed2 Cope Cspg5 Tmed7 Clta Kdelr1 Gpr89 Cltb Tmed3 Sppl2b Tmem199 Ap2a1 Zdhhc13
GOMF_PHOSPHOLIPASE_ACTIVITY	0.000604063	0.0146977	0.477271	-0.606426	-1.87117	59	14	Pdia3 Gde1 Abhd12 Enpp2 Abhd16a Smpd1 Gdpd1 Mgll Chrm1 Pld3 Smpd3 Plcl1 Lpl Pla2g12a
GOMF_PROTEIN_CARRIER_CHAPERONE	0.000611633	0.0147959	0.477271	-0.794273	-1.94339	18	7	Emc10 Emc7 Emc4 Clu Hspa8 Emc3 Emc1
GOBP_REGULATION_OF_PROTEIN_EXIT_FROM_ENDOPLASMIC_RETICULUM	0.000619395	0.0148975	0.477271	-0.782955	-1.93236	19	14	Cd81 Sorl1 Tmem30a Sar1b Erlec1 Bcap31 Os9 Ube2j1 Tm9sf4 Gcc2 Brsk2 Ube2g2 Ubac2 Derl2
GOMF_NADH_DEHYDROGENASE_ACTIVITY	0.000655791	0.0156828	0.477271	-0.644924	-1.81939	40	23	Ndufb9 Ndufb5 mt-Nd4 Ndufc2 Ndufa4 Ndufs2 Ndufa13 Ndufs3 Ndufb3 Ndufa1 Ndufa5 Ndufs7 mt-Nd2 Ndufb10 Ndufa8 Ndufs8 Ndufb6 mt-Nd4l Ndufa6 Ndufa12 Ndufs4 Ndufb8 Ndufa3
GOMF_OXIDOREDUCTASE_ACTIVITY_ACTING_ON_NAD_P_H_QUINONE_OR_SIMILAR_COMPOUND_AS_ACCEPTOR	0.000668793	0.0159028	0.477271	-0.629629	-1.82621	44	15	Ndufb9 Ndufb5 mt-Nd4 Ndufc2 Ndufa4 Ndufs2 Ndufa13 Ndufs3 Ndufb3 Ndufa1 Ndufa5 Ndufs7 mt-Nd2 Ndufb10 Ndufa8
GOBP_CHAPERONE_COFACTOR_DEPENDENT_PROTEIN_REFOLDING	0.000680225	0.0159929	0.477271	-0.736181	-1.92667	25	11	Hspa5 Hspa8 Hspa13 Sdf2l1 Tor1a Tor2a Sdf2 Hsph1 Ptges3 Hspa9 Dnajb12
GOBP_PROTEIN_REFOLDING	0.000680225	0.0159929	0.477271	-0.795494	-1.92577	17	9	Hspa5 Hsp90aa1 Dnaja2 Hspa8 Hspa13 Snrnp70 Hspd1 B2m Hspa9
GOBP_RESPONSE_TO_METAL_ION	0.000693666	0.0161445	0.477271	-0.437279	-1.6117	210	38	Bsg Hspa5 Calr Prnp Syt4 Syt11 Calm1 Nptx1 Actg1 Penk Syt7 Hpca Cpne6 App Smpd1 Calm3 Gdi1 Atp13a2 Lgmn Abcc8 Syt5 Kcnip2 Jund mt-Co1 Slc30a3 Entpd6 Cacna1h Gclc Eif2b5 Alg2 Smpd3 Cpox Gpi1 Slc1a1 Mt3 Bace1 Cuta Dlg4
GOBP_RIBONUCLEOSIDE_TRIPHOSPHATE_BIOSYNTHETIC_PROCESS	0.000694388	0.0161445	0.477271	-0.604289	-1.82304	54	17	Atp6v0c Tmsb4x Aldoa Atp5a1 Vps9d1 mt-Co2 Dguok Atp5c1 Atp5b mt-Atp6 Atp5g2 Atp5j Dnajc30 Atp5g3 Eno1 Pid1 Atp5j2
GOMF_INORGANIC_MOLECULAR_ENTITY_TRANSMEMBRANE_TRANSPORTER_ACTIVITY	0.00072864	0.0168473	0.477271	-0.347912	-1.37407	426	103	Atp6v0c Atp1b1 Atp1a1 Scn1b Slc12a5 Slc17a7 Atp6v0b Atp2b2 Atp1a3 Cox4i1 Atp2a2 Atp2b1 Gabra1 Tmem63b Ttyh1 Clcn4 Scn2b Slc25a4 Slc8a2 Atp6v0e2 Scn3b Kcnk1 Slc30a6 Atp5a1 Tmco1 Kcnc3 Kcnq2 Slc39a10 Slc24a5 mt-Co2 Atp6v0a1 Cyc1 Cacna1a Kcnab2 Tmem38a Atp2b3 Atp13a2 Abcc8 Kcnab1 Atp2c1 Atp13a1 Kcnk2 Ttyh3 Cox8a Kcnip2 Ano8 mt-Co3 Grin2b Atp5c1 Slc25a14 Slc3a2 Vdac3 mt-Co1 Slc30a3 Slc39a7 Atp6v0d1 m…
GOMF_CATION_TRANSMEMBRANE_TRANSPORTER_ACTIVITY	0.000752611	0.0172016	0.477271	-0.360911	-1.40628	392	78	Atp6v0c Atp1b1 Atp1a1 Scn1b Slc12a5 Slc17a7 Atp6v0b Atp2b2 Atp1a3 Cox4i1 Atp2a2 Atp2b1 Tmem63b Ttyh1 Clcn4 Scn2b Slc25a4 Slc8a2 Atp6v0e2 Scn3b Kcnk1 Slc30a6 Atp5a1 Tmco1 Kcnc3 Kcnq2 Slc39a10 Slc24a5 mt-Co2 Atp6v0a1 Cyc1 Cacna1a Kcnab2 Tmem38a Atp2b3 Atp13a2 Abcc8 Kcnab1 Atp2c1 Atp13a1 Kcnk2 Cox8a Kcnip2 mt-Co3 Grin2b Atp5c1 Slc3a2 mt-Co1 Slc30a3 Slc39a7 Atp6v0d1 mt-Cytb Itpr1 Slc38a2 Atp5b Slc4a8…
GOBP_ENDOMEMBRANE_SYSTEM_ORGANIZATION	0.00075522	0.0172016	0.477271	-0.362199	-1.41617	400	69	Arl6ip1 Rnasek Emc10 Syp Tmed9 Emc7 Syt11 Tmed2 Golgb1 Emc4 Atp2a2 Reep5 Wasl Rtn4 Clu Ccdc47 Baiap2 Vmp1 Prkca Syt7 Yipf4 Mia3 Asap1 Tmed4 Smpd1 Atg9a Yipf5 Stx16 Tmed7 Csnk1a1 Tmem38a Map2k2 Rab2a Stk25 Emc3 Atl1 Myh9 Wdr83os Tor1aip2 Rab3gap1 Tmem127 Tor1a Rnf112 Surf4 Cog4 Rab3a Plekhj1 Vps37d Jagn1 Lman2l Emc1 Tmem33 Bag6 Tmem41b Tmed10 Syngr1 Sec61a1 Uso1 Rab5b Tmed3 Cog8 Grik5 Chmp2a Tram1…
GOCC_CELL_SURFACE	0.000757755	0.0172016	0.477271	-0.375149	-1.45062	345	66	Hspa5 Calr Prnp Thy1 Atp6ap2 Ctsb Cx3cl1 Erp29 Clstn1 Pdia3 Lrpap1 Hsp90ab1 Sirpa Clstn3 Sorl1 Clu Lamp1 Rer1 Cd47 Tyro3 Ramp2 Atp5a1 Ramp1 App Atp1b2 Acvr1b Aimp1 Cspg5 Nlgn3 Csf2ra Apmap Nlgn2 Slitrk3 Phb Kcnk2 Lrrtm1 Grin2b Slc3a2 Sort1 Clmp Entpd6 Atp5b Cd34 Pdia4 Epha5 Pdgfa Nptn Gfra2 Slc1a1 Epha4 Fermt2 Lpl H2-DMa Bace1 P4hb Kcnq3 Car4 Igf2r Hspd1 Cd302 Eno2 Clcn3 Nrd1 Itgb1 B2m Clptm1
GOCC_ENDOCYTIC_VESICLE_MEMBRANE	0.000762424	0.0172016	0.477271	-0.509642	-1.73449	112	27	Atp6v0c Calr Atp6v0b Wasl Lamp1 Syt7 Atp6v0e2 Tgoln1 Ubb Atp6v0a1 Rab11b Rab34 Lrp1 Rps27a Camk2a Atp6v0d1 Atp6v0a2 M6pr Vamp2 Dlg4 Igf2r B2m Ubc Coro1a Stx4a H2-D1 Ap2a1
GOCC_ACTIN_CYTOSKELETON	0.000768462	0.0172016	0.477271	0.401512	1.48255	318	87	Limch1 Sorbs2 Arhgap21 Fmn1 Myo16 Sorbs1 Ablim1 Gas7 Ptpn12 Cask Adcy8 Ehbp1 Arhgap32 Mark2 Prkcz Tsc1 Wasf1 Pls3 Efr3b Amph Cobl Ppp1r12a Fer Arhgap35 Sptan1 Acaca Myo9a Coro2b Tln2 Hnrnpc Snca Dmd Fmn2 Sptbn1 Actr1b Ttc17 Epha3 Myh10 Cdh2 Cd2ap Myo5a Nebl Cdc42bpa Gas2l1 Tjp1 Dpysl3 Dennd2a Ppp1r9a Klhl2 Cttnbp2 Ctnna2 Flot2 Myrip Dlc1 Iqgap1 Actn2 Yes1 Actn1 Vcl Specc1l Jam3 Crk Shroom4 Ror1 L…
GOBP_REGULATION_OF_CELL_PROJECTION_ASSEMBLY	0.000768624	0.0172016	0.477271	0.449536	1.5527	168	57	Tenm1 Cdkl5 Slit2 Tbc1d5 Dnm3 Arhgap44 Evi5 Abi2 Bcas3 Ccdc88a Cobl Fer Arhgap35 Ripor2 Mphosph9 Gsk3b Rabgap1 Gap43 Tbc1d19 Srgap2 Nlgn1 Apc Tbc1d24 Nrp1 Dpysl3 Cep120 Plppr5 Neurl1a Cyfip1 Brk1 Sdccag8 Wdpcp Pik3ca Fmr1 Dock11 Coro1c Tbc1d14 Tenm2 P2rx4 Pik3r1 Kit Odf2l Palm Sh3yl1 Cdc42 Fscn1 Ephb2 Fxr2 Evi5l Hap1 Nckap1 Tgfbr1 Anln Bbs4 Rala Eps8l1 Atg3
GOMF_PHOSPHATIDYLINOSITOL_PHOSPHATE_BINDING	0.000798146	0.0177672	0.477271	0.476003	1.5976	128	47	Gab2 Snap91 Dennd1b Kcnh1 Dennd1a Osbpl8 Clvs2 Arhgap32 Cyth3 Zfyve28 Snx13 Frmpd4 Plcb1 Kif16b Ogt Gap43 Sdcbp Ankfy1 Fchsd2 Fcho2 Snx24 Adap1 Mapkap1 Iqgap1 Gbf1 Actn2 Clvs1 Sestd1 Mapt Wdr45b Snx4 Rubcn Sh3pxd2a Plekhb2 Sytl2 Plekha5 Tulp3 Picalm Rnf34 Osbp Zfyve1 Gramd2 Slc9a1 Gsdme Snx18 Plekha3 Snx12
GOCC_SYNAPTIC_MEMBRANE	0.000832855	0.0184418	0.477271	0.404601	1.48565	293	88	Lin7a Lrrtm4 Ntng1 Grik4 Grip1 Grik2 Grm3 Syndig1 Kcnj3 Cacna1c Itga8 Chrna7 Rims2 Kcnd3 Cnih3 Gabrb1 Rims1 Dlg1 Gria4 Shisa9 Snap91 Grid2 Kcnh1 Grin3a Cntn5 Dennd1a Snap25 Neto1 Grm7 Gabra2 Lrrc4c Cask Grm1 Adcy8 Gabra4 Gabra3 Gabrg3 Cntn1 Cdh10 Dnm3 Rgs7bp Erc1 Ntng2 Slc1a2 Farp1 Cacng7 Cnksr2 Gabrb2 Kcnc2 Snta1 Erc2 Kctd16 Cdh8 Itsn1 Dcc Dgkb Lrfn5 Adam22 Gria3 Srgap2 Dmd Nrcam Ptprd Nlgn1 Znr…
GOBP_PROTEIN_POLYUBIQUITINATION	0.000841547	0.0185362	0.477271	0.431483	1.51386	194	56	Hecw2 Hecw1 Fbxl7 Ambra1 Peli1 Ube2g1 Rc3h1 Ube2d2a Npepps Traf3 Ube2r2 Ube3c Rmnd5a Nedd4l Rnf146 Spop Arih1 Huwe1 Trim44 Rnf216 Hace1 Ankib1 Btrc Shprh Ddb2 Rc3h2 Cbl Tnks Ube2d3 Klhl3 Cdc27 Ube2k Rnf111 Trim2 Ubr5 Tnks2 Trip12 Itch Fbxl17 Prkn Rnf217 Smurf2 Taf1 Arih2 Cul3 Anapc10 Lnpep Rnf180 Ddx3x Ube3a Skp2 Nedd4 Ube2d1 Rnf34 Rnf41 Ube2n
GOMF_PROTEIN_SERINE_THREONINE_KINASE_ACTIVITY	0.00084618	0.0185406	0.477271	0.395636	1.46353	325	101	Sgk1 Cdkl5 Map2k4 Cdk14 Pak3 Cask Prkd1 Mapk8 Akt3 Csnk1g1 Stk3 Tlk2 Taok1 Mark2 Trpm7 Prkcz Mark3 Mast2 Camk4 Map2k5 Dclk1 Braf Prkg1 Gsk3b Trio Camk2g Mapk1 Camkv Bmpr2 Map3k7 Prkag1 Hipk2 Mast4 Rock2 Tnik Brsk1 Cdc42bpa Araf Mapk14 Dyrk1a Nek1 Rps6kb1 Cdk12 Brd4 Rps6ka5 Wnk1 Cdk17 Map3k5 Hipk3 Mapk10 Clk4 Dcaf1 Prkdc Nek9 Acvr2a Stk39 Rps6ka3 Pik3ca Stk19 Nek4 Nim1k Acvr1c Acvr1 Vrk2 Mapk4 Taf…
GOBP_ENDOPLASMIC_RETICULUM_UNFOLDED_PROTEIN_RESPONSE	0.00085528	0.0186424	0.477271	-0.592994	-1.82445	60	16	Hspa5 Wfs1 Selenos Tmed2 Ddrgk1 Xbp1 Erlec1 Ptpn1 Derl1 Os9 Amfr Bax Stub1 Herpud1 Atf6b Tmem33
GOBP_DENDRITE_DEVELOPMENT	0.000885704	0.0192056	0.477271	0.440623	1.55481	200	81	Sdk1 Hecw2 Hecw1 Grip1 Cdkl5 Chrna7 Abi1 Dscam Grin3a Ppfia2 Pak3 Dnm3 Arhgap44 Pafah1b1 Farp1 Cpeb3 Abi2 Dgkg Caprin1 Elavl4 Cobl Nedd4l Rapgef2 Map2 Nck2 Dclk1 Prkg1 Dcc Klf7 Gsk3b Srgap2 Ptprd Csmd3 Nlgn1 Map1b Tnik Nrp1 Mecp2 Tanc2 Ctnna2 Fbxw8 Rbfox2 Neurl1a Shank3 Bcl11a Cyfip1 Trpc5 Fmr1 Crk Lzts1 Abl1 Il1rapl1 Sipa1l1 Ctnnd2 Caprin2 Prex2 Rere Pacsin1 Mef2c Arf4 Adgrb3 Eef2k Ywhah Bhlhb9 …
GOMF_BETA_CATENIN_BINDING	0.000919848	0.0198431	0.477271	0.569124	1.70822	64	22	Ptprk Grip1 Ptprt Tbl1xr1 Gsk3b Ptprj Btrc Trpc4 Apc Ar Cdh2 Cd2ap Med12l Chd8 Tbl1x Rora Ctnna2 Vcl Ctnnd2 Prkn Ep300 Cxadr
GOMF_PHOSPHATIDYLINOSITOL_BINDING	0.000939792	0.0201303	0.477271	0.428826	1.51801	206	73	Gab2 Snap91 Dennd1b Kcnh1 Dennd1a Osbpl8 Tom1l2 Phf12 Clvs2 Arhgap32 Cyth3 Nisch Zfyve28 Snx13 Bcas3 Ccdc88a Frmpd4 Sbf2 Plcb1 Esyt2 Kif16b Ogt Gap43 Sdcbp Ankfy1 Fchsd2 Fcho2 Snx24 Pigk Snx7 Snx25 Pitpnm2 Mtm1 Adap1 Mapkap1 Iqgap1 Gbf1 Actn2 Clvs1 Sestd1 Mapt Pik3c2a Snx29 Snx10 Appl1 Wdfy1 Snx32 Wdr45b Rps6kc1 Snx4 Rubcn Sh3pxd2a Plekhb2 Sytl2 Sh3yl1 Tom1l1 Plekha5 Tulp3 Eea1 Picalm Rnf34 Osbp …
GOBP_PH_REDUCTION	0.000942782	0.0201303	0.477271	-0.663829	-1.86057	35	15	Rnasek Atp6ap2 Slc12a5 Atp6v0e2 Car2 Atp6v0a1 Atp6v0d1 Ppt1 Grn Gpr89 Atp6v0a2 Clcn3 Tmem199 Tmem9 Cln5
GOMF_PROTEIN_SERINE_KINASE_ACTIVITY	0.000972574	0.0205365	0.477271	0.399386	1.45274	274	87	Sgk1 Cdkl5 Map2k4 Cdk14 Pak3 Cask Prkd1 Mapk8 Akt3 Csnk1g1 Stk3 Tlk2 Taok1 Mark2 Trpm7 Prkcz Mark3 Mast2 Camk4 Map2k5 Dclk1 Braf Gsk3b Trio Camk2g Mapk1 Map3k7 Hipk2 Mast4 Rock2 Tnik Brsk1 Cdc42bpa Araf Mapk14 Dyrk1a Nek1 Rps6kb1 Cdk12 Rps6ka5 Wnk1 Cdk17 Map3k5 Hipk3 Mapk10 Clk4 Dcaf1 Prkdc Nek9 Stk39 Rps6ka3 Pik3ca Stk19 Nek4 Nim1k Vrk2 Mapk4 Taf1 Hipk1 Rps6kc1 Taok3 Map3k2 Mapk9 Aak1 Smg1 Riok2…
GOBP_REGULATION_OF_HORMONE_LEVELS	0.000972672	0.0205365	0.477271	-0.39975	-1.51451	256	44	Atp1a1 Gabbr1 Atp6ap2 Ctsb Scg5 Pcsk1n Ctsl Dkk3 Vgf Cyp46a1 Cpe Syt7 Por Chga Rdh14 Slc30a6 Selenot Ttr Aimp1 Yipf5 Rab11b Dhrs7 Pcsk7 Nlgn2 Abcc8 Ctsz Hmgn3 Stub1 Hsd17b12 Sidt2 C2cd2l Pfkl Cacna1h Selenom Jagn1 Epha5 Doc2b Smpd3 Stard3 Psmd9 Vamp2 Slc16a1 C1qtnf12 Chd7
GOBP_STEROID_METABOLIC_PROCESS	0.000976526	0.0205365	0.477271	-0.44392	-1.59991	162	55	Atp1a1 Hmgcr Dkk3 Cyp46a1 Por App Osbpl6 Smpd1 Lgmn Nfe2l1 Ebpl Abca2 Stub1 Plpp6 Ebp Hsd17b12 Cacna1h Srebf2 Fdps Stard3 Mt3 Msmo1 Insig2 Osbpl9 Vldlr Dgat2 Scap Asah1 Sqle Cyp51 H2-Ke6 Acadvl Hsd17b7 Erg28 Pias4 Sc5d Nsdhl Sf1 Pip4p1 Hsd17b11 Lpcat3 Fdxr Soat1 Pank2 Sult4a1 Chst10 Hsd17b10 Prkag2 Nfkb1 Wnt4 Mbtps1 Stat5b Dhcr24 Tm7sf2 Cyb5r1
GOCC_CHAPERONE_COMPLEX	0.00100002	0.0209254	0.45506	-0.679611	-1.82132	30	12	Hsp90ab1 Dnajb11 Hspa8 Cct6a Cct5 Stub1 Sdf2l1 Sdf2 Cct7 Ptges3 Cct8 Cct2
GOBP_CELL_PROJECTION_ASSEMBLY	0.00100938	0.0210163	0.45506	0.37291	1.40871	433	160	Tenm1 Rfx3 Cdkl5 Slit2 Arhgef26 Ablim1 Tbc1d5 Dnm3 Shtn1 Arhgap44 Exoc4 Vav3 Evi5 Abi2 Ttc39c Bcas3 Ccdc88a Cobl Rapgef2 Nck2 Fer Arhgap35 Ripor2 Ift81 Mphosph9 Lrrc49 Fgd4 Cfap20 Gsk3b Rabgap1 Pip5k1a Sclt1 Gap43 Sdcbp Tbc1d19 Ccdc57 Srgap2 Ano6 Nlgn1 Ttc26 Apc Ocrl Tbc1d24 Cd2ap Togaram1 Tnik Nrp1 Rpgr Dpysl3 Ift74 Nek1 Atxn10 Cep120 Cfap54 Wdr35 Plppr5 Cc2d2a Cep83 Neurl1a Dynll1 Iqcb1 Armc2 G…
GOBP_RESPONSE_TO_INTERLEUKIN_4	0.00102319	0.0211983	0.45506	-0.782191	-1.89356	17	6	Hspa5 Hsp90ab1 Xbp1 Tuba1b Rpl3 Coro1a
GOBP_TAIL_ANCHORED_MEMBRANE_PROTEIN_INSERTION_INTO_ER_MEMBRANE	0.00103462	0.0213295	0.45506	-0.790614	-1.85319	15	9	Emc10 Emc7 Emc4 Emc3 Emc1 Bag6 Sgta Emc6 Emc8
GOBP_REGULATION_OF_ION_TRANSPORT	0.00106063	0.0217585	0.45506	-0.356602	-1.3951	407	66	Prnp Atp1b1 Thy1 Arl6ip1 Atp1a1 Scn1b Gabbr1 Wfs1 Cx3cl1 Cnih2 Saraf Arl6ip5 Syt4 Tmsb4x Syt11 Calm1 Tmbim6 Atp2b1 Shisa7 Prrt1 Vmp1 Scn2b Syt7 Hpca Cldn10 Scn3b Sv2a Kcnc3 App Atp1b2 Kcnq2 Cbarp Car2 Calm3 Ndufa4 Nlgn3 Rab11b Cacna1a Kcnab2 Tmem38a Chrm1 Nlgn2 Abcc8 Kcnab1 Syt5 Flna Kcnip2 Camk2a Bax Tesc Rab3gap1 Mllt6 Tor1a Rab3a Cacna1h Vdac1 Gpr89 Tmem109 Neto2 Stim2 Rasgrf1 Kcnq3 Hes1 Ptpn3…
GOBP_POSITIVE_REGULATION_OF_ATP_DEPENDENT_ACTIVITY	0.00108956	0.0222352	0.45506	-0.65969	-1.84897	35	10	Atp1b1 Dnajb11 Vmp1 Atp1b2 Ahsa1 Gabarapl2 Tor1aip2 Tpm1 Pfn2 Pfn1
GOBP_BIOLOGICAL_PROCESS_INVOLVED_IN_INTERACTION_WITH_HOST	0.00109449	0.0222352	0.45506	-0.498291	-1.69281	111	20	Bsg Rnasek Ctsb Ctsl Ppia Cd81 Lamp1 Tyro3 Ly6e Smpd1 Thoc1 Phb Thoc7 Slc3a2 Uvrag P4hb Chmp2a Itgb1 Ppid Ddx39b
GOBP_DENDRITE_MORPHOGENESIS	0.00111367	0.0224371	0.45506	0.470242	1.57188	126	49	Hecw2 Hecw1 Cdkl5 Chrna7 Abi1 Dscam Ppfia2 Pak3 Dnm3 Arhgap44 Pafah1b1 Farp1 Abi2 Caprin1 Elavl4 Nedd4l Rapgef2 Map2 Dclk1 Klf7 Gsk3b Ptprd Nlgn1 Tnik Nrp1 Tanc2 Ctnna2 Fbxw8 Rbfox2 Shank3 Trpc5 Lzts1 Il1rapl1 Sipa1l1 Ctnnd2 Caprin2 Prex2 Rere Adgrb3 Eef2k Ywhah Bhlhb9 Ube3a Btbd3 Nedd4 Cdc42 Picalm Ephb2 Dip2a
GOBP_POSITIVE_REGULATION_OF_LEUKOCYTE_MIGRATION	0.00111515	0.0224371	0.45506	-0.580614	-1.77274	56	9	Calr Thy1 Selenok Cx3cl1 Cd47 Mia3 App Lgmn Ptn
GOBP_CELL_CELL_ADHESION_VIA_PLASMA_MEMBRANE_ADHESION_MOLECULES	0.00116723	0.0233724	0.45506	0.449019	1.52604	150	49	Kirrel3 Sdk1 Pcdh7 Cadm1 Tenm1 Ntng1 Cdh18 Pcdh15 Il1rap Gpc4 Ptprg Gpc6 Tenm4 Grid2 Dscam Ptprt Lrrc4c Robo2 Cdh10 Cdh12 Ntng2 Cdh11 Tenm3 Pcdh19 Map2k5 Alcam Cdh8 Pcdh9 Robo1 Lrfn5 Ptprd Adgrl3 Nlgn1 Cdh2 Mapk14 Wnk1 Sdk2 Pcdh17 Fat4 Cdh7 Lrrc4 Pcdh10 Il1rapl1 Acvr1 Nectin3 Pcdh11x Pik3cb Cxadr Tenm2
GOBP_MITOCHONDRIAL_ELECTRON_TRANSPORT_NADH_TO_UBIQUINONE	0.00118335	0.0235825	0.45506	-0.616306	-1.78757	44	21	Ndufb9 Ndufb5 mt-Nd4 Ndufc2 Ndufa4 Ndufs2 Ndufs3 Ndufb3 Ndufab1 Ndufa1 Ndufa5 Ndufs7 mt-Nd2 Ndufb10 Dnajc15 Ndufa8 Iscu Dld Ndufs8 Ndufb6 mt-Nd4l
GOBP_EMBRYO_IMPLANTATION	0.00119837	0.0237686	0.45506	-0.697111	-1.86297	29	6	Bsg Calr Vmp1 H3f3b Acvr1b H3f3a
GOCC_AUTOPHAGOSOME_MEMBRANE	0.00120936	0.0238735	0.45506	-0.610383	-1.76041	43	12	Atp6ap2 Lamp1 Vmp1 Rpn2 Tex264 Atg9a Atp13a2 Tecpr1 Gabarapl2 Map1lc3b Uvrag Chmp2a
GOBP_PHOSPHOLIPID_CATABOLIC_PROCESS	0.0012355	0.0241849	0.45506	-0.663511	-1.81882	32	8	Gde1 Abhd12 Enpp2 Abhd16a Smpd1 Gdpd1 Plpp6 Smpd3
GOBP_MONOVALENT_INORGANIC_CATION_HOMEOSTASIS	0.00123669	0.0241849	0.45506	-0.520539	-1.72547	91	21	Atp1b1 Rnasek Atp1a1 Atp6ap2 Slc12a5 Atp1a3 Atp6ap1 Atp6v0e2 Atp1b2 Car2 Atp6v0a1 Mllt6 Atp6v0d1 Ext2 Atp5b Slc4a8 Ppt1 Grn Gpr89 Atp6v0a2 Tmem165
GOBP_CHAPERONE_MEDIATED_PROTEIN_COMPLEX_ASSEMBLY	0.00124491	0.0242323	0.45506	-0.76688	-1.89268	19	8	Hsp90ab1 Hsp90aa1 Clu Hspa4 Stub1 Hspd1 Ptges3 Cct2
GOBP_ATP_SYNTHESIS_COUPLED_PROTON_TRANSPORT	0.00133085	0.0257852	0.45506	-0.751981	-1.88758	20	11	Atp6v0c Atp5a1 Vps9d1 Atp5c1 Atp5b mt-Atp6 Atp5g2 Atp5j Dnajc30 Atp5g3 Atp5j2
GOMF_OXIDOREDUCTASE_ACTIVITY_ACTING_ON_A_HEME_GROUP_OF_DONORS	0.00133749	0.0257944	0.45506	-0.792773	-1.89219	16	9	Cox4i1 Por mt-Co2 Cox8a mt-Co3 mt-Co1 Cox6b1 Cox6a1 Surf1
GOCC_GOLGI_CISTERNA	0.00134611	0.0258416	0.45506	-0.518334	-1.69283	82	26	Nsg1 Tmed2 Sorl1 Sar1b Tmem59 Nsg2 Psenen Galnt1 Chpf Stx16 Bcap31 Atp2c1 Rab34 Atl1 Sort1 Rab21 Asap2 Gpr89 Smpd3 Tmem115 Tmed3 Cant1 Aph1a Zdhhc14 Mob4 Llgl1
GOBP_POSITIVE_REGULATION_OF_INFLAMMATORY_RESPONSE	0.00136282	0.026043	0.45506	-0.583472	-1.78379	57	10	Cx3cl1 Cd81 Setd4 Cd47 Camk2n1 App Rps19 Pde2a Grn Lpl
GOMF_GTPASE_BINDING	0.0013745	0.0260857	0.45506	0.4128	1.47752	240	80	Cdkl5 Rims2 Rims1 Rasa1 Bicd1 Ambra1 Dennd1b Pak3 Arhgap44 Exoc4 Erc1 Ranbp17 Farp1 Wasf1 Evi5 Abi2 Tnpo1 Rabgap1l Fmnl2 Fer Braf Rapgef4 Rab11fip3 Fgd4 Strn3 Rabgap1 Diaph2 Dock7 Ipo11 Hace1 Srgap2 Mical3 Sptbn1 Ybx3 Ankfy1 Ocrl Rock2 Myo5a Golga5 Pex5l Rragb Bicdl1 Myrip Mapkap1 Dennd5a Iqgap1 Cyfip1 Brk1 Ipo8 Dmxl2 Stk19 Gapvd1 Arhgap1 Rap1a Unc13b Dock4 Atg16l1 Trip11 Xpo1 Dock11 Ap3m1 Coro1c…
GOBP_ESTABLISHMENT_OF_PROTEIN_LOCALIZATION_TO_ENDOPLASMIC_RETICULUM	0.00137753	0.0260857	0.45506	-0.640903	-1.79558	36	15	Hspa5 Sec62 Spcs2 Spcs1 Spcs3 Ssr3 Srp9 Herpud1 Rab3gap1 Srp14 Bag6 Sec61a1 Tram1l1 Sgta Srpr
GOMF_ENZYME_INHIBITOR_ACTIVITY	0.00139455	0.0262891	0.45506	-0.414286	-1.53031	194	58	Prnp Spink8 Scg5 Pcsk1n Tmbim6 Cst3 Aplp2 Pebp1 Dnajc3 Camk2n1 Glmn App Sh3bp5 Ppp1r1a Arpp19 Ppp1r14b Bod1l Ppp1r37 Rps7 Gps1 Spock3 Ptn Tesc Faf2 Cabin1 Spock2 Rpl23 Timp2 Mapk8ip1 Gapdh Elfn2 Mt3 Ppp1r10 Rpl37 Npm1 Pttg1 Psmf1 Gps2 Reck Serpine3 Prdx5 Set Serpina3n Gas6 Birc2 Ywhag Bod1 Usp14 Ccar2 Prdx3 Cabp1 Serpine2 Iqgap2 Prpsap1 Bst2 Ppp1r11 Rps20 Rtkn
GOBP_MORPHOGENESIS_OF_AN_EPITHELIUM	0.00142685	0.0266587	0.45506	0.398486	1.45514	281	87	Tmeff2 Slit2 Rspo2 Gpc4 Fmn1 Dlg1 Gpc6 Tiam1 Stk3 Pafah1b1 Rab10 Tsc1 Greb1l Mib1 Fras1 Cobl Lmo4 Arhgap35 Znrf3 Clasp2 Clasp1 Myo9a Cyp7b1 Btrc Rspo3 Pgr Ar Kdm2b Csmd1 Nrp1 Brsk1 Klhl3 Lgr4 Fgf10 Mllt3 Ankrd6 Cc2d2a Fgfr2 Dlc1 Pbx1 Opa1 Kdm5b Vcl Ext1 Setd2 Rpgrip1l Ccm2 Intu Ror1 Sox11 Rreb1 Sirt6 Abl1 Prickle2 Ttc8 Deaf1 Acvr1 Smurf2 Fgf1 Med1 Ryr2 Mef2c Daam1 Ophn1 Btbd7 Pkd1 Sec24b Pkd2 Tgf…
GOCC_INTRINSIC_COMPONENT_OF_GOLGI_MEMBRANE	0.00142689	0.0266587	0.45506	-0.568426	-1.72452	55	22	Syt4 B4gat1 Rer1 Unc50 Sys1 Ier3ip1 Pcsk7 Atp2c1 Ergic3 B4galnt1 Tvp23b Slc35b1 Slc35a2 Chst2 Casd1 Tex261 Golga7 Yif1b Rfng Slc35a5 Slc35b4 Ergic1
GOBP_REGULATION_OF_GLYCOPROTEIN_METABOLIC_PROCESS	0.00143746	0.0267368	0.45506	-0.656183	-1.82221	33	7	Itm2b Itm2c Cst3 Tmem59 Tm9sf2 Ramp1 Abca2
GOMF_DISULFIDE_OXIDOREDUCTASE_ACTIVITY	0.00150537	0.027876	0.45506	-0.654657	-1.81797	33	8	Pdia6 Pdia3 Glrx3 Tmx2 Selenot Pdia4 Pgk1 P4hb
GOBP_REGULATION_OF_GTPASE_ACTIVITY	0.001517	0.0279246	0.45506	0.410094	1.4768	248	92	Rapgef5 Cdkl5 Rasa1 Arhgef26 Dennd1b Rasal2 Rasgef1b Tiam1 Tbc1d5 Plxna2 Lims1 Arhgap44 Pafah1b1 Tbck Tsc1 Vav3 Evi5 Rabgap1l Snx13 Bcas3 Sbf2 Rapgef2 Arhgap35 Ralgapb Ripor2 Prkg1 Rapgef4 Fgd4 Gsk3b Cpeb2 Rabgap1 Pip5k1a Myo9a Dock7 Nf1 Srgap2 Arfgef1 Rgs7 Epha3 Plxnc1 Ocrl Arhgap15 Ralgps1 Wnk1 Ralgapa2 Sbf1 Rap1gap2 Adap1 Iqgap1 Lrch1 Rgs6 Crk Garnl3 Rsu1 Gapvd1 Bcl6 Rictor Sipa1l1 Rap1a Ttc8 …
GOMF_LIPOPROTEIN_PARTICLE_RECEPTOR_BINDING	0.00152801	0.0279246	0.45506	-0.769791	-1.88349	18	8	Hsp90b1 Lrpap1 Clu Dnaja1 Lrp1 Mesd Ankra2 Apbb3
GOBP_SECONDARY_ALCOHOL_METABOLIC_PROCESS	0.00152801	0.0279246	0.45506	-0.491932	-1.65144	97	29	Hmgcr Cyp46a1 Por App Smpd1 Nfe2l1 Idh3g Abca2 Plpp6 Ebp Srebf2 Fdps Stard3 Mt3 Msmo1 Insig2 Vldlr Dgat2 Scap Sqle Cyp51 Acadvl Hsd17b7 Sc5d Nsdhl Pip4p1 Lpcat3 Fdxr Soat1
GOCC_FICOLIN_1_RICH_GRANULE_LUMEN	0.00155327	0.0281624	0.45506	-0.500905	-1.67346	96	30	Ctsb Ppia Hsp90ab1 Aldoa Cst3 Hsp90aa1 Pgam1 Ctsd Fth1 Hspa8 Pdap1 Psmd3 Ctsz Psmb1 Srp14 Psmd6 Pfkl Timp2 Eef2 Gpi1 2310033P09Rik Gns Psmc2 Cct8 Psma2 Cant1 Eef1a1 Asah1 Psmd12 Cab39
GOBP_REGULATION_OF_PLASMA_LIPOPROTEIN_PARTICLE_LEVELS	0.00155448	0.0281624	0.45506	-0.678055	-1.8946	34	15	Lrpap1 Nceh1 Cnpy2 Acsl3 Hnrnpk Abcc8 Khsrp Lpl Vldlr Dgat2 Abca7 Pla2g3 Dgat1 Lpcat3 Soat1
GOBP_REGULATION_OF_NITRIC_OXIDE_METABOLIC_PROCESS	0.00156327	0.0281995	0.45506	-0.665521	-1.78356	30	8	Selenos Hsp90ab1 Sirpa Hsp90aa1 Clu Cd47 Khsrp Cd34
GOBP_NUCLEOSIDE_MONOPHOSPHATE_METABOLIC_PROCESS	0.00158692	0.0285033	0.45506	0.561102	1.65937	59	8	Dpyd Ak5 Magi3 Dlg1 Cask Nt5c2 Upp2 Adk
GOBP_PLASMA_LIPOPROTEIN_PARTICLE_CLEARANCE	0.00159694	0.0285607	0.45506	-0.767489	-1.87786	18	8	Lrpap1 Nceh1 Cnpy2 Hnrnpk Abcc8 Khsrp Vldlr Dgat2
GOBP_NEGATIVE_REGULATION_OF_MULTICELLULAR_ORGANISMAL_PROCESS	0.00163851	0.0291335	0.45506	-0.334504	-1.34839	499	61	Calr Prnp Thy1 Atp1a1 Cx3cl1 Ndfip1 Selenos Syt4 Lrpap1 Tmsb4x Syt11 Hmgcr Hsp90ab1 Adgrb2 Sirpa Atp2a2 Atp2b1 Plk2 Dnajb11 Sorl1 Cst3 Rtn4 Usp19 Adgrb1 Ptprs Glrx3 Klk8 Rps19 Tmem178 Rb1 Gdi1 Thoc1 Lgmn Col4a2 Abcc8 Pgam5 Akap8 Kcnk2 Sema6c Ptn Epha7 Prickle1 Khsrp Cuedc2 Cyld Cd34 Traip Sema6b Grn Efna3 Trim46 Pdgfa Nptn Pfn2 Epha4 Mt3 Plcl1 Pgk1 Krit1 Hes1 Rap1gap
GOMF_ATPASE_ACTIVATOR_ACTIVITY	0.00164289	0.0291335	0.45506	-0.723233	-1.88871	24	9	Atp1b1 Dnaja2 Atp1b2 Dnaja1 Ahsa1 Tor1aip2 Rab3a Dnajc2 Dnajc15
GOBP_OLEFINIC_COMPOUND_METABOLIC_PROCESS	0.00169562	0.0299416	0.45506	-0.542094	-1.6973	66	18	Dkk3 Abhd12 Cyp46a1 Dagla Rdh14 Faah Ttr Dhrs7 Mgll Cacna1h Stard3 Ptges3 Dgat2 Abhd6 Fads1 Dgat1 Ephx1 Gpx4
GOBP_NEGATIVE_REGULATION_OF_INFLAMMATORY_RESPONSE	0.00175583	0.0308746	0.45506	-0.531938	-1.69832	71	17	Cx3cl1 Ndfip1 Selenos Syt11 Sirpa Plk2 Tyro3 Rps19 Rb1 Fndc4 Grn Psma1 C1qtnf12 Gps2 Ccn3 Sharpin Otulin
GOBP_RIBONUCLEOSIDE_TRIPHOSPHATE_METABOLIC_PROCESS	0.00184521	0.0323105	0.45506	-0.545499	-1.71908	67	18	Atp6v0c Tmsb4x Aldoa Atp5a1 Vps9d1 mt-Co2 Ran Dguok Atp5c1 Atp5b mt-Atp6 Atp5g2 Atp5j Dnajc30 Atp5g3 Eno1 Pid1 Atp5j2
GOBP_REGULATION_OF_ESTABLISHMENT_OF_PROTEIN_LOCALIZATION	0.00188405	0.0328531	0.45506	-0.35799	-1.38849	362	82	Prnp Selenok Ndfip1 Erp29 Syt4 Ppia Cd81 Hmgcr Hsp90ab1 Sorl1 Tmem30a Nmt1 Sar1b Ctsd Syt7 Acsl3 Hpca Chga Hspa8 Ice1 Ier3ip1 Sirt7 Erlec1 Dnaja1 Ran Ptpn1 Gdi1 Ndfip2 Bcap31 Atp13a2 Chrm1 Nlgn2 Abcc8 Atp2c1 Flna Cct6a Os9 Ergic3 Hmgn3 Cct5 Sidt2 B3gat3 C2cd2l Pfkl Mtcl1 Srebf2 Jagn1 Epha5 Doc2b Tmed10 Slc1a1 Psmd9 Apbb3 Ifi27 Cct7 Vamp2 Ube2j1 Slc16a1 C1qtnf12 Nolc1 Dnm1l Cct8 Ppid Cct2 Stx4a Cd…
GOBP_APPENDAGE_MORPHOGENESIS	0.00191579	0.0332679	0.45506	0.522821	1.62829	78	26	Cacna1c Rspo2 Fmn1 Plxna2 Fras1 Crebbp Fgf10 Fbn2 Nipbl Fgfr2 Pbx1 Lmbr1 Flvcr1 Ext1 Wdpcp Hdac1 Rpgrip1l Intu Sox11 Med1 Zbtb16 Tgfb2 Tulp3 Rdh10 Fbxw4 Trp63
GOBP_EMBRYONIC_SKELETAL_SYSTEM_DEVELOPMENT	0.00192909	0.0333331	0.45506	0.5836	1.70083	53	20	Mmp16 Dlg1 Etl4 Xylt1 Satb2 Zeb1 Nipbl Fgfr2 Pbx1 Acvr2a Flvcr1 Ext1 Setd2 Sox11 Mbtd1 Deaf1 Sp3 Tulp3 Rdh10 Tgfbr1
GOCC_INTEGRAL_COMPONENT_OF_SYNAPTIC_VESICLE_MEMBRANE	0.00193547	0.0333331	0.45506	-0.741275	-1.93015	23	9	Wfs1 Slc17a7 Syp Syt4 Atp2b1 Ptprs Sv2a Slc30a3 Syngr1
GOBP_SUBSTANTIA_NIGRA_DEVELOPMENT	0.00195631	0.0335539	0.431708	-0.631407	-1.76897	36	11	Hspa5 Ckb Calm1 Syngr3 Suds3 Calm3 Ina Ndufs3 Atp5j Cox6b1 Calm2
GOBP_MITOCHONDRIAL_RESPIRATORY_CHAIN_COMPLEX_ASSEMBLY	0.0019767	0.0337653	0.431708	-0.509642	-1.66444	82	40	Ttc19 Ndufb9 Ndufb5 mt-Nd4 Ndufc2 Ndufs2 Ndufa13 Ndufs3 Ndufb3 Ndufab1 Ndufa1 Ndufa5 Ndufs7 mt-Nd2 Ndufb10 Bcs1l Uqcrfs1 Ndufb11 Cox20 Ndufa8 Sco2 Surf1 Uqcc2 Tmem126a Ndufa11 Coa5 Taco1 Ndufs8 Ndufb6 Foxred1 Cox18 1190007I07Rik Ndufa6 Ndufaf1 Ndufa12 Ndufaf8 Ndufs4 Ndufb8 Coa3 Ndufa3
GOBP_RESPONSE_TO_XENOBIOTIC_STIMULUS	0.0019949	0.0338966	0.431708	-0.407555	-1.50184	206	22	Hspa5 Calr Prnp Atp1a1 Slc12a5 Dad1 Hsp90ab1 Cyp46a1 Nceh1 Por Rpn2 Smpd1 Rb1 Abcc8 Uchl1 Abca2 Guk1 Gclc Rpp21 Pdgfa Slc1a1 Lpl
GOCC_CELL_BODY	0.00200059	0.0338966	0.431708	-0.345445	-1.34772	397	85	Thy1 Scn1b Gabbr1 Atp6ap2 Slc12a5 Olfm1 Cx3cl1 Pgrmc1 Ckb Syt4 Syt11 Atp2b2 Hsp90ab1 Atp1a3 Vgf Atp2b1 Sorl1 Hsp90aa1 Canx Baiap2 Penk Dhx36 Sez6 Hpca Slc8a2 Kcnk1 Cpne6 Tmem50a Ptprs Sv2a Kcnc3 App Atp1b2 Ubb Dvl1 Ncdn Dner Pura Gdi1 Cacna1a Atp13a2 Syt5 Kcnk2 Flna Tubb4a Cct5 Uchl1 Ndn Ric3 Gng3 Epha7 Amfr Slc3a2 Astn2 Calb1 Rnf112 Slc38a2 Slc4a8 Ppt1 Unc5a Epha5 Mapk8ip1 Brd1 Slc1a1 Epha4 Nsmf…
GOBP_SPECIFICATION_OF_ANIMAL_ORGAN_IDENTITY	0.0020183	0.0340178	0.431708	0.712736	1.73957	21	9	Robo2 Robo1 Ar Fgf10 Fgfr2 Ext1 Fgf1 Mef2c Rbpj
GOMF_ACTIN_BINDING	0.00203096	0.0340178	0.431708	0.394606	1.44931	296	90	Limch1 Fmn1 Pacrg Add3 Myo16 Sorbs1 Sntg1 Ablim1 Gas7 Adcy8 Syn1 Shtn1 Trpm7 Wasf1 Pls3 Fmnl2 Ccdc88a Snta1 Cobl Fer Sptan1 Fgd4 Myo9a Diaph2 Coro2b Hook1 Ssh2 Tln2 Snca Mical3 Dmd Fmn2 Sptbn1 Map1b Myh10 Myo5a Nebl Gas2l1 Klhl3 Ppp1r9a Klhl2 Sntb2 Cacnb2 Ctnna2 Myrip Shank3 Iqgap1 Cyfip1 Actn2 Actn1 Trpc5 Vcl Shroom4 Mapt Abl1 Myo1d Spire1 Prkn Cap2 Gas2 Itprid2 Coro1c Daam1 Capza1 Jmy Ophn1 Msr…
GOBP_LIGAND_GATED_ION_CHANNEL_SIGNALING_PATHWAY	0.00203213	0.0340178	0.431708	0.740899	1.74483	17	9	Grik4 Grik2 Gria4 Grid2 Grin3a Cpeb4 Gria3 Gria2 Grid1
GOBP_ESTABLISHMENT_OR_MAINTENANCE_OF_CELL_POLARITY	0.00204897	0.0340669	0.431708	0.443887	1.51847	155	54	Lin7a Dlg1 Frmd4a Frmd4b Cyth3 Shtn1 Pafah1b1 Mark2 Rab10 Ust Prkcz Bcas3 Ckap5 Arhgap35 Ripor2 Clasp2 Clasp1 Gsk3b Fgf13 Myo9a Dock7 Arfgef1 Map1b Rock2 Ank1 Brsk1 Fgf10 Flot2 Gbf1 Sdccag8 Wdpcp Jam3 Lrrc7 Rpgrip1l Crk Rictor Ttc8 Cap2 Arf4 Ophn1 Pkd1 Patj Dlg2 Cdc42 Synj2bp Fscn1 Pdcd6ip Crkl Kif26b Slc9a1 Pard3b Arhgef11 Cyth1 Dctn1
GOCC_GOLGI_ASSOCIATED_VESICLE	0.00205134	0.0340669	0.431708	-0.557752	-1.76959	68	23	Itm2b Tmed9 Tmed2 Tgoln1 App Cope Cspg5 Tmed7 Clta Sort1 Kdelr1 Gpr89 Tmed10 Cltb Tmed3 Bace1 Igf2r Sppl2b Tmem199 Ap2a1 Zdhhc13 Rab14 Stk16
GOBP_REGULATION_OF_AMINO_ACID_TRANSPORT	0.00209195	0.0344847	0.431708	-0.686275	-1.82394	26	6	Arl6ip1 Gabbr1 Arl6ip5 Syt4 Sv2a Rab3gap1
GOBP_STEROID_BIOSYNTHETIC_PROCESS	0.00209298	0.0344847	0.431708	-0.483145	-1.63103	104	37	Atp1a1 Hmgcr Dkk3 Cyp46a1 Por Osbpl6 Abca2 Plpp6 Ebp Hsd17b12 Cacna1h Fdps Stard3 Msmo1 Insig2 Osbpl9 Scap Asah1 Sqle Cyp51 H2-Ke6 Hsd17b7 Erg28 Sc5d Nsdhl Sf1 Hsd17b11 Lpcat3 Fdxr Hsd17b10 Prkag2 Nfkb1 Wnt4 Mbtps1 Dhcr24 Tm7sf2 Cyb5r1
GOBP_NEGATIVE_REGULATION_OF_CATALYTIC_ACTIVITY	0.00212946	0.0349482	0.431708	-0.345397	-1.36816	437	68	Prnp Thy1 Arl6ip1 Gabbr1 Ctsb Spink8 Scg5 Pcsk1n Ppia Tmed2 Hmgcr Tmbim6 Sorl1 Cst3 Aplp2 Pebp1 Dnajc3 Camk2n1 Hpca Csnk2a1 Por App Dvl1 Smpd1 Sh3bp5 Dnaja1 Ptpn1 Rb1 Ppp1r1a Arpp19 Ppp1r14b Bod1l Ormdl3 Ppp1r37 Rps7 Lrp1 Uchl1 Gps1 Spock3 Ptn Camk2a Tesc Sort1 Faf2 Cabin1 Spock2 Rpl23 Timp2 Mapk8ip1 Gapdh Tmed10 Elfn2 Gpi1 Mt3 Lats2 Ppp1r10 Drd5 Rpl37 Npm1 Rcc2 Pttg1 Psmf1 Tiprl Cdk5rap3 Slc8a3 …
GOBP_VIRAL_LIFE_CYCLE	0.00215639	0.0351393	0.431708	-0.406371	-1.49951	189	40	Bsg Rnasek Ctsb Ctsl Ppia Cd81 Hsp90ab1 Ppib Spcs1 Lamp1 Tyro3 Hspa8 Ly6e Smpd1 Phb Slc3a2 Uvrag Vps37d Tmem41b Pabpc1 Ifi27 P4hb Chmp2a Ctbp1 Itgb1 Mphosph8 Ppid Shfl Larp1 Srpk2 Srpk1 Rad23a Trim26 Gas6 Bcl2 Rab43 Eps15 Ide Efnb3 Rpsa
GOMF_PEPTIDASE_REGULATOR_ACTIVITY	0.0021579	0.0351393	0.431708	-0.520427	-1.69688	81	29	Prnp Spink8 Pcsk1n Cst3 Aplp2 Pebp1 App Psenen Abca2 Spock3 Spock2 Timp2 Gapdh Aph1b Mt3 Ebag9 Pttg1 Psmf1 Adrm1 Aph1a Reck Serpine3 Prdx5 Serpina3n Gas6 Birc2 Usp14 Prdx3 Serpine2
GOBP_COTRANSLATIONAL_PROTEIN_TARGETING_TO_MEMBRANE	0.00221807	0.0359069	0.431708	-0.738606	-1.85401	20	10	Arl6ip1 Sec62 Ssr2 Ssr1 Ssr3 Srp9 Srp14 Sec61a1 Tram1l1 Srpr
GOCC_RESPIRATORY_CHAIN_COMPLEX_IV	0.00222219	0.0359069	0.431708	-0.749211	-1.84907	19	10	Cox4i1 mt-Co2 Ndufa4 Cox8a Cox6c mt-Co3 mt-Co1 Cox6b1 Uqcrfs1 Cox6a1
GOBP_MITOCHONDRION_ORGANIZATION	0.00223572	0.0359864	0.431708	-0.348872	-1.37368	416	128	Tomm20 Ttc19 Nptx1 Cox10 Hsp90aa1 Nmt1 Clu Slc25a4 Hspa4 Ndufb9 Ndufb5 Inf2 mt-Nd4 Ndufc2 Sirt7 Rab5if Atg9a Calm3 Camkk2 Bcap31 Atp13a2 Pde2a Pgam5 Phb Tomm40 Camk2a Ndufs2 Gabarapl2 Bax Tmem11 Ndufa13 Ndufs3 Tmem14a Map1lc3b Vps13c Fam162a Miga2 Rab3a Gclc Vdac1 Srebf2 Ndufb3 Slc25a5 Ndufab1 Stat2 Atg4d Ndufa1 Ndufa5 Ndufs7 Vps13a Hspd1 mt-Nd2 Zdhhc6 Ndufb10 Dnm1l Bcs1l Atcay Uqcrfs1 Higd2a Hmg…
GOBP_CARDIAC_CONDUCTION	0.00228065	0.0365691	0.431708	-0.573853	-1.77066	59	15	Atp1b1 Atp1a1 Scn1b Atp2b2 Calm1 Atp1a3 Atp2a2 Atp2b1 Scn2b Slc8a2 Scn3b Atp1b2 Calm3 Atp2b3 Flna
GOBP_MAINTENANCE_OF_LOCATION	0.00229201	0.0366109	0.431708	-0.41093	-1.52053	215	45	Hspa5 Hsp90b1 Calr Thy1 Cx3cl1 Tmsb4x Calm1 Gaa Sorl1 Rer1 Fth1 Dbn1 Calm3 Tmem38a Flna Os9 Gpaa1 B4galnt1 Bax Kdelr1 Slc30a3 Vps13c Cds2 Uvrag Cds1 Itpr1 Srebf2 Bscl2 Lpl Grik5 Tmsb10 Chd7 Vps13a Insig2 Aup1 Coro1a Dgat2 Cdk5 Calm2 Nbl1 Sqle Dzip1 Mtln Fbxw7 Igsf11
GOBP_STEROL_METABOLIC_PROCESS	0.00231733	0.0368746	0.431708	-0.501642	-1.66452	95	30	Hmgcr Cyp46a1 Por App Smpd1 Nfe2l1 Ebpl Abca2 Plpp6 Ebp Srebf2 Fdps Stard3 Mt3 Msmo1 Insig2 Vldlr Dgat2 Scap Sqle Cyp51 Acadvl Hsd17b7 Erg28 Sc5d Nsdhl Pip4p1 Lpcat3 Fdxr Soat1
GOBP_ENTRY_INTO_HOST	0.0023421	0.0370336	0.431708	-0.533082	-1.72014	76	12	Bsg Rnasek Ctsb Ctsl Cd81 Lamp1 Tyro3 Ly6e Smpd1 Phb Slc3a2 Uvrag
GOBP_CELLULAR_IRON_ION_HOMEOSTASIS	0.00234988	0.0370336	0.431708	-0.634643	-1.78461	39	10	Slc22a17 Ndfip1 Atp6ap1 Fth1 Glrx3 Atp13a2 Atp6v0d1 Atp6v0a2 Cyb561 Tmem199
GOMF_UBIQUITIN_LIKE_PROTEIN_LIGASE_ACTIVITY	0.00235916	0.0370336	0.431708	0.413032	1.47515	232	71	Hecw2 Hecw1 Peli1 Rc3h1 Sh3rf1 Ube2d2a Rnf150 Ube3c Sh3rf3 Ubr3 Rmnd5a Nedd4l Nsmce2 Rnf146 Arih1 Znrf3 Huwe1 Trim44 Rnf216 Hace1 Trim9 Ankib1 Btrc Pias1 Shprh Rc3h2 8030462N17Rik Znrf2 Cbl Ube2d3 Ube2k Rnf111 Cop1 Lonrf2 Neurl1a Trim2 Ubr5 Med27 Dtx4 Rnf38 Rnf157 Trip12 Itch Rnf121 Mylip Prkn Rnf217 Smurf2 Gid4 Arih2 Fancl Mex3c Cul3 Ubr1 Kcmf1 Rnf180 Trim37 Trim41 Ube3a Rnf149 Rbbp6 Nedd4 Cdc42…
GOBP_REGULATION_OF_NEURON_PROJECTION_DEVELOPMENT	0.00236272	0.0370336	0.431708	0.37677	1.39877	345	98	Ntng1 Hecw2 Hecw1 Cdkl5 Slit2 Tox Ptprg Rit2 Grid2 Dscam Zfp804a Snap25 Arsb Tiam1 Ppfia2 Lrrc4c Fut9 Robo2 Pak3 Negr1 Prkd1 Cntn1 Plxna2 Dnm3 Shtn1 Arhgap44 Pafah1b1 Mark2 Ntng2 Ust Tsc1 Abi2 Tenm3 Dgkg Caprin1 Elavl4 Ccdc88a Cobl Nedd4l Rapgef2 Map2 Arhgap35 Dcc Gsk3b Robo1 Camk2g Fgf13 Atp8a2 Nrcam Bmpr2 Ptprd Csmd3 Nlgn1 Map1b Epha3 Plxnc1 Cdh2 Tnik Nrp1 Ptpn9 Brsk1 Dpysl3 Atf1 Lrig2 Tanc2 Ct…
GOBP_AMINE_TRANSPORT	0.00238865	0.0373004	0.431708	-0.577224	-1.73647	53	12	Arl6ip1 Gabbr1 Arl6ip5 Syt4 Syt11 Syt7 Chga Sv2a Syt5 Rab3gap1 Tor1a Rab3a
GOBP_NADH_DEHYDROGENASE_COMPLEX_ASSEMBLY	0.00240051	0.0373462	0.431708	-0.58691	-1.76254	52	29	Ndufb9 Ndufb5 mt-Nd4 Ndufc2 Ndufs2 Ndufa13 Ndufs3 Ndufb3 Ndufab1 Ndufa1 Ndufa5 Ndufs7 mt-Nd2 Ndufb10 Bcs1l Ndufb11 Ndufa8 Tmem126a Ndufa11 Ndufs8 Ndufb6 Foxred1 Ndufa6 Ndufaf1 Ndufa12 Ndufaf8 Ndufs4 Ndufb8 Ndufa3
GOMF_SIGNALING_ADAPTOR_ACTIVITY	0.00243171	0.0376915	0.431708	0.535929	1.62161	66	24	Grip1 Gab2 Abi1 Sorbs1 Sh3rf1 Abi2 Nck2 Grb10 Homer1 Shank3 Iqgap1 Spag9 Crk Gnb1 Shank2 Magi2 Pik3r1 G3bp2 Socs2 Khdrbs1 Crkl Rgs14 Axin1 Lrrk2
GOBP_CELL_REDOX_HOMEOSTASIS	0.00250438	0.0386747	0.431708	-0.679924	-1.80707	26	13	Selenos Glrx3 Selenot Gclc Krit1 Prdx2 Prdx5 Git1 Prdx3 Prdx1 Dld Apex1 Egln2
GOBP_REGULATION_OF_PROTEIN_MODIFICATION_BY_SMALL_PROTEIN_CONJUGATION_OR_REMOVAL	0.0026052	0.0400836	0.431708	-0.411516	-1.51412	197	34	Hspa5 Wfs1 Ndfip1 Ppia Hsp90ab1 Prr7 Hsp90aa1 Rps2 Adgrb1 Nsmce3 Glmn Ubb Sirt7 Dnaja1 Ndfip2 Gnl3 Derl1 Rps7 Prickle1 Stub1 Herpud1 Rpl23 Chfr Gclc Sart3 Gnl3l Rpl37 Otub2 Kdm1a Sash1 Cdk5rap3 Bub3 Gps2 Cdk5
GOBP_NEUTRAL_LIPID_CATABOLIC_PROCESS	0.00264241	0.0402356	0.431708	-0.745719	-1.84046	19	9	Abhd12 Sorl1 Dagla Abhd16a Faah Mgll Lpl Abhd6 Ddhd2
GOBP_FC_EPSILON_RECEPTOR_SIGNALING_PATHWAY	0.00265208	0.0402356	0.431708	0.751648	1.74665	16	8	Map2k4 Mapk8 Vav3 Fer Map3k7 Mapk10 Nr4a3 Mapk9
GOMF_PHOSPHATIDYLINOSITOL_KINASE_ACTIVITY	0.00265208	0.0402356	0.431708	0.75179	1.74698	16	12	Pip5k1b Pip5k1a Pik3r3 Pi4kb Pi4ka Pik3ca Pik3c2a Pik3cb Pik3c3 Atm Pikfyve Pik3c2b
GOCC_POSTSYNAPTIC_MEMBRANE	0.00265353	0.0402356	0.431708	0.419429	1.48727	207	67	Lin7a Lrrtm4 Grik4 Grip1 Grik2 Grm3 Syndig1 Cacna1c Chrna7 Kcnd3 Cnih3 Gabrb1 Dlg1 Gria4 Shisa9 Grid2 Kcnh1 Grin3a Neto1 Grm7 Gabra2 Lrrc4c Grm1 Gabra4 Gabra3 Gabrg3 Cntn1 Cdh10 Dnm3 Rgs7bp Farp1 Cacng7 Cnksr2 Gabrb2 Kcnc2 Snta1 Kctd16 Dcc Dgkb Lrfn5 Adam22 Gria3 Srgap2 Dmd Nrcam Nlgn1 Cdh2 Atad1 Nrp1 Cacng3 Gphn Gabra5 Gria2 Ank2 Sorcs2 Grid1 Lrfn2 Pcdh17 Shank3 Grm5 Kcnd2 Gabrb3 Adra1a Fmr1 Plp…
GOBP_NEGATIVE_CHEMOTAXIS	0.00274729	0.0415069	0.431708	0.617856	1.69717	37	10	Lrtm1 Nrg1 Unc5c Slit2 Robo2 Flrt2 Robo1 Nrg3 Itgav Slit1
GOBP_AMYLOID_BETA_FORMATION	0.00278979	0.0418656	0.431708	-0.59992	-1.69243	40	12	Prnp Rtn1 Sorl1 Rtn4 Clu Psenen Abca2 Ntrk2 Tmed10 Aph1b Epha4 Bace1
GOBP_MAINTENANCE_OF_PROTEIN_LOCATION_IN_CELL	0.00279402	0.0418656	0.431708	-0.580829	-1.72723	50	13	Hspa5 Tmsb4x Sorl1 Rer1 Dbn1 Os9 Gpaa1 Kdelr1 Vps13c Grik5 Tmsb10 Vps13a Insig2
GOMF_OXIDOREDUCTASE_ACTIVITY_ACTING_ON_A_SULFUR_GROUP_OF_DONORS	0.00280104	0.0418656	0.431708	-0.589924	-1.7014	43	10	Pdia6 Pdia3 Msra Glrx3 Tmx2 Selenot Pcyox1 Pdia4 Pgk1 P4hb
GOBP_BRAIN_MORPHOGENESIS	0.00282195	0.042028	0.431708	0.657797	1.71469	27	8	Slc4a10 Akt3 Pafah1b1 Nf1 Cdh2 Ctnna2 Slit1 Shank3
GOCC_ACTIN_BASED_CELL_PROJECTION	0.00285342	0.0423459	0.431708	0.45317	1.52097	128	39	Unc5c Wwox Pcdh15 Abi1 Shtn1 Pafah1b1 Exoc4 Farp1 Abi2 Map2 Raph1 Slc7a8 Ripor2 Fgd4 Fgf13 Gap43 Dmd Fmn2 Slc4a7 Fchsd2 Nlgn1 Myo5a Ppp1r9a Ube2k Mtm1 Itgav Cyfip1 Actn2 Jam3 Fmr1 Myo1d Dock4 Cxadr Tenm2 Nf2 Palm Cdc42 Fscn1 Fxr2
GOBP_RESPONSE_TO_CAMP	0.00287492	0.0425143	0.431708	-0.579099	-1.71846	49	6	Bsg Hspa5 Vgf Penk App Pde2a
GOBP_POSITIVE_REGULATION_OF_ANION_TRANSPORT	0.00293257	0.0431914	0.431708	-0.707427	-1.84744	24	3	Arl6ip1 Gabbr1 Syt4
GOBP_SUPRAMOLECULAR_FIBER_ORGANIZATION	0.00294135	0.0431914	0.431708	0.349216	1.32741	482	141	Tenm1 Tmeff2 Nckap5 Limch1 Chrna7 Slit2 Sorbs2 Abi1 Fmn1 Rasa1 Dlg1 Add3 Sorbs1 Gas7 Pak3 Shtn1 Pafah1b1 Taok1 Tsc1 Wasf1 Abi2 Pls3 Adamts3 Ccdc88a Ckap5 Cobl Mcu Map2 Nck2 Fer Arhgap35 Sptan1 Clasp2 Clasp1 Fgf13 Diaph2 Coro2b Hook1 Pxdn Ssh2 Nf1 Snca Ccdc57 Mical3 Fmn2 Elmo1 Sptbn1 Arfgef1 Nav3 Usp9x Fchsd2 Map1b Apc Ttc17 Spast Cd2ap Hook2 Rock2 Togaram1 Myo5a Nrp1 Mecp2 Nebl Gas2l1 Tjp1 Dpysl3…
GOBP_ER_NUCLEUS_SIGNALING_PATHWAY	0.00295478	0.0432247	0.431708	-0.628511	-1.76737	39	12	Hspa5 Wfs1 Selenos Tmed2 Atp2a2 Ccdc47 Tmco1 Ptpn1 Amfr Atf6b Srebf2 Tmem33
GOBP_GLYCEROPHOSPHOLIPID_CATABOLIC_PROCESS	0.0029742	0.0432247	0.431708	-0.71338	-1.85823	22	5	Gde1 Abhd12 Enpp2 Abhd16a Gdpd1
GOCC_SYNAPTIC_VESICLE_MEMBRANE	0.00298079	0.0432247	0.431708	-0.501901	-1.64349	84	26	Wfs1 Slc17a7 Syp Syt4 Atp2b1 Prrt1 Syngr3 Syt7 Ptprs Sv2a Cbarp Scamp5 Calm3 Rab26 Rab11b Abcc8 Syt5 Clta Slc30a3 Lamp5 Rab3a Syngr1 Unc13a Cltb Rab5b Vamp2
GOMF_OXIDOREDUCTASE_ACTIVITY_ACTING_ON_NAD_P_H	0.00298493	0.0432247	0.431708	-0.553375	-1.70255	60	27	Ndufb9 Por Ndufb5 mt-Nd4 Ndufc2 Ndufa4 Ndufs2 Ndufa13 Ndufs3 Ndufb3 Ndufa1 Ndufa5 Ndufs7 mt-Nd2 Ndufb10 Ndufa8 Gmpr Ndufs8 Ndufb6 mt-Nd4l Ndufa6 Cyb5r1 Ndufa12 Ndufs4 Ndufb8 Ncf2 Ndufa3
GOCC_AUTOPHAGOSOME	0.00302035	0.0435868	0.431708	-0.476607	-1.6	97	17	Atp6ap2 Fyco1 Lamp1 Vmp1 Fth1 Rab24 Adprh Rpn2 Hspa8 Tex264 Atg9a Atp13a2 Gramd1a Tecpr1 Gabarapl2 Map1lc3b Uvrag
GOBP_NEGATIVE_REGULATION_OF_MICROTUBULE_POLYMERIZATION_OR_DEPOLYMERIZATION	0.00303514	0.0436497	0.431708	0.633096	1.71149	34	15	Taok1 Map2 Clasp2 Clasp1 Fgf13 Snca Nav3 Map1b Apc Dyrk1a Camsap1 Tbcd Bmerb1 Mid1 Camsap2
GOMF_OXIDOREDUCTASE_ACTIVITY	0.0030728	0.0438362	0.431708	-0.339338	-1.35853	470	115	Tecr Pdia6 Pdia3 Selenof Hmgcr Cox4i1 Cyp46a1 Fth1 Ndufb9 Por Ndufb5 Rdh14 Msra Mdh1 mt-Nd4 Glrx3 Tmx2 Ndufc2 Selenot mt-Co2 Pcyox1 Mecr Ndufa4 Dhrs7 Cyc1 Kcnab2 Asphd2 Kcnab1 Ldha Cox8a Idh3g Ldhb mt-Co3 Ndufs2 Asph Dus4l Hsd17b12 P3h3 Ndufa13 mt-Co1 Pycr2 Ndufs3 Pdhb mt-Cytb Cycs Selenom Pdia4 Dus3l Ndufb3 Cpox Dhrs7b Gapdh Pgk1 P4htm P4hb Ndufa1 Ndufa5 Ndufs7 Msmo1 Alkbh3 mt-Nd2 Ctbp1 Cyb561 K…
GOBP_BRANCHING_MORPHOGENESIS_OF_AN_EPITHELIAL_TUBE	0.00308131	0.0438362	0.431708	0.529009	1.61966	72	25	Slit2 Rspo2 Dlg1 Greb1l Btrc Pgr Ar Csmd1 Nrp1 Lgr4 Fgf10 Fgfr2 Pbx1 Kdm5b Ext1 Sirt6 Abl1 Acvr1 Fgf1 Med1 Pkd1 Pkd2 Gna13 Col4a1 Rdh10
GOBP_MAINTENANCE_OF_PROTEIN_LOCALIZATION_IN_ORGANELLE	0.00308658	0.0438362	0.431708	-0.639446	-1.75285	32	8	Hspa5 Rer1 Os9 Gpaa1 Kdelr1 Grik5 Insig2 Cdk5
GOBP_POSITIVE_REGULATION_OF_PLASMA_MEMBRANE_BOUNDED_CELL_PROJECTION_ASSEMBLY	0.00311597	0.0438362	0.431708	0.499992	1.56291	82	34	Tenm1 Dnm3 Abi2 Bcas3 Ccdc88a Cobl Arhgap35 Ripor2 Gsk3b Nlgn1 Apc Nrp1 Dpysl3 Cep120 Plppr5 Neurl1a Cyfip1 Brk1 Pik3ca Fmr1 Dock11 Tenm2 Pik3r1 Kit Palm Cdc42 Fscn1 Hap1 Nckap1 Tgfbr1 Anln Bbs4 Rala Eps8l1
GOBP_REGULATION_OF_DENDRITE_DEVELOPMENT	0.00311597	0.0438362	0.431708	0.499805	1.56233	82	36	Hecw2 Hecw1 Cdkl5 Pak3 Pafah1b1 Dgkg Caprin1 Elavl4 Cobl Nedd4l Rapgef2 Dcc Gsk3b Ptprd Csmd3 Tnik Fbxw8 Bcl11a Cyfip1 Trpc5 Crk Lzts1 Abl1 Il1rapl1 Sipa1l1 Caprin2 Pacsin1 Adgrb3 Eef2k Ywhah Bhlhb9 Camsap2 Alk Nedd4 Ephb2 Crkl
GOBP_CALCIUM_ION_TRANSPORT	0.00311628	0.0438362	0.431708	-0.383117	-1.44504	248	43	Prnp Atp1b1 Thy1 Selenok Wfs1 Cx3cl1 Saraf Atp2b2 Calm1 Tmbim6 Atp2a2 Atp2b1 Vmp1 Hpca Slc8a2 Ramp2 Ramp1 Tmco1 Slc24a5 Cbarp Calm3 Cacna1a Tmem38a Atp2b3 Atp2c1 Tpt1 Grin2b Camk2a Bax Slc3a2 Itpr1 Cacna1h Vdac1 Cachd1 Tmem165 Sec61a1 Stim2 Orai2 Hes1 Chd7 Tspan13 Dnm1l Coro1a
GOBP_INTRINSIC_APOPTOTIC_SIGNALING_PATHWAY	0.00312853	0.0438362	0.431708	-0.396639	-1.45941	199	38	Grina Selenok Wfs1 Erp29 Arl6ip5 Selenos Ppia Tmbim6 Clu Ubb Xbp1 Dnaja1 Ptpn1 Hnrnpk Bcap31 Stk25 Rps7 Hyou1 Tpt1 Bax Herpud1 Ndufa13 Ndufs3 Cyld Snw1 Itpr1 Syvn1 Bag6 Tmem109 Mapk8ip1 Arhgef2 P4hb Shisa5 Kdm1a Dnm1l Fbh1 Ptpmt1 Creb3
GOBP_REGULATION_OF_FILOPODIUM_ASSEMBLY	0.0031319	0.0438362	0.431708	0.589626	1.63988	40	23	Tenm1 Dnm3 Arhgap44 Bcas3 Ripor2 Gap43 Srgap2 Nlgn1 Nrp1 Dpysl3 Plppr5 Neurl1a Fmr1 Dock11 Tenm2 Pik3r1 Palm Cdc42 Fscn1 Ephb2 Fxr2 Tgfbr1 Rala
GOMF_PROTEIN_KINASE_ACTIVITY	0.00315139	0.0439619	0.431708	0.358366	1.3458	411	125	Sgk1 Cdkl5 Map2k4 Cdk14 Pak3 Cask Prkd1 Mapk8 Akt3 Csnk1g1 Stk3 Tlk2 Taok1 Mark2 Tbck Trpm7 Prkcz Mark3 Mast2 Camk4 Crim1 Map2k5 Fer Dclk1 Braf Prkg1 Gsk3b Trio Camk2g Mapk1 Camkv Bmpr2 Map3k7 Prkag1 Hipk2 Epha3 Mast4 Rock2 Tnik Nrp1 Brsk1 Cdc42bpa Araf Mapk14 Dyrk1a Nek1 Rps6kb1 Cdk12 Brd4 Rps6ka5 Wnk1 Cdk17 Map3k5 Hipk3 Mapk10 Clk4 Dcaf1 Prkdc Fgfr2 Nek9 Acvr2a Yes1 Stk39 Rps6ka3 Pik3ca Stk19 R…
GOBP_SYNAPSE_ORGANIZATION	0.00318901	0.0443389	0.431708	0.373898	1.38366	324	91	Lingo2 Kirrel3 Sdk1 Nrg1 Ntng1 Syndig1 Cdkl5 Chrna7 Il1rap Gpc4 Dlg1 Gpc6 Grid2 Dscam Zfp804a Cntn5 Cacnb4 Pclo Ppfia2 Gabra2 Lrrc4c Robo2 Pak3 Negr1 Syn1 Dnm3 Arhgap44 Pafah1b1 Erc1 Ntng2 Tsc1 Farp1 Wasf1 Abi2 Il1rapl2 Cnksr2 Caprin1 Flrt2 Gabrb2 Snta1 Frmpd4 Erc2 Bsn Cdh8 Setd5 Fgf13 Lrfn5 Camkv Gap43 Sdcbp Nfia Snca Asic2 Nrcam Ptprd Adgrl3 Nlgn1 Map1b Cdh2 Nrp1 Mecp2 Sncb Mapk14 Homer1 Sybu G…
GOCC_ROUGH_ENDOPLASMIC_RETICULUM_MEMBRANE	0.0032076	0.0443606	0.431708	-0.720409	-1.87582	23	9	Arl6ip1 Ssr4 Ccdc47 Rps29 Srp9 Nat8l Rps28 Rpl27 Sec61a1
GOBP_POSITIVE_REGULATION_OF_TUMOR_NECROSIS_FACTOR_SUPERFAMILY_CYTOKINE_PRODUCTION	0.00321177	0.0443606	0.431708	-0.597545	-1.70473	42	9	C1qtnf4 Selenok Setd4 Clu App Abcc8 Arhgef2 Lpl Akap12
GOBP_REGULATION_OF_MICROTUBULE_DEPOLYMERIZATION	0.00322448	0.0443897	0.431708	0.678194	1.73443	25	13	Taok1 Clasp2 Clasp1 Fgf13 Nav3 Map1b Apc Spast Camsap1 Bmerb1 Mid1 Camsap2 Map1s
GOBP_APPENDAGE_DEVELOPMENT	0.00326616	0.044816	0.431708	0.490017	1.6006	100	34	Cacna1c Rspo2 Fmn1 Pam Plxna2 Fras1 Znrf3 Crebbp Bmpr2 Rc3h2 Fgf10 Fbn2 Nipbl Fgfr2 Pbx1 Lmbr1 Flvcr1 Ext1 Wdpcp Hdac1 Rpgrip1l Intu Sox11 Med1 Zbtb16 Tgfb2 Ift80 Tulp3 Rdh10 Fbxw4 Trp63 Kat2b Ski Rnf165
GOBP_POSITIVE_REGULATION_OF_ION_TRANSMEMBRANE_TRANSPORT	0.00333411	0.0455988	0.431708	-0.481209	-1.61555	98	16	Atp1b1 Thy1 Arl6ip1 Cx3cl1 Tmsb4x Calm1 Vmp1 Atp1b2 Calm3 Ndufa4 Nlgn3 Abcc8 Flna Kcnip2 Bax Tesc
GOBP_GOLGI_VESICLE_TRANSPORT	0.00340143	0.0463681	0.431708	-0.373277	-1.41529	261	60	Tmed9 Tmed2 Sorl1 Sar1b Lamp1 Rer1 Yipf4 Mia3 Sys1 Acsl3 Arf5 Ier3ip1 Pitpnb Tmed4 Atp9a Bcap29 Cope Rab26 Rab6b Yipf5 Mia2 Tmed7 Preb Bcap31 Rab2a Atp2c1 Rab34 Ergic3 Hyou1 Scamp3 Gabarapl2 Ap1ar Sort1 Kdelr1 Vps13c Uvrag Surf4 Cog4 Arfgap2 Trappc10 Lman2l Tmed10 Uso1 Tmem115 Tmed3 Cog8 Trappc5 Vamp2 Vps13a Tex261 Golga7 Yif1b Scamp1 Ap2a1 Plpp3 Scap Lman2 Trappc11 Napg Rab31
GOBP_REACTIVE_NITROGEN_SPECIES_METABOLIC_PROCESS	0.00342009	0.0464711	0.431708	-0.622003	-1.74907	39	9	Selenos Hsp90ab1 Sirpa Hsp90aa1 Clu Cd47 Por Khsrp Cd34
GOBP_POSITIVE_REGULATION_OF_ORGANIC_ACID_TRANSPORT	0.00343508	0.0465237	0.431708	-0.719587	-1.87367	23	6	Arl6ip1 Gabbr1 Syt4 Rab3gap1 Itgb1 Acsl5
GOBP_LONG_CHAIN_FATTY_ACYL_COA_BIOSYNTHETIC_PROCESS	0.00346935	0.046536	0.431708	-0.763199	-1.8216	16	5	Tecr Acsl3 Hsd17b12 Acsl5 Acsl4
GOBP_REGULATION_OF_THE_FORCE_OF_HEART_CONTRACTION	0.00346935	0.046536	0.431708	-0.764863	-1.82557	16	5	Atp1a1 Gaa Atp2a2 Chga Glrx3
GOMF_LOW_DENSITY_LIPOPROTEIN_PARTICLE_RECEPTOR_BINDING	0.00346935	0.046536	0.431708	-0.76496	-1.82581	16	9	Hsp90b1 Lrpap1 Clu Dnaja1 Mesd Ankra2 Apbb3 Ap2a1 Ap2m1
GOCC_CELL_CELL_JUNCTION	0.00348218	0.0465589	0.431708	0.385821	1.41732	303	78	Kirrel3 Lin7a Cadm1 Ptprk Ccdc85a Cdh18 Magi3 Fmn1 Dlg1 Frmd4a Add3 Frmd5 Frmd4b Sorbs1 Tiam1 Cask Prkd1 Cdh10 Lims1 Cyth3 Cdh12 Rab10 Prkcz Cdh11 Abi2 Flrt2 Rapgef2 Cdh8 Pcdh9 Magi1 Fgf13 Ptprj Sdcbp Jcad Scn1a Bmpr2 Trpc4 Ybx3 Adgrl3 Plekha7 Apc Ash1l Cdh2 Cd2ap Cdc42bpa Ctnnd1 Tjp1 Tbcd Ildr2 Ctnna2 Ank2 Flot2 Akap6 Iqgap1 Actn1 Vcl Sdccag8 Specc1l Jam3 Cdh7 Rpgrip1l Pik3ca Shroom4 Ctnnd2 Nect…
GOMF_IONOTROPIC_GLUTAMATE_RECEPTOR_ACTIVITY	0.00353157	0.0470688	0.431708	0.759432	1.74105	15	8	Grik4 Grik2 Gria4 Grid2 Grin3a Gria3 Gria2 Grid1
GOCC_MEMBRANE_MICRODOMAIN	0.00358775	0.0474849	0.431708	-0.394783	-1.45258	199	30	Bsg Prnp Atp1b1 Thy1 Atp1a1 Gabbr1 Faim2 Atp2b2 Atp2b1 Ctsd Atp5a1 App Add2 Ldhb Ppt1 Vdac1 Unc5a Slc25a5 Slc1a1 Pgk1 Bace1 Lamtor4 Rap2b Eno2 Lamtor2 Itgb1 Tubb5 Stoml1 Rtn4r Plpp3
GOMF_PROTEIN_DISULFIDE_ISOMERASE_ACTIVITY	0.0036072	0.0474849	0.431708	-0.761911	-1.81853	16	7	Pdia6 Erp29 Pdia3 Creld1 Pdia4 P4hb Creld2
GOBP_CARBOHYDRATE_DERIVATIVE_BIOSYNTHETIC_PROCESS	0.00361244	0.0474849	0.431708	-0.328025	-1.31656	472	82	Atp6v0c Itm2b Itm2c Tecr Dad1 Tmsb4x Rpn1 B4gat1 Dpm1 Aldoa Ddost Krtcap2 Ostc Chst1 Tmem59 Acsl3 Tm9sf2 Atp5a1 Vps9d1 Rpn2 Ramp1 Galnt1 St8sia3 Man1a2 Extl2 mt-Co2 Chpf C1galt1c1 Dguok Alg1 Galnt16 Gpaa1 Stt3b Abca2 B4galnt1 Pigp Atp5c1 Man2a2 St3gal5 Hsd17b12 Pdhb Guk1 B3gat3 Ext2 Atp5b Galnt18 Ppt1 Alg2 Smpd3 Dolk Ampd2 Tmem165 mt-Atp6 Mt3 Atp5g2 Ube2j1 Tusc3 Extl1 Slc35c2 Chst2 Atp5j Alg5 Tme…
GOCC_PHOTORECEPTOR_INNER_SEGMENT	0.00361535	0.0474849	0.431708	-0.602923	-1.69505	37	4	Bsg Atp1a1 Atp1a3 Atp1b2
GOBP_NEGATIVE_REGULATION_OF_CYTOKINE_PRODUCTION	0.00361952	0.0474849	0.431708	-0.461871	-1.60591	123	16	Prnp Cx3cl1 Ndfip1 Selenos Tmsb4x Syt11 Hsp90ab1 Sirpa Atp2b1 Ptprs Akap8 Cuedc2 Cyld Cd34 Traip Nptn
GOBP_RIBONUCLEOSIDE_MONOPHOSPHATE_METABOLIC_PROCESS	0.00366656	0.0479518	0.431708	0.574769	1.63845	47	7	Dpyd Magi3 Dlg1 Cask Nt5c2 Upp2 Adk
GOCC_LATE_ENDOSOME_MEMBRANE	0.00369056	0.0481153	0.431708	-0.461351	-1.57878	114	30	Nsg1 Laptm4a Sorl1 Tmem30a Clcn4 Lamp1 Tmem59 Nsg2 Atg9a Ndfip2 Atp13a2 Pld3 Slc30a3 Lamp5 Vps37d Snx14 Tmem165 Stard3 Slc1a1 H2-DMa Lamtor4 Chmp2a Lamtor2 Clcn3 Osbpl9 Stoml1 Tmem9 Abhd6 Abcb6 Vps33b
GOMF_NEUROTRANSMITTER_RECEPTOR_ACTIVITY	0.00382802	0.0497524	0.431708	0.53448	1.57781	57	20	Grik4 Grik2 Chrna7 Gabrb1 Htr4 Gria4 Grid2 Grin3a Gabra2 Grm1 Gabra4 Gabra3 Gabrg3 Gabrb2 Gria3 Gabra5 Gria2 Grid1 Grm5 Gabrb3
GOBP_IMPORT_ACROSS_PLASMA_MEMBRANE	0.00388329	0.0503145	0.431708	-0.468245	-1.57193	97	10	Prnp Atp1b1 Arl6ip1 Atp1a1 Slc12a5 Arl6ip5 Atp1a3 Slc8a2 Atp1b2 Slc39a10
GOBP_POSITIVE_REGULATION_OF_AMINE_TRANSPORT	0.00389969	0.0503709	0.431708	-0.71498	-1.83168	21	3	Arl6ip1 Gabbr1 Syt4
GOBP_REGULATION_OF_ORGANIC_ACID_TRANSPORT	0.00392505	0.0505426	0.407018	-0.594069	-1.68208	41	5	Arl6ip1 Gabbr1 Arl6ip5 Syt4 Sv2a
GOCC_EXOCYTIC_VESICLE	0.0039408	0.0505897	0.407018	-0.407743	-1.47497	173	42	Rabac1 Gabbr1 Wfs1 Slc17a7 Syp Tmed9 Syt4 Syt11 Atp2b1 Clcn4 Lamp1 Prrt1 Penk Syngr3 Syt7 Ptprs Sv2a App Cbarp Scamp5 Calm3 Rab26 Rab11b Abcc8 Syt5 Clta Slc30a3 Lamp5 Atp6v0d1 Tor1a Rnf112 Rab3a Slc4a8 Ppt1 Syngr1 Unc13a Cltb Rab5b Mt3 Bace1 Vamp2 Dlg4
GOBP_RIBOSOME_BIOGENESIS	0.00413011	0.0528578	0.407018	-0.367353	-1.38992	277	126	Rps27 Sirt7 Exosc1 Rps19 Ran Rps8 Pdcd11 Rps7 Rpl35a Tbl3 Rbis Esf1 Nop56 Frg1 Ddx18 Rpl10 Rps28 Rpl27 Rps16 Rps21 Rpl3 Rpl24 Gnl3l Chd7 Rpl6 Nolc1 Rplp0 Rrp1 Npm1 Rps24 Nsa2 Bud23 Mrps7 Rps17 Rpl10a Rps6 Rps25 Xrn2 Rpl26 Utp11 Eif4a3 Wbp11 Ngrn Trmt112 Eri2 Pa2g4 Rrp7a Gtf2h5 Rpsa Utp14a Noc2l Rpl7a Rpp30 Nol11 Bop1 Exosc7 Ebna1bp2 Nle1 Gnl2 Dkc1 Rpusd3 Mettl18 Nifk Rpl14 Utp3 Exosc10 Nol6 Rps5 …
GOBP_IRON_ION_HOMEOSTASIS	0.00417946	0.0533264	0.407018	-0.570114	-1.69536	50	12	Slc22a17 Ndfip1 Atp6ap1 Fth1 Glrx3 Atp13a2 Atp6v0d1 Atp6v0a2 Cyb561 Fbxl5 B2m Tmem199
GOMF_GUANYL_NUCLEOTIDE_EXCHANGE_FACTOR_ACTIVITY	0.00426044	0.0541944	0.407018	0.429475	1.48709	171	61	Rapgef5 Arhgef26 Dennd1b Dennd1a Rasgef1b Tiam1 Arhgef28 Arhgef9 Arfgef3 Cyth3 Fnip1 Farp1 Vav3 Iqsec2 Ccdc88a Sbf2 Rapgef2 Herc1 Dennd5b Dennd4a Itsn1 Rapgef4 Fgd4 Trio Dock7 Elmo1 Arfgef1 Psd3 Ralgps1 Dennd4c Rpgr Dennd2a Sbf1 Dock3 Fbxo8 Dennd5a Gbf1 Gapvd1 Rap1a Ric8b Prex2 Rhou Dock4 Dennd6a Dock11 Arf4 Itsn2 Wdr41 Rab3gap2 Rapgefl1 Sos2 Gna13 Abr Fgd1 Kalrn Arfgef2 Rapgef1 Arhgef11 Mcf2l Ep…
GOBP_SKELETAL_SYSTEM_MORPHOGENESIS	0.00428859	0.0543381	0.407018	0.481009	1.5716	102	23	Sox5 Wwox Mmp16 Fmn1 Dlg1 Ankrd11 Satb2 Zeb1 Csgalnact1 Ghr Arid5b Bmpr2 Plekha1 Mapk14 Fbn2 Foxn3 Atf2 Nipbl Fgfr2 Flvcr1 Ext1 Setd2 Sox11
GOCC_TERTIARY_GRANULE_MEMBRANE	0.00431017	0.0543381	0.407018	-0.644796	-1.80167	34	9	Atp6v0c Atp6ap2 Gaa Sirpa Cd47 Kcnab2 Hgsnat Rap2b Lamtor2
GOBP_NEGATIVE_REGULATION_OF_EPITHELIAL_CELL_APOPTOTIC_PROCESS	0.004318	0.0543381	0.407018	-0.676999	-1.77179	25	4	Wfs1 Scg2 Ramp2 Rb1
GOBP_PROTEIN_TRANSMEMBRANE_TRANSPORT	0.00432368	0.0543381	0.407018	-0.545015	-1.66622	57	20	Hspa5 Tomm20 Sec62 Tomm40 Tmed10 Sec61a1 Tram1l1 Hspd1 Tomm22 Dnajc15 Romo1 Timm17a Timm44 Pex16 Timm50 Pex6 Pam16 Grpel1 Sec61b Dnajc19
GOMF_REGULATORY_RNA_BINDING	0.00437689	0.0547664	0.407018	0.624019	1.68315	32	10	Rc3h1 Fam172a Pum2 Rbm10 Mecp2 Ago1 Hnrnpa2b1 Ago3 Fmr1 Dicer1
GOBP_EXPORT_ACROSS_PLASMA_MEMBRANE	0.00438393	0.0547664	0.407018	-0.586289	-1.65398	40	10	Atp1b1 Atp1a1 Calm1 Atp1a3 Atp2b1 Slc8a2 Atp1b2 Calm3 Atp2b3 Kcnip2
GOBP_MICROTUBULE_POLYMERIZATION	0.00439756	0.0547732	0.407018	0.522738	1.60046	72	32	Ckap5 Map2 Clasp2 Clasp1 Fgf13 Snca Ccdc57 Nav3 Map1b Togaram1 Mecp2 Dyrk1a Camsap1 Slain1 Tbcd Tubgcp5 Mapt Gba2 Abl1 Zfp207 Clip1 Ranbp9 Cep192 Tubgcp4 Camsap2 Slain2 Mapre3 Dctn1 Arl3 Cdk5rap2 Arhgef7 Arl2
GOMF_PHOSPHOTRANSFERASE_ACTIVITY_PHOSPHATE_GROUP_AS_ACCEPTOR	0.00443554	0.0550824	0.407018	0.615535	1.66233	33	13	Ak5 Magi3 Dlg1 Cask Ppip5k1 Ip6k1 Nme7 Nme5 Ip6k2 Dlg2 Ak3 Ppip5k2 Ak4
GOMF_PROTEASE_BINDING	0.00454456	0.0562692	0.407018	-0.477296	-1.56643	86	18	Prnp Psap Selenos Cst3 Atp5a1 Atp9a Derl1 Os9 Amfr Ntrk2 Timp2 Syvn1 Bag6 Sart3 Ndufs7 Itgb1 Ubc Adrm1
GOBP_HETEROPHILIC_CELL_CELL_ADHESION_VIA_PLASMA_MEMBRANE_CELL_ADHESION_MOLECULES	0.00457566	0.0564871	0.407018	0.669915	1.70255	24	14	Cadm1 Tenm1 Tenm4 Grid2 Tenm3 Alcam Ptprd Nlgn1 Cdh2 Fat4 Il1rapl1 Nectin3 Cxadr Tenm2
GOBP_EMBRYONIC_ORGAN_DEVELOPMENT	0.00467036	0.0574867	0.407018	0.399905	1.42281	213	58	Mmp16 Itga8 Dlg1 Pdgfc Stk3 Tead1 Satb2 Zeb1 Mib1 Ttc39c Fbn1 Cobl Mapk1 Atp8a2 Hipk2 Rspo3 Kdm2b Pbx3 Fgf10 Fbn2 Fbxw8 Cc2d2a Foxg1 Nipbl Fgfr2 Pbx1 Flvcr1 Wdpcp Setd2 Sox11 Acvr1 Med1 Ggnbp2 Hipk1 Ryr2 Pbx4 Mef2c Tra2b Pkd1 Sec24b Pkd2 Tgfb2 Sp3 Kit Rbpj Arid2 Rbbp6 Tulp3 Cdc42 Ephb2 Rdh10 Tbc1d23 Senp2 Ccdc39 Tgfbr1 Bbs4 Myo6 Sod1
GOBP_GLYCOPROTEIN_METABOLIC_PROCESS	0.00470773	0.0577715	0.407018	-0.36294	-1.37706	282	48	Itm2b Itm2c Dad1 Ctsl Rpn1 B4gat1 Dpm1 Ddost Krtcap2 Ostc Cst3 Tmem59 Tm9sf2 Rpn2 Ramp1 Prkcsh Galnt1 St8sia3 Man1a2 Extl2 Col11a1 Chpf C1galt1c1 Porcn Alg1 Galnt16 Stt3b Abca2 Spock3 Amfr Man2a2 St3gal5 Spock2 B3gat3 Ext2 Galnt18 Syvn1 Alg2 Dolk Tmem165 Mt3 Ube2j1 Tusc3 Extl1 Slc35c2 Alg5 Tmem258 Mlec
GOCC_INTRINSIC_COMPONENT_OF_SYNAPTIC_VESICLE_MEMBRANE	0.00472111	0.0577715	0.407018	-0.641354	-1.79205	34	12	Wfs1 Slc17a7 Syp Syt4 Atp2b1 Ptprs Sv2a Rab26 Slc30a3 Rab3a Syngr1 Rab5b
GOMF_STRUCTURAL_MOLECULE_ACTIVITY	0.00474258	0.0578651	0.407018	-0.347184	-1.34198	355	94	Actg1 Rps2 Rps27 Rpl9 Rps29 Cldn10 Tuba1a Rpl27a Pom121 Add2 Rps19 Col11a1 Rps3a1 Cope Rps8 Arpc3 Col4a2 Rpl21 Actl6b Ina Pnn Tuba1b Clta Tubb4a Rps7 Creld1 Rpl22l1 Rpl35a Rps27a Tubb3 Rplp1 Muc3a Tuba4a Rps10 Asph Tpm1 Rpl23 Rpl34 Mrpl30 Nefl Rpl10 Rpl39 Mrps17 Rpl37a Rpl30 Rps28 Cpox Rpl27 Rps16 Rps21 Mrps21 Cltb Mrpl27 Mrps5 Map7 Rps11 Rpl3 Rpl24 Dlg4 Rpl8 Rpl32 Rpl6 Rplp0 Rpl13 Rpl37 Mrpl21 R…
GOBP_NEGATIVE_REGULATION_OF_CELL_MATRIX_ADHESION	0.00486164	0.0589803	0.407018	0.688415	1.68021	21	12	Rasa1 Cask Bcas3 Clasp2 Nf1 Dlc1 Bcl6 Coro1c Dusp22 Nexmif Pik3r1 Nf2
GOBP_REGULATION_OF_CYTOSKELETON_ORGANIZATION	0.00487585	0.0589803	0.407018	0.360931	1.34546	374	110	Tenm1 Tmeff2 Limch1 Slit2 Fmn1 Rasa1 Dlg1 Bicd1 Add3 Pam Pak3 Arhgap44 Pafah1b1 Taok1 Mark2 Tsc1 Wasf1 Abi2 Bcas3 Ccdc88a Ckap5 Map2 Nck2 Fer Arhgap35 Sptan1 Schip1 Clasp2 Clasp1 Gsk3b Fgf13 Mapk1 Coro2b Ssh2 Snca Sptbn1 Katnbl1 Arfgef1 Nav3 Fchsd2 Map1b Apc Epha3 Spast Cd2ap Rock2 Togaram1 Nrp1 Mecp2 Gas2l1 Tjp1 Dyrk1a Camsap1 Slain1 Cep120 Tbcd Ctnna2 Shank3 Dlc1 Bmerb1 Iqgap1 Cyfip1 Actn2 Brk1…
GOMF_TRANSITION_METAL_ION_TRANSMEMBRANE_TRANSPORTER_ACTIVITY	0.00489764	0.0589803	0.407018	-0.623813	-1.71	32	8	Ttyh1 Slc30a6 Slc39a10 Atp2c1 Atp13a1 Slc30a3 Slc39a7 Tmem165
GOBP_CELL_COMMUNICATION_BY_ELECTRICAL_COUPLING	0.00490445	0.0589803	0.407018	-0.710059	-1.81907	21	7	Atp1b1 Atp1a1 Calm1 Atp1a3 Atp1b2 Dbn1 Calm3
GOBP_SODIUM_ION_HOMEOSTASIS	0.00490445	0.0589803	0.407018	-0.710067	-1.81909	21	6	Atp1b1 Atp1a1 Atp1a3 Atp1b2 Mllt6 Ext2
GOCC_MICROTUBULE_END	0.00496062	0.0593781	0.407018	0.654142	1.68321	26	15	Nckap5 Ckap5 Clasp1 Nav3 Gas2l1 Camsap1 Slain1 Clip2 Clip4 Clip1 Camsap2 Slain2 Mapre3 Dctn1 Cdk5rap2
GOBP_REGULATION_OF_ENDOPLASMIC_RETICULUM_UNFOLDED_PROTEIN_RESPONSE	0.00496591	0.0593781	0.407018	-0.675029	-1.76663	25	9	Hspa5 Wfs1 Ddrgk1 Xbp1 Ptpn1 Bax Atf6b Tmem33 Dnajb9
GOBP_POSITIVE_REGULATION_OF_INTERLEUKIN_6_PRODUCTION	0.00500353	0.0596575	0.407018	-0.604378	-1.69325	36	8	C1qtnf4 Selenok Setd4 App Xbp1 Arhgef2 Lpl Hspd1
GOMF_DNA_BINDING_TRANSCRIPTION_ACTIVATOR_ACTIVITY	0.0052166	0.0620212	0.407018	0.406333	1.43839	206	59	Nr6a1 Nfat5 Arnt2 Tcf12 Satb2 Csrnp3 Esrrg Mitf Klf7 Nr2c2 Meis2 Nfia Nr3c1 Nfib Atf6 Pgr Ar Nrf1 Zfx Hsf2 Atf1 Pbx3 Etv1 Nfatc3 Atf2 Pbx1 Nr4a3 Usf3 Sox11 Rreb1 Carf Ubp1 Creb3l2 Foxj3 Sp1 Crebrf Foxk2 Creb1 Mef2c Zfp668 Zbtb16 Mzf1 Grhl1 Cebpg Rbpj Elk3 Rlf Zfp438 Zscan21 Stox2 Trp63 Tfdp2 Vezf1 Zfp523 Nr4a1 Mtf1 Tef Yy1 E4f1
GOBP_ENDOTHELIUM_DEVELOPMENT	0.00531242	0.0629186	0.407018	0.521216	1.57709	66	22	Nrg1 Arhgef26 Zeb1 Rapgef2 Plcb1 Ppp1r12a Pde4d Bmpr2 Fstl1 Rock2 Nrp1 Tjp1 Vcl Ccm2 Rap1a Acvr1 Fgf1 Add1 Rbpj Rapgef1 Vezf1 Scube1
GOBP_CELLULAR_RESPONSE_TO_LIPOPROTEIN_PARTICLE_STIMULUS	0.00533718	0.0629186	0.407018	-0.732614	-1.79253	18	6	Cd81 Mia3 Srebf2 Smpd3 Lpl Itgb1
GOBP_NEGATIVE_REGULATION_OF_AMINE_TRANSPORT	0.00533718	0.0629186	0.407018	-0.733556	-1.77582	17	5	Gabbr1 Arl6ip5 Syt4 Syt11 Chga
GOBP_STEM_CELL_DIFFERENTIATION	0.00545994	0.0639957	0.407018	0.451295	1.49606	118	42	Sox5 Nrg1 Mtf2 Fam172a Gsk3b Mapk1 Jarid2 Cdh2 Nrp1 Cdk12 Mllt3 Prkdc Fgfr2 Kdm4c Ext1 Setd2 Sox11 Itch Lrp6 Ythdf2 Abl1 Kdm3a Fbxl17 Acvr1 Mef2c Coro1c Xrcc5 Sema6a Tgfb2 Htr2b Nrp2 Kit Rbpj Cdc42 Rdh10 Pus7 Cdk13 Zfp281 Klhl12 Sema6d Otud5 Trp63
GOBP_ACTIN_FILAMENT_ORGANIZATION	0.00547968	0.0639957	0.407018	0.376853	1.38407	295	93	Tenm1 Tmeff2 Limch1 Slit2 Sorbs2 Abi1 Fmn1 Rasa1 Dlg1 Add3 Sorbs1 Gas7 Pak3 Shtn1 Tsc1 Wasf1 Abi2 Pls3 Ccdc88a Cobl Mcu Nck2 Fer Arhgap35 Sptan1 Clasp2 Clasp1 Diaph2 Coro2b Ssh2 Mical3 Fmn2 Elmo1 Sptbn1 Arfgef1 Fchsd2 Ttc17 Cd2ap Rock2 Myo5a Nrp1 Nebl Gas2l1 Tjp1 Dpysl3 Ppp1r9a Ctnna2 Shank3 Dlc1 Cyfip1 Actn2 Brk1 Actn1 Ppm1e Pik3ca Shroom4 Gba2 Abl1 Myo1d Rictor Spire1 Ttc8 Prkn Cul3 Gas2 Pacsin…
GOBP_METAL_ION_EXPORT	0.00548499	0.0639957	0.407018	-0.631104	-1.71528	31	10	Atp1b1 Atp1a1 Calm1 Atp1a3 Atp2b1 Slc8a2 Atp1b2 Calm3 Atp2b3 Kcnip2
GOBP_PROTEIN_POLYMERIZATION	0.00548972	0.0639957	0.407018	0.406482	1.43434	200	63	Tenm1 Slit2 Fmn1 Rasa1 Dlg1 Add3 Ambra1 Gas7 Pak3 Wasf1 Ckap5 Cobl Map2 Nck2 Fer Sptan1 Clasp2 Clasp1 Fgf13 Ssh2 Snca Ccdc57 Sptbn1 Arfgef1 Nav3 Fchsd2 Map1b Ttc17 Togaram1 Mecp2 Dyrk1a Camsap1 Ube2k Slain1 Tbcd Tubgcp5 Cyfip1 Mapt Gba2 Abl1 Rictor Spire1 Zfp207 Prkn Clip1 Ranbp9 Capza1 Cep192 Msrb2 Add1 Tubgcp4 Carmil1 Tmod2 Arl6 Jak2 Camsap2 Diaph1 Slain2 Nckap1 Prkce Pycard Bbs4 Washc3
GOBP_REGULATION_OF_NEURON_PROJECTION_REGENERATION	0.00552282	0.0642028	0.407018	-0.672058	-1.75885	25	9	Thy1 Ptprs Klk8 Flna Ptn Grn Epha4 Cers2 Rtn4r
GOBP_PATTERN_SPECIFICATION_PROCESS	0.00560218	0.0649211	0.407018	0.402885	1.43437	217	79	Rfx3 Abi1 Robo2 Mtf2 Plxna2 Tasor Satb2 Zeb1 Mib1 Cobl Scmh1 Robo1 Meis2 Bmpr2 Hipk2 Apc Ar Kdm2b Nrg3 Nrp1 Ift74 Pbx3 Fgf10 Rnf111 Mllt3 Wls Cc2d2a Foxg1 Prkdc Fgfr2 Pbx1 Acvr2a Ext1 Rpgrip1l Intu Lrp6 Ttc8 Acvr1 Ep300 Fgf1 Hipk1 Bicc1 Mef2c Tra2b Gas8 Zbtb16 Pkd2 Ttc21b Pgap1 Mid1 Nrp2 Rbpj Arl6 Disp1 Cxxc4 Tulp3 Atm Crkl Axin1 Ccdc39 Tgfbr1 Trp63 Bbs4 Rttn Ofd1 Ski Yy1 Ring1 Ift57 Poglut1 Tdrd…
GOMF_GLYCOLIPID_BINDING	0.00561564	0.0649211	0.407018	-0.731812	-1.79057	18	5	Thy1 Psap Manf Gpaa1 Ppt1
GOBP_ENDOPLASMIC_RETICULUM_TO_GOLGI_VESICLE_MEDIATED_TRANSPORT	0.00566114	0.0652668	0.407018	-0.468213	-1.5935	112	29	Tmed9 Tmed2 Sorl1 Sar1b Yipf4 Mia3 Ier3ip1 Tmed4 Bcap29 Cope Yipf5 Mia2 Tmed7 Preb Bcap31 Rab2a Ergic3 Hyou1 Kdelr1 Lman2l Tmed10 Uso1 Tmed3 Trappc5 Tex261 Yif1b Scap Lman2 Trappc11
GOBP_REGULATION_OF_RAS_PROTEIN_SIGNAL_TRANSDUCTION	0.00569551	0.0654827	0.407018	0.443297	1.49898	139	40	Nrg1 Scai Rasa1 Rit2 Dennd1a Arhgef28 Arfgef3 Cyth3 Arhgap44 Iqsec2 Arhgap35 Dennd4a Ripor2 Ogt Robo1 Nf1 Arfgef1 Psd3 Cbl Ralgps1 Nrp1 Dennd4c Fgf10 Fbxo8 Mapkap1 Dlc1 Gbf1 Adra1a Crk Stk19 Bcl6 Abl1 Cul3 Pik3cb Ophn1 Tgfb2 Prag1 Ppp2cb Ephb2 Arfgef2
GOMF_ION_TRANSMEMBRANE_TRANSPORTER_ACTIVITY	0.00582067	0.0667384	0.407018	-0.31818	-1.28316	498	109	Atp6v0c Atp1b1 Atp1a1 Scn1b Slc12a5 Slc17a7 Atp6v0b Atp2b2 Atp1a3 Cox4i1 Atp2a2 Atp2b1 Gabra1 Tmem63b Ttyh1 Clcn4 Scn2b Slc25a4 Slc8a2 Atp6v0e2 Scn3b Kcnk1 Slc30a6 Atp5a1 Tmco1 Kcnc3 Kcnq2 Slc39a10 Slc24a5 mt-Co2 Atp6v0a1 Cyc1 Cacna1a Kcnab2 Tmem38a Atp2b3 Atp13a2 Abcc8 Kcnab1 Atp2c1 Atp13a1 Kcnk2 Ttyh3 Cox8a Kcnip2 Ano8 mt-Co3 Grin2b Atp5c1 Slc25a14 Slc3a2 Vdac3 mt-Co1 Slc30a3 Slc39a7 Atp6v0d1 m…
GOBP_CELLULAR_RESPONSE_TO_XENOBIOTIC_STIMULUS	0.0058552	0.0669509	0.407018	-0.500139	-1.58513	70	8	Hspa5 Prnp Cyp46a1 Nceh1 Por Rb1 Uchl1 Guk1
GOMF_PROTEIN_DEMETHYLASE_ACTIVITY	0.00591703	0.0674735	0.407018	0.639477	1.6814	28	12	Uty Kdm3b Kdm7a Jarid2 Kdm2b Jmjd1c Kdm5a Kdm4c Kdm5b Kdm2a Kdm6a Kdm3a
GOCC_APICAL_PLASMA_MEMBRANE	0.00596154	0.0677964	0.407018	-0.411468	-1.47869	158	28	Atp1b1 Thy1 Atp1a1 Atp6ap2 Ctsb Ctsl Atp2b2 Hsp90ab1 Atp2b1 Tmem30a Kcnk1 Atp1b2 Gnas Kcnk2 Slc3a2 Atp6v0d1 C2cd2l Cd34 Mtcl1 Atp6v1e1 Slc1a1 Slc7a1 Car4 Mtdh Slc16a1 Sptbn2 Clcn3 Kl
GOBP_INORGANIC_ION_IMPORT_ACROSS_PLASMA_MEMBRANE	0.00605122	0.0686297	0.407018	-0.521066	-1.59093	56	8	Prnp Atp1b1 Atp1a1 Slc12a5 Atp1a3 Slc8a2 Atp1b2 Slc39a10
GOBP_CYTOKINE_PRODUCTION	0.00609518	0.0689415	0.407018	-0.355177	-1.36928	334	40	Prnp C1qtnf4 Atp6ap2 Selenok Cx3cl1 Ndfip1 Selenos Tmsb4x Syt11 Cd81 Hsp90ab1 Sirpa Atp2b1 Sorl1 Hsp90aa1 Setd4 Clu Dhx36 Cd47 Ptprs Glmn App Xbp1 Scamp5 Abcc8 Akap8 Phb Polr3a Dhx33 Ddx1 Pld3 Cuedc2 Cyld Cd34 Traip Nptn Gapdh Tmed10 Arhgef2 Lpl
GOMF_CARBOXYLIC_ESTER_HYDROLASE_ACTIVITY	0.00617256	0.069613	0.407018	-0.479033	-1.56932	85	15	Gde1 Abhd12 Enpp2 Nceh1 Dagla Abhd16a Faah Car2 Gdpd1 Mgll Apmap Lars Aarsd1 Lpl Pla2g12a
GOCC_ENDOPLASMIC_RETICULUM_QUALITY_CONTROL_COMPARTMENT	0.00618783	0.069613	0.407018	-0.702989	-1.80096	21	7	Calr Canx Erlec1 Derl1 Amfr Herpud1 Syvn1
GOBP_PROTEIN_DEMETHYLATION	0.00621333	0.0696361	0.407018	0.614413	1.65724	32	13	Uty Kdm3b Kdm7a Jarid2 Kdm2b Jmjd1c Kdm5a Kdm4c Kdm5b Kdm2a Ppme1 Kdm6a Kdm3a
GOBP_MYELOID_LEUKOCYTE_MIGRATION	0.00622315	0.0696361	0.407018	-0.4967	-1.60274	76	11	Bsg Cx3cl1 Scg2 Ppia Cd81 Ppib Sirpa Cd47 Chga Rps19 Lgmn
GOBP_LIPID_DROPLET_ORGANIZATION	0.00626537	0.0699215	0.407018	-0.727199	-1.77928	18	10	Ppia Faf2 Rab3gap1 Cds2 Cds1 Bscl2 Aup1 Ppid Sqle Ddhd2
GOBP_PROCESS_UTILIZING_AUTOPHAGIC_MECHANISM	0.00629116	0.0700226	0.407018	-0.329165	-1.30433	450	66	Atp6v0c Psap Atp6v0b Syt11 Calm1 Fyco1 Tmbim6 Atp2a2 Plk2 Hsp90aa1 Clu Vmp1 Slc25a4 Tmem59 Rab24 Adprh Atp6v0e2 Tmem208 Ddrgk1 Hspa8 Xbp1 Tex264 Atg9a Cisd1 Camkk2 Atp6v0a1 Atp13a2 Gramd1a Tecpr1 Trim17 Pgam5 Ormdl3 Ei24 Soga3 Uchl1 Gabarapl2 Stub1 Rab3gap1 Map1lc3b Vps13c Atp6v0d1 Uvrag Itpr1 Ctsa Mtcl1 Vps37d Vdac1 Srebf2 Atp6v1e1 Supt20 Tmem41b Eif4g2 Ift20 Atp6v0a2 Snx14 Gapdh Snrnp70 Slc25a5…
GOBP_POSITIVE_REGULATION_OF_MONONUCLEAR_CELL_MIGRATION	0.00634488	0.0704332	0.407018	-0.637708	-1.70422	29	5	Calr Selenok Cd47 App Lgmn
GOBP_RESPIRATORY_BURST	0.00641883	0.0710656	0.407018	-0.740484	-1.76739	16	4	Selenok Pgam1 Rps19 Grn
GOMF_MOLECULAR_FUNCTION_ACTIVATOR_ACTIVITY	0.00643887	0.0710994	0.407018	-0.635865	-1.6993	29	9	Atp1b1 Dnaja2 Atp1b2 Dnaja1 Ahsa1 Tor1aip2 Rab3a Dnajc2 Dnajc15
GOBP_REGULATION_OF_NON_CANONICAL_WNT_SIGNALING_PATHWAY	0.00650238	0.0714408	0.407018	0.727068	1.68953	16	7	Tiam1 Znrf3 Rspo3 Mllt3 Ankrd6 Abl1 Ift80
GOBP_REGULATION_OF_HEART_CONTRACTION	0.00651452	0.0714408	0.407018	-0.461016	-1.56365	105	20	Atp1b1 Atp1a1 Scn1b Atp2b2 Calm1 Gaa Atp1a3 Atp2a2 Atp2b1 Scn2b Chga Slc8a2 Scn3b Atp1b2 Glrx3 Calm3 Tmem38a Atp2b3 Flna Kcnip2
GOBP_REGULATION_OF_LEUKOCYTE_MIGRATION	0.006521	0.0714408	0.407018	-0.476783	-1.57361	87	11	Calr Thy1 Selenok Cx3cl1 Cd81 Wasl Cd47 Mia3 App Lgmn Ptn
GOBP_AMYLOID_PRECURSOR_PROTEIN_CATABOLIC_PROCESS	0.00654382	0.0715037	0.407018	-0.558102	-1.65965	50	13	Prnp Rtn1 Sorl1 Rtn4 Clu Psenen Abca2 Efna3 Ntrk2 Tmed10 Aph1b Epha4 Bace1
GOBP_REGULATION_OF_CELLULAR_RESPONSE_TO_STRESS	0.00661382	0.0720803	0.407018	-0.31634	-1.27855	493	105	Hspa5 Grina Thy1 Wfs1 Emc10 Erp29 Arl6ip5 Selenos Ppia Tmed2 Tmbim6 Sirpa Manf Plk2 Clu Usp19 Ddrgk1 Ptprs App Xbp1 Klk8 Sirt7 Dnaja1 Ptpn1 Hnrnpk Ypel3 Thoc1 Bcap31 Map2k2 Stk25 Kcnk2 Flna Hyou1 Tmem259 Tpt1 Ptn Actl6a Amfr Bax Herpud1 Atf6b Vps13c Cyld Slc38a2 Cd34 Grn Syvn1 Tmem33 Bag6 Mapk8ip1 Epha4 Arhgef2 P4hb Pnkp Fus Dnajb9 Sgta Morf4l1 Ppp1r10 Insig2 Dnajc2 Ncoa7 Npm1 Otub2 B2m Tnfrsf19 …
GOBP_NEGATIVE_REGULATION_OF_CYTOSKELETON_ORGANIZATION	0.00669813	0.0728095	0.407018	0.450708	1.49226	117	36	Tmeff2 Slit2 Add3 Taok1 Map2 Sptan1 Schip1 Clasp2 Clasp1 Fgf13 Coro2b Ssh2 Snca Sptbn1 Arfgef1 Nav3 Map1b Apc Tjp1 Dyrk1a Camsap1 Tbcd Ctnna2 Shank3 Dlc1 Bmerb1 Pik3ca Prkn Capza1 Add1 Trim37 Plekhh2 Pik3r1 Mid1 Carmil1 Tmod2
GOBP_TELOMERASE_RNA_LOCALIZATION	0.00672946	0.0729606	0.407018	-0.725434	-1.75616	17	10	Cct6a Cct5 Cct7 Cct8 Cct2 Cct3 Dkc1 Exosc10 Ruvbl1 Tcp1
GOBP_CELL_FATE_COMMITMENT	0.00677213	0.0731738	0.407018	0.476129	1.55441	101	21	Sox5 Nrg1 Tox Tenm4 Satb2 Rab10 Lmo4 Mitf Fgf13 Gap43 Dock7 Apc Ar Nrp1 Mga Fgf10 Cdc73 Foxg1 Prkdc Fgfr2 Ext1
GOCC_APICAL_PART_OF_CELL	0.00680125	0.0731738	0.407018	-0.386003	-1.42349	200	36	Atp1b1 Thy1 Atp1a1 Atp6ap2 Ctsb Ctsl Atp2b2 Hsp90ab1 Atp2b1 Tmem30a Actg1 Kcnk1 App Atp1b2 Gnas Car2 Lgmn Kcnk2 Slc3a2 Myl12b Atp6v0d1 C2cd2l Cd34 Mtcl1 Atp6v1e1 Slc1a1 Slc7a1 Car4 Mtdh Slc16a1 Atp6v1c1 Sptbn2 Clcn3 Epb41l4b Kl Nin
GOBP_CELL_SUBSTRATE_ADHESION	0.00680158	0.0731738	0.407018	0.399306	1.42113	212	64	Tmeff2 Ntng1 Ptprk Limch1 Itga8 Edil3 Fmn1 Rasa1 Itgbl1 Sorbs1 Tiam1 Ppfia2 Cask Atrnl1 Lims1 Trpm7 Ntng2 Prkcz Tsc1 Bcas3 Megf9 Fer Clasp2 Clasp1 Sgce Gsk3b Pip5k1a Coro2b Ptprj Nf1 Srgap2 Epha3 Rock2 Nrp1 Eda Gcnt2 Tbcd Itgav Spock1 Dlc1 Mkln1 Actn2 Actn1 Vcl Wdpcp Jam3 Crk Rsu1 Rreb1 Bcl6 Peak1 Abl1 St6gal1 Itga11 Pik3cb Coro1c Dusp22 Pkd1 Angpt2 Abi3bp Nexmif Pik3r1 Nf2 Carmil1
GOCC_GOLGI_CISTERNA_MEMBRANE	0.00684963	0.0735018	0.407018	-0.534725	-1.64517	60	19	Nsg1 Tmed2 Sar1b Nsg2 Psenen Galnt1 Chpf Bcap31 Atp2c1 Sort1 Rab21 Asap2 Gpr89 Tmem115 Tmed3 Cant1 Aph1a Zdhhc14 Mob4
GOCC_NEURON_TO_NEURON_SYNAPSE	0.00688022	0.0736413	0.407018	0.370877	1.37176	322	92	Pde4b Lin7a Cadm1 Grik4 Grip1 Grik2 Grm3 Syndig1 Cacna1c Itga8 Dtnb Kcnd3 Abi1 Dlg1 Shisa9 Grid2 Add3 Kcnh1 Grin3a Neto1 Grm7 Pclo Arhgef9 Stxbp5 Lrrc4c Cpeb4 Pcbp2 Pak3 Grm1 Dnajc6 Adcy8 Arhgap32 Syn1 Dnm3 Arhgap44 Rgs7bp Prkcz Tsc1 Cpeb3 Mib1 Cacng7 Cnksr2 Syn2 Nck2 Bsn Dclk1 Rapgef4 Dcc Lrfn5 Adam22 Gap43 Srgap2 Nrcam Bmpr2 Sptbn1 Psd3 Ptprd Nlgn1 Map1b Cdh2 Tnik Nsf Cacng3 Ctnnd1 Hnrnpa3 Ppp1…
GOCC_GOLGI_STACK	0.00692399	0.0739207	0.407018	-0.464865	-1.56741	109	32	Nsg1 Tmed2 Golgb1 Sorl1 Sar1b Tmem59 Nsg2 Tmbim4 Psenen Galnt1 Chpf Stx16 Bcap31 Atp2c1 Rab34 Atl1 Sort1 Rab21 Asap2 Gpr89 Smpd3 Uso1 Tmem115 Tmed3 Cant1 Golga7 Aph1a Zdhhc14 Rab14 Mgat2 Mob4 Llgl1
GOBP_SKELETAL_SYSTEM_DEVELOPMENT	0.00695721	0.0739403	0.407018	0.382561	1.38221	261	62	Sox5 Wwox Mmp16 Rspo2 Abi1 Fmn1 Dlg1 Etl4 Pdgfc Xylt1 Pafah1b1 Ankrd11 Satb2 Zeb1 Csgalnact1 Cdh11 Pls3 Fbn1 Trps1 Ghr Arid5b Dym Bmpr2 Nsd2 Plekha1 Nfib Ash1l Mapk14 Fbn2 Foxn3 Atf2 Nipbl Fgfr2 Pbx1 Acvr2a Ank Flvcr1 Ext1 Rps6ka3 Setd2 Sox11 Mbtd1 Snx10 Creb3l2 Deaf1 Ep300 Med1 Trip11 Mex3c Mef2c Zbtb16 Mboat2 Pkd1 Bbx Tgfb2 Sp3 Kit Col5a2 Ift80 Epyc Ufd1 Tulp3
GOBP_STEROL_BIOSYNTHETIC_PROCESS	0.00696116	0.0739403	0.407018	-0.54547	-1.61867	49	21	Hmgcr Por Abca2 Plpp6 Ebp Fdps Msmo1 Insig2 Scap Sqle Cyp51 Hsd17b7 Erg28 Sc5d Nsdhl Lpcat3 Prkag2 Mbtps1 Dhcr24 Tm7sf2 Cyb5r1
GOBP_CELLULAR_RESPONSE_TO_INORGANIC_SUBSTANCE	0.00702214	0.0743991	0.407018	-0.422111	-1.49278	138	23	Hspa5 Calr Prnp Syt4 Syt11 Nptx1 Syt7 Hpca Cpne6 Nsmce3 Atp5a1 App Smpd1 Atp13a2 Lgmn Syt5 Jund Cacna1h Smpd3 Slc1a1 Mt3 Bace1 Dlg4
GOCC_RECYCLING_ENDOSOME_MEMBRANE	0.00709286	0.0747286	0.407018	-0.49172	-1.55844	70	18	Nsg1 Pdia3 Syt11 Sorl1 Clcn4 Atp9a Scamp5 Atg9a Rab11b Syt5 Lztr1 Scamp3 Lamp5 Slc1a1 Rap2b B2m Scamp1 H2-D1
GOCC_ENDOSOME_LUMEN	0.00710074	0.0747286	0.407018	-0.731879	-1.71551	15	5	Ctsb Ctsl Lrpap1 App Lgmn
GOBP_INFLAMMATORY_RESPONSE	0.00711773	0.0747286	0.407018	-0.348545	-1.32944	305	44	Cx3cl1 Scg2 Ndfip1 Selenos Tmsb4x Syt11 Cd81 Sirpa Chst1 Abhd12 Plk2 Setd4 Dagla Cd47 Camk2n1 Tyro3 App Rps19 Aimp1 Rb1 Mgll Fndc4 Pde2a Igfbp4 Ptn Pld3 Cuedc2 Cyld Grn Dhrs7b Lpl Psma1 Vamp2 Nfx1 C1qtnf12 Chst2 Itgb1 Kl Abcf1 Hnrnpa0 Hdac5 Gps2 Ccn3 Sharpin
GOBP_REGULATION_OF_ATP_DEPENDENT_ACTIVITY	0.00712564	0.0747286	0.407018	-0.526778	-1.59817	55	12	Atp1b1 Dnajb11 Vmp1 Atp1b2 Ahsa1 Gabarapl2 Tor1aip2 Tpm1 Vma21 Snrnp70 Pfn2 Pfn1
GOBP_RRNA_METABOLIC_PROCESS	0.00714252	0.0747286	0.407018	-0.375266	-1.41178	235	104	Rps27 Sirt7 Exosc1 Rps19 Rps8 Pdcd11 Rps7 Rpl35a Tbl3 Esf1 Nop56 Frg1 Ddx18 Ippk Rps28 Rpl27 Rps16 Rps21 Chd7 Nolc1 Rrp1 Rps24 Nsa2 Bud23 Rps17 Rpl10a Rps6 Rps25 Xrn2 Rpl26 Utp11 Gtf3c1 Eif4a3 Wbp11 Trmt112 Eri2 Pa2g4 Rrp7a Gtf2h5 Gtf3c3 Utp14a Rpl7a Rpp30 Nol11 Bop1 Exosc7 Ebna1bp2 Dkc1 Rpusd3 Mettl18 Nifk Rpl14 Utp3 Exosc10 Nol6 Bms1 Fbll1 Pelo Nop2 Trir Nop53 Ftsj3 Smarcb1 Ncl Exosc3 Nop14 Nvl…
GOMF_GTPASE_ACTIVATOR_ACTIVITY	0.00716997	0.0748288	0.407018	0.404965	1.42751	197	70	Arhgap21 Rasa1 Arhgap26 Rasal2 Stxbp5 Tbc1d5 Arhgap32 Arhgap44 Tbck Vav3 Evi5 Rabgap1l Stxbp5l Rapgef2 Plcb1 Arhgap35 Rabep1 Ralgapb Rabgap1 Myo9a Nf1 Tbc1d19 Srgap2 Arfgef1 Rgs7 Srgap3 Ocrl Arhgap15 Tbc1d24 Nrp1 Gnaq Fam13b Agfg2 Fam13a Ralgapa2 Tbcd Agfg1 Rap1gap2 Adap1 Dlc1 Sec23a Iqgap1 Rgs6 Garnl3 Gapvd1 Arhgap1 Sipa1l1 Prex2 Dock4 Agap1 Tbc1d14 Adgrb3 Ophn1 Ralgapa1 Rab3gap2 Tbc1d9 Bnip2 Ha…
GOMF_DISORDERED_DOMAIN_SPECIFIC_BINDING	0.00719355	0.0748881	0.407018	-0.659091	-1.72492	25	8	Calm1 Hsp90ab1 Hsp90aa1 Calm3 Rb1 Gapdh Calm2 Ap2m1
GOMF_ALDO_KETO_REDUCTASE_NADP_ACTIVITY	0.00734239	0.0762479	0.407018	-0.736953	-1.75896	16	4	Rdh14 Dhrs7 Kcnab2 Kcnab1
GOBP_REGULATION_OF_INTRACELLULAR_TRANSPORT	0.00737476	0.0763944	0.407018	-0.365169	-1.37838	250	41	Prnp Caly Cnih2 Cd81 Hsp90ab1 Sorl1 Reep5 Tmem30a Nmt1 Sar1b Lamp1 Hpca Ice1 Atp9a Sirt7 Erlec1 Ran Ptpn1 Yipf5 Rab11b Gdi1 Preb Bcap31 Map2k2 Atp13a2 Chrm1 Flna Os9 Ergic3 Abca2 B3gat3 Rab21 Mtcl1 Srebf2 Trim46 Slc1a1 Ifi27 Vamp2 Ube2j1 Nolc1 Reep2
GOBP_VENTRICULAR_SEPTUM_MORPHOGENESIS	0.00745597	0.0768813	0.407018	0.632539	1.64885	27	12	Slit2 Robo2 Robo1 Bmpr2 Nsd2 Fgfr2 Sox11 Acvr1 Tgfb2 Rbpj Tgfbr1 Rbm15
GOBP_CELLULAR_RESPONSE_TO_BIOTIC_STIMULUS	0.00745996	0.0768813	0.407018	-0.462802	-1.57508	112	11	Hspa5 Wfs1 Cx3cl1 Selenos Pabpn1 Sirpa Ccdc47 Prkca Tmco1 Xbp1 Akap8
GOBP_POSITIVE_REGULATION_OF_CELL_PROJECTION_ORGANIZATION	0.00747686	0.0768813	0.407018	0.37153	1.35033	272	83	Tenm1 Grip1 Cdkl5 Slit2 Tox Rit2 Dscam Zfp804a Arsb Tiam1 Fut9 Robo2 Pak3 Negr1 Prkd1 Cntn1 Plxna2 Dnm3 Shtn1 Pafah1b1 Mark2 Abi2 Tenm3 Caprin1 Bcas3 Elavl4 Ccdc88a Cobl Rapgef2 Arhgap35 Ripor2 Gsk3b Robo1 Atp8a2 Bmpr2 Ptprd Nlgn1 Map1b Apc Epha3 Plxnc1 Nrp1 Dpysl3 Atf1 Cep120 Fbxw8 Plppr5 Neurl1a Cyfip1 Brk1 Trpc5 Lrrc7 Pik3ca Fmr1 Ror1 Rreb1 Mapt Abl1 Il1rapl1 Rap1a Creb3l2 Ep300 Caprin2 Setx C…
GOCC_PEPTIDASE_COMPLEX	0.00761896	0.0781504	0.407018	-0.475865	-1.57739	91	30	Sec11c Spcs2 Spcs1 Psmc4 Spcs3 Psmc6 Psmd3 Sec11a Gpaa1 Psmb1 Psmd6 Supt20 Psma4 Psmd9 Psma1 Psmc2 Psma7 Psmf1 Taf6 Trrap Adrm1 Pigt Psma2 Psmb5 Psmb6 Psma3 Psmd12 Rad23a Tada3 Psmd5
GOBP_ESTABLISHMENT_OF_CELL_POLARITY	0.00779646	0.0796369	0.407018	0.473033	1.5443	101	40	Frmd4a Frmd4b Cyth3 Shtn1 Pafah1b1 Mark2 Rab10 Ust Prkcz Bcas3 Ripor2 Clasp1 Gsk3b Fgf13 Myo9a Dock7 Arfgef1 Map1b Rock2 Brsk1 Fgf10 Flot2 Gbf1 Sdccag8 Wdpcp Jam3 Crk Rictor Ttc8 Ophn1 Pkd1 Patj Cdc42 Fscn1 Crkl Kif26b Pard3b Arhgef11 Cyth1 Dctn1
GOBP_POSITIVE_REGULATION_OF_DEVELOPMENTAL_GROWTH	0.00780194	0.0796369	0.407018	0.451278	1.4705	103	31	Syt17 Cdkl5 Rims2 Rims1 Dscam Shtn1 Pafah1b1 Cacng7 Nedd4l Plcb1 Ghr Atp8a2 Bmpr2 Ybx3 Map1b Nrp1 Mapk14 Rps6kb1 Akap6 Nipbl Mtm1 Fgfr2 Cyfip1 Trpc5 Rnf157 Mapt Prkn Creb1 Mef2c Itsn2 Adnp
GOBP_NEGATIVE_REGULATION_OF_I_KAPPAB_KINASE_NF_KAPPAB_SIGNALING	0.0079042	0.0804844	0.38073	0.601971	1.62735	34	10	Ash1l Otud7b Rora Tle1 Ppm1b Hdac1 Zmynd11 Abl1 Otud7a Pycard
GOBP_POSITIVE_REGULATION_OF_FILOPODIUM_ASSEMBLY	0.0079621	0.0808772	0.38073	0.651983	1.65698	24	18	Tenm1 Dnm3 Bcas3 Ripor2 Nlgn1 Nrp1 Dpysl3 Plppr5 Neurl1a Fmr1 Dock11 Tenm2 Pik3r1 Palm Cdc42 Fscn1 Tgfbr1 Rala
GOBP_REGULATION_OF_AMYLOID_PRECURSOR_PROTEIN_CATABOLIC_PROCESS	0.00799623	0.0810271	0.38073	-0.584801	-1.6384	36	10	Prnp Rtn1 Sorl1 Rtn4 Clu Abca2 Efna3 Ntrk2 Tmed10 Epha4
GOBP_CELL_COMMUNICATION_BY_ELECTRICAL_COUPLING_INVOLVED_IN_CARDIAC_CONDUCTION	0.00802892	0.0811619	0.38073	-0.718281	-1.75746	18	6	Atp1b1 Atp1a1 Calm1 Atp1a3 Atp1b2 Calm3
GOMF_SIGNALING_RECEPTOR_COMPLEX_ADAPTOR_ACTIVITY	0.00812811	0.0817223	0.38073	0.570414	1.59757	42	16	Grip1 Gab2 Sorbs1 Nck2 Grb10 Shank3 Spag9 Crk Gnb1 Shank2 Magi2 Pik3r1 G3bp2 Rgs14 Axin1 Lrrk2
GOBP_FATTY_ACYL_COA_BIOSYNTHETIC_PROCESS	0.00813514	0.0817223	0.38073	-0.675258	-1.75893	22	6	Tecr Acsl3 Hsd17b12 Ppt1 Acsl5 Acsl4
GOBP_ENDOCYTOSIS	0.00814294	0.0817223	0.38073	-0.335934	-1.30792	373	70	Aplp1 Rnasek Caly Slc17a7 Syp Syt4 Ctsl Lrpap1 Syt11 Cd81 Sorl1 Arf1 Enpp2 Canx Wasl Clu Actg1 Sh3gl1 Mia3 Hpca Adgrb1 Ociad1 Ramp2 Ramp1 App Atp9a Smpd1 Ptpn1 Scamp5 Calm3 Dner Nlgn3 Hnrnpk Pdlim7 Tub Cap1 Nlgn2 Syt5 Rab34 Lrrtm1 Clta Lrp1 Abca2 Myh9 Sort1 Ankrd13b Rab4b Tor1a Surf4 Ppt1 Rab21 4932438A13Rik Cltb Rab5b M6pr Vamp2 Dlg4 Igf2r Clcn3 Smap1 Itgb1 B2m Dnm1l Vldlr Lrrtm2 Sh3bp1 Tex261 C…
GOBP_PLASMA_MEMBRANE_REPAIR	0.00821456	0.0822439	0.38073	-0.717178	-1.73617	17	6	Syt11 Syt7 Smpd1 Myh9 Rab3a Chmp2a
GOBP_IMPORT_INTO_CELL	0.00824733	0.0823749	0.38073	-0.431435	-1.50624	127	12	Prnp Atp1b1 Arl6ip1 Atp1a1 Slc12a5 Arl6ip5 Atp1a3 Syngr3 Acsl3 Slc8a2 Atp1b2 Slc39a10
GOBP_REGULATION_OF_CALCIUM_ION_TRANSPORT	0.0082828	0.0825322	0.38073	-0.41325	-1.46439	142	16	Prnp Atp1b1 Thy1 Wfs1 Cx3cl1 Saraf Calm1 Tmbim6 Atp2b1 Vmp1 Hpca Cbarp Calm3 Tmem38a Camk2a Bax
GOCC_CELL_LEADING_EDGE	0.0083251	0.0827566	0.38073	0.369669	1.36377	315	96	Unc5c Ptprk Cdkl5 Itga8 Sorbs2 Abi1 Rasa1 Shisa9 Arhgef26 Frmd4b Sntg1 Ablim1 Gabra2 Robo2 Sh3rf1 Gabra4 Gabra3 Gabrg3 Cyth3 Shtn1 Arhgap44 Pafah1b1 Trpm7 Prkcz Tsc1 Slc1a2 Wasf1 Abi2 Ldb2 Caprin1 Bcas3 Ccdc88a Kcnc2 Amph Cobl Raph1 Fer Lmo4 Ripor2 Clasp2 Itsn1 Fgd4 Sgce Pip5k1a Ptprj Tln2 Srgap2 Jcad Sptbn1 Psd3 Plekha1 Apc Myh10 Cdh2 Cd2ap Myo5a Cdc42bpa Ctnnd1 Dpysl3 Klhl2 Gabra5 Flot2 Mtm1 It…
GOBP_INTRACELLULAR_PROTEIN_TRANSMEMBRANE_TRANSPORT	0.00858584	0.0851463	0.38073	-0.549463	-1.63395	50	18	Hspa5 Tomm20 Sec62 Tomm40 Sec61a1 Tram1l1 Hspd1 Dnajc15 Romo1 Timm17a Timm44 Pex16 Timm50 Pex6 Pam16 Grpel1 Sec61b Dnajc19
GOBP_TRANSITION_METAL_ION_TRANSPORT	0.00861614	0.0852448	0.38073	-0.48442	-1.53531	70	15	Slc22a17 Ttyh1 Fth1 Slc30a6 Slc39a10 Rab11b Atp2c1 Atp13a1 Slc30a3 Slc39a7 Tmem165 Slc1a1 Mt3 B2m Pgrmc2
GOBP_PYRIMIDINE_RIBONUCLEOTIDE_METABOLIC_PROCESS	0.00866553	0.0855313	0.38073	0.655224	1.63048	23	8	Dpyd Ak5 Upp2 Nme7 Nme5 Ctps2 Uck2 Ak3
GOCC_EXTRINSIC_COMPONENT_OF_PLASMA_MEMBRANE	0.00873369	0.0859984	0.38073	0.45985	1.5155	112	42	Cdh18 Snap91 Snap25 Tiam1 Cdh10 Cyth3 Cdh12 Farp1 Cdh11 Cnksr2 Fer Cdh8 Esyt2 Gng12 Apc Cdh2 Gnal Gnaq Ctnnd1 Stac Ctnna2 Shank3 Iqgap1 Yes1 Cdh7 Fmr1 Gnb1 Aak1 Sytl2 Gna13 Usp50 Eea1 Picalm Rgs8 Gnai3 Gramd2 Crkl Snx18 Syap1 Cyth1 Scube1 Tnk2
GOCC_CELL_CORTEX	0.00875395	0.0859984	0.38073	0.390452	1.39075	216	59	Rims2 Rims1 Add3 Grm7 Pclo Fryl Prkd1 Arhgap32 Pafah1b1 Exoc4 Erc1 Prkcz Tsc1 Fnbp1 Cobl Erc2 Bsn Fer Sptan1 Clasp2 Clasp1 Snca Exoc6 Mical3 Dmd Fmn2 Sptbn1 Trpc4 Myh10 Cdh2 Ctnnd1 Stimate Pdzd4 Ppp1r9a Cttnbp2 Trak1 Flot2 Myrip Fgfr2 Dlc1 Iqgap1 Mkln1 Actn2 Actn1 Wdpcp Shroom4 Itch Myo1d Spire1 Unc13b Ric8b Fgf1 Capn2 Coro1c Lasp1 Pkd2 Plekhh2 Nf2 Exoc2
GOBP_ACIDIC_AMINO_ACID_TRANSPORT	0.00879351	0.0861847	0.38073	-0.535362	-1.56206	45	9	Arl6ip1 Gabbr1 Slc17a7 Arl6ip5 Syt4 Praf2 Rab3gap1 Ntrk2 Slc1a1
GOBP_MICROTUBULE_POLYMERIZATION_OR_DEPOLYMERIZATION	0.00884219	0.0864592	0.38073	0.466282	1.51785	99	42	Nckap5 Taok1 Ckap5 Map2 Clasp2 Clasp1 Fgf13 Snca Ccdc57 Nav3 Map1b Apc Spast Togaram1 Mecp2 Gas2l1 Dyrk1a Camsap1 Slain1 Tbcd Tubgcp5 Bmerb1 Mapt Gba2 Abl1 Zfp207 Clip1 Ranbp9 Cep192 Tubgcp4 Mid1 Camsap2 Slain2 Map1s Mapre3 Dctn1 Arl3 Cdk5rap2 Kif24 Arhgef7 Ttbk2 Arl2
GOBP_NEGATIVE_REGULATION_OF_PROTEIN_CONTAINING_COMPLEX_DISASSEMBLY	0.00909098	0.0886847	0.38073	0.521703	1.55706	60	23	Add3 Taok1 Sptan1 Clasp2 Clasp1 Fgf13 Sptbn1 Nav3 Map1b Apc Camsap1 Bmerb1 Pik3ca Capza1 Add1 Plekhh2 Rubcn Mid1 Scaf4 Carmil1 Tmod2 Camsap2 Scaf8
GOBP_JNK_CASCADE	0.00933279	0.090832	0.38073	0.455817	1.50061	108	42	Grik2 Magi3 Map2k4 Sh3rf1 Mapk8 Stk3 Pafah1b1 Taok1 Traf3 Sh3rf3 Plcb1 Sdcbp Mfhas1 Map3k7 Hipk2 Phlpp1 Tnik Map3k5 Hipk3 Mapk10 Ankrd6 Atf2 Zmynd11 Itch Pja2 Prkn Fktn Dusp22 Taok3 Hacd3 Mapk9 Cdc42 Crkl Axin1 Pycard Xiap Lrrk2 Ptger4 Map4k3 Hmgb1 Rb1cc1 Pdcd4
GOBP_NUCLEOSIDE_TRIPHOSPHATE_BIOSYNTHETIC_PROCESS	0.00942121	0.0914797	0.38073	-0.500395	-1.5642	64	17	Atp6v0c Tmsb4x Aldoa Atp5a1 Vps9d1 mt-Co2 Dguok Atp5c1 Atp5b mt-Atp6 Atp5g2 Atp5j Dnajc30 Atp5g3 Eno1 Pid1 Atp5j2
GOMF_LIGAND_GATED_CATION_CHANNEL_ACTIVITY	0.00946117	0.0914845	0.38073	0.518834	1.5221	55	16	Grik4 Grik2 Kcnj3 Chrna7 Kcnn2 Gria4 Grin3a Hcn1 Gria3 Asic2 Pex5l Gria2 Ryr2 Kcnj13 Pkd2 P2rx4
GOMF_COLLAGEN_BINDING	0.00946542	0.0914845	0.38073	-0.595458	-1.65358	33	7	Ctsb Ctsl Ppib Hsd17b12 Pdgfa Itgb1 Ddr1
GOBP_PEPTIDYL_ASPARAGINE_MODIFICATION	0.00948885	0.0914996	0.38073	-0.68733	-1.76084	21	9	Dad1 Rpn1 Ddost Ostc Rpn2 Stt3b Ube2j1 Tusc3 Alg5
GOBP_DEMETHYLATION	0.00969028	0.0932272	0.38073	0.53831	1.55353	50	18	Tox Fto Uty Kdm3b Tet3 Usp9x Kdm7a Jarid2 Kdm2b Jmjd1c Kdm5a Kdm4c Kdm5b Kdm2a Ppme1 Kdm6a Tet2 Kdm3a
GOMF_NUCLEOSIDE_MONOPHOSPHATE_KINASE_ACTIVITY	0.00985544	0.0945987	0.38073	0.693828	1.65747	19	9	Ak5 Magi3 Dlg1 Cask Dlg2 Ak3 Ak4 Ak9 Lrguk
GOBP_AMYLOID_BETA_METABOLIC_PROCESS	0.0098935	0.0946733	0.38073	-0.569247	-1.66812	46	12	Prnp Rtn1 Sorl1 Rtn4 Clu Psenen Abca2 Ntrk2 Tmed10 Aph1b Epha4 Bace1
GOBP_NEGATIVE_REGULATION_OF_LIPID_BIOSYNTHETIC_PROCESS	0.00991861	0.0946733	0.38073	-0.620108	-1.65719	29	9	Atp1a1 Dkk3 Ormdl3 Abca2 Pdgfa Insig2 Scap Fbxw7 Acadvl
GOCC_PROTEASOME_CORE_COMPLEX	0.00993109	0.0946733	0.38073	-0.724451	-1.72912	16	12	Psmb1 Psma4 Psma1 Psma7 Psmf1 Psma2 Psmb5 Psmb6 Psma3 Psmb4 Psmb10 Psmb3
GOBP_LAMELLIPODIUM_ASSEMBLY	0.00996241	0.0947561	0.38073	0.518097	1.51994	55	25	Slit2 Ablim1 Vav3 Abi2 Ccdc88a Nck2 Fer Srgap2 Cyfip1 Brk1 Vcl Pik3ca Pik3r1 Kit Carmil1 Cdc42 Fscn1 Nckap1 Mtor Whamm Nck1 Arhgef7 Arhgef6 Wasf2 Twf1
GOMF_HEAT_SHOCK_PROTEIN_BINDING	0.0100026	0.0947855	0.38073	-0.448529	-1.52129	105	33	Hspa5 Hsp90ab1 Dnaja2 Usp19 Csnk2a1 Hspa8 Dnaja1 Ahsa1 Hspa13 Bax Stub1 Ttc4 Cdc37l1 Mettl23 Bag6 Dnajb9 Dnajc2 Rnf207 Ptges3 Ppid Cdk5 Lman2 Mettl22 Hspa9 Dnajb12 Kpnb1 Dnajc8 Dnajb2 Ppp5c Rps3 Mettl18 Dnajb14 Pdxp
GOBP_CARDIAC_SEPTUM_MORPHOGENESIS	0.0100108	0.0947855	0.38073	0.584213	1.59823	36	15	Slit2 Robo2 Robo1 Bmpr2 Nsd2 Nrp1 Fgfr2 Sox11 Acvr1 Tgfb2 Nrp2 Rbpj Tgfbr1 Rbm15 Mdm2
GOMF_PHOSPHOLIPID_BINDING	0.0100369	0.0948184	0.38073	0.360909	1.33304	320	99	Syt17 Cpne7 Gab2 Snap91 Dennd1b Kcnh1 Dennd1a Arhgap26 Osbpl8 Pclo Tom1l2 Phf12 Clvs2 Arhgap32 Cyth3 Nisch Arhgap44 Zfyve28 Snx13 Bcas3 Ccdc88a Mctp1 Frmpd4 Amph Sbf2 Rapgef2 Plcb1 Arhgap35 Esyt2 Kif16b Ogt Gap43 Nf1 Sdcbp Snca Osbpl10 Sptbn1 Ankfy1 Fchsd2 Map1b Fcho2 Snx24 Pigk Snx7 Snx25 Cpne8 Gramd1b Pitpnm2 Mtm1 Adap1 Mapkap1 Opa1 Iqgap1 Gbf1 Actn2 Clvs1 Sestd1 Mapt Pik3c2a Snx29 Snx10 Unc13b…
GOBP_ORGANIC_HYDROXY_COMPOUND_METABOLIC_PROCESS	0.010074	0.0949545	0.38073	-0.347457	-1.32392	304	60	Ctsb Gde1 Dpm1 Hmgcr Dkk3 Cyp46a1 Por Rdh14 Ly6e App Osbpl6 Smpd1 Slc24a5 Ttr Gdpd1 Dhrs7 Lgmn Nfe2l1 Ebpl Ldha Idh3g Got1 Abca2 Ldhb Plpp6 Ebp Hagh Cacna1h Srebf2 Ippk Fdps Isyna1 Stard3 Slc1a1 Mt3 Msmo1 Insig2 Coq2 Osbpl9 Kl Vldlr Dgat2 Coq3 Plpp3 Scap Asah1 Qdpr Hprt Sqle Cyp51 Minpp1 Comt Acadvl Hsd17b7 Itpka Erg28 Bcl2 Pias4 Dgat1 Sptlc1
GOBP_NEURON_PROJECTION_REGENERATION	0.0101332	0.095088	0.38073	-0.56477	-1.61123	42	14	Thy1 Ptprs Omg Klk8 Cspg5 Flna Ptn Nefl Grn Epha4 Cers2 Rtn4r Mapk8ip3 Bcl2
GOBP_OUTFLOW_TRACT_MORPHOGENESIS	0.0101336	0.095088	0.38073	0.581511	1.60572	39	16	Robo2 Robo1 Bmpr2 Nrp1 Atf2 Nipbl Fgfr2 Sox11 Acvr1 Mef2c Sec24b Tgfb2 Nrp2 Rbpj Cdc42 Crkl
GOBP_G_PROTEIN_COUPLED_RECEPTOR_SIGNALING_PATHWAY	0.0101725	0.0952391	0.38073	-0.335568	-1.29757	345	42	Aplp1 Gabbr1 Psap Cx3cl1 Scg5 Syp Pcsk1n Calm1 Adgrb2 Sorl1 Aplp2 Nmt1 Penk Prkca Dagla Celsr2 Cpe Adgrl1 Tyro3 Adgrb1 Chga Ramp2 Ramp1 Gpr22 Tm2d1 Htr1f Gnas Car2 Calm3 Mgll Pde2a Chrm1 Tub Phb Kcnk2 Flna Gnb2 Gpr162 Gng3 Camk2a Gpr85 Sort1
GOBP_PURINE_CONTAINING_COMPOUND_BIOSYNTHETIC_PROCESS	0.0102875	0.0959976	0.38073	-0.412022	-1.46637	145	39	Atp6v0c Tecr Tmsb4x Aldoa Acsl3 Hpca Atp5a1 Vps9d1 mt-Co2 Dguok Atp5c1 Hsd17b12 Pdhb Guk1 Atp5b Ppt1 Ampd2 mt-Atp6 Atp5g2 Atp5j Acsl5 Hprt Acsl4 Dnajc30 Atp5g3 Eno1 Adcy3 Pid1 Atp5j2 Nme1 Adcy1 Elovl4 Dld Pdhx Prpsap1 Pank2 Atp5o Nme4 Slc35b2
GOBP_NEGATIVE_REGULATION_OF_HYDROLASE_ACTIVITY	0.0102994	0.0959976	0.38073	-0.392467	-1.42141	167	29	Prnp Arl6ip1 Ctsb Spink8 Pcsk1n Tmed2 Tmbim6 Sorl1 Cst3 Aplp2 Pebp1 Csnk2a1 Por App Bod1l Lrp1 Spock3 Camk2a Sort1 Spock2 Timp2 Gapdh Tmed10 Gpi1 Mt3 Rcc2 Pttg1 Psmf1 Tiprl
GOMF_GATED_CHANNEL_ACTIVITY	0.0103228	0.0960024	0.38073	0.404001	1.40776	187	55	Grik4 Grik2 Nalcn Kcnj3 Cacna1c Chrna7 Kcnd3 Kcnn2 Kcnt2 Gabrb1 Gria4 Grid2 Kcnh1 Grin3a Cacnb4 Snap25 Gabra2 Gabra4 Gabra3 Gabrg3 Cacna2d1 Cacng7 Hcn1 Gabrb2 Kcnc2 Scn3a Kcnk10 Cacna1d Gria3 Kcnk9 Scn1a Asic2 Ano6 Clcn2 Cacng3 Pex5l Gabra5 Gria2 Cacnb2 Ano3 Grid1 Itgav Kcnd2 Gabrb3 Cacna1b Kcna4 Kcnk12 Kcns3 Ryr2 Cnr1 Kcnmb4 Kcnb2 Kcnj13 Pkd2 P2rx4
GOBP_MICROTUBULE_BUNDLE_FORMATION	0.0104234	0.0967227	0.38073	0.488953	1.50665	74	20	Nckap5 Map2 Lrrc49 Clasp1 Ttc26 Map1b Spast Togaram1 Gas2l1 Cc2d2a Neurl1a Chp1 Armc2 Dcx Dnal1 Zfp207 Nav1 Spag6l Clip1 Gas8
GOBP_REGULATION_OF_T_CELL_RECEPTOR_SIGNALING_PATHWAY	0.0105682	0.097849	0.38073	-0.673346	-1.75327	23	3	Prnp Thy1 Cd81
GOCC_CENTROSOME	0.0106274	0.0981471	0.38073	0.335909	1.27894	498	144	Pde4b Ak5 Fbxl7 Cdkl5 Mtus2 Bicd1 Sorbs1 Nup93 Pafah1b1 Erc1 Cep170 Senp5 Mib1 Ccdc88a Ckap5 Ppp1r12a Rbm39 Nme7 Ift81 Mphosph9 Rab11fip3 Clasp1 Gsk3b Rabgap1 Slf1 Fnip2 Sclt1 Hook1 Mamld1 Pde4dip Ccdc57 Wapl Ercc6l2 Plekha7 Ttc26 Actr1b Apc Cntln Spast Cd2ap Hook2 Rock2 Hmbox1 Tnks Mecp2 Brsk1 Rpgr Naa40 Cdc27 Ift74 Nek1 Serinc5 Bicdl1 Dync1li1 Cep85l Cep120 Trip4 Tbcd Eya3 Rap1gap2 Wdr35 Tubgcp…
GOCC_MULTIVESICULAR_BODY	0.0106473	0.0981471	0.38073	-0.564033	-1.58572	37	10	Nsg1 Ctsl Sorl1 Lamp1 Nsg2 Ndfip2 Atp13a2 Tpt1 Bace1 Chmp2a
GOCC_CELL_CORTEX_REGION	0.0107124	0.0983317	0.38073	0.620689	1.64285	29	10	Rims2 Rims1 Pclo Erc1 Prkcz Erc2 Bsn Clasp2 Clasp1 Ctnnd1
GOBP_REGULATION_OF_DENDRITE_MORPHOGENESIS	0.0107143	0.0983317	0.38073	0.515988	1.51375	55	23	Hecw2 Hecw1 Cdkl5 Pak3 Pafah1b1 Caprin1 Nedd4l Rapgef2 Gsk3b Ptprd Tnik Fbxw8 Trpc5 Lzts1 Il1rapl1 Sipa1l1 Caprin2 Adgrb3 Eef2k Ywhah Bhlhb9 Nedd4 Ephb2
GOBP_MONONUCLEAR_CELL_MIGRATION	0.0107631	0.0985641	0.38073	-0.491836	-1.58183	74	10	Calr Selenok Cx3cl1 Sirpa Wasl Cd47 Mia3 App Rps19 Lgmn
GOBP_PYRIMIDINE_CONTAINING_COMPOUND_METABOLIC_PROCESS	0.0108214	0.0988809	0.38073	0.524709	1.54489	56	16	Dpyd Ak5 Upp2 Tet3 Nme7 Mapk1 Dpysl3 Tpk1 Tet2 Nme5 Crmp1 Ctps2 Uck2 Ak3 Mtor Aldh6a1
GOCC_ENDOLYSOSOME	0.0108632	0.0990469	0.38073	-0.699721	-1.72693	19	8	Ctsb Ctsl Smpd1 Lgmn Clta Ap2a1 Abcb6 Ap2m1
GOMF_CYTOKINE_ACTIVITY	0.0109136	0.0992903	0.38073	-0.540614	-1.60764	50	7	C1qtnf4 Cx3cl1 Scg2 Aimp1 Fam3c Grn Gpi1
GOBP_POSITIVE_REGULATION_OF_CALCIUM_ION_TRANSPORT	0.0110521	0.100332	0.38073	-0.51221	-1.60647	65	10	Atp1b1 Thy1 Wfs1 Cx3cl1 Calm1 Atp2b1 Vmp1 Calm3 Camk2a Bax
GOBP_PHOSPHATIDYLINOSITOL_METABOLIC_PROCESS	0.011273	0.101934	0.38073	0.418857	1.41405	134	49	Efr3a Ip6k1 Lpgat1 Efr3b Ttc7b Plcb1 Pip5k1b Fam126a Inpp4b Pip5k1a Pik3r3 Mtmr3 Ocrl Mtmr1 Socs6 Pigk Synj1 Fam126b Pitpnm2 Mtm1 Pi4kb Pi4ka Pik3ca Pik3c2a Inpp5b Htr2c Inpp4a Pip4p2 Pik3cb Ip6k2 Pik3c3 Pgap1 Htr2b Pik3r1 Smg1 Ipmk Pign Sh3yl1 Socs2 Atm Mtmr4 Pigu Piga Pigl Lclat1 Mtmr2 Pikfyve Mtmr14 Pik3c2b
GOBP_FC_RECEPTOR_SIGNALING_PATHWAY	0.0112839	0.101934	0.38073	0.582605	1.5734	33	14	Map2k4 Mapk8 Vav3 Fer Ptprj Map3k7 Mapk10 Nr4a3 Yes1 Abl1 Appl1 Mapk9 Kit Prkce
GOCC_DENDRITE_MEMBRANE	0.0113033	0.101934	0.38073	-0.586103	-1.6276	33	10	Thy1 Atp6ap2 Slc12a5 Atp2b2 Atp2b1 Gabra1 Shisa7 Dagla Hpca Kcnc3
GOBP_MULTI_MULTICELLULAR_ORGANISM_PROCESS	0.0113318	0.101934	0.38073	-0.452884	-1.51835	99	19	Bsg Calr Ctsb Tmed2 Vmp1 H3f3b Acvr1b H3f3a Abcc8 Ptn Tro Slc38a2 Rpl29 Dazap1 Junb Cd38 Reck Acsl4 Ddr1
GOBP_SENSORY_ORGAN_DEVELOPMENT	0.0113504	0.101934	0.38073	0.36916	1.35459	291	72	Sdk1 Lin7a Cacna1c Itga8 Pcdh15 Dlg1 Dscam Celf4 Tent2 Thrb Pafah1b1 Zeb1 Dzank1 Abi2 Tenm3 Hcn1 Ttc39c Fbn1 Gabrb2 Arhgap35 Megf11 Mitf Meis2 Mapk1 Atp8a2 Nf1 Bmpr2 Slc4a7 Hipk2 Atf6 Clcn2 Kdm2b Nrp1 Pbx3 Fgf10 Fbn2 Sdk2 Gabra5 Spred2 Cc2d2a Foxg1 Nipbl Fgfr2 Pbx1 Kdm5b Dcx Wdpcp Ttll5 Hdac1 Rpgrip1l Ccm2 Intu Plppr4 Ror1 Sox11 Ttc8 Spred1 Inhba Med1 Trip11 Hipk1 Nectin3 Pbx4 Pknox1 Gnb1 Sec24b …
GOBP_RESPONSE_TO_MANGANESE_ION	0.0114733	0.102817	0.38073	-0.696973	-1.68726	17	4	Hspa5 App Atp13a2 Bace1
GOBP_REGULATION_OF_CELLULAR_PH	0.0115769	0.103303	0.38073	-0.495187	-1.52985	63	20	Rnasek Atp6ap2 Slc12a5 Atp6ap1 Atp6v0e2 Car2 Atp6v0a1 Atp6v0d1 Atp5b Slc4a8 Ppt1 Grn Gpr89 Atp6v0a2 Tmem165 Clcn3 Tmem199 Tm9sf4 Tmem9 Cln5
GOMF_ATPASE_BINDING	0.0115769	0.103303	0.38073	-0.471636	-1.50579	71	15	Atp1b1 Wfs1 Selenos Atp1b2 Atp6v0a1 Derl1 Gabarapl2 Tor1aip2 Sdf2l1 Rab3a Atp6v1e1 Syvn1 Atp6v0a2 Clpp Ptpn3
GOBP_REGULATION_OF_BLOOD_CIRCULATION	0.0116624	0.103845	0.38073	-0.433228	-1.51268	125	21	Atp1b1 Atp1a1 Scn1b Atp2b2 Calm1 Gaa Atp1a3 Atp2a2 Atp2b1 Scn2b Chga Slc8a2 Scn3b Atp1b2 Glrx3 Faah Calm3 Tmem38a Atp2b3 Flna Kcnip2
GOMF_NUCLEAR_RECEPTOR_ACTIVITY	0.0117629	0.104429	0.38073	0.588374	1.59059	34	9	Nr6a1 Thrb Esrrg Nr2c2 Nr3c1 Pgr Ar Rora Nr4a3
GOBP_ANTIGEN_PROCESSING_AND_PRESENTATION	0.0117779	0.104429	0.38073	-0.562644	-1.64877	46	12	Calr Pdia3 Ctsl Sar1b Ctsd Lgmn Rab34 Ctsf Rab5b H2-DMa B2m H2-D1
GOCC_CELL_BODY_MEMBRANE	0.0118464	0.104814	0.38073	-0.637222	-1.66768	25	9	Thy1 Atp2b2 Atp1a3 Atp2b1 Hpca Kcnc3 Atp1b2 Slc4a8 Unc5a
GOBP_REGULATION_OF_ANTIGEN_RECEPTOR_MEDIATED_SIGNALING_PATHWAY	0.0119061	0.10512	0.38073	-0.587179	-1.60957	32	4	Prnp Thy1 Cd81 Slc39a10
GOBP_REGULATION_OF_MITOTIC_CELL_CYCLE	0.0119731	0.105438	0.38073	0.369599	1.36267	314	90	Brinp3 Hecw2 Dlg1 Ambra1 Myo16 Tom1l2 Pafah1b1 Taok1 Babam2 Plcb1 Nsmce2 Meis2 Ints13 Sdcbp Ccdc57 Wac Usp47 Gigyf2 Apc Pkia Ankrd17 Ccnh Zwint Mecp2 Brsk1 Cdc27 Fgf10 Uimc1 Rps6kb1 Brd4 Dync1li1 Cdc73 Foxn3 Phip Atf2 Foxg1 Prkdc Cul4a Nabp1 Pbx1 Iqgap1 Mta3 Gbf1 Cul9 Klhl22 Bcl6 Abl1 Zfp207 Acvr1 Inhba Ints3 Appl1 Brcc3 Tipin Cul3 Ddx3x Kmt2e Pkd1 Rptor Pkd2 Taok3 Ywhae Ino80 Riok2 Tom1l1 Cdc42 …
GOBP_ERBB_SIGNALING_PATHWAY	0.0119925	0.105438	0.38073	0.496235	1.53758	77	34	Nrg1 Ptpn12 Zfyve28 Ccdc88a Nck2 Fer Braf Kif16b Mapk1 Ptprj Cbl Shc3 Reps2 Rps6ka5 Neurl1a Iqgap1 Cul5 Pik3ca Abl1 Pik3c2a Dgkd Rbpj Ptpn2 Pdpk1 Cnot9 Mvb12b Hap1 Ptprr Cblb Egf Snx6 Ptk2 Cpne3 Tsg101
GOBP_FILOPODIUM_ASSEMBLY	0.0120724	0.105918	0.38073	0.531876	1.52084	49	26	Tenm1 Dnm3 Arhgap44 Bcas3 Ripor2 Fgd4 Gap43 Srgap2 Nlgn1 Nrp1 Dpysl3 Plppr5 Neurl1a Fmr1 Spag6l Dock11 Tenm2 Pik3r1 Palm Cdc42 Fscn1 Ephb2 Fgd1 Fxr2 Tgfbr1 Rala
GOBP_DICARBOXYLIC_ACID_TRANSPORT	0.0121324	0.106222	0.38073	-0.501272	-1.52079	55	10	Arl6ip1 Gabbr1 Slc17a7 Arl6ip5 Syt4 Praf2 Slc25a14 Rab3gap1 Ntrk2 Slc1a1
GOBP_REGULATION_OF_HORMONE_METABOLIC_PROCESS	0.0122195	0.106761	0.38073	-0.7008	-1.71469	18	4	Atp1a1 Dkk3 Por Stub1
GOBP_CAMP_METABOLIC_PROCESS	0.0124473	0.108525	0.38073	0.701169	1.62935	16	6	Pde4b Adcy8 Pde8b Adcy9 Pde4d Adcy2
GOBP_REGULATION_OF_CELL_JUNCTION_ASSEMBLY	0.0125056	0.108788	0.38073	0.425566	1.43629	135	45	Lingo2 Limch1 Syndig1 Il1rap Gpc4 Fmn1 Gpc6 Grid2 Robo2 Negr1 Lims1 Ntng2 Tsc1 Farp1 Il1rapl2 Flrt2 Bcas3 Rapgef2 Setd5 Clasp2 Clasp1 Lrfn5 Ptprj Snca Asic2 Ptprd Nlgn1 Epha3 Rock2 Nrp1 Tjp1 Slit1 Dlc1 Vcl Wdpcp Peak1 Abl1 Il1rapl1 Rap1a Mef2c Coro1c Adgrb3 Dusp22 Eef2k Adnp
GOCC_PRESYNAPTIC_ACTIVE_ZONE_CYTOPLASMIC_COMPONENT	0.0125294	0.108788	0.38073	0.715591	1.64054	15	8	Rims2 Rims1 Pclo Erc1 Erc2 Bsn Ctnnd1 Unc13b
GOMF_CHEMOATTRACTANT_ACTIVITY	0.0125926	0.10911	0.38073	-0.706867	-1.65689	15	2	Cx3cl1 Scg2
GOCC_NEURON_PROJECTION_MEMBRANE	0.0127154	0.109396	0.38073	-0.523425	-1.54564	48	11	Thy1 Gabbr1 Atp6ap2 Slc12a5 Atp2b2 Atp2b1 Gabra1 Shisa7 Dagla Hpca Kcnc3
GOMF_PHOSPHOPROTEIN_PHOSPHATASE_ACTIVITY	0.0127156	0.109396	0.38073	0.420301	1.42137	137	43	Ptprk Ptprg Dlg1 Ptprt Ptpn12 Dnajc6 Ptpn4 Rngtt Ppm1h Camk2g Ptprj Ssh2 Ptprd Mtmr3 Ppm1l Ppp3cb Phlpp1 Ptpre Ptpn9 Mtmr1 Sbf1 Phlpp2 Eya3 Ppm1b Mtm1 Ppm1e Ptp4a2 Ppp6c Ppp1cb Ppm1d Dusp22 Styx Ptpn2 Ctdspl2 Ppp2cb Ptprq Mtmr4 Ppm1k Ppp2ca Lrrk2 Ptprr Lrrc39 Mtmr2
GOBP_CIRCADIAN_RHYTHM	0.0127351	0.109396	0.38073	0.419008	1.42228	143	46	Agrp Mapk8 Ncoa2 Npas2 Ogt Gsk3b Huwe1 Btrc Usp9x Nlgn1 Phlpp1 Rock2 Gnaq Pspc1 Dyrk1a Lgr4 Homer1 Rora Kdm5a Cry2 Mapk10 Prkdc Kcnd2 Hdac1 Kdm2a Fbxl17 Ep300 Setx Klf9 Ppp1cb Creb1 Tardbp Nr1d2 Mapk9 Ube3a Sfpq Usp7 Ppargc1a Hcrtr2 Sin3a 2510009E07Rik Mtor Prkaa2 Atg7 Relb Cipc
GOBP_POSITIVE_REGULATION_OF_TRANSCRIPTION_FROM_RNA_POLYMERASE_II_PROMOTER_IN_RESPONSE_TO_STRESS	0.0127524	0.109396	0.38073	-0.695263	-1.71593	19	5	Hspa5 Chd6 Atf6b Gcn1 Mt3
GOBP_CYCLIC_NUCLEOTIDE_METABOLIC_PROCESS	0.0127564	0.109396	0.38073	0.611788	1.59476	27	8	Pde4b Adcy8 Pde8b Gucy1a2 Adcy9 Pde4d Rora Adcy2
GOBP_NEGATIVE_REGULATION_OF_TRANSPORT	0.0128075	0.10961	0.38073	-0.358409	-1.35772	255	33	Gabbr1 Ndfip1 Erp29 Cnih2 Arl6ip5 Selenos Syt4 Lrpap1 Syt11 Calm1 Hmgcr Tmbim6 Sirpa Cd47 Chga App Atp9a Erlec1 Cbarp Scamp5 Calm3 Gdi1 Ndfip2 Abcc8 Kcnab1 Lrrtm1 Os9 Abca2 Ankrd13b Pfkl Vdac1 Srebf2 Jagn1
GOBP_METANEPHROS_DEVELOPMENT	0.0128973	0.110006	0.38073	0.542996	1.51019	40	14	Itga8 Fmn1 Robo2 Greb1l Fbn1 Fras1 Nf1 Lgr4 Fgf10 Nipbl Pkd1 Pkd2 Rdh10 Kif26b
GOBP_LEUKOCYTE_CHEMOTAXIS	0.0129063	0.110006	0.38073	-0.458046	-1.51177	87	10	Bsg Calr Cx3cl1 Scg2 Ppia Ppib Chga Rps19 Lgmn Ptn
GOBP_REGULATION_OF_PHAGOCYTOSIS	0.0129743	0.11036	0.38073	-0.545733	-1.53957	40	6	Calr Syt11 Sirpa Cd47 Syt7 Tub
GOBP_CELLULAR_RESPONSE_TO_ORGANIC_CYCLIC_COMPOUND	0.0130026	0.110377	0.38073	-0.325523	-1.26135	357	29	Hspa5 Hsp90b1 Calr Aplp1 Caly Atp1a1 Nsg1 Arl6ip5 Hsp90ab1 Atp1a3 Atp2b1 Clu Penk Nsg2 Ddrgk1 Atp5a1 Hspa8 App Htr1f Ufsp2 Gnas Ran Rwdd1 Tmem38a Gramd1a Pde2a Chrm1 Phb Flna
GOBP_UROGENITAL_SYSTEM_DEVELOPMENT	0.0132912	0.112598	0.38073	0.391052	1.38001	198	57	Kirrel3 Itga8 Slit2 Fmn1 Dlg1 Robo2 Tsc1 Greb1l Fbn1 Fras1 Arid5b Nf1 Nfia Cyp7b1 Ar Nrp1 Klhl3 Lgr4 Fgf10 Cc2d2a Nipbl Fgfr2 Pbx1 Iqgap1 Ext1 Wdpcp Rpgrip1l Sox11 Ttc8 Acvr1 Nup160 Fgf1 Bicc1 Mef2c Zbtb16 Prlr Pkd1 Angpt2 Pkd2 Tgfb2 Magi2 Ube3a Ephb2 Apaf1 Col4a1 Rdh10 Crkl Kif26b Pkd1l3 Mpv17 Mtss1 Tgfbr1 Trp63 Lrrk2 Fem1b Nup107 Cntrl
GOBP_RECEPTOR_MEDIATED_ENDOCYTOSIS	0.0133303	0.112702	0.38073	-0.376974	-1.3612	165	34	Rnasek Caly Ctsl Lrpap1 Cd81 Sorl1 Arf1 Canx Wasl Clu Hpca Ramp2 Ramp1 App Nlgn3 Hnrnpk Pdlim7 Cap1 Lrrtm1 Clta Lrp1 Abca2 Ankrd13b Ppt1 Rab21 Cltb M6pr Dlg4 Igf2r Smap1 Itgb1 B2m Vldlr Lrrtm2
GOMF_TRANSLATION_REPRESSOR_ACTIVITY	0.0133847	0.112934	0.38073	0.65698	1.60348	21	8	Celf1 Celf4 Cpeb4 Cpeb3 Cpeb2 Ireb2 Cpeb1 Fmr1
GOBP_REGULATION_OF_MICROTUBULE_POLYMERIZATION	0.0137036	0.115392	0.38073	0.525338	1.50215	49	25	Ckap5 Map2 Clasp1 Snca Nav3 Map1b Togaram1 Mecp2 Dyrk1a Camsap1 Slain1 Tbcd Mapt Gba2 Abl1 Clip1 Camsap2 Slain2 Mapre3 Dctn1 Arl3 Cdk5rap2 Arhgef7 Arl2 Met
GOBP_MATERNAL_PLACENTA_DEVELOPMENT	0.0138859	0.116692	0.38073	-0.690457	-1.70407	19	4	Bsg Ctsb Tmed2 Ptn
GOBP_PROTEIN_PALMITOYLATION	0.0141204	0.11829	0.38073	-0.608975	-1.61448	28	9	Selenok Zdhhc23 Porcn Zdhhc6 Golga7 Golga7b Zdhhc13 Zdhhc12 Zdhhc14
GOCC_MICROTUBULE_PLUS_END	0.0141488	0.11829	0.38073	0.676689	1.61653	19	12	Nckap5 Ckap5 Clasp1 Gas2l1 Slain1 Clip2 Clip4 Clip1 Slain2 Mapre3 Dctn1 Cdk5rap2
GOMF_TUBULIN_BINDING	0.0141609	0.11829	0.38073	0.364513	1.33754	291	89	Pde4b Unc5c Dync1i1 Mtus2 Fmn1 Pacrg Agbl4 Dnm3 Pafah1b1 Taok1 Reep1 Mast2 Jakmip2 Bcas3 Ccdc88a Ckap5 Polb Map2 Ttll11 Ift81 Clasp2 Kif16b Clasp1 Fgf13 Rabgap1 Hook1 Snca Katnbl1 Kif1b Nav3 Map1b Apc Spast Hook2 Togaram1 Brsk1 Gas2l1 Camsap1 Ift74 Vps41 Clip2 Eml1 Tbcd Tubgcp5 Eml5 Kif6 Chp1 Opa1 Dcx Setd2 Ttll5 Fmr1 Lzts1 Mapt Tbcel Dnal1 Zfp207 Prkn Ttll4 Clip4 Spag6l Appl1 Clip1 Gas2 Gas8 Jmy…
GOBP_ACTIVATION_OF_GTPASE_ACTIVITY	0.0143671	0.119529	0.38073	0.490178	1.51882	77	33	Arhgef26 Tiam1 Tbc1d5 Tbck Tsc1 Evi5 Rabgap1l Bcas3 Ralgapb Rabgap1 Pip5k1a Dock7 Ralgapa2 Rap1gap2 Crk Garnl3 Sipa1l1 Coro1c Tbc1d14 Ralgapa1 Tbc1d9 Abr Usp32 Crkl Evi5l Tbc1d12 Nedd9 Arhgef10 Arhgap24 Tbc1d9b Tbc1d22b Tbc1d22a Tiam2
GOBP_COPPER_ION_HOMEOSTASIS	0.014386	0.119529	0.38073	-0.708934	-1.69208	16	3	Prnp Arf1 App
GOBP_CELL_FATE_SPECIFICATION	0.0143949	0.119529	0.38073	0.608199	1.6098	29	7	Tenm4 Lmo4 Apc Ar Nrp1 Mga Rbpj
GOBP_POSITIVE_REGULATION_OF_LOCOMOTION	0.0144411	0.119676	0.38073	-0.337956	-1.28678	296	46	Hspa5 Calr Thy1 Selenok Emc10 Cx3cl1 Scg2 Tmsb4x Plk2 Enpp2 Rtn4 Actg1 Pgam1 Prkca Cd47 Mia3 Ddrgk1 Atp5a1 App Xbp1 Acvr1b Lgmn Sema6c Ptn Spock2 Atp5b Sema6b Grn Pdgfa Pfn1 Gpi1 Epha4 Maz Arhgef2 Fermt2 Nsmf Akap12 Itgb1 Epb41l4b Dnm1l Coro1a Sash1 Stx4a Plpp3 Creb3 Lamb1
GOCC_COATED_VESICLE	0.0146338	0.121032	0.38073	-0.376957	-1.38968	202	53	Slc17a7 Tmed9 Cnih2 Syt11 Tmed2 Sar1b Cpne6 Tgoln1 Hspa8 App Ier3ip1 Dvl1 Tmed4 Cope Cnih1 Yipf5 Tmed7 Bcap31 Ctsz Clta Ergic3 Sort1 Kdelr1 Astn2 Vma21 Rab3a Srebf2 Lman2l Tmed10 Cltb Uso1 M6pr Tmed3 Vamp2 Igf2r Hspd1 Mcfd2 B2m Tmem199 Tex261 Yif1b Scamp1 H2-D1 Ap2a1 Scap Lman2 Rab14 Ap2m1 Vps33b Ddhd2 Slc2a8 Fcho1 Ergic1
GOBP_CELLULAR_LIPID_CATABOLIC_PROCESS	0.0146969	0.121183	0.38073	-0.395859	-1.3986	140	30	Gde1 Abhd12 Sorl1 Enpp2 Dagla Abhd16a Smpd1 Faah Gdpd1 Mgll Plpp6 Ppt1 Neu1 Smpd3 Mt3 Lpl Crat Asah1 Abhd6 Mtln Hexa Fuca1 Mcee Acadvl Auh Cpt1c Ddhd2 Slc27a4 Etfb Ech1
GOBP_PEPTIDYL_SERINE_MODIFICATION	0.0147099	0.121183	0.38073	0.376843	1.34505	233	73	Tenm1 Sgk1 Galnt13 Smyd3 Plcl2 Prkd1 Mapk8 Akt3 Csnk1g1 Tlk2 Mark2 Fnip1 Prkcz Mark3 Mast2 Camk4 Nck2 Dclk1 Braf Gsk3b Mapk1 Camkv Fnip2 Dock7 Snca Pde4d Dmd Hipk2 Nsd1 Mast4 Rock2 Tnks Brsk1 Araf Mapk14 Dyrk1a Rps6kb1 Rps6ka5 Wnk1 Hipk3 Prkdc Mapkap1 Stk39 Rps6ka3 Pik3ca Tfrc Rictor Vrk2 Caprin2 Taf1 Ggnbp2 Hipk1 Pkd1 Rptor Mapk9 Smg1 Pdpk1 Nlk Tbk1 Atr Atm Cnot9 Prkce Axin1 Rps6kb2 Tgfbr1 Lrrk2…
GOCC_COATED_VESICLE_MEMBRANE	0.0147809	0.121448	0.38073	-0.446052	-1.51807	112	28	Slc17a7 Cnih2 Syt11 Tmed2 Sar1b Tgoln1 Hspa8 Cope Cnih1 Tmed7 Clta Kdelr1 Vma21 Rab3a Srebf2 Tmed10 Cltb Uso1 M6pr Tmed3 Vamp2 Igf2r Mcfd2 B2m Tmem199 H2-D1 Ap2a1 Scap
GOBP_INOSITOL_LIPID_MEDIATED_SIGNALING	0.0148002	0.121448	0.38073	0.451864	1.47597	100	37	Gab2 Kcnh1 Myo16 Plcl2 Pdgfc Plcb1 Pip5k1b Ogt Pip5k1a Nf1 Plekha1 Cbl Rps6kb1 Nyap2 Pitpnm2 Pi4kb Pi4ka Pik3ca Ror1 Pik3c2a Prex2 Pik3cb Pik3c3 Tgfb2 Htr2b Pik3r1 Ube3a Kit Jak2 Nedd4 Kbtbd2 Sema4d Insr Pik3c2b Flt3 Egf Dcn
GOBP_MESENCHYME_DEVELOPMENT	0.0150991	0.123659	0.38073	0.422022	1.43237	148	46	Nrg1 Tiam1 Robo2 Fam172a Lims1 Ldlrad4 Exoc4 Tasor Ddx5 Clasp2 Clasp1 Gsk3b Robo1 Mapk1 Sdcbp Bmpr2 Epha3 Cdh2 Rock2 Nrp1 Fgf10 Gcnt2 Spred2 Fgfr2 Usf3 Ext1 Sox11 Lrp6 Fbxl17 Spred1 Acvr1 Mef2c Coro1c Sema6a Pkd2 Tgfb2 Htr2b Nrp2 Rbpj Cdc42 Rdh10 Klhl12 Sema6d Otud5 Ppp2ca Tgfbr1
GOMF_PROTEIN_SERINE_THREONINE_TYROSINE_KINASE_ACTIVITY	0.0154653	0.126411	0.38073	0.355165	1.31044	321	101	Sgk1 Cdkl5 Map2k4 Cdk14 Pak3 Cask Prkd1 Mapk8 Akt3 Csnk1g1 Stk3 Tlk2 Taok1 Mark2 Trpm7 Prkcz Mark3 Mast2 Camk4 Map2k5 Fer Dclk1 Braf Gsk3b Trio Camk2g Mapk1 Map3k7 Hipk2 Epha3 Mast4 Rock2 Tnik Brsk1 Cdc42bpa Araf Mapk14 Dyrk1a Nek1 Rps6kb1 Cdk12 Rps6ka5 Wnk1 Cdk17 Map3k5 Hipk3 Mapk10 Clk4 Dcaf1 Prkdc Fgfr2 Nek9 Yes1 Stk39 Rps6ka3 Pik3ca Stk19 Nek4 Abl1 Nim1k Vrk2 Mapk4 Taf1 Hipk1 Rps6kc1 Taok3 Ma…
GOBP_NUCLEOSIDE_TRIPHOSPHATE_METABOLIC_PROCESS	0.0156552	0.127714	0.352488	-0.451781	-1.47547	82	18	Atp6v0c Tmsb4x Aldoa Atp5a1 Vps9d1 mt-Co2 Ran Dguok Atp5c1 Atp5b mt-Atp6 Atp5g2 Atp5j Dnajc30 Atp5g3 Eno1 Pid1 Atp5j2
GOBP_NEGATIVE_REGULATION_OF_SIGNALING_RECEPTOR_ACTIVITY	0.0157143	0.127946	0.352488	-0.6513	-1.69587	23	4	Ly6h Lrpap1 Dkk3 Ly6e
GOMF_EXOGENOUS_PROTEIN_BINDING	0.0157532	0.128014	0.352488	-0.559742	-1.56884	35	4	Bsg Cd81 Lamp1 Tyro3
GOCC_RUFFLE	0.0158284	0.128056	0.352488	0.435943	1.45492	124	43	Cdkl5 Rasa1 Arhgef26 Frmd4b Sntg1 Cyth3 Trpm7 Cobl Clasp2 Fgd4 Pip5k1a Ptprj Tln2 Jcad Psd3 Plekha1 Apc Cd2ap Myo5a Klhl2 Mtm1 Itgav Dlc1 Iqgap1 Mkln1 Cyfip1 Actn1 Abl1 Appl1 Clip1 Pacsin1 Coro1c Arf4 Nf2 Sh3yl1 Diaph1 Fscn1 Fgd1 Nckap1 Mtss1 Myo6 Them4 Eps8l1
GOBP_CELLULAR_RESPONSE_TO_NITROGEN_COMPOUND	0.0158403	0.128056	0.352488	-0.316126	-1.25067	432	64	Ly6h Hspa5 Hsp90b1 Prnp Aplp1 Caly Nsg1 Selenos Atp1a3 Atp2b1 Sorl1 Baiap2 Penk Srsf5 Por Nsg2 Nsmce3 Atp5a1 Ly6e App Xbp1 Htr1f Gnas Car2 Ptpn1 Ptpra Rb1 Leprotl1 Cacna1a Tmem38a Lgmn Pde2a Chrm1 Ncoa5 Flna Lars Lrp1 Got1 Camk2a Grb14 Rpl23 Gclc Ntrk2 Ubr2 Smpd3 Slc1a1 Epha4 Uso1 Gna11 Arhgef2 Mt3 Lpl Nsmf Bace1 Lamtor4 Vamp2 Lypd1 C1qtnf12 Drd5 Insig2 Lamtor2 Npm1 Kdm1a Kl
GOBP_CELLULAR_MODIFIED_AMINO_ACID_METABOLIC_PROCESS	0.0158582	0.128056	0.352488	-0.439181	-1.48081	109	26	Serinc1 Ctsb Ckb Arl6ip5 Abhd12 Por Ggt7 Abhd16a Pcyox1 Hagh Gclc Ptdss2 Slc1a1 Ckmt1 Slc6a8 Crat Gstm5 Mthfd2 Icmt Mthfs Glo1 Cpt1c Pla2g3 Eef1g Mthfr Serinc3
GOBP_REGULATION_OF_MITOTIC_CELL_CYCLE_PHASE_TRANSITION	0.0158808	0.128056	0.352488	0.398506	1.41289	208	63	Hecw2 Dlg1 Ambra1 Myo16 Taok1 Babam2 Plcb1 Nsmce2 Wac Usp47 Gigyf2 Apc Pkia Ankrd17 Ccnh Zwint Mecp2 Brsk1 Cdc27 Fgf10 Uimc1 Brd4 Dync1li1 Cdc73 Foxn3 Prkdc Cul4a Nabp1 Pbx1 Mta3 Klhl22 Zfp207 Acvr1 Inhba Ints3 Appl1 Brcc3 Cul3 Ddx3x Kmt2e Pkd1 Rptor Pkd2 Taok3 Ino80 Riok2 Atm Blm Senp2 Ecd Mrnip Ppp2ca Anln Sin3a Aven Rab11a Cdc23 Rint1 Mdm2 Rfwd3 Cradd Cul4b Cdk5rap2
GOBP_EMBRYONIC_APPENDAGE_MORPHOGENESIS	0.0159858	0.128655	0.352488	0.498302	1.50309	63	20	Cacna1c Rspo2 Fras1 Crebbp Fbn2 Nipbl Pbx1 Lmbr1 Flvcr1 Wdpcp Hdac1 Rpgrip1l Intu Med1 Zbtb16 Tgfb2 Tulp3 Rdh10 Fbxw4 Trp63
GOBP_REGULATION_OF_MICROTUBULE_BASED_MOVEMENT	0.0161278	0.129057	0.352488	-0.583981	-1.56504	30	4	Caly Cnih2 Lamp1 Pgam1
GOBP_REGULATION_OF_LYSOSOMAL_LUMEN_PH	0.0161371	0.129057	0.352488	-0.696108	-1.63167	15	8	Atp6ap2 Ppt1 Grn Tmem165 Tmem199 Tmem9 Cln5 Tmem106b
GOBP_POSITIVE_REGULATION_OF_PROTEIN_LOCALIZATION	0.0161558	0.129057	0.352488	-0.331945	-1.27016	324	73	Prnp Pgrmc1 Syt11 Ppia Cd81 Hsp90ab1 Clstn3 Sorl1 Tmem30a Rtn4 Nmt1 Sar1b Rer1 Acsl3 Hpca Ddrgk1 Ice1 Ier3ip1 Dvl1 Ran Bcap31 Gnl3 Atp13a2 Chrm1 Nlgn2 Atp2c1 Ormdl3 Flna Cct6a Ergic3 Lrp1 Cct5 Ric3 Mesd B3gat3 C2cd2l Mtcl1 Srebf2 Doc2b Nptn Tmed10 Psmd9 Fermt2 Apbb3 Cct7 Gnl3l Vamp2 Dlg4 C1qtnf12 Itgb1 Dnm1l Cct8 Ppid Cct2 Cdk5rap3 Stx4a Cdk5 Tm9sf4 Cd38 Mief1 Acsl4 Dzip1 Tm7sf3 Ripor1 Stac2 Fbxw…
GOBP_POSITIVE_REGULATION_OF_CALCIUM_ION_TRANSPORT_INTO_CYTOSOL	0.0161777	0.129057	0.352488	-0.602994	-1.59863	28	5	Thy1 Cx3cl1 Calm1 Calm3 Bax
GOBP_SEQUESTERING_OF_CALCIUM_ION	0.0162207	0.129057	0.352488	-0.458465	-1.49126	80	9	Hsp90b1 Calr Thy1 Cx3cl1 Calm1 Calm3 Tmem38a Bax Itpr1
GOBP_SPLEEN_DEVELOPMENT	0.0162509	0.129057	0.352488	0.671394	1.59383	18	8	Rc3h1 Polb Rc3h2 Jarid2 Fgf10 Pbx1 Flvcr1 Abl1
GOBP_MESENCHYMAL_CELL_DIFFERENTIATION	0.0162517	0.129057	0.352488	0.420692	1.41304	129	41	Nrg1 Tiam1 Fam172a Lims1 Ldlrad4 Tasor Ddx5 Clasp2 Clasp1 Gsk3b Mapk1 Sdcbp Epha3 Cdh2 Rock2 Nrp1 Fgf10 Gcnt2 Spred2 Fgfr2 Usf3 Ext1 Sox11 Lrp6 Fbxl17 Spred1 Acvr1 Mef2c Coro1c Sema6a Tgfb2 Htr2b Nrp2 Rbpj Cdc42 Rdh10 Klhl12 Sema6d Otud5 Ppp2ca Tgfbr1
GOBP_REGULATION_OF_SUPRAMOLECULAR_FIBER_ORGANIZATION	0.0163106	0.12928	0.352488	0.360579	1.30693	263	83	Tenm1 Tmeff2 Limch1 Chrna7 Slit2 Fmn1 Rasa1 Dlg1 Add3 Pak3 Taok1 Tsc1 Wasf1 Abi2 Ccdc88a Ckap5 Map2 Nck2 Fer Arhgap35 Sptan1 Clasp2 Clasp1 Fgf13 Coro2b Ssh2 Snca Sptbn1 Arfgef1 Nav3 Fchsd2 Map1b Apc Spast Rock2 Togaram1 Nrp1 Mecp2 Tjp1 Dyrk1a Camsap1 Slain1 Tbcd Ctnna2 Shank3 Dlc1 Bmerb1 Cyfip1 Actn2 Brk1 Ppm1e Pik3ca Mapt Gba2 Abl1 Rictor Ttc8 Prkn Clip1 Capza1 Add1 Alms1 Plekhh2 Pik3r1 Mid1 Nf2…
GOBP_REGULATION_OF_CANONICAL_WNT_SIGNALING_PATHWAY	0.0163812	0.129594	0.352488	0.403967	1.38817	165	46	Gpc5 Hecw1 Rspo2 Cdk14 Csnk1g1 Stk3 Tbl1xr1 Rnf146 Znrf3 Gsk3b Btrc Usp47 Rspo3 Apc Cdh2 Tnks Gnaq Ctnnd1 Chd8 Mapk14 Lgr4 Tbl1x Fgf10 Eda Wnk1 Tle1 Mllt3 Ankrd6 Ppm1b Wls Ccny Fgfr2 Ubr5 Hdac1 Tnks2 Ctnnd2 Prkn Caprin2 Smurf2 Bicc1 Ddx3x Rbms3 Invs Zeb2 Ttc21b Rbpj
GOBP_REGULATION_OF_ACTIN_FILAMENT_BASED_PROCESS	0.0164342	0.129768	0.352488	0.368167	1.32795	254	54	Pde4b Tenm1 Tmeff2 Limch1 Cacna1c Slit2 Fmn1 Rasa1 Dlg1 Add3 Pam Pak3 Arhgap44 Taok1 Tsc1 Wasf1 Abi2 Bcas3 Ccdc88a Nck2 Fer Arhgap35 Sptan1 Clasp2 Clasp1 Fgf13 Coro2b Ssh2 Pde4d Sptbn1 Arfgef1 Fchsd2 Epha3 Cd2ap Rock2 Nrp1 Tjp1 Ctnna2 Ank2 Shank3 Dlc1 Iqgap1 Cyfip1 Actn2 Brk1 Jam3 Ppm1e Pik3ca Crk Gba2 Abl1 Rictor Ttc8 Prkn
GOBP_SYNAPTIC_MEMBRANE_ADHESION	0.016499	0.129961	0.352488	0.625333	1.59924	25	12	Ntng1 Il1rap Gpc4 Gpc6 Lrrc4c Ntng2 Lrfn5 Ptprd Nlgn1 Mapk14 Pcdh17 Lrrc4
GOBP_GLIAL_CELL_PROLIFERATION	0.0165313	0.129961	0.352488	-0.649294	-1.6913	22	7	Cx3cl1 Clu Penk Chrm1 Abcc8 Hes1 Cers2
GOMF_ANTIOXIDANT_ACTIVITY	0.0165517	0.129961	0.352488	-0.508067	-1.48242	45	14	Selenos Selenof Prxl2a Selenot Selenow Mt3 Prdx2 Prdx5 Prdx3 Prdx1 Gpx4 Txndc17 Hba-a1 Txn1
GOCC_VOLTAGE_GATED_CALCIUM_CHANNEL_COMPLEX	0.0166368	0.130384	0.352488	0.597817	1.60875	31	10	Pde4b Cacna1c Cacnb4 Cacna2d1 Cacng7 Cacna1d Pde4d Cacng3 Cacnb2 Cacna1b
GOBP_CELLULAR_RESPONSE_TO_AMYLOID_BETA	0.0166968	0.13061	0.352488	-0.62046	-1.62381	25	8	Prnp Atp1a3 App Cacna1a Lgmn Lrp1 Epha4 Bace1
GOBP_REGULATION_OF_DEFENSE_RESPONSE	0.0170241	0.132921	0.352488	-0.346191	-1.32043	294	26	Selenok Cx3cl1 Ndfip1 Selenos Tmsb4x Syt11 Cd81 Hsp90ab1 Sirpa Abhd12 Plk2 Hsp90aa1 Setd4 Lamp1 Penk Dagla Cd47 Camk2n1 Tyro3 App Rps19 Ptpn1 Rb1 Mgll Fndc4 Pde2a
GOBP_NEGATIVE_REGULATION_OF_CALCIUM_ION_TRANSPORT_INTO_CYTOSOL	0.0170699	0.133031	0.352488	-0.689066	-1.61516	15	6	Calm1 Tmbim6 Calm3 Calm2 Bcl2 Fkbp1a
GOMF_DEMETHYLASE_ACTIVITY	0.017158	0.133469	0.352488	0.563969	1.54285	36	13	Fto Uty Kdm3b Kdm7a Jarid2 Kdm2b Jmjd1c Kdm5a Kdm4c Kdm5b Kdm2a Kdm6a Kdm3a
GOMF_ALPHA_ACTININ_BINDING	0.0172433	0.13383	0.352488	0.708487	1.62426	15	7	Cacna1c Kcnn2 Ptprt Magi1 Cacna1d Pkd2 Ldb3
GOBP_REGULATION_OF_SYNAPTIC_PLASTICITY	0.0172683	0.13383	0.352488	-0.38957	-1.39171	151	45	Prnp Nsg1 Cx3cl1 Syp Syt4 Vgf Plk2 Arf1 Cyp46a1 Shisa7 Prrt1 Baiap2 Syt7 Adgrb1 Slc8a2 App Dbn1 Ncdn Lgmn Lrrtm1 Grin2b Ptn Camk2a Rab3gap1 Calb1 Rab3a Ntrk2 Nptn Cntn4 Syngr1 Slc1a1 Epha4 Rasgrf1 Nsmf Vamp2 Dlg4 Drd5 Lrrtm2 Slc8a3 Stx4a Cdk5 Cd38 Ppfia3 Cntn2 Abhd6
GOBP_NUCLEOSIDE_PHOSPHATE_BIOSYNTHETIC_PROCESS	0.017339	0.134129	0.352488	-0.371416	-1.36736	185	29	Atp6v0c Tecr Tmsb4x Aldoa Naxd Acsl3 Hpca Atp5a1 Vps9d1 mt-Co2 Dguok Atp5c1 Hsd17b12 Pdhb Guk1 Atp5b Ppt1 Ampd2 mt-Atp6 Atp5g2 Atp5j Acsl5 Hprt Acsl4 Dnajc30 Atp5g3 Eno1 Adcy3 Pid1
GOBP_RESPONSE_TO_GROWTH_FACTOR	0.0174716	0.134687	0.352488	0.339245	1.27536	409	124	Sox5 Ptprk Wwox Itga8 Slit2 Fgf12 Ptpn12 Cask Prkd1 Lims1 Ldlrad4 Zeb1 Wasf1 Ddx5 Sh3gl2 Crim1 Map2k5 Flrt2 Adamts3 Elavl4 Fbn1 Kcnc2 Rapgef2 Fer Grb10 Kif16b Robo1 Meis2 Mapk1 Sdcbp Crebbp Nr3c1 Jcad Bmpr2 Map3k7 Hipk2 Usp9x Fstl1 Map1b Cbl Rock2 Nrp1 Ube2d3 Mapk14 Fgf10 Rps6kb1 Fbn2 Gcnt2 Rnf111 Snx25 Neo1 Atf2 Spred2 Fgfr2 Trim33 Kdm5b Iqgap1 Acvr2a Cyfip1 Yes1 Uri1 Ext1 Hdac1 Pik3ca Crk Zmiz1…
GOBP_REGULATION_OF_CALCIUM_ION_DEPENDENT_EXOCYTOSIS	0.0174755	0.134687	0.352488	-0.595536	-1.59152	29	10	Syt4 Syt11 Atp2a2 Syt7 Cbarp Scamp5 Syt5 Rab3gap1 Cacna1h Doc2b
GOBP_REGULATION_OF_POSTSYNAPTIC_MEMBRANE_POTENTIAL	0.0175524	0.135031	0.352488	0.462805	1.48211	91	28	Grik4 Grik2 Chrna7 Rims2 Gabrb1 Rims1 Grid2 Grin3a Celf4 Neto1 Gabra2 Grm1 Gabra4 Gabra3 Gabrg3 Rgs7bp Prkcz Gabrb2 Gsk3b Gria3 Snca Nlgn1 Mecp2 Gabra5 Grid1 Shank3 Grm5 Kcnd2
GOBP_REGULATION_OF_PH	0.0177545	0.136335	0.352488	-0.476066	-1.49057	66	20	Rnasek Atp6ap2 Slc12a5 Atp6ap1 Atp6v0e2 Car2 Atp6v0a1 Atp6v0d1 Atp5b Slc4a8 Ppt1 Grn Gpr89 Atp6v0a2 Tmem165 Clcn3 Tmem199 Tm9sf4 Tmem9 Cln5
GOMF_MONOSACCHARIDE_BINDING	0.0179966	0.137941	0.352488	-0.545831	-1.5995	46	12	Bsg Dpm1 Aldoa P3h3 Pfkl Lman2l Gpi1 P4htm Igf2r Alkbh3 Lman2 Cln5
GOBP_RESPONSE_TO_CALCIUM_ION	0.0181476	0.138717	0.352488	-0.429205	-1.44087	97	17	Hspa5 Syt4 Syt11 Calm1 Actg1 Penk Syt7 Hpca Cpne6 Smpd1 Calm3 Gdi1 Lgmn Syt5 Kcnip2 Jund Entpd6
GOMF_STEROID_BINDING	0.0181807	0.138717	0.352488	-0.49488	-1.52551	62	16	Atp1a1 Pgrmc1 Syp Cd81 Atp1a3 Osbpl6 Gramd1a Calb1 Vdac1 Stard3 Insig2 Osbpl9 Kl Pgrmc2 Paqr9 Scap
GOBP_VASCULAR_ENDOTHELIAL_GROWTH_FACTOR_SIGNALING_PATHWAY	0.0182056	0.138717	0.352488	0.600077	1.57781	28	15	Prkd1 Adamts3 Robo1 Jcad Nrp1 Pik3ca Pik3cb Sema6a Nrp2 Flt3 Dcn Vegfd Ccbe1 Vegfc Nus1
GOMF_SH3_DOMAIN_BINDING	0.0182305	0.138717	0.352488	0.45261	1.46017	93	37	Abi1 Fmn1 Khdrbs2 Ptpn12 Pak3 Dnajc6 Adam12 Rufy2 Abi2 Elmo1 Cbl Cd2ap Dpysl3 Synj1 Dock3 Cttnbp2 Shank3 Crk Mapt Abl1 Arhgap1 Prkn Dock4 Shank2 Tom1l1 Khdrbs1 Sh3bgrl Wipf3 Rapgef1 Cblb Enah Adam10 Synj2 Fut8 Sh3kbp1 Skap1 Adam9
GOMF_CYCLIC_NUCLEOTIDE_PHOSPHODIESTERASE_ACTIVITY	0.0183575	0.139159	0.352488	0.663332	1.59582	20	4	Pde11a Pde4b Pde8b Pde4d
GOCC_GLUTAMATERGIC_SYNAPSE	0.0183709	0.139159	0.352488	0.359035	1.30989	278	76	Nrg1 Ntng1 Grik2 Grm3 Cdkl5 Il1rap Gpc4 Dlg1 Shisa9 Lgi1 Grid2 Cadps2 Grin3a Snap25 Neto1 Pclo Lrrc4c Pak3 Grm1 Adcy8 Cdh10 Dnm3 Arhgap44 Rgs7bp Ntng2 Prkcz Slc1a2 Farp1 Cdh11 Sh3gl2 Camk4 Cacng7 Il1rapl2 Cnksr2 Caprin1 Elavl4 Fbxl20 Syn2 Ppm1h Erc2 Cadps Plcb1 Bsn Cdh8 Gsk3b Lrfn5 Camkv Napb Nrcam Sptbn1 Ptprd Adgrl3 Nlgn1 Ppp3cb Tnik Nrg3 Nrp1 Cacng3 Ctnnd1 Mapk14 Homer1 Cttnbp2 Flot2 Grid1 Pcd…
GOBP_NEURONAL_ACTION_POTENTIAL	0.0183882	0.139159	0.352488	0.643544	1.57069	21	13	Grik2 Fgf12 Scn3a Scn1a Kcnd2 Fmr1 Kcnmb4 P2rx4 Scn2a Ank3 Scn9a Cacna1g Mtor
GOBP_MESONEPHROS_DEVELOPMENT	0.0184809	0.139378	0.352488	0.516313	1.47634	49	13	Slit2 Fmn1 Dlg1 Robo2 Greb1l Lgr4 Fgf10 Fgfr2 Pbx1 Fgf1 Zbtb16 Pkd1 Pkd2
GOBP_NEURAL_CREST_CELL_DIFFERENTIATION	0.0184839	0.139378	0.352488	0.520163	1.50116	50	22	Nrg1 Fam172a Mapk1 Cdh2 Nrp1 Ext1 Sox11 Lrp6 Fbxl17 Acvr1 Mef2c Coro1c Sema6a Htr2b Nrp2 Cdc42 Rdh10 Klhl12 Sema6d Otud5 Sema4d Anxa6
GOBP_NEGATIVE_REGULATION_OF_AMYLOID_PRECURSOR_PROTEIN_CATABOLIC_PROCESS	0.0185628	0.139722	0.352488	-0.667612	-1.6758	20	5	Prnp Rtn1 Sorl1 Rtn4 Clu
GOBP_NEURON_DEATH	0.018663	0.140223	0.352488	-0.347898	-1.31474	246	39	Hspa5 Prnp Wfs1 Cx3cl1 Arl6ip5 Faim2 Hsp90ab1 Nenf Sorl1 Clu Tyro3 Chga App Ubb Rb1 Atp13a2 Lgmn Ctsz Hyou1 Tmem259 Grin2b Epha7 Bax Hdgf Fam162a Cd34 Nefl Ppt1 Gclc Vstm2l Grn Ntrk2 Gapdh Gpi1 Slc1a1 Mt3 Nsmf Bace1 Grik5
GOBP_MYOBLAST_DIFFERENTIATION	0.0187931	0.140947	0.352488	0.529696	1.4732	40	13	Nrg1 Ddx5 Plcb1 Ripor2 Plekhm3 Cdon Mapk14 Trip4 Map3k5 Flot2 Mef2c Rbpj Plec
GOCC_SIDE_OF_MEMBRANE	0.0188267	0.140947	0.352488	-0.344153	-1.30267	254	52	Calr Prnp Thy1 Atp6ap2 Ctsb Atp2b1 Canx Lamp1 Rps29 Hspa8 Atp1b2 Gnas Dnaja1 Ptpn1 Kcnab2 Csf2ra Bcap31 Map2k2 Gramd1a Kcnab1 Gnb2 Myh9 Gng3 Cyld C2cd2l Cd34 Ctsa Rab21 Epha5 Rps28 Rpl27 Gfra2 Gna11 Fermt2 P4hb Car4 Ptpn3 Dlg4 Cd302 Sppl2b Clcn3 Itgb1 B2m Clptm1 Rtn4r Eef1a1 H2-D1 Gfra4 Errfi1 Rps26 Itga7 Stac2
GOMF_POSTSYNAPTIC_NEUROTRANSMITTER_RECEPTOR_ACTIVITY	0.0188886	0.141005	0.352488	0.580667	1.5777	35	16	Grik4 Grik2 Chrna7 Gabrb1 Grid2 Grin3a Gabra2 Grm1 Gabra4 Gabra3 Gabrg3 Gabrb2 Gria3 Gabra5 Grid1 Grm5
GOBP_NEGATIVE_REGULATION_OF_TUMOR_NECROSIS_FACTOR_SUPERFAMILY_CYTOKINE_PRODUCTION	0.0189355	0.141005	0.352488	-0.632124	-1.65078	24	6	Cx3cl1 Selenos Syt11 Sirpa Akap8 Cd34
GOCC_MITOCHONDRIA_ASSOCIATED_ENDOPLASMIC_RETICULUM_MEMBRANE	0.0189355	0.141005	0.352488	-0.677526	-1.64018	17	9	Tomm20 Canx Tmx2 Bcap31 Tomm40 Tmem41b Clcc1 Acsl4 Mboat7
GOBP_HOMOPHILIC_CELL_ADHESION_VIA_PLASMA_MEMBRANE_ADHESION_MOLECULES	0.0190814	0.14166	0.352488	0.432203	1.4	97	27	Kirrel3 Sdk1 Pcdh7 Cadm1 Cdh18 Pcdh15 Ptprg Dscam Ptprt Robo2 Cdh10 Cdh12 Cdh11 Tenm3 Pcdh19 Cdh8 Pcdh9 Robo1 Cdh2 Sdk2 Pcdh17 Fat4 Cdh7 Pcdh10 Nectin3 Pcdh11x Pik3cb
GOBP_POSITIVE_REGULATION_OF_CANONICAL_WNT_SIGNALING_PATHWAY	0.0190912	0.14166	0.352488	0.475226	1.4625	73	24	Gpc5 Rspo2 Csnk1g1 Tbl1xr1 Rnf146 Usp47 Rspo3 Tnks Lgr4 Tbl1x Fgf10 Eda Wnk1 Ppm1b Wls Fgfr2 Ubr5 Tnks2 Caprin2 Smurf2 Ddx3x Zeb2 Ttc21b Rbpj
GOBP_EXTRACELLULAR_TRANSPORT	0.0191898	0.142141	0.352488	0.577655	1.54243	30	16	Rfx3 Cfap54 Dnah9 Spag6l Nme5 Gas8 Ccdc39 Ofd1 Tsg101 Spag17 Arrdc1 Cabyr Kif27 Ttll1 Spef2 Cfap45
GOBP_POSITIVE_REGULATION_OF_BLOOD_CIRCULATION	0.0193104	0.142376	0.352488	-0.677247	-1.63951	17	6	Atp1a1 Atp2a2 Chga Scn3b Tpm1 Slc1a1
GOBP_REGULATION_OF_MICROTUBULE_CYTOSKELETON_ORGANIZATION	0.0193458	0.142376	0.352488	0.412242	1.378	126	48	Bicd1 Pafah1b1 Taok1 Mark2 Ckap5 Map2 Clasp2 Clasp1 Gsk3b Fgf13 Snca Nav3 Map1b Apc Epha3 Spast Togaram1 Mecp2 Gas2l1 Dyrk1a Camsap1 Slain1 Tbcd Bmerb1 Mapt Gba2 Abl1 Clip1 Pkd1 Patj Mid1 Cltc Camsap2 Pdcd6ip Slain2 Trim36 Map1s Map6 Mapre3 Dctn1 Prkaa2 Chmp4b Arl3 Cdk5rap2 Arhgef7 Chmp3 Ttbk2 Arl2
GOBP_FOCAL_ADHESION_ASSEMBLY	0.0193479	0.142376	0.352488	0.491419	1.48654	67	24	Ptprk Limch1 Fmn1 Sorbs1 Lims1 Tsc1 Bcas3 Clasp2 Clasp1 Pip5k1a Coro2b Ptprj Epha3 Rock2 Nrp1 Dlc1 Actn2 Actn1 Vcl Wdpcp Peak1 Abl1 Coro1c Dusp22
GOBP_REGULATION_OF_CYTOSOLIC_CALCIUM_ION_CONCENTRATION	0.0193576	0.142376	0.352488	-0.378825	-1.36485	163	30	Prnp Thy1 Cx3cl1 Atp2b2 Calm1 Tmbim6 Atp2b1 Slc8a2 Selenot Calm3 Tmem178 Cacna1a Tmem38a Atp2b3 Bcap31 Grin2b Ric3 Gng3 Bax Calb1 Itpr1 Nptn Dlg4 Chd7 Coro1a Slc8a3 Cdk5 Calm2 Cd38 Cacnb3
GOBP_RIBOSOMAL_LARGE_SUBUNIT_BIOGENESIS	0.0195555	0.143578	0.352488	-0.49158	-1.54177	65	41	Rpl35a Ddx18 Rpl10 Rpl3 Rpl24 Rpl6 Rplp0 Npm1 Nsa2 Rpl10a Rpl26 Noc2l Rpl7a Bop1 Ebna1bp2 Nle1 Nifk Rpl14 Nop2 Nop53 Ftsj3 LTO1 Nvl Traf7 Dhx30 Urb1 Mak16 Nip7 Mrpl20 Wdr74 Rpl11 Rpl38 Wdr12 Ddx28 Pak1ip1 Heatr3 Mrto4 Gtpbp4 Znhit3 Snu13 Rsl1d1
GOBP_POSITIVE_REGULATION_OF_CALCIUM_ION_TRANSMEMBRANE_TRANSPORT	0.0196854	0.144279	0.352488	-0.527208	-1.52914	44	7	Atp1b1 Thy1 Cx3cl1 Calm1 Vmp1 Calm3 Bax
GOBP_REGULATION_OF_T_CELL_DIFFERENTIATION	0.0200543	0.146726	0.352488	0.493834	1.48898	65	18	Tox Ambra1 Rc3h1 Sh3rf1 Prkcz Zeb1 Camk4 Cd46 Rc3h2 Zmiz1 Drosha Bcl6 Abl1 Ap3b1 Zbtb16 Sos2 Ptpn2 Nfkbiz
GOBP_POSITIVE_REGULATION_OF_RELEASE_OF_SEQUESTERED_CALCIUM_ION_INTO_CYTOSOL	0.0201325	0.147041	0.352488	-0.64028	-1.66717	23	5	Thy1 Cx3cl1 Calm1 Calm3 Bax
GOBP_PROTEIN_N_LINKED_GLYCOSYLATION	0.0202123	0.147367	0.352488	-0.485628	-1.49871	61	17	Dad1 Rpn1 Ddost Krtcap2 Ostc Rpn2 Alg1 Stt3b Ext2 Alg2 Dolk Tmem165 Ube2j1 Tusc3 Alg5 Tmem258 Mlec
GOBP_MONOAMINE_TRANSPORT	0.0203666	0.148233	0.352488	-0.534474	-1.5248	42	9	Gabbr1 Syt4 Syt11 Syt7 Chga Ly6e Syt5 Tor1a Rab3a
GOCC_GOLGI_APPARATUS_SUBCOMPARTMENT	0.0204584	0.148554	0.352488	-0.33945	-1.29368	286	73	Nsg1 Pcsk1n Syt11 Tmed2 Golgb1 Chst1 Sorl1 Sar1b Tmem59 Yipf4 Sys1 Nsg2 Tgoln1 App Tmbim4 Atp9a Psenen Galnt1 Slc24a5 Chpf Scamp5 Atg9a Yipf5 Stx16 Pcsk7 Bcap31 Atp2c1 Rab34 Flna Clta Scamp3 Atl1 Sort1 Cog4 Plekhj1 Rab21 Grn Asap2 Gpr89 Smpd3 Tmem165 Cltb Uso1 M6pr Tmem115 Tmed3 Cog8 Bace1 Car4 Vamp2 Igf2r Chst2 Cant1 Stx4a Golga7 Aph1a Scamp1 Plpp3 Rab31 Zdhhc14 Rab14 Rgp1 Mgat2 Gcc2 Mob4 Cby1 L…
GOBP_POSITIVE_REGULATION_OF_GTPASE_ACTIVITY	0.0205143	0.148554	0.352488	0.385489	1.33424	175	55	Rapgef5 Cdkl5 Rasa1 Arhgef26 Dennd1b Rasgef1b Tiam1 Tbc1d5 Lims1 Tbck Tsc1 Evi5 Rabgap1l Snx13 Bcas3 Rapgef2 Arhgap35 Ralgapb Rapgef4 Gsk3b Rabgap1 Pip5k1a Myo9a Dock7 Nf1 Srgap2 Rgs7 Ralgps1 Ralgapa2 Rap1gap2 Adap1 Rgs6 Crk Garnl3 Rsu1 Sipa1l1 Rap1a Dock11 Coro1c Tbc1d14 Ralgapa1 Wdr41 Tbc1d9 Rapgefl1 Sos2 Abr Usp32 Picalm Rgs8 Crkl Evi5l Snx18 Rgs14 Rapgef1 Tbc1d12
GOBP_HISTONE_LYSINE_DEMETHYLATION	0.0205368	0.148554	0.352488	0.606934	1.56174	26	11	Uty Kdm3b Kdm7a Kdm2b Jmjd1c Kdm5a Kdm4c Kdm5b Kdm2a Kdm6a Kdm3a
GOMF_SERINE_TYPE_ENDOPEPTIDASE_INHIBITOR_ACTIVITY	0.0205526	0.148554	0.352488	-0.654831	-1.67759	21	5	Spink8 Pcsk1n Aplp2 Pebp1 App
GOBP_MITOTIC_CELL_CYCLE_PHASE_TRANSITION	0.02073	0.149578	0.352488	0.353077	1.29575	298	76	Hecw2 Fbxl7 Dlg1 Ambra1 Myo16 Cdk14 Taok1 Babam2 Plcb1 Nsmce2 Clasp2 Clasp1 Ccdc57 Cacul1 Wac Usp47 Gigyf2 Apc Pkia Ankrd17 Ccnh Spast Zwint Mecp2 Brsk1 Cdc27 Fgf10 Usp37 Uimc1 Rps6kb1 Brd4 Dync1li1 Cdk17 Cdc73 Foxn3 Ccny Prkdc Cul4a Nabp1 Pbx1 Mta3 Cul5 Klhl22 Lzts1 Ppme1 Usp29 Zfp207 Ppp6c Fbxl17 Acvr1 Inhba Ints3 Rhou Appl1 Brcc3 Ppm1d Cul3 Ddx3x Kmt2e Pkd1 Rptor Pkd2 Taok3 Skp2 Ino80 Riok2 At…
GOBP_ACTIN_MEDIATED_CELL_CONTRACTION	0.0211402	0.152168	0.352488	0.48756	1.44188	59	17	Pde4b Limch1 Kcnj3 Cacna1c Sgcd Kcnd3 Kcnn2 Dlg1 Fgf12 Shtn1 Cacna2d1 Snta1 Nedd4l Fgf13 Cacna1d Scn1a Pde4d
GOMF_TAU_PROTEIN_KINASE_ACTIVITY	0.0211732	0.152168	0.352488	0.632629	1.54898	22	7	Taok1 Mark2 Mark3 Gsk3b Rock2 Brsk1 Dyrk1a
GOBP_CANONICAL_WNT_SIGNALING_PATHWAY	0.021198	0.152168	0.352488	0.381124	1.33958	193	49	Gpc5 Hecw1 Rspo2 Cdk14 Csnk1g1 Stk3 Tbl1xr1 Rnf146 Znrf3 Mitf Gsk3b Btrc Usp47 Rspo3 Apc Cdh2 Tnks Gnaq Ctnnd1 Chd8 Mapk14 Lgr4 Tbl1x Fgf10 Eda Wnk1 Tle1 Mllt3 Ankrd6 Ppm1b Wls Ccny Fgfr2 Ubr5 Ext1 Hdac1 Tnks2 Lrp6 Ctnnd2 Prkn Caprin2 Smurf2 Bicc1 Ddx3x Rbms3 Invs Zeb2 Ttc21b Rbpj
GOBP_FATTY_ACYL_COA_METABOLIC_PROCESS	0.0212919	0.15258	0.352488	-0.56032	-1.53595	32	9	Tecr Acsl3 Hsd17b12 Ppt1 Dgat2 Acsl5 Acsl4 Dgat1 Elovl4
GOBP_NEGATIVE_REGULATION_OF_CELL_DEVELOPMENT	0.0213425	0.152681	0.352488	-0.413203	-1.39776	106	21	Thy1 Syt4 Dnajb11 Sorl1 Rtn4 Ptprs Gdi1 Abcc8 Sema6c Ptn Epha7 Ap1ar Sema6b Trim46 Mt3 Hes1 Rcc2 B2m Cers2 Rtn4r Cdk5
GOMF_ORGANIC_CATION_TRANSMEMBRANE_TRANSPORTER_ACTIVITY	0.0215325	0.153777	0.352488	0.673484	1.56502	16	10	Slc44a5 Slc7a8 Slc44a1 Atp13a3 Slc25a42 Slc22a5 Slc25a26 Slc25a20 Slc19a2 Slc22a4
GOBP_RIBONUCLEOPROTEIN_COMPLEX_BIOGENESIS	0.0216472	0.154333	0.352488	-0.313955	-1.22332	390	120	Hsp90ab1 Hsp90aa1 Celf5 Rps27 Srsf5 Sirt7 Exosc1 Rps19 Ran Rps8 Pdcd11 Rps7 Ddx23 Rpl35a Tbl3 Rbis Esf1 Ddx1 Nop56 Puf60 Sf3b1 Frg1 Ddx18 Rpl10 Ncbp1 Snrpb Tgs1 Rps28 Rpl27 Rps16 Rps21 Eif2s2 Sart3 Rpl3 Rpl24 Gnl3l Chd7 Rpl6 Nolc1 Rplp0 Rrp1 Npm1 Ptges3 Rps24 Ddx39b Zrsr2 Nsa2 Bud23 Srpk2 Mrps7 Rps17 Rpl10a Srpk1 Rps6 Rps25 Xrn2 Celf6 Prpf19 Rpl26 Snrpe Utp11 Mcts1 Eif3c Eif4a3 Wbp11 Ngrn Trmt112…
GOBP_PYRIMIDINE_NUCLEOTIDE_METABOLIC_PROCESS	0.0218486	0.155297	0.352488	0.552103	1.51039	36	8	Dpyd Ak5 Upp2 Nme7 Nme5 Ctps2 Uck2 Ak3
GOCC_POSTSYNAPTIC_SPECIALIZATION_MEMBRANE	0.0218567	0.155297	0.352488	0.445749	1.446	98	38	Lin7a Syndig1 Cacna1c Kcnd3 Dlg1 Shisa9 Grid2 Kcnh1 Grin3a Neto1 Gabra2 Lrrc4c Grm1 Gabra4 Gabra3 Cdh10 Rgs7bp Cacng7 Cnksr2 Gabrb2 Dcc Lrfn5 Adam22 Nrcam Nlgn1 Cdh2 Cacng3 Gphn Gabra5 Gria2 Sorcs2 Grid1 Lrfn2 Grm5 Kcnd2 Plppr4 Lrrc4 Abhd17c
GOBP_RHYTHMIC_PROCESS	0.0219556	0.155736	0.352488	0.38252	1.35408	203	66	Slit2 Gabrb1 Agrp Grin3a Robo2 Pam Mapk8 Ncoa2 Ddx5 Npas2 Ogt Gsk3b Huwe1 Crebbp Btrc Plekha1 Enox2 Usp9x Nlgn1 Phlpp1 Pgr Rock2 Gnaq Pspc1 Dyrk1a Lgr4 Homer1 Rora Kdm5a Cry2 Mapk10 Prkdc Cul4a Kdm5b Kcnd2 Hdac1 Kdm2a Fbxl17 Sp1 Ep300 Inhba Setx Klf9 Ppp1cb Creb1 Gas2 Tardbp Adnp Tgfb2 Nr1d2 Mapk9 Ube3a Sfpq Usp7 Ppargc1a Crem Hcrtr2 Sin3a Kat2b 2510009E07Rik Mtor Prkaa2 Atg7 Relb Cipc Tef
GOBP_NEGATIVE_REGULATION_OF_NERVOUS_SYSTEM_DEVELOPMENT	0.0222171	0.157314	0.352488	-0.436013	-1.44218	90	19	Thy1 Syt4 Dnajb11 Sorl1 Rtn4 Ptprs Gdi1 Abcc8 Sema6c Ptn Epha7 Sema6b Trim46 Mt3 Hes1 B2m Cers2 Rtn4r Cdk5
GOBP_ANIMAL_ORGAN_FORMATION	0.0223055	0.157314	0.352488	0.586181	1.57743	31	12	Robo2 Robo1 Mapk1 Ar Fgf10 Fgfr2 Ext1 Fgf1 Mef2c Rbpj Rdh10 Trp63
GOBP_AGING	0.0223528	0.157314	0.352488	-0.363068	-1.33948	186	28	Calr Prnp Cx3cl1 Atp2b1 Plk2 Canx Penk Atp5a1 Rpn2 mt-Nd4 App Rwdd1 Ypel3 Col4a2 Amfr Jund mt-Co1 Gclc Eif2b5 mt-Atp6 Gna11 Npm1 B2m Kl Nuak1 Mbd3 Scap Ercc1
GOBP_ACTOMYOSIN_STRUCTURE_ORGANIZATION	0.0223591	0.157314	0.352488	0.421342	1.39786	119	39	Tmeff2 Limch1 Frmd5 Sorbs1 Trpm7 Tsc1 Ccdc88a Clasp2 Clasp1 Coro2b Myh10 Rock2 Nrp1 Nebl Cdc42bpa Tjp1 Dlc1 Actn2 Ppm1e Abl1 Ttc8 Cul3 Alms1 Pik3r1 Nf2 Carmil1 Tmod2 Cdc42 Pdcd6ip Plec Slc9a1 Ldb3 Tgfbr1 Anln Bbs4 Pak2 Ptger4 Mtor Arhgef10
GOBP_POTASSIUM_ION_IMPORT_ACROSS_PLASMA_MEMBRANE	0.0223661	0.157314	0.352488	-0.583863	-1.5479	28	5	Atp1b1 Atp1a1 Slc12a5 Atp1a3 Atp1b2
GOBP_RIBOSE_PHOSPHATE_BIOSYNTHETIC_PROCESS	0.0224413	0.157444	0.352488	-0.386846	-1.38065	149	42	Atp6v0c Tecr Tmsb4x Aldoa Acsl3 Atp5a1 Vps9d1 mt-Co2 Dguok Atp5c1 Hsd17b12 Pdhb Atp5b Ppt1 Ampd2 mt-Atp6 Atp5g2 Atp5j Acsl5 Hprt Acsl4 Dnajc30 Atp5g3 Eno1 Adcy3 Pid1 Atp5j2 Nme1 Adcy1 Elovl4 Dld Tkt Pdhx Prpsap1 Pank2 Atp5o Nme4 Slc35b2 Adcy6 Cmpk1 Atp5d Prkag2
GOBP_VESICLE_TARGETING_TO_FROM_OR_WITHIN_GOLGI	0.0224598	0.157444	0.352488	-0.654768	-1.64356	20	7	Tmed9 Tmed2 Sar1b Preb Ap1ar Arfgap2 Tmed10
GOBP_NEGATIVE_REGULATION_OF_IMMUNE_SYSTEM_PROCESS	0.022553	0.157701	0.352488	-0.362684	-1.33683	187	16	Prnp Thy1 Cx3cl1 Ndfip1 Selenos Syt11 Tmbim6 Plk2 Wasl Cd47 Mia3 Tyro3 Glmn Rps19 Tmem178 Thoc1
GOBP_REGULATION_OF_CARDIAC_CONDUCTION	0.0225718	0.157701	0.352488	-0.687814	-1.64167	16	5	Atp2b2 Atp2a2 Atp2b1 Slc8a2 Atp2b3
GOCC_FILOPODIUM	0.0230816	0.160768	0.352488	0.47733	1.46143	72	28	Unc5c Abi1 Shtn1 Farp1 Abi2 Map2 Raph1 Ripor2 Fgd4 Fgf13 Gap43 Dmd Nlgn1 Myo5a Ppp1r9a Ube2k Mtm1 Itgav Cyfip1 Actn2 Fmr1 Cxadr Tenm2 Nf2 Palm Cdc42 Fscn1 Fxr2
GOBP_RESPONSE_TO_COLD	0.0230877	0.160768	0.352488	-0.557477	-1.54811	33	12	Pcsk1n Vgf Atp2b1 Hsp90aa1 Dnajc3 mt-Co2 Lpl Hspd1 Lrp11 Acadvl Cirbp Gmpr
GOBP_LONG_TERM_SYNAPTIC_POTENTIATION	0.0233525	0.162343	0.352488	-0.479181	-1.50288	65	21	Prnp Nsg1 Plk2 Cyp46a1 Shisa7 Prrt1 Slc8a2 App Lgmn Lrrtm1 Grin2b Ptn Calb1 Ntrk2 Nptn Slc1a1 Epha4 Vamp2 Lrrtm2 Slc8a3 Stx4a
GOBP_REGULATION_OF_MICROTUBULE_POLYMERIZATION_OR_DEPOLYMERIZATION	0.0234136	0.162498	0.352488	0.472149	1.45303	73	34	Taok1 Ckap5 Map2 Clasp2 Clasp1 Fgf13 Snca Nav3 Map1b Apc Spast Togaram1 Mecp2 Gas2l1 Dyrk1a Camsap1 Slain1 Tbcd Bmerb1 Mapt Gba2 Abl1 Clip1 Mid1 Camsap2 Slain2 Map1s Mapre3 Dctn1 Arl3 Cdk5rap2 Arhgef7 Ttbk2 Arl2
GOMF_2_OXOGLUTARATE_DEPENDENT_DIOXYGENASE_ACTIVITY	0.0235097	0.162643	0.352488	0.499724	1.47133	56	18	P3h2 Fto Uty Kdm3b Tet3 Tmlhe Kdm7a Jarid2 Kdm2b Kdm5a Alkbh8 Kdm4c Kdm5b Kdm2a Kdm6a Tet2 Kdm3a Ogfod1
GOBP_MIDBRAIN_DEVELOPMENT	0.0235151	0.162643	0.352488	-0.488843	-1.49728	58	13	Hspa5 Ckb Calm1 Syngr3 Suds3 Calm3 Ina Ndufs3 Hes1 Atp5j Cox6b1 Calm2 Ndst1
GOBP_T_CELL_DIFFERENTIATION_INVOLVED_IN_IMMUNE_RESPONSE	0.0236157	0.162643	0.352488	0.565834	1.52621	32	19	Rc3h1 Prkcz Tsc1 Cd46 Rc3h2 Rora Bcl6 Nfkbiz Ptger4 Mtor Hmgb1 Relb Foxp1 Entpd7 Ripk2 Sema4a Malt1 Il18 Il6ra
GOBP_ALCOHOL_METABOLIC_PROCESS	0.0236345	0.162643	0.352488	-0.355373	-1.31937	216	43	Gde1 Dpm1 Hmgcr Dkk3 Cyp46a1 Por Rdh14 App Smpd1 Ttr Gdpd1 Dhrs7 Nfe2l1 Idh3g Got1 Abca2 Plpp6 Ebp Cacna1h Srebf2 Ippk Fdps Isyna1 Stard3 Mt3 Msmo1 Insig2 Coq2 Vldlr Dgat2 Coq3 Plpp3 Scap Asah1 Qdpr Sqle Cyp51 Minpp1 Acadvl Hsd17b7 Itpka Dgat1 Sptlc1
GOBP_POSITIVE_REGULATION_OF_CYTOSKELETON_ORGANIZATION	0.0236786	0.162643	0.352488	0.413689	1.39952	136	41	Tenm1 Limch1 Fmn1 Dlg1 Tsc1 Wasf1 Abi2 Bcas3 Ccdc88a Ckap5 Nck2 Fer Clasp1 Katnbl1 Nav3 Fchsd2 Map1b Spast Rock2 Togaram1 Nrp1 Mecp2 Slain1 Cep120 Cyfip1 Actn2 Brk1 Ppm1e Mapt Abl1 Rictor Clip1 Nf2 Carmil1 Cdc42 Slain2 Nckap1 Prkce Mtss1 Tgfbr1 Pycard
GOCC_POLYSOME	0.0237094	0.162643	0.352488	-0.482498	-1.47509	57	24	Calr Rps29 Rwdd1 Rpl39 Eef2 Btf3 Rpl30 Gcn1 Rps28 Rps21 Psma1 Rpl24 Rpl8 Rpl32 Rpl6 Drg1 Msi2 Fxr1 Larp1 Rpl19 Rpl10a Rpl36a Rps6 Rps26
GOBP_HIPPO_SIGNALING	0.0237452	0.162643	0.352488	0.589529	1.56038	29	12	Stk3 Tead1 Mark3 Schip1 Mapk14 Fat4 Mob1b Sox11 Pja2 Mob1a Shank2 Nf2
GOMF_TRANSCRIPTION_COREGULATOR_ACTIVITY	0.0237612	0.162643	0.352488	0.333546	1.25437	406	110	Nrg1 Mlip Wwox Scai Phf12 Tbl1xr1 Ncoa2 Kat6b Ldb2 Med13 Hira Kdm3b Fhl2 Arid5b Bclaf1 Crebbp Rybp Pias1 Trp53bp1 Tox3 Hipk2 Tada2a Nsd1 Srcap Kmt2c Kdm7a Kdm2b Med12l Dcaf6 Supt3 Mecp2 Lcor Sfmbt1 Dyrk1a Kat6a Tbl1x Jmjd1c Ewsr1 Camta1 Brd4 Kdm5a Tle1 Trip4 Jazf1 Rsf1 Rcor1 Rbfox2 Med27 Mier1 Kdm5b Mta3 Ncoa6 Actn2 Actn1 Uri1 Mrtfb Hdac1 Zmynd11 Zmiz1 Med14 Kdm2a Med13l Sirt6 Aebp2 Abl1 Kdm3a Pr…
GOBP_NUCLEOSIDE_METABOLIC_PROCESS	0.0237843	0.162643	0.352488	0.553059	1.51918	37	9	Dpyd Nt5c2 Upp2 Adk Macrod2 Amd1 Gda Nme5 Dera
GOMF_CELL_ADHESION_MOLECULE_BINDING	0.023864	0.162922	0.352488	-0.317165	-1.24078	383	70	Bsg Hspa5 Calr Thy1 Cx3cl1 Icam5 Ppia Cd81 Ktn1 Hsp90ab1 Aldoa Sirpa Rtn4 Baiap2 Rps2 Prkca Sh3gl1 Cpe Egfl6 Cd47 Adgrl1 Asap1 Hspa8 Dbn1 Atxn2l Ran Ptpn1 Nlgn3 Hnrnpk Rab11b Nlgn2 Adam11 Ldha Flna Ahsa1 Pak6 Ptn Myh9 Robo3 Flnb Slc3a2 Nop56 Puf60 Rpl34 Vstm2l Sh3glb2 Eef2 Eif4g2 Gcn1 Nptn Nrxn2 Cntn4 Pfn1 Uso1 Fermt2 Eps8l2 Cdh4 Lrrfip1 P4hb Nfasc Tnks1bp1 Rpl24 Capzb Rpl6 Klc2 Rpl29 Sptbn2 Exoc…
GOBP_PROTEIN_PEPTIDYL_PROLYL_ISOMERIZATION	0.0240509	0.163636	0.352488	-0.579417	-1.5748	31	3	Fkbp2 Ppia Ppib
GOCC_APICAL_JUNCTION_COMPLEX	0.0241034	0.163636	0.352488	0.446461	1.41551	87	33	Lin7a Magi3 Dlg1 Frmd4a Frmd4b Sorbs1 Cyth3 Prkcz Rapgef2 Magi1 Ybx3 Plekha7 Apc Ash1l Ctnnd1 Tjp1 Tbcd Jam3 Rpgrip1l Shroom4 Nectin3 Cxadr Patj Magi2 Ank3 Pdcd6ip Tgfbr1 Pard3b Cyth1 Nectin1 Crb1 Nphp4 Bves
GOBP_PROTEIN_IMPORT_INTO_MITOCHONDRIAL_MATRIX	0.0241119	0.163636	0.352488	-0.657861	-1.62362	19	10	Tomm20 Tomm40 Dnajc15 Romo1 Timm17a Timm44 Timm50 Pam16 Grpel1 Dnajc19
GOBP_AXON_DEVELOPMENT	0.024125	0.163636	0.352488	-0.325166	-1.25738	354	57	Cck Bsg Aplp1 Thy1 Scn1b Olfm1 Pgrmc1 Hsp90ab1 Nptx1 Epha10 Aplp2 Hsp90aa1 Rtn4 Baiap2 Adgrb1 Ptprs Bcl11b Arhgef25 App Dvl1 Dbn1 Klk8 Cspg5 Nlgn3 Gdi1 Slitrk3 Stk25 Flna Sema6c Uchl1 Atl1 Ndn Tubb3 Ptn Epha7 Robo3 Rab3a Nefl Rab21 Sema6b Vstm2l Unc5a Grn Efna3 Ntrk2 Epha5 Eif4g2 Trim46 Nptn Cntn4 Epha4 Mt3 Cdh4 Nfasc Rpl24 Slitrk5 Plxna1
GOBP_PHAGOCYTOSIS	0.024244	0.164177	0.352488	-0.414274	-1.43046	120	28	Calr Icam5 Syt11 Sirpa Cd47 Syt7 Tyro3 Adgrb1 Tub Rab34 Lrp1 Myh9 Mesd 4933434E20Rik 4932438A13Rik Cd302 Clcn3 Itgb1 Coro1a Sh3bp1 Tm9sf4 Lman2 Rab31 Rab14 Abca7 Gas6 Rab11fip2 Prkcg
GOMF_ENZYME_ACTIVATOR_ACTIVITY	0.0243399	0.16456	0.352488	0.336791	1.25846	382	112	Nrg1 Mmp16 Arhgap21 Abi1 Rasa1 Arhgap26 Psmd14 Rasal2 Stxbp5 Tbc1d5 Arhgap32 Stk3 Arhgap44 Taok1 Mark2 Tbck Vav3 Evi5 Trim23 Ppp1r12b Rabgap1l Stxbp5l Bcas3 Rapgef2 Plcb1 Arhgap35 Rabep1 Ralgapb Fgf13 Rabgap1 Myo9a Nf1 Tbc1d19 Psme4 Srgap2 Btrc Bmpr2 Arfgef1 Rgs7 Srgap3 Ocrl Arhgap15 Tbc1d24 Nrg3 Nrp1 Dcp1b Gnaq Fam13b Nsmaf Agfg2 Wnk1 Fam13a Ralgapa2 Suz12 Tbcd Agfg1 Rap1gap2 Ccny Adap1 Dlc1 Sec…
GOBP_ACTIN_POLYMERIZATION_OR_DEPOLYMERIZATION	0.0244486	0.164937	0.352488	0.41401	1.39817	133	43	Tenm1 Slit2 Abi1 Fmn1 Rasa1 Dlg1 Add3 Gas7 Pak3 Wasf1 Abi2 Cobl Nck2 Fer Arhgap35 Sptan1 Ssh2 Mical3 Sptbn1 Arfgef1 Fchsd2 Ttc17 Cyfip1 Actn2 Brk1 Pik3ca Gba2 Abl1 Rictor Spire1 Capza1 Msrb2 Add1 Plekhh2 Carmil1 Tmod2 Jak2 Diaph1 Nckap1 Prkce Pycard Bbs4 Washc3
GOBP_POSITIVE_REGULATION_OF_CALCIUM_ION_DEPENDENT_EXOCYTOSIS	0.0245597	0.164937	0.352488	-0.675703	-1.58384	15	6	Syt4 Syt7 Scamp5 Cacna1h Doc2b Cdk5
GOMF_NUCLEOBASE_CONTAINING_COMPOUND_KINASE_ACTIVITY	0.0245642	0.164937	0.352488	0.548678	1.50102	36	6	Ak5 Magi3 Dlg1 Cask Adk Nme7
GOBP_ISOPRENOID_METABOLIC_PROCESS	0.024626	0.164937	0.352488	-0.480109	-1.44841	54	10	Dpm1 Hmgcr Rdh14 Ttr Dhrs7 Lrp1 Plpp6 Fdps Coq2 Dgat2
GOBP_NEGATIVE_REGULATION_OF_REPRODUCTIVE_PROCESS	0.024626	0.164937	0.352488	-0.647732	-1.6594	21	3	Calr Myh9 Chfr
GOBP_CELL_CELL_ADHESION	0.0246437	0.164937	0.352488	0.330584	1.25439	457	111	Kirrel3 Sdk1 Pcdh7 Cadm1 Tenm1 Ntng1 Cdh18 Itga8 Pcdh15 Il1rap Gpc4 Ptprg Dlg1 Gpc6 Tenm4 Grid2 Ambra1 Dscam Cntn5 Peli1 Ptprt Nfat5 Lrrc4c Fut9 Robo2 Negr1 Rc3h1 Ncam2 Cntn1 Cdh10 Lims1 Cdh12 Rab10 Ntng2 Prkcz Cdh11 Tenm3 Pcdh19 Map2k5 Cd46 Alcam Nck2 Fer Cdh8 Ripor2 Prkg1 Megf11 Dcc Pcdh9 Astn1 Robo1 Magi1 Cdon Lrfn5 Tln2 Nrcam Ptprd Adgrl3 Rc3h2 Plekha7 Nlgn1 Cdh2 Cd2ap Ctnnd1 Tjp1 Mapk14 Socs…
GOBP_MAINTENANCE_OF_PROTEIN_LOCATION	0.0246715	0.164937	0.352488	-0.465876	-1.49277	73	18	Hspa5 Tmsb4x Sorl1 Rer1 Dbn1 Flna Os9 Gpaa1 Kdelr1 Vps13c Grik5 Tmsb10 Vps13a Insig2 Cdk5 Nbl1 Dzip1 Igsf11
GOBP_POSITIVE_REGULATION_OF_CELLULAR_COMPONENT_BIOGENESIS	0.0247707	0.165335	0.352488	0.343027	1.27408	350	112	Lingo2 Nrg1 Tenm1 Limch1 Syndig1 Il1rap Fmn1 Dlg1 Grid2 Ambra1 Faf1 Lims1 Dnm3 Tasor Fnip1 Tsc1 Abi2 Ldb2 Flrt2 Bcas3 Ccdc88a Ckap5 Cobl Nck2 Fer Arhgap35 Ripor2 Clasp2 Clasp1 Gsk3b Setdb1 Slf1 Fnip2 Ptprj Sdcbp Snca Slf2 Asic2 Ptprd Nav3 Fchsd2 Nlgn1 Map1b Apc Rock2 Togaram1 Nrp1 Mecp2 Dpysl3 Slain1 Snx7 Cep120 Cnot1 Plppr5 Neurl1a Cyfip1 Brk1 Ppm1e Pik3ca Fmr1 Tfrc Mapt Abl1 Il1rapl1 Rictor Unc…
GOBP_REGULATION_OF_CELL_MORPHOGENESIS	0.0250203	0.166736	0.352488	0.372212	1.32395	219	65	Syt17 Ntng1 Grip1 Cdkl5 Rims2 Rims1 Rasa1 Dlg1 Zmym4 Pak3 Plxna2 Lims1 Pafah1b1 Mark2 Ntng2 Sh3d19 Cacng7 Caprin1 Fmnl2 Pakap Nedd4l Arhgap35 Prpf40a Fgd4 Myo9a Ptprd Plxnc1 Myh10 Arhgap15 Nrp1 Camsap1 Fbxw8 Phip Prkdc Dlc1 Bcl11a Mkln1 Cyfip1 Spag9 Palmd Wdpcp Rnf157 Crk Rreb1 Abl1 Il1rapl1 Prkn Brwd3 Caprin2 Rhou St6gal1 Gas2 Coro1c Eef2k Itsn2 Bhlhb9 Zranb1 Kit Carmil1 Palm Gna13 Prag1 Cdc42 D…
GOBP_CATECHOLAMINE_SECRETION	0.0250603	0.166736	0.352488	-0.553838	-1.51818	32	8	Gabbr1 Syt4 Syt11 Syt7 Chga Ly6e Syt5 Rab3a
GOCC_PHAGOCYTIC_CUP	0.0253096	0.168128	0.352488	-0.673988	-1.57982	15	10	Syt11 Adgrb1 Coro1a Sh3bp1 Rab31 Abca7 Rab11fip2 Mcoln1 Rack1 Dnm2
GOBP_ANION_TRANSPORT	0.0255163	0.169232	0.352488	-0.348315	-1.32091	262	43	Prnp Arl6ip1 Gabbr1 Slc12a5 Psap Slc17a7 Arl6ip5 Syt4 Gabra1 Ttyh1 Clcn4 Slc25a4 Cd47 Sv2a Slc24a5 Car2 Pcyox1 Rab11b Ttyh3 Praf2 Ano8 Slc25a14 Slc3a2 Vdac3 Rab3gap1 Slc38a2 Slc4a8 Slc35b1 Vdac1 Ntrk2 Gpr89 Slc25a5 Slc1a1 Slc35a2 Slc7a1 Pla2g12a Car4 Slc16a1 Gabrd Slc35c2 Slc6a8 Clcn3 Itgb1
GOMF_CALCIUM_ION_BINDING	0.0255846	0.169417	0.352488	-0.320115	-1.24633	373	53	Hspa5 Hsp90b1 Calr Prnp Clstn1 Syt4 Syt11 Calm1 Clstn3 Atp2a2 Enpp2 Ttyh1 Canx Ccdc47 Pcdh1 Celsr2 Egfl6 Syt7 Hpca Cpne6 Prkcsh Pcdh20 Man1a2 Calm3 Camkk2 Dner Ncan Syt5 Tubb4a Kcnip2 Lrp1 Creld1 Tpt1 Spock3 Tesc Asph Astn2 Myl12b Calb1 Spock2 Itpr1 Celsr3 Ppp3r1 Doc2b Stim2 Unc13a Ndufab1 Lpl Cdh4 Fkbp7 P4htm Pla2g12a Pcdh8
GOBP_CELL_COMMUNICATION_INVOLVED_IN_CARDIAC_CONDUCTION	0.025737	0.170157	0.352488	-0.541463	-1.51761	35	9	Atp1b1 Atp1a1 Scn1b Calm1 Atp1a3 Scn3b Atp1b2 Calm3 Flna
GOBP_TETRAPYRROLE_BIOSYNTHETIC_PROCESS	0.0258937	0.170923	0.352488	-0.562098	-1.50639	30	13	Pgrmc1 Cox10 Nfe2l1 Tmem14c Tmem14a Sucla2 Cpox Abcb6 Uros Fech Hmbs Alad Ppox
GOBP_NEURON_MIGRATION	0.0261167	0.172123	0.352488	0.422077	1.39746	117	38	Kirrel3 Nrg1 Ntng1 Cdkl5 Chl1 Sh3rf1 Shtn1 Pafah1b1 Satb2 Mark2 Ntng2 Flrt2 Rapgef2 Dclk1 Prkg1 Dcc Astn1 Fgf13 Srgap2 Nrcam Adgrl3 Usp9x Map1b Nrg3 Nrp1 Unk Lrig2 Cep85l Ctnna2 Neo1 Foxg1 Nipbl Spock1 Dcx Sdccag8 Zfp609 Crk Zmiz1
GOBP_HORMONE_BIOSYNTHETIC_PROCESS	0.0265676	0.17482	0.352488	-0.55159	-1.51202	32	6	Atp1a1 Dkk3 Por Hsd17b12 Cacna1h Stard3
GOBP_REGULATION_OF_ANIMAL_ORGAN_MORPHOGENESIS	0.0267229	0.175566	0.352488	0.486162	1.47049	68	22	Rspo2 Gpc4 Gpc6 Tiam1 Robo2 Znrf3 Robo1 Rspo3 Ar Lgr4 Fgf10 Mllt3 Ankrd6 Ror1 Abl1 Prickle2 Smurf2 Fgf1 Daam1 Btbd7 Sec24b Magi2
GOBP_EPITHELIAL_CELL_DEVELOPMENT	0.0268895	0.176383	0.352488	0.422138	1.39807	116	30	Rfx3 Arhgef26 Abi2 Rapgef2 Plcb1 Ppp1r12a Gsk3b Pde4d Pgr Ar Cdh2 Rock2 Tjp1 Ift74 Fndc3a Rheb Iqgap1 Vcl Arid4b Ccm2 Slc9a4 Rap1a Add1 Magi2 Pdpk1 Plec Trp63 Rapgef1 Fem1b Vezf1
GOBP_DOPAMINE_RECEPTOR_SIGNALING_PATHWAY	0.0271496	0.177427	0.352488	-0.572348	-1.52955	29	8	Caly Nsg1 Nsg2 Gnas Flna Slc1a1 Gna11 Drd5
GOBP_AMYLOID_BETA_CLEARANCE	0.027151	0.177427	0.352488	-0.628805	-1.63729	23	9	Lrpap1 Hmgcr Clu Rab11b Lrp1 Cyp51 Abca7 Pla2g3 Ide
GOBP_REGULATION_OF_ESTABLISHMENT_OR_MAINTENANCE_OF_CELL_POLARITY	0.0271772	0.177427	0.352488	0.659692	1.55358	17	8	Shtn1 Bcas3 Ripor2 Arfgef1 Rock2 Flot2 Wdpcp Rictor
GOBP_GRANULOCYTE_CHEMOTAXIS	0.0272182	0.177427	0.352488	-0.536035	-1.5024	35	5	Bsg Cx3cl1 Scg2 Ppia Ppib
GOBP_L_ALPHA_AMINO_ACID_TRANSMEMBRANE_TRANSPORT	0.0273903	0.178271	0.352488	-0.538859	-1.51527	39	8	Arl6ip1 Slc17a7 Arl6ip5 Praf2 Slc3a2 Slc1a1 Slc7a1 Itgb1
GOBP_GLYCOPROTEIN_BIOSYNTHETIC_PROCESS	0.0275365	0.178945	0.352488	-0.335833	-1.26253	240	39	Itm2b Itm2c Dad1 Rpn1 B4gat1 Dpm1 Ddost Krtcap2 Ostc Tmem59 Tm9sf2 Rpn2 Ramp1 Galnt1 St8sia3 Man1a2 Extl2 Chpf C1galt1c1 Alg1 Galnt16 Stt3b Abca2 Man2a2 St3gal5 B3gat3 Ext2 Galnt18 Alg2 Dolk Tmem165 Mt3 Ube2j1 Tusc3 Extl1 Slc35c2 Alg5 Tmem258 Mlec
GOBP_VENTRICULAR_SEPTUM_DEVELOPMENT	0.0276759	0.179066	0.352488	0.519562	1.46384	44	17	Slit2 Robo2 Lmo4 Robo1 Bmpr2 Nsd2 Fgfr2 Sox11 Acvr1 Trip11 Tgfb2 Rbpj Tgfbr1 Rbm15 Cntrl Luzp1 Mdm2
GOMF_PROTEIN_PHOSPHORYLATED_AMINO_ACID_BINDING	0.0276759	0.179066	0.352488	0.52032	1.46597	44	18	Rasa1 Nck2 Mapk1 Pik3r3 Btrc Cbl Shc3 Yes1 Crk Abl1 Shb Pik3r1 Scaf4 Ywhae Nedd4 Crkl Scaf8 Cblb
GOBP_EPITHELIAL_TUBE_MORPHOGENESIS	0.0276836	0.179066	0.352488	0.3859	1.34541	183	54	Slit2 Rspo2 Fmn1 Dlg1 Stk3 Tsc1 Greb1l Mib1 Cobl Lmo4 Arhgap35 Btrc Pgr Ar Kdm2b Csmd1 Nrp1 Klhl3 Lgr4 Fgf10 Cc2d2a Fgfr2 Dlc1 Pbx1 Opa1 Kdm5b Ext1 Setd2 Ccm2 Sox11 Sirt6 Abl1 Deaf1 Acvr1 Fgf1 Med1 Ryr2 Mef2c Pkd1 Sec24b Pkd2 Tgfb2 Rbpj Gna13 Tulp3 Apaf1 Col4a1 Rdh10 Kif26b Mtss1 Ccdc39 Bbs4 Rbm15 Rala
GOBP_GLYCOSYL_COMPOUND_METABOLIC_PROCESS	0.0278607	0.179934	0.352488	0.498549	1.44907	52	10	Dpyd Nt5c2 Upp2 Adk Macrod2 Amd1 Gba2 Gda Nme5 Dera
GOBP_LONG_CHAIN_FATTY_ACYL_COA_METABOLIC_PROCESS	0.0279588	0.180289	0.352488	-0.643109	-1.64755	21	8	Tecr Acsl3 Hsd17b12 Dgat2 Acsl5 Acsl4 Dgat1 Elovl4
GOMF_SERINE_HYDROLASE_ACTIVITY	0.0280514	0.180608	0.352488	-0.463357	-1.45078	66	9	Sec11c Ctsl Nceh1 Klk8 Pcsk7 Sec11a Ctsa Clpp Rhbdl1
GOBP_PURINE_CONTAINING_COMPOUND_CATABOLIC_PROCESS	0.0281745	0.180867	0.352488	0.542271	1.4933	38	5	Dpyd Pde4b Pde8b Nt5c2 Pde4d
GOBP_CALCIUM_DEPENDENT_CELL_CELL_ADHESION_VIA_PLASMA_MEMBRANE_CELL_ADHESION_MOLECULES	0.0282683	0.180867	0.352488	0.59184	1.5229	26	8	Cdh18 Cdh10 Cdh12 Cdh11 Cdh8 Nlgn1 Cdh2 Cdh7
GOBP_ESTABLISHMENT_OF_PROTEIN_LOCALIZATION_TO_TELOMERE	0.0283092	0.180867	0.352488	-0.651609	-1.57744	17	9	Cct6a Cct5 Cct7 Cct8 Cct2 Terf1 Cct3 Dkc1 Tcp1
GOBP_L_AMINO_ACID_TRANSPORT	0.0283607	0.180867	0.352488	-0.511984	-1.44436	40	9	Arl6ip1 Slc17a7 Arl6ip5 Praf2 Slc3a2 Slc38a2 Slc1a1 Slc7a1 Itgb1
GOBP_NEGATIVE_REGULATION_OF_SMALL_GTPASE_MEDIATED_SIGNAL_TRANSDUCTION	0.0283907	0.180867	0.352488	0.524047	1.46771	42	17	Scai Slit2 Rasa1 Arhgap44 Arhgap35 Ripor2 Nf1 Cd2ap Mapkap1 Dlc1 Adra1a Bcl6 Cul3 Tgfb2 Arhgap12 Ppp2cb Ephb2
GOCC_EXTERNAL_SIDE_OF_PLASMA_MEMBRANE	0.0284255	0.180867	0.352488	-0.425227	-1.4472	112	20	Calr Prnp Thy1 Atp6ap2 Ctsb Lamp1 Atp1b2 Csf2ra Cd34 Epha5 Gfra2 P4hb Car4 Cd302 Clcn3 Itgb1 B2m Clptm1 Rtn4r Gfra4
GOBP_REGULATION_OF_PROTEIN_DEPOLYMERIZATION	0.0284374	0.180867	0.352488	0.481045	1.45042	65	22	Add3 Taok1 Sptan1 Clasp2 Clasp1 Fgf13 Sptbn1 Nav3 Map1b Apc Spast Camsap1 Bmerb1 Actn2 Pik3ca Capza1 Add1 Plekhh2 Mid1 Carmil1 Tmod2 Camsap2
GOMF_NEUROTRANSMITTER_RECEPTOR_ACTIVITY_INVOLVED_IN_REGULATION_OF_POSTSYNAPTIC_MEMBRANE_POTENTIAL	0.0284374	0.180867	0.352488	0.584935	1.54822	29	14	Grik4 Grik2 Chrna7 Gabrb1 Grid2 Grin3a Gabra2 Gabra4 Gabra3 Gabrg3 Gabrb2 Gria3 Gabra5 Grid1
GOBP_HEART_PROCESS	0.0284864	0.180904	0.352488	-0.397104	-1.38713	133	23	Atp1b1 Atp1a1 Scn1b Atp2b2 Calm1 Gaa Atp1a3 Atp2a2 Atp2b1 Scn2b Chga Slc8a2 Scn3b Atp1b2 Glrx3 Calm3 Tmem38a Atp2b3 Flna Kcnip2 Tpm1 Ext2 Cacna1h
GOBP_RESPONSE_TO_X_RAY	0.0286732	0.181814	0.352488	0.608275	1.5459	24	9	Xrcc6 Xrcc4 Trp53bp1 Nipbl Brcc3 Xrcc5 Nucks1 Atm Blm
GOBP_POSITIVE_REGULATION_OF_TRANSMEMBRANE_TRANSPORT	0.0288529	0.182417	0.352488	-0.409042	-1.42873	130	18	Atp1b1 Thy1 Arl6ip1 Cx3cl1 Tmsb4x Calm1 Vmp1 Atp1b2 Car2 Calm3 Ndufa4 Nlgn3 Arpp19 Abcc8 Flna Kcnip2 Bax Tesc
GOMF_RRNA_BINDING	0.0288555	0.182417	0.352488	-0.472929	-1.44584	57	19	Rpl9 Rpl23 Mrps17 Rps11 Rpl3 Rpl8 Rplp0 Rpl37 Rps13 Rps9 Mrps7 Mrps18a Rpl12 Ngrn Cirbp Taco1 Rps3 Rps5 Nop53
GOMF_PHOSPHATIDYLINOSITOL_3_4_BISPHOSPHATE_BINDING	0.0289319	0.182625	0.352488	0.656134	1.56743	19	10	Gab2 Kif16b Plekha1 Fchsd2 Mapkap1 Sestd1 Sh3pxd2a Zfyve1 Commd1 Plekha2
GOBP_PRIMARY_ALCOHOL_METABOLIC_PROCESS	0.0290591	0.183151	0.352488	-0.507062	-1.47071	44	7	Gde1 Dkk3 Rdh14 Ttr Gdpd1 Dhrs7 Cacna1h
GOBP_NEGATIVE_REGULATION_OF_LIPID_METABOLIC_PROCESS	0.0291419	0.183397	0.352488	-0.486386	-1.46065	52	13	Atp1a1 Dkk3 Sorl1 Ormdl3 Abca2 Bscl2 Pdgfa Insig2 Dgat2 Scap Fbxw7 Acadvl Pik3ip1
GOBP_LAMELLIPODIUM_ORGANIZATION	0.0292203	0.183484	0.352488	0.479769	1.45116	68	30	Slit2 Abi1 Ablim1 Vav3 Wasf1 Abi2 Ccdc88a Nck2 Fer Srgap2 Cyfip1 Brk1 Vcl Pik3ca Rreb1 Coro1c Pik3r1 Kit Carmil1 Cdc42 Fscn1 Nckap1 Mtor Whamm Nck1 Arhgef7 Arhgef6 Wasf2 Arpc5 Twf1
GOCC_MITOTIC_SPINDLE	0.0292731	0.183484	0.352488	0.412919	1.36617	115	32	Hecw2 Stag1 Tbck Tbl1xr1 Cep170 Stag2 Clasp2 Clasp1 Mapk1 Wapl Katnbl1 Togaram1 Tnks Cdc27 Tbl1x Phlpp2 Eml1 Dynll1 Iqcb1 Klhl22 Lsm14a Cul3 Pkd2 Nexmif Cltc Cdc42 Diaph1 Eml4 Tfdp2 Mapre3 Cntrl Dctn1
GOBP_POSITIVE_REGULATION_OF_MUSCLE_CONTRACTION	0.0292872	0.183484	0.352488	-0.677792	-1.61775	16	2	Atp1a1 Chga
GOCC_TERTIARY_GRANULE_LUMEN	0.0293534	0.183623	0.352488	-0.571209	-1.55249	31	9	Aldoa Cst3 Ctsd Fth1 Timp2 B2m Cant1 Golga7 Asah1
GOCC_U12_TYPE_SPLICEOSOMAL_COMPLEX	0.0294341	0.183853	0.352488	-0.610354	-1.59393	24	9	Snrnp48 Sf3b3 Pdcd7 Sf3b2 Sf3b1 Sf3b6 Snrpb Zrsr2 Snrpe
GOBP_POSITIVE_REGULATION_OF_AXONOGENESIS	0.0296705	0.185054	0.352488	0.479245	1.43845	64	16	Cdkl5 Slit2 Dscam Tiam1 Robo2 Plxna2 Shtn1 Pafah1b1 Robo1 Bmpr2 Map1b Plxnc1 Nrp1 Cyfip1 Trpc5 Mapt
GOBP_REGULATION_OF_LONG_TERM_SYNAPTIC_POTENTIATION	0.0297368	0.185191	0.352488	-0.547033	-1.5191	33	10	Prnp Nsg1 Cyp46a1 Shisa7 App Lgmn Ptn Calb1 Nptn Epha4
GOBP_GRANULOCYTE_MIGRATION	0.0299597	0.186081	0.352488	-0.515167	-1.45867	41	5	Bsg Cx3cl1 Scg2 Ppia Ppib
GOMF_K63_LINKED_POLYUBIQUITIN_MODIFICATION_DEPENDENT_PROTEIN_BINDING	0.0299687	0.186081	0.352488	0.609986	1.51791	23	10	Rnf169 Mindy2 Otud7b Tab2 Uimc1 Zranb3 Nploc4 Otud7a Zranb1 Tab3
GOBP_RETINA_LAYER_FORMATION	0.0301691	0.186844	0.352488	0.657136	1.54756	17	7	Sdk1 Dscam Megf11 Atp8a2 Hipk2 Sdk2 Hipk1
GOBP_NEGATIVE_REGULATION_OF_PROTEIN_BINDING	0.0301807	0.186844	0.352488	-0.477645	-1.46298	58	21	Lrpap1 Tmbim6 Atp2a2 Sorl1 Dvl1 Ctsz Bax Stub1 Dhrs7b Gnl3l B2m Kdm1a Dnajb2 Tle5 Rgma Ctnnbip1 Usp33 Adam15 Akt1 Arrb2 Rack1
GOBP_STRESS_GRANULE_ASSEMBLY	0.0302695	0.187117	0.352488	0.589707	1.51741	26	12	Bicd1 Pum2 Ythdf3 Atxn2 Ubap2l Mapt Ythdf2 Lsm14a Ddx6 Ogfod1 Ddx3x G3bp2
GOCC_ION_CHANNEL_COMPLEX	0.03043	0.187796	0.352488	0.392928	1.36547	181	45	Pde4b Grik4 Grik2 Kcnj3 Cacna1c Chrna7 Kcnd3 Cnih3 Gabrb1 Gria4 Shisa9 Grid2 Kcnh1 Grin3a Cacnb4 Gabra2 Stxbp5 Gabra4 Gabra3 Gabrg3 Cacna2d1 Cacng7 Hcn1 Gabrb2 Kcnc2 Mcu Scn3a Dpp10 Cacna1d Gria3 Unc80 Scn1a Pde4d Trpc4 Ano6 Clcn2 Cacng3 Gabra5 Gria2 Cacnb2 Akap6 Kcnd2 Gabrb3 Trpc5 Cacna1b
GOMF_CIS_TRANS_ISOMERASE_ACTIVITY	0.0304756	0.187796	0.352488	-0.545655	-1.51528	33	3	Fkbp2 Ppia Ppib
GOBP_CARDIAC_CELL_DEVELOPMENT	0.030516	0.187796	0.352488	0.541185	1.49437	39	17	Sgcd Sorbs2 Fhl2 Nebl Akap6 Actn2 Adra1a Cxadr Slc8a1 Plec Tomm70a Mtor Yy1 Pdcd4 Bves Lmna Hnrnpu
GOBP_POSITIVE_REGULATION_OF_ANTIGEN_RECEPTOR_MEDIATED_SIGNALING_PATHWAY	0.0305589	0.187796	0.352488	-0.663852	-1.55606	15	2	Cd81 Slc39a10
GOBP_DEVELOPMENTAL_INDUCTION	0.0306678	0.188189	0.352488	0.654969	1.54246	17	7	Robo2 Robo1 Hipk2 Ar Fgf10 Fgf1 Hipk1
GOBP_RNA_POLYADENYLATION	0.0307698	0.188538	0.352488	0.497849	1.42423	48	15	Cpsf6 Tent2 Papola Cpeb3 Ahcyl1 Tent4b Fip1l1 Cdc73 Cpeb1 Wdr33 Virma Cstf3 Cpsf7 Pcf11 Papolg
GOBP_RIBONUCLEOTIDE_CATABOLIC_PROCESS	0.0309242	0.189149	0.352488	0.556506	1.51205	35	5	Dpyd Pde4b Pde8b Nt5c2 Pde4d
GOBP_REGULATION_OF_CALCIUM_ION_TRANSPORT_INTO_CYTOSOL	0.0309599	0.189149	0.352488	-0.461153	-1.42471	63	8	Prnp Thy1 Cx3cl1 Calm1 Tmbim6 Calm3 Tmem38a Bax
GOBP_POSITIVE_REGULATION_OF_PEPTIDASE_ACTIVITY	0.0310056	0.189153	0.352488	-0.41693	-1.40579	109	25	Arl6ip5 Prr7 Ctsd Ddrgk1 App Psenen Mtch1 Bcap31 Lgmn Grin2b Bax Asph Ndufa13 Fam162a Cycs Grn Efna3 Aph1b Slc1a1 Epha4 Hspd1 Adrm1 Aph1a Prelid1 Cyfip2
GOBP_LUNG_MORPHOGENESIS	0.0311148	0.189305	0.352488	0.576384	1.50247	27	11	Rspo2 Mapk1 Nfib Fgf10 Fgfr2 Ext1 Sox11 Ap3b1 Sec24b Cdc42 Rdh10
GOBP_VENTRICULAR_CARDIAC_MUSCLE_CELL_ACTION_POTENTIAL	0.0311664	0.189305	0.352488	0.6546	1.54159	17	8	Kcnj3 Cacna1c Kcnd3 Dlg1 Snta1 Nedd4l Ank2 Ryr2
GOMF_UBIQUITIN_CONJUGATING_ENZYME_BINDING	0.0311664	0.189305	0.352488	0.594703	1.52091	25	10	Grik2 Arih1 Ankib1 Zmym2 Prkn Dcun1d2 Rnf217 Arih2 Rnf180 Dcun1d1
GOBP_EMBRYONIC_ORGAN_MORPHOGENESIS	0.0314899	0.190934	0.321776	0.417756	1.39454	125	36	Mmp16 Itga8 Dlg1 Satb2 Zeb1 Mib1 Ttc39c Fbn1 Mapk1 Atp8a2 Hipk2 Kdm2b Fgf10 Fbn2 Foxg1 Nipbl Fgfr2 Flvcr1 Wdpcp Setd2 Sox11 Acvr1 Hipk1 Ryr2 Mef2c Sec24b Pkd2 Sp3 Tulp3 Ephb2 Rdh10 Ccdc39 Tgfbr1 Bbs4 Myo6 Sod1
GOBP_EATING_BEHAVIOR	0.0315257	0.190934	0.321776	-0.676159	-1.61386	16	2	Cck Uchl1
GOBP_VIRAL_PROCESS	0.0316041	0.191132	0.321776	-0.338398	-1.28114	271	54	Bsg Rnasek Ctsb Ctsl Ppia Cd81 Hsp90ab1 Ppib Canx Spcs1 Lamp1 Tyro3 Hspa8 Ly6e Smpd1 Galnt1 Spcs3 Ran Csnk1a1 Phb Cfl1 Slc3a2 Uvrag Snw1 Vps37d Tmem41b Pabpc1 Ifi27 P4hb Chmp2a Igf2r Ctbp1 Itgb1 Mphosph8 Ppid Shfl Larp1 Srpk2 Prmt1 Srpk1 Rad23a Eif3d Mgat2 Trim26 Mcts1 Gas6 Gtf2b Bcl2 Rab43 Eps15 Ide Efnb3 Ccnt2 Rpsa
GOBP_HISTONE_H3_K9_METHYLATION	0.0316907	0.191326	0.321776	0.560924	1.49776	30	10	Setd5 Setdb1 Ehmt1 Jarid2 Ash1l Mecp2 Kdm4c Arid4b Kdm3a Zfp369
GOCC_CORTICAL_CYTOSKELETON	0.0317398	0.191326	0.321776	0.463303	1.43554	77	25	Rims2 Rims1 Pclo Erc1 Cobl Erc2 Bsn Sptan1 Clasp1 Dmd Sptbn1 Trpc4 Cdh2 Ppp1r9a Flot2 Myrip Dlc1 Iqgap1 Actn2 Actn1 Shroom4 Capn2 Lasp1 Plekhh2 Nf2
GOBP_ARACHIDONIC_ACID_METABOLIC_PROCESS	0.0317734	0.191326	0.321776	-0.6192	-1.61291	22	8	Abhd12 Dagla Faah Mgll Ptges3 Abhd6 Ephx1 Gpx4
GOBP_VACUOLAR_ACIDIFICATION	0.0320323	0.192608	0.321776	-0.636229	-1.62993	21	10	Atp6ap2 Atp6v0e2 Atp6v0a1 Atp6v0d1 Ppt1 Grn Atp6v0a2 Tmem199 Tmem9 Cln5
GOBP_REGULATION_OF_VESICLE_MEDIATED_TRANSPORT	0.0321289	0.192912	0.321776	-0.315898	-1.22105	355	59	Calr Caly Slc17a7 Syp Syt4 Lrpap1 Syt11 Sirpa Atp2a2 Sorl1 Arf1 Wasl Clu Sar1b Lamp1 Cd47 Syt7 Acsl3 Hpca App Dvl1 Atp9a Smpd1 Cbarp Ptpn1 Scamp5 Calm3 Cspg5 Rab26 Yipf5 Hnrnpk Rab11b Preb Map2k2 Atp13a2 Tub Atp2c1 Syt5 Lrrtm1 Lrp1 Abca2 Rab3gap1 Ankrd13b Rab4b Tor1a Rab3a Slc4a8 Ppt1 Rab21 Cacna1h Doc2b Smpd3 Pfn2 Rab5b Bace1 Grik5 Chmp2a Vamp2 Dlg4
GOBP_ESTABLISHMENT_OF_PROTEIN_LOCALIZATION_TO_ORGANELLE	0.0322346	0.193269	0.321776	-0.315148	-1.2183	347	97	Hspa5 Tomm20 Hsp90ab1 Sec62 Sorl1 Spcs2 Hsp90aa1 Spcs1 Nmt1 Clu Lamp1 Hspa4 Hspa8 Pom121 Spcs3 Fam53b Dnaja1 Ran Calm3 Ssr3 Bcap31 Flna Cct6a Cct5 Tomm40 Prickle1 Bax Srp9 Sort1 Herpud1 Rab3gap1 Ndufa13 Vps13c Lamp5 Rpl23 Srp14 Tmco6 Vps37d Srebf2 Bag6 Sec61a1 M6pr Cct7 Tram1l1 Sgta Srpr Vps13a Ppp1r10 Nolc1 Hspd1 Cct8 Bcs1l Cct2 Tomm22 Dnajc15 Terf1 Ipo7 Fbxw7 Gcc2 Romo1 Kpnb1 Hdac3 Timm17a Maip…
GOBP_NEGATIVE_REGULATION_OF_MAP_KINASE_ACTIVITY	0.0323226	0.193519	0.321776	-0.539893	-1.49928	33	9	Hmgcr Sorl1 Smpd1 Dnaja1 Ptpn1 Uchl1 Mapk8ip1 Cdk5rap3 Stk38
GOBP_SENSORY_ORGAN_MORPHOGENESIS	0.0324142	0.19379	0.321776	0.40549	1.37179	136	34	Sdk1 Itga8 Dscam Thrb Zeb1 Dzank1 Abi2 Tenm3 Hcn1 Ttc39c Fbn1 Megf11 Mapk1 Atp8a2 Nf1 Hipk2 Kdm2b Fgf10 Fbn2 Sdk2 Foxg1 Nipbl Fgfr2 Wdpcp Hdac1 Rpgrip1l Intu Sox11 Ttc8 Hipk1 Nectin3 Sec24b Sp3 Col5a2
GOMF_ADENYLYLTRANSFERASE_ACTIVITY	0.0326624	0.194847	0.321776	0.601556	1.52882	24	10	Tent2 Papola Tent4b Gphn Fhit Nmnat2 Abl1 Papolg Tent5d Papss2
GOMF_CHROMATIN_BINDING	0.032684	0.194847	0.321776	0.330751	1.24269	410	90	Tox Rit2 Asxl2 Stag1 Mtf2 Thrb Tasor Satb2 Zeb1 Ncoa2 Ddx5 Mllt10 Hira Bcas3 Stag2 Uty Kdm3b Scmh1 Mbd5 Mitf Rnf169 Setdb1 Crebbp Hnrnpc Nfia Phf21a Wac Nsd2 Tox3 Tada2a Nsd1 Ankrd17 Ar Jarid2 Ash1l Zfx Mecp2 Chd8 Sfmbt1 Ift74 Jmjd1c Brd4 Rbbp4 Kdm5a Pbrm1 Mllt3 Suz12 Phc3 Pola1 Atf2 Rcor1 Nipbl Mta3 Ncoa6 Uri1 Asxl3 Zfp609 Tnrc18 Hdac1 Fmr1 Bcl6 Kdm6a Sirt6 Mbtd1 Kdm3a Ep300 Polr2a Rere Glyr1 Me…
GOBP_LIPOPROTEIN_METABOLIC_PROCESS	0.0328354	0.195471	0.321776	-0.412697	-1.39043	108	24	Selenok Dpm1 Zdhhc23 Abhd12 Nmt1 Ctsd Porcn Gpaa1 Pigp Rab3gap1 Ppt1 Zdhhc6 Pigt Dgat2 Golga7 Dpm3 Golga7b Zdhhc13 Zdhhc12 Zdhhc14 Ugcg Pigq Zdhhc5 Atg12
GOBP_POSITIVE_REGULATION_OF_PROTEIN_MODIFICATION_BY_SMALL_PROTEIN_CONJUGATION_OR_REMOVAL	0.0328879	0.195505	0.321776	-0.410967	-1.39615	111	21	Hspa5 Wfs1 Ndfip1 Rps2 Nsmce3 Ubb Ndfip2 Gnl3 Derl1 Prickle1 Stub1 Chfr Sart3 Kdm1a Cdk5rap3 Fbxw7 Rchy1 Mul1 Hdac3 Pias4 Birc2
GOBP_REGULATION_OF_INTRACELLULAR_PROTEIN_TRANSPORT	0.0329826	0.195723	0.321776	-0.360397	-1.30526	167	28	Prnp Cd81 Hsp90ab1 Sorl1 Tmem30a Nmt1 Sar1b Hpca Ice1 Sirt7 Erlec1 Ran Ptpn1 Gdi1 Bcap31 Atp13a2 Chrm1 Flna Os9 Ergic3 B3gat3 Mtcl1 Srebf2 Slc1a1 Ifi27 Vamp2 Ube2j1 Nolc1
GOBP_RETROGRADE_VESICLE_MEDIATED_TRANSPORT_GOLGI_TO_ENDOPLASMIC_RETICULUM	0.0330181	0.195723	0.321776	-0.487861	-1.43601	47	14	Rer1 Arf5 Pitpnb Atp9a Cope Rab6b Ergic3 Kdelr1 Uvrag Cog4 Tmed10 Tmem115 Plpp3 Lman2
GOBP_REGENERATION	0.0335895	0.198829	0.321776	-0.422592	-1.41182	96	22	Thy1 Cd81 Srsf5 Ptpru Ptprs Omg Klk8 Cspg5 Flna Ptn Nefl Grn Epha4 Ptpn3 Igf2r Cers2 Rtn4r Ccn3 Gas6 Hdgfl2 Mapk8ip3 Bcl2
GOMF_PHOSPHATIDYLINOSITOL_BISPHOSPHATE_PHOSPHATASE_ACTIVITY	0.0336597	0.198963	0.321776	0.600345	1.52574	24	14	Inpp4b Mtmr3 Ocrl Mtmr1 Synj1 Mtm1 Inpp5b Inpp4a Pip4p2 Mtmr4 Mtmr2 Pikfyve Mtmr14 Synj2
GOCC_TRANS_GOLGI_NETWORK_TRANSPORT_VESICLE	0.0339335	0.200219	0.321776	-0.581083	-1.52076	25	9	Tmed9 Tgoln1 Clta Sort1 Tmed10 Cltb Igf2r Ap2a1 Rab14
GOBP_CARBOHYDRATE_DERIVATIVE_TRANSPORT	0.0339679	0.200219	0.321776	-0.477261	-1.43325	52	16	Psap Slc25a4 Cd47 Slc50a1 Slc35b1 Slc25a5 Slc35a2 Slc35c2 Vldlr G6pc3 Slc35a5 Slc35b4 Abcc5 Lrrc8c Slc35b2 Plekha8
GOBP_L_GLUTAMATE_TRANSMEMBRANE_TRANSPORT	0.0341695	0.201125	0.321776	-0.617337	-1.60743	23	6	Arl6ip1 Slc17a7 Arl6ip5 Praf2 Slc1a1 Itgb1
GOBP_CALCIUM_MEDIATED_SIGNALING	0.0343751	0.201695	0.321776	-0.406159	-1.37374	110	17	Prnp Atp1b1 Selenok Calm1 Adgrb2 Atp2a2 Adgrl1 Hpca Slc8a2 Tmbim4 Calm3 Camkk2 Tmem38a Bcap31 Grin2b Itpr1 Ppp3r1
GOBP_ICOSANOID_METABOLIC_PROCESS	0.0343946	0.201695	0.321776	-0.491451	-1.41739	43	12	Abhd12 Dagla Ggt7 Faah Mgll Ptges3 Abhd6 Fads1 Pla2g3 Abcc10 Ephx1 Gpx4
GOBP_POSITIVE_REGULATION_OF_GROWTH	0.0344111	0.201695	0.321776	0.393772	1.34336	154	47	Syt17 Cdkl5 Rims2 Rims1 Lgi1 Dscam Shtn1 Pafah1b1 Tead1 Cacng7 Map2k5 Nedd4l Plcb1 Ghr Atp8a2 Sdcbp Bmpr2 Ybx3 Usp47 Map1b Kdm2b Nrp1 Mapk14 Rps6kb1 Rftn1 Akap6 Nipbl Mtm1 Fgfr2 Cyfip1 Trpc5 Rps6ka3 Rnf157 Klhl22 Mapt Prkn Creb1 Mef2c Itsn2 Ddx3x Adnp Rptor Tgfb2 Rbpj Ino80 Cdc42 Islr2
GOBP_POSITIVE_REGULATION_OF_CYTOKINE_PRODUCTION	0.0344728	0.201774	0.321776	-0.348257	-1.28641	194	24	C1qtnf4 Atp6ap2 Selenok Cx3cl1 Cd81 Sorl1 Hsp90aa1 Setd4 Clu Dhx36 Glmn App Xbp1 Scamp5 Abcc8 Phb Polr3a Dhx33 Ddx1 Cd34 Gapdh Tmed10 Arhgef2 Lpl
GOBP_MICROGLIAL_CELL_ACTIVATION	0.0346244	0.202379	0.321776	-0.630792	-1.616	21	5	Cx3cl1 Syt11 Clu App Grn
GOMF_ATP_DEPENDENT_ACTIVITY_ACTING_ON_RNA	0.0346834	0.202441	0.321776	-0.456654	-1.42747	64	17	Ddx24 Dhx36 Ddx41 Ddx50 Dhx33 Ddx23 Ddx1 Ddx46 Ddx18 Skiv2l Eif4a1 Ddx42 Ddx39b Ddx55 Upf1 Eif4a3 Snrnp200
GOBP_RESPONSE_TO_TEMPERATURE_STIMULUS	0.0350189	0.203639	0.321776	-0.403012	-1.39157	120	18	Slc12a5 Pcsk1n Hsp90ab1 Vgf Atp2b1 Hsp90aa1 Dnaja2 Dnajc3 Dhx36 mt-Co2 Dnaja1 Stub1 Cd34 Gclc Eif2b5 Lpl Hspd1 Dnajc2
GOBP_REGIONALIZATION	0.0350344	0.203639	0.321776	0.391123	1.33758	157	46	Abi1 Robo2 Mtf2 Plxna2 Tasor Mib1 Cobl Scmh1 Robo1 Bmpr2 Hipk2 Ar Kdm2b Nrp1 Pbx3 Fgf10 Mllt3 Wls Foxg1 Prkdc Fgfr2 Pbx1 Acvr2a Ext1 Rpgrip1l Intu Lrp6 Acvr1 Ep300 Fgf1 Hipk1 Mef2c Tra2b Zbtb16 Ttc21b Pgap1 Nrp2 Rbpj Disp1 Cxxc4 Tulp3 Atm Crkl Axin1 Tgfbr1 Trp63
GOBP_RESPONSE_TO_ISCHEMIA	0.0350346	0.203639	0.321776	-0.52504	-1.47609	37	7	Cx3cl1 Faim2 Slc8a2 Hyou1 Uchl1 Camk2a Stub1
GOBP_NEURON_PROJECTION_ARBORIZATION	0.0351556	0.204059	0.321776	0.598604	1.52132	24	7	Ntng1 Grip1 Chrna7 Ntng2 Myo9a Nlgn1 Nrp1
GOBP_IRON_ION_TRANSPORT	0.0352349	0.204236	0.321776	-0.53845	-1.476	32	10	Slc22a17 Ttyh1 Fth1 Rab11b B2m Pgrmc2 Abcb6 Slc48a1 Iscu Abcc5
GOBP_POSITIVE_REGULATION_OF_CELL_GROWTH	0.0353892	0.204745	0.321776	0.417312	1.38023	114	37	Syt17 Cdkl5 Rims2 Rims1 Lgi1 Dscam Shtn1 Pafah1b1 Tead1 Cacng7 Map2k5 Nedd4l Sdcbp Bmpr2 Usp47 Map1b Kdm2b Nrp1 Akap6 Cyfip1 Trpc5 Rps6ka3 Rnf157 Klhl22 Mapt Prkn Itsn2 Ddx3x Adnp Rptor Tgfb2 Ino80 Cdc42 Islr2 Slc9a1 Extl3 Tgfbr1
GOBP_OLFACTORY_LOBE_DEVELOPMENT	0.0354206	0.204745	0.321776	0.614775	1.50526	22	10	Slit2 Robo2 Robo1 Slit1 Ext1 Rpgrip1l Ttc8 Ogdh Lrrk2 Ski
GOBP_POSITIVE_REGULATION_OF_CELL_DIFFERENTIATION	0.0354707	0.204751	0.282013	0.321139	1.22037	467	97	Sox5 Brinp3 Nrg1 Rfx3 Cdkl5 Xrcc6 Slit2 Tox Tenm4 Ambra1 Dscam Tiam1 Asxl2 Robo2 Tcf12 Pak3 Prkd1 Plxna2 Lims1 Stk3 Shtn1 Pafah1b1 Prkcz Zeb1 Caprin1 Cd46 Rapgef2 Plcb1 Ripor2 Gsk3b Robo1 Ghr Cdon Sdcbp Zhx3 Nrcam Bmpr2 Ptprd Map1b Plxnc1 Ar Nrp1 Mapk14 Fbn2 Rheb Gcnt2 Synj1 Map3k5 Nell1 Fbxw8 Rcor1 Akap6 Foxg1 Prkdc Neurl1a Shank3 Grm5 Acvr2a Cyfip1 Spag9 Trpc5 Lmo3 Rps6ka3 Hdac1 Crk Zmiz1 Sox11…
GOCC_POLYSOMAL_RIBOSOME	0.0355223	0.204767	0.321776	-0.58098	-1.53631	27	17	Rps29 Rpl39 Btf3 Rpl30 Rps28 Rps21 Rpl24 Rpl8 Rpl32 Rpl6 Larp1 Rpl19 Rpl10a Rpl36a Rps26 Rpl7a Rpl36
GOBP_EPITHELIAL_CELL_DIFFERENTIATION	0.0357237	0.205644	0.321776	0.34483	1.26646	295	74	Nrg1 Rfx3 Arhgef26 Thrb Pafah1b1 Rab10 Zeb1 Abi2 Rapgef2 Plcb1 Ppp1r12a Klf7 Gsk3b Pip5k1a Myo9a Pde4d Bmpr2 Slc4a7 Nfib Fstl1 Map1b Pgr Ar Cdh2 Rock2 Nrp1 Tjp1 Ift74 Fndc3a Fgf10 Rheb Spred2 Fgfr2 Kdm5b Iqgap1 Vcl Ext1 Wdpcp Hdac1 Arid4b Ccm2 Intu Sox11 Slc9a4 Abl1 Rap1a Ttc8 Spred1 Acvr1 Med1 Cbfa2t2 Creb1 Mef2c Ophn1 Grhl1 Add1 Prlr Sec24b Magi2 Nf2 Anxa7 Rbpj Pdpk1 Cdc42 Col4a1 Plec Mtss1 Trp…
GOMF_CLATHRIN_BINDING	0.0361057	0.207359	0.321776	-0.471876	-1.44531	58	10	Caly Nsg1 Syt4 Syt11 Syt7 Nsg2 Dner Syt5 Clta Lrp1
GOBP_REGULATION_OF_EPITHELIAL_CELL_APOPTOTIC_PROCESS	0.0361832	0.207359	0.321776	-0.533607	-1.50142	38	4	Wfs1 Scg2 Ramp2 Rb1
GOBP_HISTONE_MODIFICATION	0.0362117	0.207359	0.282013	0.329453	1.23849	404	100	Smyd3 Prkd1 Mapk8 Mtf2 Tbl1xr1 Kat6b Uty Kdm3b Tet3 Setd5 Ogt Huwe1 Setdb1 Crebbp Snca Rybp Phf20 Parg Wac Map3k7 Nsd2 Ddb2 Tada2a Nsd1 Srcap Kmt2c Kdm7a Ehmt1 Jarid2 Ash1l Kdm2b Supt3 Mecp2 Naa40 Kat6a Tbl1x Jmjd1c Uimc1 Brd4 Rps6ka5 Rbbp4 Nsd3 Kdm5a Mllt3 Suz12 Cdc73 Eya3 Atf2 Rcor1 Kansl1 Dcaf1 Nipbl Brms1l Kdm4c Ubr5 Mier1 Kdm5b Mta3 Prmt8 Baz2a Setd2 Hdac1 Arid4b Fmr1 Trip12 Kdm2a Bcl6 Kdm6a…
GOBP_NEGATIVE_REGULATION_OF_ORGANELLE_ORGANIZATION	0.0362198	0.207359	0.321776	0.354174	1.27922	258	62	Tmeff2 Slit2 Add3 Tom1l2 Taok1 Map2 Sptan1 Schip1 Clasp2 Mphosph9 Clasp1 Fgf13 Huwe1 Coro2b Ssh2 Hnrnpc Snca Wapl Sptbn1 Tent4b Arfgef1 Nav3 Map1b Apc Zwint Tnks Tjp1 Dyrk1a Camsap1 Dync1li1 Tbcd Ctnna2 Xrn1 Mtm1 Shank3 Dlc1 Bmerb1 Opa1 Tnks2 Pik3ca Klhl22 Tfrc Mapt Zfp207 Prkn Smg6 Adck1 Capza1 Add1 Trim37 Plekhh2 Pik3r1 Mid1 Carmil1 Tmod2 Odf2l Tom1l1 Camsap2 Atm Baz1b Fez2 Rnf41
GOBP_FOREBRAIN_DEVELOPMENT	0.0363852	0.207784	0.321776	0.351729	1.26583	249	70	Kirrel3 Nrg1 Slit2 Tox Slc4a10 Robo2 Tent2 Pafah1b1 Satb2 Zeb1 Tsc1 Slc1a2 Elavl4 Kcnc2 Rapgef2 Plcb1 Arhgap35 Dclk1 Prkg1 Gsk3b Robo1 Fgf13 Trappc9 Dock7 Nf1 Srgap2 Nfib Kdm2b Cdh2 Nrg3 Nrp1 Fgf10 Zswim6 Cep120 Phlpp2 Foxg1 Fgfr2 Slit1 Shank3 Dlc1 Bmerb1 Fat4 Ext1 Setd2 Hdac1 Rpgrip1l Crk Zmiz1 Ttc8 Inhba Creb1 Tra2b Ophn1 Slc8a1 Ttc21b Pgap1 Nrp2 Nf2 Rbpj Ywhae Ogdh Cntnap2 Rtn4rl1 Alk Btbd3 Ep…
GOBP_POSITIVE_REGULATION_OF_JNK_CASCADE	0.0363944	0.207784	0.321776	0.489157	1.42177	52	21	Sh3rf1 Stk3 Taok1 Traf3 Sh3rf3 Plcb1 Sdcbp Mfhas1 Hipk2 Tnik Map3k5 Ankrd6 Pja2 Dusp22 Taok3 Cdc42 Axin1 Pycard Xiap Hmgb1 Rb1cc1
GOBP_MITOCHONDRIAL_TRANSPORT	0.0364428	0.207784	0.321776	-0.376925	-1.35793	160	53	Tomm20 Nptx1 Hsp90aa1 Nmt1 Slc25a4 Hspa4 Atp5a1 Bcap31 Tomm40 Camk2a Atp5c1 Bax Slc25a14 Ndufa13 Tmem14a Atp5b Gclc Srebf2 mt-Atp6 Slc25a5 Stard3 Hspd1 Atp5j Bcs1l Tomm22 Dnajc15 Dnajc30 Bloc1s2 Fbxw7 Mul1 Romo1 Atp5j2 Timm17a Bcl2 Maip1 Bnip3l Pmpcb Timm44 Fbxo7 Rnf31 Timm50 Leprot Atp5o Pitrm1 Cox18 Pam16 Grpel1 Trmt10b Ablim3 Atp5d Mfn2 Timm13 Dnajc19
GOBP_TRANSFORMING_GROWTH_FACTOR_BETA_PRODUCTION	0.036494	0.207792	0.321776	-0.610238	-1.58956	22	3	Atp6ap2 Cx3cl1 Hsp90ab1
GOBP_REGULATION_OF_ALPHA_BETA_T_CELL_DIFFERENTIATION	0.0365909	0.208061	0.321776	0.56861	1.49507	28	10	Rc3h1 Sh3rf1 Prkcz Rc3h2 Bcl6 Ap3b1 Zbtb16 Nfkbiz Hmgb1 Ap3d1
GOBP_NEURON_APOPTOTIC_PROCESS	0.0368629	0.209323	0.321776	-0.356566	-1.29139	167	28	Hspa5 Prnp Wfs1 Cx3cl1 Faim2 Hsp90ab1 Tyro3 App Rb1 Lgmn Hyou1 Epha7 Bax Hdgf Fam162a Nefl Ppt1 Gclc Vstm2l Grn Ntrk2 Gapdh Gpi1 Slc1a1 Mt3 Nsmf Bace1 Grik5
GOBP_CYTOSOLIC_CALCIUM_ION_TRANSPORT	0.0369744	0.209672	0.321776	-0.415761	-1.41498	112	15	Prnp Thy1 Cx3cl1 Calm1 Tmbim6 Atp2a2 Atp2b1 Slc8a2 Calm3 Tmem38a Atp2b3 Grin2b Bax Itpr1 Vdac1
GOBP_CELL_CHEMOTAXIS	0.0372988	0.210707	0.321776	-0.407494	-1.40361	119	11	Bsg Calr Cx3cl1 Scg2 Tmsb4x Ppia Ppib Chga Rps19 Lgmn Ptn
GOBP_NEGATIVE_REGULATION_OF_BLOOD_CIRCULATION	0.037308	0.210707	0.321776	-0.650729	-1.5253	15	2	Atp1a1 Atp2a2
GOBP_REGULATION_OF_STEROID_BIOSYNTHETIC_PROCESS	0.037308	0.210707	0.321776	-0.532546	-1.49844	38	7	Atp1a1 Dkk3 Por Abca2 Insig2 Scap Asah1
GOBP_REGULATION_OF_METAL_ION_TRANSPORT	0.0374018	0.210952	0.321776	-0.337229	-1.27037	241	40	Prnp Atp1b1 Thy1 Atp1a1 Scn1b Wfs1 Cx3cl1 Saraf Calm1 Tmbim6 Atp2b1 Vmp1 Scn2b Hpca Scn3b Atp1b2 Cbarp Calm3 Kcnab2 Tmem38a Abcc8 Kcnab1 Flna Kcnip2 Camk2a Bax Tesc Mllt6 Vdac1 Neto2 Stim2 Hes1 Ptpn3 Vamp2 Chd7 Rnf207 Itgb1 Tspan13 B2m Coro1a
GOBP_XENOBIOTIC_METABOLIC_PROCESS	0.0375869	0.211711	0.321776	-0.541341	-1.5126	34	8	Cyp46a1 Nceh1 Por Guk1 Vkorc1 Gstm5 Ephx1 Bphl
GOBP_POSITIVE_REGULATION_OF_PHAGOCYTOSIS	0.0378681	0.212749	0.321776	-0.582064	-1.54698	26	8	Calr Sirpa Cd47 Tub Lman2 Rab31 Abca7 Gas6
GOMF_PHOSPHATASE_INHIBITOR_ACTIVITY	0.0378728	0.212749	0.321776	-0.534128	-1.46415	32	10	Ppp1r1a Arpp19 Ppp1r14b Bod1l Ppp1r37 Ptn Tesc Cabin1 Elfn2 Ppp1r10
GOBP_PORPHYRIN_CONTAINING_COMPOUND_METABOLIC_PROCESS	0.0383312	0.215035	0.321776	-0.521756	-1.46237	35	14	Pgrmc1 Cox10 Nfe2l1 Tmem14c Tmem14a Sucla2 Cpox Abcb6 Uros Fech Hmbs Alad Ppox Eif2ak1
GOCC_PLATELET_ALPHA_GRANULE_LUMEN	0.0384433	0.215375	0.321776	-0.557024	-1.51394	31	9	Tmsb4x Aldoa Clu App Tex264 Pdgfa Gtpbp2 Serpina3n Gas6
GOBP_REGULATION_OF_PROTEIN_POLYMERIZATION	0.0385208	0.215521	0.287857	0.390973	1.32838	147	32	Tenm1 Slit2 Fmn1 Rasa1 Dlg1 Add3 Ambra1 Pak3 Ckap5 Map2 Nck2 Fer Sptan1 Clasp1 Ssh2 Snca Sptbn1 Arfgef1 Nav3 Fchsd2 Map1b Togaram1 Mecp2 Dyrk1a Camsap1 Slain1 Tbcd Cyfip1 Mapt Gba2 Abl1 Rictor
GOBP_MITOCHONDRIAL_TRANSMEMBRANE_TRANSPORT	0.0385891	0.215615	0.321776	-0.426516	-1.39296	82	34	Tomm20 Slc25a4 Atp5a1 Tomm40 Atp5c1 Atp5b Vdac1 mt-Atp6 Slc25a5 Hspd1 Atp5j Slc8a3 Dnajc15 Dnajc30 Slc25a22 Romo1 Atp5j2 Timm17a Maip1 Pmpcb Timm44 Abcb8 Timm50 Atp5o Slc25a3 Mcur1 Micu1 Pam16 Grpel1 Atp5d Dnajc19 Micu3 Atp5h Smdt1
GOBP_NEGATIVE_REGULATION_OF_ALPHA_BETA_T_CELL_ACTIVATION	0.0386462	0.215646	0.321776	0.669107	1.53398	15	6	Rc3h1 Rc3h2 Itch Bcl6 Cblb Hmgb1
GOMF_MIRNA_BINDING	0.0387748	0.215934	0.321776	0.57982	1.49197	26	7	Rc3h1 Pum2 Rbm10 Ago1 Hnrnpa2b1 Ago3 Fmr1
GOBP_ZYMOGEN_ACTIVATION	0.0388115	0.215934	0.321776	-0.571356	-1.49531	25	10	Ctsl Lgmn Ctsz Asph Cycs Pgk1 Cyfip2 Eno1 Serpine2 Plgrkt
GOBP_PHOSPHATIDYLINOSITOL_BIOSYNTHETIC_PROCESS	0.0388802	0.215934	0.287857	0.414634	1.37322	116	46	Efr3a Ip6k1 Efr3b Ttc7b Pip5k1b Fam126a Inpp4b Pip5k1a Pik3r3 Mtmr3 Ocrl Mtmr1 Socs6 Pigk Synj1 Fam126b Pitpnm2 Mtm1 Pi4kb Pi4ka Pik3ca Pik3c2a Htr2c Inpp4a Pik3cb Ip6k2 Pik3c3 Pgap1 Htr2b Pik3r1 Smg1 Ipmk Pign Sh3yl1 Socs2 Atm Mtmr4 Pigu Piga Pigl Mtmr2 Pikfyve Mtmr14 Pik3c2b Synj2 Pip4k2b
GOBP_P_BODY_ASSEMBLY	0.0389043	0.215934	0.321776	0.629213	1.51374	20	13	Rc3h1 Atxn2 Edc3 Cnot1 Lsm14a Pan3 Ddx6 Cnot2 Cnot6l Eif4enif1 Cnot7 Pan2 Cnot6
GOBP_CELLULAR_HORMONE_METABOLIC_PROCESS	0.0391724	0.217135	0.321776	-0.470764	-1.41374	52	21	Dkk3 Cyp46a1 Rdh14 Ttr Dhrs7 Hsd17b12 Cacna1h Stard3 Dgat2 H2-Ke6 Hsd17b7 Dgat1 Hsd17b11 Chst10 Hsd17b10 Wnt4 Stat5b Dgkq Rdh12 Aldh1a3 Rbp4
GOBP_REGULATION_OF_PROTEIN_TARGETING_TO_MEMBRANE	0.0393678	0.217929	0.321776	-0.579401	-1.5399	26	7	Prnp Hpca Gdi1 Mtcl1 Slc1a1 Cdk5 Mief1
GOCC_TIGHT_JUNCTION	0.039557	0.218687	0.287857	0.449895	1.3863	74	25	Lin7a Magi3 Dlg1 Frmd4a Frmd4b Cyth3 Prkcz Rapgef2 Magi1 Ybx3 Apc Ash1l Tjp1 Tbcd Ildr2 Jam3 Rpgrip1l Cxadr Patj Magi2 Ank3 Pdcd6ip Tgfbr1 Pard3b Cyth1
GOBP_SENSORY_PERCEPTION	0.0397704	0.2195	0.321776	0.359848	1.28675	239	71	Grik2 Chrna7 Pcdh15 Rims1 Cntn5 Grm7 Ablim1 Slc4a10 Grm1 Ncam2 Thrb Gabrb2 Ubr3 Slc26a4 Ripor2 Grm8 Myo9a Cacna1d Atp8a2 Scn1a Spata7 Asic2 Phf24 Atf6 Srrm4 Ccdc50 Gnal Mecp2 Rpgr Serpinb6a Tbl1x Lrig2 Gabra5 Cacnb2 Eya3 Nipbl Zfhx2 Cemip Opa1 Kcnd2 Bbs9 Ror1 Tmtc4 Fbxo11 Ttc8 Nav2 Cnr1 Gnb1 P2rx4 Pgap1 Olfr239 Kit Arl6 Epyc Diaph1 Scn9a Rdh10 Slc9a1 Gsdme Pkd1l3 Axin1 Bbs4 Myo6 Sod1 Nipsnap1 Sob…
GOBP_REGULATION_OF_JNK_CASCADE	0.0398089	0.2195	0.287857	0.436137	1.37334	84	28	Grik2 Magi3 Sh3rf1 Stk3 Pafah1b1 Taok1 Traf3 Sh3rf3 Plcb1 Sdcbp Mfhas1 Hipk2 Phlpp1 Tnik Map3k5 Hipk3 Ankrd6 Zmynd11 Itch Pja2 Prkn Fktn Dusp22 Taok3 Cdc42 Axin1 Pycard Xiap
GOBP_REGULATION_OF_RESPONSE_TO_EXTERNAL_STIMULUS	0.039877	0.219586	0.321776	-0.296279	-1.18459	468	64	Calr Selenok Cx3cl1 Scg2 Ndfip1 Selenos Tmsb4x Syt11 Cd81 Hsp90ab1 Sirpa Nenf Abhd12 Plk2 Hsp90aa1 Setd4 Nmt1 Lamp1 Prkca Dagla Cd47 Camk2n1 Tyro3 Ptprs App Dvl1 Klk8 Rps19 Ptpn1 Rb1 Lgmn Mgll Fndc4 Pde2a Abcc8 Flna Sema6c Ptn Cyld Snw1 Cd34 Sema6b Grn Pdgfa Epha4 Mt3 Stat2 Lpl Psma1 Bace1 Vamp2 C1qtnf12 Dnm1l Cers2 Sash1 Vkorc1 Stx4a Rtn4r Gps2 Ccn3 H2-D1 Nbl1 Sharpin Creb3
GOCC_LAMELLIPODIUM	0.04	0.219974	0.282013	0.387783	1.32041	152	42	Unc5c Sorbs2 Abi1 Ablim1 Sh3rf1 Shtn1 Tsc1 Wasf1 Abi2 Caprin1 Ccdc88a Raph1 Fer Itsn1 Fgd4 Pip5k1a Srgap2 Apc Myh10 Cdh2 Cdc42bpa Ctnnd1 Dpysl3 Klhl2 Flot2 Itgav Cyfip1 Brk1 Pik3ca Apbb2 Coro1c Dusp22 Ddx3x Pkd2 Plekhh2 Nf2 Stx3 Carmil1 Fscn1 Fgd1 Slc9a1 Nckap1
GOBP_MESENCHYME_MORPHOGENESIS	0.0401422	0.220466	0.321776	0.637399	1.51313	18	8	Robo2 Exoc4 Robo1 Acvr1 Tgfb2 Rbpj Tgfbr1 Mdm2
GOBP_EAR_DEVELOPMENT	0.0403536	0.221234	0.321776	0.425226	1.38896	100	32	Lin7a Itga8 Pcdh15 Pafah1b1 Zeb1 Ttc39c Gabrb2 Mapk1 Atp8a2 Slc4a7 Fgf10 Gabra5 Foxg1 Nipbl Fgfr2 Wdpcp Rpgrip1l Ccm2 Plppr4 Ror1 Ttc8 Trip11 Sec24b Tgfb2 Rbpj Ephb2 Rdh10 Gsdme Mpv17 Myo6 Atg4b Sod1
GOBP_STRESS_FIBER_ASSEMBLY	0.0403877	0.221234	0.287857	0.455171	1.39359	72	28	Tmeff2 Limch1 Sorbs1 Tsc1 Ccdc88a Clasp2 Clasp1 Coro2b Rock2 Nrp1 Tjp1 Dlc1 Ppm1e Abl1 Ttc8 Cul3 Alms1 Pik3r1 Nf2 Carmil1 Cdc42 Slc9a1 Tgfbr1 Bbs4 Pak2 Ptger4 Mtor Arhgef10
GOBP_CHEMOKINE_PRODUCTION	0.0405218	0.221678	0.321776	-0.530038	-1.45294	32	3	Selenok Sirpa App
GOBP_GASTRULATION	0.040625	0.221953	0.282013	0.424042	1.37559	98	24	Itga8 Tenm4 Exoc4 Tasor Map2k5 Hira Clasp2 Kif16b Clasp1 Bmpr2 Wnk1 Cdc73 Wls Fgfr2 Itgav Nr4a3 Acvr2a Ext1 Setd2 Acvr1 Inhba Cul3 Nf2 Col5a2
GOBP_CELLULAR_EXTRAVASATION	0.040727	0.22222	0.321776	-0.555141	-1.50882	31	6	Thy1 Cx3cl1 Sirpa Cd47 Podxl2 Add2
GOBP_MORPHOGENESIS_OF_A_BRANCHING_STRUCTURE	0.0408805	0.222767	0.282013	0.431794	1.39302	93	34	Slit2 Rspo2 Dlg1 Greb1l Btrc Rspo3 Pgr Ar Csmd1 Nrp1 Lgr4 Fgf10 Fgfr2 Bcl11a Pbx1 Kdm5b Ext1 Setd2 Sirt6 Abl1 Acvr1 Rere Fgf1 Med1 Btbd7 Pkd1 Pkd2 Gna13 Col4a1 Rdh10 Trp63 Lrrk2 Fem1b Rbm15
GOBP_MAMMARY_GLAND_DUCT_MORPHOGENESIS	0.0411184	0.223668	0.287857	0.630292	1.50569	19	8	Btrc Pgr Ar Csmd1 Fgf10 Fgfr2 Kdm5b Med1
GOBP_AUTOPHAGOSOME_MATURATION	0.0412063	0.223668	0.321776	-0.474259	-1.42672	53	9	Calm1 Fyco1 Atp2a2 Vmp1 Tecpr1 Map1lc3b Uvrag Snx14 Chmp2a
GOBP_CEREBELLAR_PURKINJE_CELL_LAYER_DEVELOPMENT	0.0412063	0.223668	0.321776	-0.600345	-1.56319	23	3	Hspa5 Faim2 Sez6
GOBP_POSITIVE_REGULATION_OF_INTRACELLULAR_TRANSPORT	0.0413221	0.224006	0.321776	-0.371646	-1.32975	148	20	Prnp Caly Cd81 Hsp90ab1 Sorl1 Tmem30a Nmt1 Sar1b Hpca Ice1 Ran Bcap31 Chrm1 Flna Ergic3 B3gat3 Rab21 Mtcl1 Srebf2 Trim46
GOBP_MIRNA_METABOLIC_PROCESS	0.0414594	0.22417	0.287857	0.588559	1.49579	24	7	Dis3l2 Rc3h1 Tent2 Tent4b Rc3h2 Drosha Dicer1
GOBP_REGULATION_OF_ENDOTHELIAL_CELL_DIFFERENTIATION	0.0414594	0.22417	0.287857	0.656004	1.50394	15	11	Zeb1 Plcb1 Ppp1r12a Rock2 Vcl Add1 Vezf1 S1pr3 Zdhhc21 Foxj2 Rock1
GOMF_MICROTUBULE_PLUS_END_BINDING	0.0417903	0.225171	0.321776	0.640988	1.53125	19	13	Pafah1b1 Ckap5 Clasp2 Clasp1 Apc Clip2 Clip4 Clip1 Mapre3 Dctn1 Ttbk2 Fbxw11 Stim1
GOBP_MICROTUBULE_DEPOLYMERIZATION	0.041806	0.225171	0.287857	0.534523	1.44501	34	12	Nckap5 Taok1 Ckap5 Clasp2 Clasp1 Fgf13 Nav3 Map1b Apc Spast Camsap1 Bmerb1
GOBP_REGULATION_OF_PHOSPHATIDYLINOSITOL_3_KINASE_ACTIVITY	0.041806	0.225171	0.287857	0.534349	1.44454	34	12	Ambra1 Prkd1 Vav3 Pik3r3 Socs6 Rubcn Pik3r1 Kit Socs2 Cdc42 Flt3 Ptk2
GOBP_MICROTUBULE_CYTOSKELETON_ORGANIZATION	0.0419234	0.225513	0.321776	0.323914	1.22912	458	116	Nckap5 Dlg1 Bicd1 Stag1 Pafah1b1 Taok1 Mark2 Prkcz Mark3 Bcas3 Ccdc88a Ckap5 Stag2 Ppp1r12a Map2 Fer Ttll11 Clasp2 Lrrc49 Clasp1 Gsk3b Fgf13 Ints13 Hook1 Dock7 Snca Ccdc57 Srgap2 Fmn2 Spata7 Nav3 Ttc26 Map1b Apc Epha3 Cntln Spast Hook2 Rock2 Togaram1 Tnks Mecp2 Brsk1 Gas2l1 Dyrk1a Camsap1 Fgf10 Slain1 Dync1li1 Clip2 Cep120 Eml1 Tbcd Cc2d2a Tubgcp5 Rab6a Neurl1a Wdr73 Chp1 Bmerb1 Armc2 Dcx Cul9 Sd…
GOBP_SYNAPTIC_VESICLE_LOCALIZATION	0.0420168	0.225726	0.287857	0.493425	1.41089	49	18	Lin7a Syndig1 Snap91 Pclo Syn1 Syn2 Map2 Snca Nlgn1 Cdh2 Brsk1 Ap3s1 Synj1 Rab27a Pcdh17 Prkn Ap3b1 Ap3m1
GOBP_REGULATION_OF_INFLAMMATORY_RESPONSE_TO_ANTIGENIC_STIMULUS	0.0421569	0.226005	0.321776	-0.619676	-1.55547	20	3	Selenos Cd81 Plk2
GOMF_PHOSPHOPROTEIN_BINDING	0.042232	0.226005	0.321776	0.45139	1.38914	73	26	Rasa1 Pafah1b1 Nck2 Mapk1 Pik3r3 Snca Btrc Tox3 Cbl Shc3 Yes1 Uri1 Crk Abl1 Shb Pkd2 Pik3r1 Mid1 Scaf4 Ywhae Mid2 Tbk1 Nedd4 Plat Crkl Scaf8
GOMF_VOLTAGE_GATED_CATION_CHANNEL_ACTIVITY	0.0422535	0.226005	0.276501	0.428838	1.38519	94	26	Kcnj3 Cacna1c Kcnd3 Kcnn2 Kcnt2 Kcnh1 Grin3a Cacnb4 Snap25 Cacna2d1 Cacng7 Hcn1 Kcnc2 Cacna1d Kcnk9 Cacng3 Cacnb2 Itgav Kcnd2 Cacna1b Kcna4 Kcns3 Cnr1 Kcnb2 Kcnj13 Pkd2
GOMF_ACTININ_BINDING	0.0422848	0.226005	0.321776	0.639831	1.52848	19	8	Cacna1c Kcnn2 Ptprt Magi1 Cacna1d Trpc5 Pkd2 Ldb3
GOCC_PLASMA_MEMBRANE_PROTEIN_COMPLEX	0.0423977	0.226319	0.266351	0.336866	1.24275	315	68	Pde4b Lin7a Grik4 Grik2 Cdh18 Kcnj3 Cacna1c Itga8 Chrna7 Sgcd Kcnd3 Cnih3 Dlg1 Gria4 Shisa9 Grid2 Itgbl1 Kcnh1 Grin3a Cacnb4 Sorbs1 Sntg1 Stxbp5 Grm1 Faf1 Cdh10 Cdh12 Cacna2d1 Traf3 Cdh11 Cacng7 Hcn1 Kcnc2 Snta1 Cdh8 Scn3a Sgce Dpp10 Cacna1d Gria3 Sdcbp Gng12 Scn1a Pde4d Dmd Apc Cbl Cdh2 Gnal Cacng3 Gnaq Ctnnd1 Sntb2 Synj1 Gria2 Cacnb2 Sgcz Ctnna2 Neo1 Flot2 Itgav Kcnd2 Acvr2a Cacna1b Cdh7 Tfrc L…
GOBP_EMBRYONIC_SKELETAL_SYSTEM_MORPHOGENESIS	0.0424891	0.226424	0.321776	0.543603	1.47699	35	12	Mmp16 Dlg1 Satb2 Zeb1 Nipbl Fgfr2 Flvcr1 Setd2 Sox11 Tulp3 Rdh10 Tgfbr1
GOBP_CELLULAR_OXIDANT_DETOXIFICATION	0.0425795	0.226424	0.321776	-0.482985	-1.43627	50	14	Selenos Selenof Prxl2a Selenot Selenow Mt3 Prdx2 Prdx5 Prdx3 Prdx1 Gpx4 Txndc17 Hba-a1 Txn1
GOBP_PEPTIDYL_PROLINE_MODIFICATION	0.0425795	0.226424	0.321776	-0.487722	-1.41462	44	8	Fkbp2 Ppia Ppib P3h3 Fkbp7 P4htm P4hb Ppid
GOBP_CELL_SUBSTRATE_JUNCTION_ORGANIZATION	0.0427174	0.226868	0.321776	0.454304	1.40766	77	24	Ptprk Limch1 Fmn1 Sorbs1 Lims1 Tsc1 Bcas3 Clasp2 Clasp1 Pip5k1a Coro2b Ptprj Epha3 Rock2 Nrp1 Dlc1 Actn2 Actn1 Vcl Wdpcp Peak1 Abl1 Coro1c Dusp22
GOMF_MICROTUBULE_BINDING	0.042836	0.22721	0.266351	0.364421	1.28959	204	63	Dync1i1 Mtus2 Fmn1 Dnm3 Pafah1b1 Reep1 Mast2 Jakmip2 Ccdc88a Ckap5 Polb Map2 Clasp2 Kif16b Clasp1 Fgf13 Hook1 Katnbl1 Kif1b Nav3 Map1b Apc Spast Hook2 Togaram1 Gas2l1 Camsap1 Vps41 Clip2 Eml1 Tubgcp5 Eml5 Kif6 Chp1 Opa1 Dcx Fmr1 Lzts1 Mapt Zfp207 Clip4 Spag6l Clip1 Gas2 Gas8 Jmy Alms1 Tubgcp4 Mid1 Reep3 Mid2 Camsap2 Eml4 Kif26b Stard9 Rgs14 Map1s Map6 Lrrk2 Strbp Mapre3 Kif5a Dctn1
GOBP_PLATELET_AGGREGATION	0.0429021	0.227273	0.321776	-0.518349	-1.45222	36	7	Ppia Actg1 Prkca Tyro3 Gnas Flna Myh9
GOCC_I_BAND	0.0429936	0.22735	0.276501	0.436326	1.36223	80	19	Pde4b Cacna1c Kcnn2 Sorbs2 Ppp1r12b Ppp1r12a Jph1 Fhl2 Cacna1d Scn1a Dmd Ppp3cb Nebl Homer1 Ank2 Mtm1 Actn2 Actn1 Adra1a
GOBP_POSITIVE_REGULATION_OF_LYMPHOCYTE_DIFFERENTIATION	0.0431177	0.22735	0.282013	0.491895	1.41958	50	11	Xrcc6 Tox Ambra1 Prkcz Cd46 Prkdc Zmiz1 Bcl6 Ap3b1 Zbtb16 Nfkbiz
GOBP_REGULATION_OF_ESTABLISHMENT_OF_PLANAR_POLARITY	0.0431177	0.22735	0.282013	0.518213	1.42705	38	15	Gpc4 Gpc6 Tiam1 Znrf3 Rspo3 Mllt3 Ankrd6 Ror1 Abl1 Prickle2 Smurf2 Daam1 Sec24b Magi2 Cdc42
GOBP_NEUROTRANSMITTER_RECEPTOR_LOCALIZATION_TO_POSTSYNAPTIC_SPECIALIZATION_MEMBRANE	0.0431341	0.22735	0.321776	0.66325	1.52055	15	9	Gpc4 Dlg1 Gpc6 Lgi1 Prkcz Iqsec2 Cacng7 Cacng3 Rap1a
GOBP_EMBRYONIC_EYE_MORPHOGENESIS	0.0432739	0.227801	0.321776	0.638681	1.52574	19	8	Zeb1 Fbn1 Hipk2 Kdm2b Fbn2 Sox11 Hipk1 Sp3
GOBP_PROTEIN_LOCALIZATION_TO_LYSOSOME	0.0433399	0.227861	0.321776	-0.497602	-1.40894	41	9	Cd81 Sorl1 Rtn4 Clu Hspa8 Atp13a2 Sort1 M6pr Lamtor4
GOBP_REGULATION_OF_STEROID_METABOLIC_PROCESS	0.0434336	0.228059	0.321776	-0.477253	-1.42659	51	19	Atp1a1 Dkk3 Por Abca2 Stub1 Insig2 Dgat2 Scap Asah1 Acadvl Sf1 Lpcat3 Pank2 Nfkb1 Wnt4 Mbtps1 Stat5b Lamtor1 Dgkq
GOBP_MULTICELLULAR_ORGANISMAL_SIGNALING	0.0434889	0.228059	0.321776	-0.400808	-1.34554	97	15	Atp1b1 Atp1a1 Scn1b Atp2b2 Calm1 Atp1a3 Atp2a2 Atp2b1 Scn2b Slc8a2 Scn3b Atp1b2 Calm3 Atp2b3 Flna
GOCC_DENSE_CORE_GRANULE	0.0435411	0.228059	0.321776	-0.619392	-1.5868	21	7	Scg2 Syt4 Penk Syt7 Chga Syt5 Vps13c
GOBP_RESPONSE_TO_CATECHOLAMINE	0.0437719	0.228696	0.321776	-0.441843	-1.39242	67	10	Aplp1 Caly Nsg1 Penk Nsg2 App Htr1f Gnas Chrm1 Flna
GOCC_ER_TO_GOLGI_TRANSPORT_VESICLE_MEMBRANE	0.0437719	0.228696	0.321776	-0.515328	-1.44879	37	13	Cnih2 Tmed2 Sar1b Cnih1 Tmed7 Vma21 Srebf2 Tmed10 Uso1 Mcfd2 B2m H2-D1 Scap
GOMF_INTEGRIN_BINDING	0.0440534	0.229695	0.321776	-0.431572	-1.39784	77	11	Calr Thy1 Cx3cl1 Icam5 Ppia Cd81 Prkca Egfl6 Adam11 Ptn Myh9
GOBP_TOR_SIGNALING	0.0440729	0.229695	0.266351	0.408047	1.34335	108	32	Akt3 Tbck Fnip1 Tsc1 Ccdc88a Bmt2 Wac Araf Mios Rragb Rps6kb1 Rheb Mtm1 Mapkap1 Pik3ca Klhl22 Rictor Ubr1 Gpr137c Sesn3 Rptor Smg1 Sh3bp4 Atm Akt1s1 Rps6kb2 Otud5 Syap1 Depdc5 Mtor Prkaa2 Epm2a
GOBP_LEUKOCYTE_CELL_CELL_ADHESION	0.0443719	0.230866	0.321776	-0.375379	-1.33456	144	12	Prnp Thy1 Selenok Ndfip1 Cd81 Sirpa Cd47 Mia3 Podxl2 Glmn Xbp1 Add2
GOMF_CYTOSKELETAL_ANCHOR_ACTIVITY	0.0444079	0.230866	0.276501	0.628257	1.50083	19	10	Sorbs2 Bicd1 Abi2 Nck2 Sdcbp Ank1 Gas2l1 Ank2 Gas2 Ank3
GOCC_PRESYNAPTIC_MEMBRANE	0.0444785	0.230946	0.266351	0.408982	1.34786	112	28	Ntng1 Grik4 Grik2 Grm3 Kcnj3 Rims2 Rims1 Snap91 Kcnh1 Cntn5 Dennd1a Snap25 Cask Adcy8 Cntn1 Cdh10 Rgs7bp Erc1 Ntng2 Slc1a2 Kcnc2 Erc2 Kctd16 Itsn1 Ptprd Znrf2 Cdh2 Fcho2
GOBP_REGULATION_OF_ACTOMYOSIN_STRUCTURE_ORGANIZATION	0.0445545	0.230974	0.276501	0.475463	1.42257	61	26	Tmeff2 Limch1 Tsc1 Ccdc88a Clasp2 Clasp1 Coro2b Rock2 Nrp1 Tjp1 Dlc1 Ppm1e Abl1 Ttc8 Alms1 Pik3r1 Nf2 Carmil1 Cdc42 Slc9a1 Tgfbr1 Bbs4 Pak2 Ptger4 Mtor Arhgef10
GOBP_PYRIMIDINE_CONTAINING_COMPOUND_CATABOLIC_PROCESS	0.0445942	0.230974	0.321776	0.607144	1.48658	22	6	Dpyd Upp2 Tet3 Dpysl3 Tet2 Crmp1
GOBP_LENS_DEVELOPMENT_IN_CAMERA_TYPE_EYE	0.0449251	0.2324	0.276501	0.494591	1.4149	48	17	Dlg1 Abi2 Hipk2 Spred2 Kdm5b Sox11 Spred1 Med1 Hipk1 Nectin3 Nf2 Tgfbr1 Nectin1 Ski Tmod1 Tdrd7 Skil
GOBP_ACTIN_FILAMENT_BASED_MOVEMENT	0.0450161	0.232583	0.271289	0.437035	1.36752	83	21	Pde4b Limch1 Kcnj3 Cacna1c Sgcd Kcnd3 Kcnn2 Dlg1 Fgf12 Shtn1 Cacna2d1 Snta1 Nedd4l Fgf13 Cacna1d Scn1a Pde4d Myh10 Myo5a Cacnb2 Ank2
GOBP_CARBOXYLIC_ACID_TRANSPORT	0.0451481	0.232978	0.321776	-0.370151	-1.29197	132	19	Arl6ip1 Gabbr1 Psap Slc17a7 Arl6ip5 Syt4 Sv2a Praf2 Slc25a14 Slc3a2 Rab3gap1 Slc38a2 Ntrk2 Slc1a1 Slc7a1 Pla2g12a Slc16a1 Slc6a8 Itgb1
GOBP_ESTABLISHMENT_OF_TISSUE_POLARITY	0.0452261	0.233093	0.276501	0.489944	1.41497	51	20	Gpc4 Gpc6 Tiam1 Pafah1b1 Znrf3 Rspo3 Brsk1 Mllt3 Ankrd6 Rpgrip1l Ror1 Abl1 Prickle2 Ttc8 Smurf2 Daam1 Sec24b Magi2 Cdc42 Exoc5
GOBP_REGULATION_OF_TRANSPORTER_ACTIVITY	0.0453287	0.233334	0.321776	-0.341428	-1.25917	191	25	Prnp Atp1b1 Scn1b Ndfip1 Cnih2 Tmsb4x Calm1 Shisa7 Prrt1 Vmp1 Scn2b Syngr3 Hpca Scn3b App Atp1b2 Cbarp Calm3 Ndufa4 Nlgn3 Ndfip2 Nlgn2 Abcc8 Kcnab1 Kcnip2
GOBP_RAC_PROTEIN_SIGNAL_TRANSDUCTION	0.0455061	0.233959	0.321776	0.5394	1.46557	35	15	Tiam1 Nisch Arhgap44 Wasf1 Abi2 Ogt Nf1 Hace1 Elmo1 Cyfip1 Brk1 Crk Rhou Pik3cb Hacd3
GOBP_SMALL_MOLECULE_BIOSYNTHETIC_PROCESS	0.0456469	0.234395	0.321776	-0.305681	-1.18066	339	63	Tecr Selenos Hmgcr Dkk3 Cyp46a1 Por Ggt7 Xbp1 Osbpl6 Sirt7 Zfp692 Mecr Csad Arpp19 Mgll Got1 Abca2 Plpp6 Fam3c Ebp Hsd17b12 Pycr2 Cacna1h Ippk Sucla2 Fdps Isyna1 Stard3 Gpi1 Gls2 Ndufab1 Lpl Pgk1 Msmo1 C1qtnf12 Insig2 Eno2 Coq2 Ptges3 Osbpl9 Dgat2 Coq3 Hmgcl Scap Asah1 Mri1 Qdpr Hprt G6pc3 Cyp51 Degs1 Fads1 H2-Ke6 Acadvl Asns Hsd17b7 Itpka Pla2g3 Slc35b4 Mthfr Serinc3 Sptlc1 Chst15
GOBP_PRESYNAPSE_ORGANIZATION	0.045977	0.235801	0.271289	0.520017	1.44628	40	14	Il1rap Gpc4 Gpc6 Cntn5 Pclo Ntng2 Farp1 Il1rapl2 Bsn Lrfn5 Sdcbp Snca Ptprd Nlgn1
GOCC_MULTIVESICULAR_BODY_MEMBRANE	0.0463448	0.237396	0.321776	-0.597452	-1.55626	22	8	Nsg1 Sorl1 Nsg2 Ndfip2 Atp13a2 Chmp2a Tmem9 Abcb6
GOBP_SULFUR_AMINO_ACID_METABOLIC_PROCESS	0.0465182	0.237794	0.321776	-0.611611	-1.56686	21	6	Msra Csad Gclc Mri1 Sms Mthfr
GOBP_NEGATIVE_REGULATION_OF_ESTABLISHMENT_OF_PROTEIN_LOCALIZATION	0.046536	0.237794	0.321776	-0.417536	-1.36363	82	19	Ndfip1 Erp29 Syt4 Hmgcr Chga Erlec1 Dnaja1 Gdi1 Ndfip2 Abcc8 Os9 Pfkl Jagn1 Psmd9 Ube2j1 Cdk5 Ccn3 Terf1 Cyp51
GOBP_REGULATION_OF_TRANS_SYNAPTIC_SIGNALING	0.0466339	0.238003	0.321776	-0.316342	-1.212	320	80	Prnp Gabbr1 Nsg1 Cx3cl1 Syp Cnih2 Clstn1 Syt4 Syt11 Nptx1 Clstn3 Atp2a2 Vgf Plk2 Arf1 Cyp46a1 Shisa7 Prrt1 Baiap2 Syt7 Usp46 Adgrb1 Slc8a2 App Dvl1 Dbn1 Ncdn Car2 Calm3 Cspg5 Rab26 Ptpra Nlgn3 Cacna1a Lgmn Nlgn2 Lrrtm1 Grin2b Ptn Camk2a Rab3gap1 Calb1 Dgkz Rab3a Slc4a8 Ntrk2 Nptn Cntn4 Syngr1 Pfn2 Slc1a1 Epha4 Unc13a Rasgrf1 Plcl1 Nsmf Nptxr Bace1 Grik5 Vamp2 Dlg4 Drd5 Akap12 Chrna5 Itgb1 Lrrtm2 …
GOBP_PROTEIN_LOCALIZATION_TO_PLASMA_MEMBRANE	0.0466941	0.238021	0.321776	-0.34369	-1.27173	215	23	Bsg Prnp Atp1b1 Nsg1 Pgrmc1 Arl6ip5 Cd81 Tmed2 Zdhhc23 Atp6ap1 Rer1 Tmem59 Sys1 Acsl3 Scn3b Ramp2 Ramp1 Rab26 Atp2c1 Rab34 Flna Lrp1 Tesc
GOBP_SUBSTRATE_DEPENDENT_CELL_MIGRATION	0.0468227	0.238386	0.271289	0.602409	1.47029	21	8	Slit2 Shtn1 Robo1 Sdcbp Cd2ap Nrp1 Itga11 Ophn1
GOCC_INTRINSIC_COMPONENT_OF_SYNAPTIC_MEMBRANE	0.047366	0.240859	0.321776	0.407899	1.36133	124	42	Ntng1 Grik4 Grm3 Kcnj3 Kcnd3 Shisa9 Grid2 Grin3a Cntn5 Neto1 Gabra2 Lrrc4c Adcy8 Gabra4 Gabra3 Gabrg3 Cntn1 Cdh10 Rgs7bp Ntng2 Slc1a2 Cacng7 Gabrb2 Dcc Lrfn5 Adam22 Nrcam Ptprd Nlgn1 Cdh2 Nrp1 Cacng3 Gphn Gabra5 Grid1 Lrfn2 Pcdh17 Grm5 Kcnd2 Adra1a Plppr4 Lrrc4
GOBP_EMBRYONIC_CAMERA_TYPE_EYE_DEVELOPMENT	0.0474576	0.241032	0.271289	0.593664	1.45357	22	9	Zeb1 Hipk2 Kdm2b Fgf10 Sox11 Hipk1 Sp3 Tulp3 Rdh10
GOBP_NEURON_CELLULAR_HOMEOSTASIS	0.0478547	0.242201	0.321776	-0.583197	-1.52301	24	7	Cx3cl1 Atp2b2 Atp2b1 Tyro3 Slc8a2 Atp2b3 Calb1
GOBP_POSITIVE_REGULATION_OF_NITRIC_OXIDE_METABOLIC_PROCESS	0.0478547	0.242201	0.321776	-0.628653	-1.53816	18	3	Hsp90ab1 Hsp90aa1 Clu
GOBP_CELL_CYCLE_G1_S_PHASE_TRANSITION	0.0479134	0.242201	0.257206	0.382825	1.30814	156	43	Dlg1 Ambra1 Myo16 Cdk14 Plcb1 Cacul1 Wac Gigyf2 Apc Ankrd17 Ccnh Fgf10 Usp37 Rps6kb1 Brd4 Cdk17 Cdc73 Stxbp4 Prkdc Cul4a Cul5 Usp29 Ppp6c Acvr1 Inhba Rhou Appl1 Taf1 Cul3 Ddx3x Kmt2e Pkd1 Rptor Pkd2 Skp2 Ino80 Atm Npat Khdrbs1 Eif4e Senp2 Ecd Ppp2ca
GOCC_DENDRITIC_TREE	0.048011	0.242201	0.24134	0.313792	1.19588	495	118	Kirrel3 Pde4b Brinp3 Unc5c Grip1 Grik2 Grm3 Syndig1 Cdkl5 Cacna1c Itga8 Dtnb Kcnd3 Cnih3 Kcnn2 Gabrb1 Sorbs2 Htr4 Gria4 Shisa9 Rit2 Grid2 Dscam Zfp804a Kcnh1 Grm7 Ppfia2 Gabra2 Slc4a10 Cpeb4 Negr1 Grm1 Adcy8 Chl1 Gabra4 Mapk8 Gabra3 Gabrg3 Arhgap32 Syn1 Dnm3 Arhgap44 Rgs7bp Mark2 Mark3 Farp1 Wasf1 Cpeb3 Abi2 Hcn1 Caprin1 Alcam Elavl4 Kcnc2 Frmpd4 Cobl Map2 Bsn Adcy9 Strn3 Sgce Gsk3b Fgf13 Gria3 G…
GOBP_GLYCOSYL_COMPOUND_CATABOLIC_PROCESS	0.0480929	0.242201	0.266351	0.631876	1.50002	18	5	Dpyd Upp2 Gba2 Gda Dera
GOBP_LENS_MORPHOGENESIS_IN_CAMERA_TYPE_EYE	0.0480929	0.242201	0.266351	0.647331	1.48405	15	8	Abi2 Hipk2 Sox11 Hipk1 Nectin3 Nectin1 Ski Tdrd7
GOBP_POSITIVE_REGULATION_OF_MYOBLAST_DIFFERENTIATION	0.0480929	0.242201	0.266351	0.649991	1.49015	15	6	Plcb1 Ripor2 Cdon Mapk14 Map3k5 Mef2c
GOMF_ALPHA_TUBULIN_BINDING	0.0482195	0.242228	0.321776	0.558173	1.47738	29	12	Pacrg Taok1 Snca Spast Setd2 Tbcel Dnal1 Ino80 Trim36 Eml4 Bbs4 Ofd1
GOBP_NEGATIVE_REGULATION_OF_LOCOMOTION	0.0482655	0.242228	0.252961	0.376317	1.31108	188	55	Nrg1 Tmeff2 Ptprk Limch1 Scai Slit2 Ptprg Frmd5 Osbpl8 Ptprt Robo2 Ldlrad4 Nisch Map2k5 Mctp1 Plcb1 Ripor2 Prkg1 Clasp2 Mitf Clasp1 Robo1 Ptprj Nf1 Srgap2 Nav3 Srgap3 Nrg3 Nrp1 Mecp2 Dpysl3 Dach1 Slit1 Dlc1 Bmerb1 Grm5 Lrch1 Vcl Abhd2 Crk Acvr1c Spred1 St6gal1 Mef2c Coro1c Dusp22 Sema6a Angpt2 Sinhcaf Magi2 Nexmif Nf2 Arid2 Ptpn2 Gna13
GOMF_HORMONE_BINDING	0.0483393	0.242228	0.321776	-0.494059	-1.44779	46	6	Calr Atp1a1 Atp1a3 Ramp2 Ramp1 Ttr
GOBP_ACTIVATION_OF_INNATE_IMMUNE_RESPONSE	0.048495	0.242228	0.266351	0.527422	1.42582	34	16	Xrcc6 Pak3 Crebbp Map3k7 Pspc1 Prkdc Aim2 Ep300 Xrcc5 Sfpq Tbk1 Tomm70a Pycard Pak2 Sin3a Hmgb1
GOBP_CELL_CELL_JUNCTION_ORGANIZATION	0.0485133	0.242228	0.257206	0.39997	1.32427	117	45	Cdh18 Dlg1 Cdh10 Lims1 Cdh12 Cdh11 Cdh8 Tln2 Plekha7 Apc Cdh2 Rock2 Ctnnd1 Tjp1 Tbcd Ank2 Gnpat Vcl Ext1 Jam3 Cdh7 Ccm2 Ctnnd2 Hipk1 Cxadr Grhl1 Add1 Patj Tgfb2 Nf2 Cntnap2 Cdc42 Fscn1 Ephb2 Pdcd6ip Plec Mtss1 Tgfbr1 Arvcf Pak2 Nectin1 Nphp4 Pkp4 Adam10 Numb
GOBP_NEGATIVE_REGULATION_OF_SUPRAMOLECULAR_FIBER_ORGANIZATION	0.0485133	0.242228	0.257206	0.399034	1.32117	117	34	Tmeff2 Slit2 Add3 Taok1 Map2 Sptan1 Clasp2 Clasp1 Fgf13 Coro2b Ssh2 Snca Sptbn1 Arfgef1 Nav3 Map1b Apc Tjp1 Dyrk1a Camsap1 Tbcd Ctnna2 Shank3 Dlc1 Bmerb1 Pik3ca Prkn Capza1 Add1 Plekhh2 Pik3r1 Mid1 Carmil1 Tmod2
GOBP_POSITIVE_REGULATION_OF_CHEMOKINE_PRODUCTION	0.0485342	0.242228	0.321776	-0.594664	-1.54899	22	3	Selenok App Lpl
GOCC_BASEMENT_MEMBRANE	0.0486193	0.242228	0.321776	0.526936	1.45107	38	10	Tmeff2 Ntng1 Dlg1 P3h2 Cask Atrnl1 Ntng2 Fbn1 Fras1 Megf9
GOMF_LIGAND_GATED_ANION_CHANNEL_ACTIVITY	0.0486193	0.242228	0.321776	0.659554	1.51207	15	8	Gabrb1 Gabra2 Gabra4 Gabra3 Gabrg3 Gabrb2 Gabra5 Gabrb3
GOBP_ORGANIC_ANION_TRANSPORT	0.0487734	0.242482	0.321776	-0.359302	-1.30443	176	39	Arl6ip1 Gabbr1 Psap Slc17a7 Arl6ip5 Syt4 Slc25a4 Cd47 Sv2a Praf2 Slc25a14 Slc3a2 Rab3gap1 Slc38a2 Slc4a8 Slc35b1 Ntrk2 Slc25a5 Slc1a1 Slc35a2 Slc7a1 Pla2g12a Car4 Slc16a1 Slc35c2 Slc6a8 Itgb1 Mfsd10 Slc2a6 Slc16a6 Slc25a22 Slc6a6 Slc2a8 Pla2g3 Slc35b4 Serinc3 Slc27a4 Abcc5 Abcc10
GOCC_P_BODY	0.0489396	0.242482	0.261664	0.445911	1.36402	71	24	Dis3l2 Rc3h1 Caprin1 Ythdf3 Rc3h2 Ago1 Dcp1b Ubap2 Edc3 Cnot1 Cpeb1 Xrn1 Ago3 Ythdf2 Lsm14a Pan3 Ddx6 Cnot2 Tnrc6c Cnot9 Eif4e Eif4enif1 Tnrc6b Cnot7
GOMF_CYSTEINE_TYPE_ENDOPEPTIDASE_ACTIVITY	0.0490688	0.242482	0.321776	-0.434897	-1.3923	72	11	Ctsb Pdia3 Ctsl Ctsd Usp46 Lgmn Ctsz Gpaa1 Uchl1 Usp16 Ctsf
GOBP_REGULATION_OF_CELL_CYCLE_PHASE_TRANSITION	0.0491071	0.242482	0.248911	0.341142	1.23818	269	74	Hecw2 Dlg1 Ambra1 Myo16 Taok1 Babam2 Plcb1 Nsmce2 Wac Trp53bp1 Usp47 Gigyf2 Apc Pkia Ankrd17 Ccnh Zwint Mecp2 Brsk1 Cdc27 Mapk14 Fgf10 Uimc1 Brd4 Dync1li1 Cdc73 Stxbp4 Foxn3 Atf2 Prkdc Cul4a Nabp1 Pbx1 Mta3 Klhl22 Zfp207 Acvr1 Inhba Ints3 Apbb2 Appl1 Taf1 Brcc3 Tipin Cul3 Ddx3x Kmt2e Pkd1 Rptor Pkd2 Taok3 Ino80 Riok2 Atr Atm Blm Senp2 Ecd Mrnip Ppp2ca Fem1b Anln Sin3a Aven Rab11a Cdc23 Stk33 Mn1 …
GOBP_ALTERNATIVE_MRNA_SPLICING_VIA_SPLICEOSOME	0.0491374	0.242482	0.321776	0.458819	1.39953	69	26	Khdrbs2 Celf1 Celf4 Fam172a Ddx5 Rbm10 Srrm4 Rsrc1 Celf2 Rbfox2 Fmr1 Wtap Nova1 Raver2 Tra2b Srsf1 Hnrnpm Sfpq Srsf12 Rbm25 Khdrbs1 Nova2 Fxr2 Cdk13 Rbm15 Srsf2
GOBP_MACROPHAGE_MIGRATION	0.0492252	0.242482	0.321776	-0.619645	-1.5293	19	2	Cx3cl1 Cd81
GOBP_PROTEIN_LIPID_COMPLEX_SUBUNIT_ORGANIZATION	0.0492641	0.242482	0.321776	-0.592645	-1.54374	22	11	Acsl3 Lpl Abca7 Pla2g3 Dgat1 Lpcat3 Soat1 Bin1 Zdhhc8 Nr1h2 Apoe
GOCC_CULLIN_RING_UBIQUITIN_LIGASE_COMPLEX	0.0493066	0.242482	0.252961	0.385133	1.3036	141	49	Fbxl7 Ambra1 Fbxl20 Spop Zswim5 Klhl7 Btrc Ddb2 Usp47 Spopl Dcaf6 Klhl3 Cdc27 Klhl2 Zswim6 Fbxw8 Cop1 Dcaf5 Dcaf1 Cul4a Cul9 Cul5 Klhl22 Fbxl17 Prkn Cul3 Anapc10 Dcaf7 Dcaf13 Skp2 Fem1c Fbxw4 Dcaf10 Klhl12 Klhl8 Fem1b Klhl13 Commd1 Cdc23 Dcaf12 Crbn Amn1 Cul4b Fbxl4 Appbp2 Zyg11b Zer1 Klhl20 Fbxw11
GOBP_INSULIN_LIKE_GROWTH_FACTOR_RECEPTOR_SIGNALING_PATHWAY	0.0493421	0.242482	0.261664	0.610245	1.4578	19	8	Crim1 Plcb1 Grb10 Ghr Gigyf2 Ar Phip Pik3r1
GOBP_PYRIMIDINE_RIBONUCLEOTIDE_BIOSYNTHETIC_PROCESS	0.0493421	0.242482	0.261664	0.610641	1.45875	19	6	Ak5 Upp2 Nme7 Nme5 Ctps2 Uck2
GOBP_REGULATION_OF_MONONUCLEAR_CELL_MIGRATION	0.0493731	0.242482	0.321776	-0.471333	-1.40889	51	7	Calr Selenok Wasl Cd47 Mia3 App Lgmn
GOBP_POSITIVE_REGULATION_OF_SYNAPTIC_TRANSMISSION	0.0493873	0.242482	0.321776	-0.3931	-1.3244	108	31	Prnp Nsg1 Clstn1 Clstn3 Plk2 Cyp46a1 Shisa7 Prrt1 Slc8a2 App Car2 Nlgn3 Lgmn Nlgn2 Lrrtm1 Grin2b Ptn Rab3gap1 Calb1 Slc4a8 Ntrk2 Nptn Slc1a1 Epha4 Vamp2 Dlg4 Lrrtm2 Slc8a3 Stx4a Cdk5 Kctd13
GOMF_MYOSIN_BINDING	0.0494234	0.242482	0.261664	0.503854	1.4331	46	21	Limch1 Stxbp5 Trpm7 Rab10 Rab27b Stxbp5l Dmd Arfgef1 Trak1 Rab27a Rab6a Myrip Shroom4 Trak2 Spata6 Arfgef2 Rab3c Hap1 Pycard Rala Rab11a
GOBP_REGULATION_OF_MEIOTIC_CELL_CYCLE	0.0494953	0.24255	0.321776	-0.603336	-1.54566	21	4	Calr Chfr Cdc25b Ube2b
GOBP_PYRIMIDINE_NUCLEOBASE_METABOLIC_PROCESS	0.0497512	0.243519	0.261664	0.639743	1.5066	17	7	Dpyd Mapk1 Dpysl3 Crmp1 Ctps2 Mtor Aldh6a1
GOBP_RIBOSOMAL_SMALL_SUBUNIT_BIOGENESIS	0.0498579	0.243756	0.321776	-0.430664	-1.36493	70	21	Rps27 Rps19 Rps8 Rps7 Tbl3 Rps28 Rps16 Rps21 Npm1 Rps24 Mrps7 Rps17 Rps6 Rps25 Rrp7a Gtf2h5 Rpsa Nol11 Utp3 Rps5 Bms1
GOBP_REGULATION_OF_ACTIN_FILAMENT_BASED_MOVEMENT	0.0501672	0.244697	0.261664	0.597148	1.45745	21	7	Pde4b Cacna1c Dlg1 Fgf13 Pde4d Ank2 Ryr2
GOMF_RECEPTOR_TYROSINE_KINASE_BINDING	0.0501672	0.244697	0.261664	0.47294	1.40034	58	17	Nrg1 Gab2 Nck2 Map3k7 Cbl Shc3 Nrg3 Pitpnm2 Crk Dock4 Angpt2 Pik3r1 Ptpn2 Rnf41 Crkl Fiz1 Cblb
GOBP_ANTIGEN_PROCESSING_AND_PRESENTATION_OF_EXOGENOUS_ANTIGEN	0.0506154	0.246309	0.321776	-0.646926	-1.54408	16	6	Ctsl Ctsd Lgmn Ctsf H2-DMa B2m
GOBP_PROTEIN_LIPID_COMPLEX_ASSEMBLY	0.0506154	0.246309	0.321776	-0.648963	-1.54895	16	9	Acsl3 Abca7 Dgat1 Lpcat3 Soat1 Bin1 Zdhhc8 Nr1h2 Apoe
GOBP_MRNA_CATABOLIC_PROCESS	0.0507463	0.246398	0.245042	0.364177	1.27772	194	51	Celf1 Dis3l2 Rc3h1 Tent2 Pum2 Ddx5 Cpeb3 Cacng7 Fto Elavl4 Ythdf3 Hnrnpc Rbm10 Tent4b Ybx3 Rc3h2 Gigyf2 Rock2 Ago1 Dcp1b Mapk14 Edc3 Cnot1 Xrn1 Ago3 Nbas Fmr1 Ythdf2 Mettl16 Pan3 Smg6 Tardbp Taf15 Cnot2 Larp4b Tnrc6c Cnot6l Hnrnpm Smg1 Casc3 Atm Ctif Fxr2 Paip1 Ssb Syncrip Eif4enif1 Tnrc6b Tent5d Pym1 Cnot7
GOBP_CYTOCHROME_COMPLEX_ASSEMBLY	0.0507515	0.246398	0.321776	-0.545053	-1.45661	29	11	Ttc19 Cox10 mt-Co3 Bcs1l Uqcrfs1 Cox20 Sco2 Surf1 Uqcc2 Coa5 Taco1
GOBP_SEGMENTATION	0.0509031	0.246682	0.257206	0.512295	1.43479	42	14	Abi1 Mtf2 Plxna2 Tasor Mib1 Cobl Nrp1 Mllt3 Prkdc Lrp6 Ep300 Nrp2 Rbpj Atm
GOBP_REGULATION_OF_SIGNALING_RECEPTOR_ACTIVITY	0.050944	0.246682	0.321776	-0.404127	-1.35013	96	27	Ly6h Cnih2 Lrpap1 Nptx1 Dkk3 Shisa7 Prrt1 Ly6e App Rwdd1 Nlgn3 Nlgn2 Neto2 Rasgrf1 Nptxr Cnrip1 Dlg4 Lypd1 Itgb1 Shank1 Errfi1 Mapk8ip2 Mink1 Nptx2 Fbxw7 Shisa6 Ifngr2
GOMF_DYNEIN_COMPLEX_BINDING	0.0509868	0.246682	0.257206	0.609282	1.4555	19	5	Bicd1 Pafah1b1 Snca Apc Fmr1
GOBP_PHAGOSOME_MATURATION	0.0511104	0.246994	0.321776	-0.609862	-1.53084	20	8	Syt11 Syt7 Rab34 Coro1a Rab31 Rab14 Rab43 Mcoln1
GOBP_REGULATION_OF_LYMPHOCYTE_DIFFERENTIATION	0.0512821	0.247538	0.252961	0.428028	1.33796	82	22	Xrcc6 Tox Ambra1 Rc3h1 Sh3rf1 Prkcz Zeb1 Camk4 Cd46 Rc3h2 Prkdc Zmiz1 Drosha Bcl6 Abl1 Inhba Ap3b1 Zbtb16 Sos2 Ptpn2 Nfkbiz Rnf41
GOBP_3_UTR_MEDIATED_MRNA_STABILIZATION	0.0515807	0.248693	0.257206	0.647022	1.50353	16	9	Elavl4 Hnrnpc Rbm10 Tent4b Ybx3 Mapk14 Mettl16 Tardbp Larp4b
GOBP_CALCIUM_ION_TRANSPORT_INTO_CYTOSOL	0.0517723	0.249329	0.321776	-0.403629	-1.34847	96	11	Prnp Thy1 Cx3cl1 Calm1 Tmbim6 Slc8a2 Calm3 Tmem38a Grin2b Bax Itpr1
GOBP_NEUROINFLAMMATORY_RESPONSE	0.0518565	0.249448	0.321776	-0.609628	-1.53025	20	5	Cx3cl1 Syt11 Dagla Grn Itgb1
GOMF_SODIUM_ION_TRANSMEMBRANE_TRANSPORTER_ACTIVITY	0.0521043	0.250338	0.321776	-0.4153	-1.35633	82	16	Atp1b1 Atp1a1 Scn1b Slc17a7 Atp1a3 Scn2b Slc8a2 Scn3b Kcnk1 Slc24a5 Slc3a2 Slc38a2 Slc4a8 Cacna1h Slc1a1 Grik5
GOBP_REGULATION_OF_CATION_TRANSMEMBRANE_TRANSPORT	0.0521612	0.250338	0.321776	-0.336958	-1.25919	225	52	Prnp Atp1b1 Thy1 Scn1b Cx3cl1 Cnih2 Tmsb4x Calm1 Shisa7 Prrt1 Vmp1 Scn2b Hpca Scn3b App Atp1b2 Cbarp Calm3 Ndufa4 Nlgn3 Kcnab2 Tmem38a Nlgn2 Abcc8 Kcnab1 Flna Kcnip2 Bax Tesc Vdac1 Neto2 Stim2 Rasgrf1 Ptpn3 Vamp2 Dlg4 Chd7 Rnf207 Itgb1 Tspan13 Coro1a Shank1 Cdk5 Calm2 Cacnb3 Fxyd5 Kcnrg Mapk8ip2 Cab39 Dnajc30 Mink1 Stac2
GOBP_DOPAMINE_TRANSPORT	0.0522779	0.25061	0.321776	-0.544197	-1.45432	29	7	Gabbr1 Syt4 Syt11 Syt7 Syt5 Tor1a Rab3a
GOBP_ADHERENS_JUNCTION_ORGANIZATION	0.0525452	0.251591	0.252961	0.511995	1.43395	42	19	Cdh18 Cdh10 Cdh12 Cdh11 Cdh8 Plekha7 Tjp1 Tbcd Vcl Jam3 Cdh7 Hipk1 Add1 Cdc42 Plec Mtss1 Pak2 Adam10 Numb
GOBP_REGULATION_OF_CARDIAC_MUSCLE_CONTRACTION_BY_CALCIUM_ION_SIGNALING	0.0526026	0.251591	0.321776	-0.607576	-1.5251	20	5	Atp1b1 Calm1 Atp2a2 Calm3 Tmem38a
GOBP_POSITIVE_REGULATION_OF_PROTEIN_POLYMERIZATION	0.0527183	0.251831	0.252961	0.452563	1.369	67	27	Tenm1 Fmn1 Dlg1 Ambra1 Ckap5 Nck2 Fer Clasp1 Nav3 Fchsd2 Map1b Togaram1 Mecp2 Slain1 Mapt Rictor Clip1 Carmil1 Slain2 Nckap1 Prkce Pycard Dctn1 Mtor Arl3 Cdk5rap2 Nck1
GOBP_LYMPHOCYTE_MIGRATION	0.0527731	0.251831	0.321776	-0.512792	-1.44197	39	5	Selenok Cx3cl1 Wasl Mia3 App
GOBP_DEOXYRIBOSE_PHOSPHATE_METABOLIC_PROCESS	0.0529801	0.251941	0.252961	0.549535	1.44492	28	6	Dpyd Ak5 Upp2 Adk Gda Dera
GOBP_ENDOTHELIAL_CELL_DEVELOPMENT	0.053068	0.251941	0.252961	0.512609	1.41162	38	13	Arhgef26 Rapgef2 Plcb1 Ppp1r12a Pde4d Rock2 Tjp1 Vcl Ccm2 Rap1a Add1 Rapgef1 Vezf1
GOBP_NEGATIVE_REGULATION_OF_CELL_JUNCTION_ASSEMBLY	0.053068	0.251941	0.252961	0.631094	1.48623	17	8	Robo2 Bcas3 Clasp2 Rock2 Slit1 Dlc1 Coro1c Dusp22
GOBP_REGULATION_OF_KERATINOCYTE_PROLIFERATION	0.053068	0.251941	0.252961	0.637819	1.50207	17	9	Ptprk Cask Prkd1 Fgf10 Stxbp4 Fgfr2 Intu Klf9 Med1
GOCC_RECEPTOR_COMPLEX	0.0530973	0.251941	0.237794	0.351427	1.25033	213	48	Grik4 Grik2 Itga8 Chrna7 Cnih3 Gabrb1 Gria4 Shisa9 Grid2 Itgbl1 Grin3a Grm7 Gabra2 Stxbp5 Arnt2 Grm1 Gabra4 Gabra3 Gabrg3 Plxna2 Traf3 Cacng7 Gabrb2 Kctd16 Ghr Gria3 Sdcbp Lrp1b Bmpr2 Nlgn1 Epha3 Plxnc1 Nrp1 Cacng3 Pex5l Gabra5 Gria2 Fgfr2 Itgav Acvr2a Gabrb3 Lifr Tfrc Ror1 Acvr1c Acvr1 Caprin2 Htr2c
GOBP_NEPHRON_DEVELOPMENT	0.0533118	0.252624	0.248911	0.43985	1.34668	72	20	Kirrel3 Fmn1 Dlg1 Greb1l Klhl3 Lgr4 Pbx1 Iqgap1 Ext1 Nup160 Fgf1 Mef2c Pkd1 Angpt2 Pkd2 Magi2 Kif26b Mpv17 Mtss1 Nup107
GOBP_POSITIVE_REGULATION_OF_ESTABLISHMENT_OF_PROTEIN_LOCALIZATION	0.0534068	0.252624	0.321776	-0.335542	-1.24713	219	49	Prnp Ppia Cd81 Hsp90ab1 Sorl1 Tmem30a Nmt1 Sar1b Acsl3 Hpca Ice1 Ier3ip1 Ran Bcap31 Atp13a2 Chrm1 Nlgn2 Atp2c1 Flna Cct6a Ergic3 Cct5 B3gat3 C2cd2l Mtcl1 Srebf2 Doc2b Tmed10 Psmd9 Apbb3 Cct7 Vamp2 C1qtnf12 Dnm1l Cct8 Ppid Cct2 Stx4a Cdk5 Tm9sf4 Cd38 Mief1 Acsl4 Tm7sf3 Ripor1 Fbxw7 Gas6 Hdac3 Gpr27
GOBP_REGULATION_OF_CD4_POSITIVE_ALPHA_BETA_T_CELL_DIFFERENTIATION	0.0534224	0.252624	0.252961	0.608286	1.46339	20	7	Rc3h1 Sh3rf1 Prkcz Rc3h2 Bcl6 Nfkbiz Hmgb1
GOBP_REGULATION_OF_MRNA_CATABOLIC_PROCESS	0.0535168	0.252625	0.24134	0.378334	1.27992	136	39	Celf1 Dis3l2 Rc3h1 Pum2 Cpeb3 Cacng7 Fto Elavl4 Ythdf3 Hnrnpc Rbm10 Tent4b Ybx3 Rc3h2 Gigyf2 Rock2 Dcp1b Mapk14 Cnot1 Nbas Fmr1 Ythdf2 Mettl16 Pan3 Tardbp Taf15 Cnot2 Larp4b Tnrc6c Cnot6l Hnrnpm Casc3 Fxr2 Paip1 Syncrip Eif4enif1 Tnrc6b Tent5d Cnot7
GOMF_MRNA_3_UTR_BINDING	0.0535433	0.252625	0.245042	0.440825	1.36088	75	23	Elavl3 Celf1 Elavl2 Cpeb4 Rc3h1 Pum2 Ddx5 Cpeb3 Elavl4 Cpeb2 Hnrnpc Ybx3 Hnrnpa2b1 Cpeb1 Celf2 Fmr1 Nova1 Rbms1 Ilf3 Tardbp Taf15 Larp4b Rbms3
GOBP_REGULATION_OF_SYNAPTIC_TRANSMISSION_GLUTAMATERGIC	0.0537815	0.253464	0.252961	0.486388	1.39077	49	23	Grik2 Grm3 Grm7 Grm1 Cacng7 Grm8 Nlgn1 Cdh2 Atad1 Cacng3 Homer1 Shank3 Grm5 Plppr4 Cnr1 Mef2c Ophn1 Kmo Nrxn1 Lrrk2 Tnr Dgki Dtnbp1
GOMF_PHOSPHATASE_BINDING	0.0540958	0.254648	0.24134	0.381911	1.29141	139	47	Dlg1 Ambra1 Grin3a Myo16 Ptprt Adcy8 Mapk8 Traf3 Mast2 Sbf2 Fer Ppp6r3 Strn3 Mapk1 Ghr Mfhas1 Mtmr3 Ppp3cb Cdh2 Ank1 Cdc27 Mapk14 Rps6kb1 Wnk1 Cry2 Map3k5 Akap11 Iqgap1 Stau1 Mapt Ppme1 Spred1 Sfi1 Ap3b1 Cep192 Magi2 Pik3r1 Ywhae Sytl2 Sh3yl1 Tbk1 Mtmr4 Slc9a1 Irs2 Igbp1 Sod1 Cnst
GOMF_DNA_DIRECTED_DNA_POLYMERASE_ACTIVITY	0.0542373	0.254648	0.252961	0.583595	1.42892	22	11	Rev3l Polb Tent4b Pola1 Rev1 Pold3 Polq Primpol Poln Chrac1 Poli
GOBP_ESTABLISHMENT_OF_ENDOTHELIAL_BARRIER	0.0542763	0.254648	0.248911	0.53985	1.42889	29	9	Rapgef2 Plcb1 Ppp1r12a Pde4d Rock2 Tjp1 Vcl Rap1a Add1
GOBP_NEGATIVE_REGULATION_OF_ACTIN_FILAMENT_BUNDLE_ASSEMBLY	0.0542763	0.254648	0.248911	0.605553	1.4466	19	10	Tmeff2 Clasp2 Clasp1 Coro2b Tjp1 Shank3 Dlc1 Prkn Pik3r1 Pak2
GOBP_RECEPTOR_CLUSTERING	0.0544292	0.25508	0.321776	-0.483152	-1.41583	46	13	Thy1 Cd81 Shisa7 Rer1 Dvl1 Nlgn2 Slitrk3 Flna Ptn Mesd Nrxn2 Grik5 Dlg4
GOBP_NEGATIVE_REGULATION_OF_RHO_PROTEIN_SIGNAL_TRANSDUCTION	0.0547264	0.256186	0.248911	0.617934	1.46692	18	7	Scai Arhgap35 Ripor2 Dlc1 Adra1a Bcl6 Cul3
GOBP_FORELIMB_MORPHOGENESIS	0.0549085	0.256751	0.248911	0.641647	1.49104	16	9	Cacna1c Rspo2 Fmn1 Nipbl Rpgrip1l Zbtb16 Rdh10 Trp63 Rnf165
GOMF_PHOSPHOTYROSINE_RESIDUE_BINDING	0.0552764	0.258183	0.248911	0.532175	1.4372	33	13	Rasa1 Nck2 Mapk1 Pik3r3 Cbl Shc3 Yes1 Crk Abl1 Shb Pik3r1 Crkl Cblb
GOCC_PML_BODY	0.0553797	0.258377	0.24134	0.42254	1.3442	88	31	Mlip Hira Nsmce2 Pias1 Zmym2 Hipk2 Hmbox1 Kat6a Rnf111 Hipk3 Hipk1 Tenm2 Zbtb16 Rpa1 Sp3 Usp7 Atr Ppargc1a Blm Senp2 Rgs14 Eif4enif1 Zfp451 Pias2 Srsf2 Wdfy3 Casp8ap2 Mtor Cbx5 Ski Rfwd3
GOBP_NUCLEOSIDE_PHOSPHATE_CATABOLIC_PROCESS	0.0554622	0.258474	0.248911	0.473828	1.39877	57	10	Dpyd Pde4b Pde8b Nt5c2 Upp2 Pde4d Fhit Gda Nudt5 Dera
GOBP_SENSORY_SYSTEM_DEVELOPMENT	0.0557229	0.2594	0.234393	0.34946	1.24317	221	53	Sdk1 Cacna1c Dlg1 Dscam Celf4 Tent2 Thrb Zeb1 Dzank1 Abi2 Tenm3 Hcn1 Fbn1 Arhgap35 Megf11 Mitf Meis2 Atp8a2 Nf1 Bmpr2 Hipk2 Atf6 Clcn2 Kdm2b Nrp1 Pbx3 Fgf10 Fbn2 Sdk2 Spred2 Cc2d2a Nipbl Pbx1 Kdm5b Dcx Wdpcp Ttll5 Hdac1 Rpgrip1l Sox11 Ttc8 Spred1 Inhba Med1 Hipk1 Nectin3 Pbx4 Pknox1 Gnb1 Tgfb2 Sp3 Nf2 Col5a2
GOBP_CELL_SURFACE_RECEPTOR_SIGNALING_PATHWAY_INVOLVED_IN_CELL_CELL_SIGNALING	0.055794	0.259442	0.227987	0.327908	1.21788	346	84	Gpc5 Hecw1 Grik2 Wwox Chrna7 Rims2 Rims1 Rspo2 Gpc4 Gpc6 Grid2 Celf4 Cdk14 Neto1 Tiam1 Csnk1g1 Stk3 Mark2 Prkcz Tbl1xr1 Grb10 Rnf146 Znrf3 Mitf Gsk3b Snca Btrc Usp47 Nlgn1 Rspo3 Apc Cdh2 Tnik Tnks Mecp2 Gnaq Ctnnd1 Chd8 Mapk14 Lgr4 Tbl1x Fgf10 Eda Wnk1 Tle1 Mllt3 Cdc73 Ankrd6 Ppm1b Wls Ccny Fgfr2 Ubr5 Shank3 Ext1 Hdac1 Tnks2 Ror1 Lrp6 Abl1 Prickle2 Ctnnd2 Prkn Unc13b Caprin2 Smurf2 Cul3 Bicc1 Mef…
GOBP_REGULATION_OF_NEURON_MIGRATION	0.0560132	0.260078	0.245042	0.532344	1.43256	31	14	Nrg1 Ntng1 Shtn1 Ntng2 Flrt2 Rapgef2 Srgap2 Nrg3 Lrig2 Ctnna2 Nipbl Zfp609 Sema6a Nexmif
GOBP_T_CELL_APOPTOTIC_PROCESS	0.0560551	0.260078	0.321776	-0.581629	-1.51446	23	10	Bax Kdelr1 Prelid1 Rps6 Akt1 Gpam Slc46a2 Bcl10 Lgals9 St3gal1
GOBP_EYE_MORPHOGENESIS	0.056338	0.261101	0.237794	0.41634	1.34482	94	22	Sdk1 Dscam Thrb Zeb1 Dzank1 Abi2 Tenm3 Hcn1 Fbn1 Megf11 Atp8a2 Nf1 Hipk2 Kdm2b Fbn2 Sdk2 Nipbl Rpgrip1l Sox11 Ttc8 Hipk1 Nectin3
GOCC_COLLAGEN_CONTAINING_EXTRACELLULAR_MATRIX	0.0568071	0.262984	0.321776	-0.358512	-1.28503	152	17	Hsp90b1 Calr Aplp1 Ctsb Psap Fibcd1 Ctsl Clu Ctsd Egfl6 Col11a1 Col4a2 Ctsz Adam11 Creld1 Ctsf Hdgf
GOCC_SPECIFIC_GRANULE	0.0568771	0.263017	0.321776	-0.410849	-1.34179	82	24	Pgrmc1 Tmem30a Ctsd Cd47 Kcnab2 Ctsz Ormdl3 Hgsnat Neu1 Timp2 Ckap4 Rap2b Atp6v1d Lamtor2 Clcn3 B2m Mlec Cant1 Stx4a Scamp1 Degs1 Kpnb1 Stxbp2 Dgat1
GOBP_MICROTUBULE_NUCLEATION	0.0576606	0.266056	0.24134	0.529769	1.42563	31	12	Ckap5 Clasp2 Clasp1 Ccdc57 Mecp2 Slain1 Tubgcp5 Ranbp9 Cep192 Tubgcp4 Slain2 Dctn1
GOMF_G_PROTEIN_COUPLED_RECEPTOR_BINDING	0.0576613	0.266056	0.321776	-0.377396	-1.29148	114	20	Prnp Aplp1 Cx3cl1 Penk Hspa8 Dvl1 Gnas Dnaja1 Calm3 Tub Nars Phb Flna Uchl1 Stub1 Ccdc88c Gna11 Cnrip1 Dlg4 Reep2
GOMF_POTASSIUM_CHANNEL_ACTIVITY	0.0577849	0.266332	0.237794	0.43527	1.33954	73	20	Grik4 Grik2 Kcnj3 Kcnd3 Kcnn2 Kcnt2 Kcnh1 Snap25 Hcn1 Kcnc2 Kcnk10 Kcnk9 Kcnd2 Kcna4 Kcnk12 Kcns3 Kcnmb4 Kcnb2 Kcnj13 Pkd2
GOMF_METAL_ION_TRANSMEMBRANE_TRANSPORTER_ACTIVITY	0.0578947	0.266545	0.321776	-0.325625	-1.23255	264	46	Atp1b1 Atp1a1 Scn1b Slc12a5 Slc17a7 Atp2b2 Atp1a3 Atp2a2 Atp2b1 Ttyh1 Scn2b Slc8a2 Scn3b Kcnk1 Slc30a6 Tmco1 Kcnc3 Kcnq2 Slc39a10 Slc24a5 Cacna1a Kcnab2 Tmem38a Atp2b3 Abcc8 Kcnab1 Atp2c1 Atp13a1 Kcnk2 Kcnip2 Grin2b Slc3a2 Slc30a3 Slc39a7 Itpr1 Slc38a2 Slc4a8 Cacna1h Cachd1 Tmem165 Sec61a1 Stim2 Slc1a1 Orai2 Grik5 Kcnq3
GOBP_ENDOTHELIAL_CELL_MIGRATION	0.058157	0.26685	0.321776	-0.363178	-1.27541	137	22	Calr Emc10 Scg2 Tmsb4x Plk2 Prkca Mia3 Adgrb1 Atp5a1 Lgmn Ptn Myh9 Atp5b Grn Gpi1 Krit1 Itgb1 Sash1 Hdac5 Sh3bp1 Ccn3 Plpp3
GOMF_ACTIN_FILAMENT_BINDING	0.058193	0.26685	0.231127	0.372048	1.26516	144	32	Add3 Myo16 Ablim1 Gas7 Shtn1 Pls3 Fmnl2 Sptan1 Coro2b Tln2 Dmd Sptbn1 Myh10 Myo5a Nebl Gas2l1 Ppp1r9a Cacnb2 Ctnna2 Iqgap1 Cyfip1 Actn2 Actn1 Shroom4 Abl1 Myo1d Gas2 Itprid2 Coro1c Capza1 Add1 Lasp1
GOBP_POSITIVE_REGULATION_OF_ENDOTHELIAL_CELL_MIGRATION	0.0583138	0.26685	0.321776	-0.424555	-1.36037	73	10	Calr Emc10 Tmsb4x Plk2 Prkca Atp5a1 Lgmn Atp5b Grn Gpi1
GOBP_CELL_CELL_JUNCTION_ASSEMBLY	0.0584518	0.26685	0.234393	0.4293	1.33971	79	25	Cdh18 Dlg1 Cdh10 Cdh12 Cdh11 Cdh8 Tln2 Apc Cdh2 Rock2 Ctnnd1 Tjp1 Tbcd Ank2 Gnpat Vcl Jam3 Cdh7 Ctnnd2 Hipk1 Patj Cntnap2 Fscn1 Ephb2 Pdcd6ip
GOBP_POSITIVE_REGULATION_OF_CELL_CELL_ADHESION	0.0585156	0.26685	0.321776	-0.377246	-1.29097	114	17	Thy1 Selenok Cx3cl1 Cd81 Sirpa Cd47 Ptpru Xbp1 Kifap3 Hsph1 H2-DMa Slc7a1 Hes1 Hspd1 Chst2 B2m Coro1a
GOBP_GMP_METABOLIC_PROCESS	0.0585284	0.26685	0.24134	0.587529	1.43398	21	6	Magi3 Dlg1 Cask Adk Gda Dlg2
GOBP_POSITIVE_REGULATION_OF_NERVOUS_SYSTEM_PROCESS	0.0585284	0.26685	0.24134	0.587743	1.4345	21	6	Rims2 Rims1 Tenm4 Slc25a12 Unc13b Dicer1
GOBP_PROTEIN_CATABOLIC_PROCESS_IN_THE_VACUOLE	0.0585716	0.26685	0.321776	-0.602603	-1.51262	20	7	Cd81 Atp13a2 Lrp1 Vps13a Tmem199 Bloc1s2 Tmem106b
GOMF_DYNEIN_LIGHT_INTERMEDIATE_CHAIN_BINDING	0.0586265	0.26685	0.24134	0.575807	1.43286	23	6	Ccdc88a Rab11fip3 Hook1 Hook2 Dynll1 Dnah9
GOBP_DEVELOPMENTAL_GROWTH	0.0586592	0.26685	0.21925	0.316571	1.19067	407	102	Syt17 Cdkl5 Rims2 Slit2 Rims1 Sorbs2 Rspo2 Fmn1 Tenm4 Dscam Ptpn12 Slc4a10 Stk3 Shtn1 Pafah1b1 Prkcz Slc1a2 Tbl1xr1 Wasf1 Sh3gl2 Cacng7 Fto Alcam Cobl Nedd4l Plcb1 Map2 Raph1 Dclk1 Mbd5 Dcc Gsk3b Fgf13 Ghr Arid5b Gap43 Atp8a2 Nrcam Bmpr2 Ybx3 Plekha1 Rc3h2 Usp9x Map1b Gigyf2 Ppp3cb Ar Jarid2 Zfx Nrp1 Mapk14 Fgf10 Rps6kb1 Atf2 Akap6 Nipbl Mtm1 Fgfr2 Slit1 Bcl11a Kdm5b Iqgap1 Cyfip1 Large1 Spag9 Tr…
GOBP_DETOXIFICATION	0.0586623	0.26685	0.321776	-0.437421	-1.38498	69	28	Selenos Selenof Prxl2a Selenot Selenow Mt3 Gstm5 Prdx2 Abcb6 Prdx5 Prdx3 Prdx1 Gpx4 Txndc17 Abcg2 Hba-a1 Txn1 Slc30a1 Esd Prxl2b Rdh12 Prxl2c Apoe Rdh11 Prdx4 Mt1 Hbb-bt Sesn1
GOCC_POLYMERIC_CYTOSKELETAL_FIBER	0.058906	0.267667	0.21925	0.313113	1.18282	433	112	Nckap5 Dync1i1 Mtus2 Fmn1 Dlg1 Bicd1 Zfp804a Gas7 Ehbp1 Dnm3 Shtn1 Upp2 Pafah1b1 Tlk2 Mark2 Reep1 Tsc1 Cep170 Pls3 Bcas3 Ckap5 Cobl Polb Map2 Ttll11 Clasp2 Kif16b Lrrc49 Clasp1 Cfap20 Fgf13 Hook1 Ccdc57 Kif1b Nav3 Map1b Apc Spast Cd2ap Hook2 Togaram1 Myo5a Nrp1 Gas2l1 Dpysl3 Camsap1 Slain1 Sybu Dync1li1 Sntb2 Clip2 Synj1 Eml1 Tbcd Tubgcp5 Krt222 Eml5 Dynll1 Kif6 Dnah9 Opa1 Iqgap1 Actn2 Yes1 Actn1…
GOMF_UBIQUITIN_LIKE_PROTEIN_CONJUGATING_ENZYME_BINDING	0.0593081	0.269202	0.237794	0.526805	1.41765	31	13	Grik2 Arih1 Ankib1 Zmym2 Prkn Dcun1d2 Rnf217 Arih2 Rnf180 Dcun1d1 Rnf144a Uba2 Siah1a
GOBP_CELLULAR_NITROGEN_COMPOUND_CATABOLIC_PROCESS	0.0595065	0.26981	0.222056	0.325588	1.2066	335	69	Dpyd Pde4b Celf1 Dis3l2 Rc3h1 Tent2 Pde8b Nt5c2 Upp2 Pum2 Ddx5 Cpeb3 Cacng7 Fto Elavl4 Ythdf3 Tet3 Hnrnpc Pde4d Rbm10 Tent4b Ybx3 Rc3h2 Gigyf2 Rock2 Ago1 Dcp1b Dpysl3 Mapk14 Edc3 Cnot1 Fhit Xrn1 Ago3 Nbas Fmr1 Drosha Ythdf2 Tet2 Gda Mettl16 Dicer1 Nudt5 Pan3 Smg6 Tardbp Dera Taf15 Cnot2 Crmp1 Larp4b Tnrc6c Cnot6l Hnrnpm Smg1 Casc3 Atm Apaf1 Kmo Ctif Fxr2 Paip1 Ssb Syncrip Eif4enif1 Tnrc6b Tent5d …
GOBP_SALIVARY_GLAND_DEVELOPMENT	0.0597015	0.27017	0.237794	0.622861	1.46685	17	10	Polb Nfib Clcn2 Nrp1 Fgf10 Eda Fgfr2 Btbd7 Tgfb2 Cdc42
GOBP_REGULATION_OF_ENDOCYTOSIS	0.0597151	0.27017	0.321776	-0.357748	-1.27728	146	23	Caly Slc17a7 Syt4 Lrpap1 Syt11 Arf1 Wasl Clu Hpca App Smpd1 Ptpn1 Scamp5 Calm3 Hnrnpk Lrrtm1 Lrp1 Abca2 Ankrd13b Rab4b Tor1a Ppt1 Rab21
GOBP_ADENYLATE_CYCLASE_ACTIVATING_ADRENERGIC_RECEPTOR_SIGNALING_PATHWAY	0.0599002	0.270715	0.237794	0.632944	1.47081	16	6	Pde4b Crtc3 Rapgef2 Adcy9 Pde4d Adra1a
GOMF_GLYCOSAMINOGLYCAN_BINDING	0.0600522	0.270861	0.321776	-0.413621	-1.38498	101	17	Prnp Aplp1 Lrpap1 Ppia Aplp2 Bcan Ptprs Podxl2 App Extl2 Col11a1 Ncan Spock3 Ptn Hsd17b12 Hdgf Spock2
GOBP_BASEMENT_MEMBRANE_ORGANIZATION	0.0601002	0.270861	0.237794	0.600679	1.44509	20	9	Ntng1 Ntng2 Flrt2 Clasp2 Clasp1 Pxdn Ext1 Gas2 Col4a1
GOBP_REGULATION_OF_SYNAPSE_ASSEMBLY	0.0601266	0.270861	0.231127	0.437427	1.34788	74	18	Lingo2 Syndig1 Il1rap Gpc4 Gpc6 Grid2 Robo2 Negr1 Ntng2 Farp1 Il1rapl2 Flrt2 Setd5 Lrfn5 Snca Asic2 Ptprd Nlgn1
GOBP_ORGANIC_CATION_TRANSPORT	0.0602007	0.270903	0.237794	0.585271	1.42847	21	12	Slc44a5 Slc7a8 Slc44a1 Slc35f3 Atp13a3 Slc25a42 Slc22a5 Slc25a26 Slc25a20 Ralbp1 Slc19a2 Slc22a4
GOBP_REGULATION_OF_ALTERNATIVE_MRNA_SPLICING_VIA_SPLICEOSOME	0.0606061	0.272434	0.237794	0.473917	1.39033	55	21	Khdrbs2 Celf1 Celf4 Fam172a Ddx5 Rbm10 Srrm4 Celf2 Rbfox2 Fmr1 Wtap Nova1 Raver2 Tra2b Srsf12 Rbm25 Khdrbs1 Nova2 Fxr2 Rbm15 Srsf2
GOBP_REGULATION_OF_SMOOTH_MUSCLE_CELL_DIFFERENTIATION	0.0613599	0.275527	0.234393	0.621333	1.46325	17	8	Zeb1 Ankrd17 Mecp2 Nfatc3 Fgfr2 Kit Pdcd4 Sod2
GOCC_PRESYNAPSE	0.0621469	0.278762	0.213928	0.318683	1.19535	386	77	Kirrel3 Pde4b Lin7a Ntng1 Grik4 Grik2 Grm3 Syndig1 Kcnj3 Rims2 Rims1 Snap91 Cadps2 Zfp804a Kcnh1 Cntn5 Dennd1a Snap25 Grm7 Pclo Ppfia2 Gabra2 Stxbp5 Slc4a10 Cask Dnajc6 Adcy8 Cntn1 Cdh10 Syn1 Dnm3 Arhgap44 Svop Rgs7bp Erc1 Rab10 Ntng2 Slc1a2 Rab27b Rab40c Sh3gl2 Fbxl20 Kcnc2 Mctp1 Syn2 Amph Erc2 Vti1a Cadps Bsn Kctd16 Cdh8 Itsn1 Kcnk9 Nf1 Snca Trim9 Ptprd Kif1b Nlgn1 Znrf2 Cdh2 Tbc1d24 Tnik Fcho2…
GOCC_COPI_COATED_VESICLE_MEMBRANE	0.0623441	0.279347	0.287857	-0.626432	-1.49517	16	6	Tmed2 Cope Tmed7 Kdelr1 Tmed3 Tmem199
GOCC_CELL_PROJECTION_MEMBRANE	0.0624878	0.279691	0.321776	-0.333808	-1.23188	211	39	Thy1 Gabbr1 Atp6ap2 Slc12a5 Atp2b2 Txndc15 Hsp90ab1 Atp2b1 Gabra1 Ttyh1 Shisa7 Dagla Hpca Kcnk1 Asap1 Psd Kcnc3 Atp1b2 Rab34 Tesc Cfl1 Tpm1 Lamp5 Unc5a Gpi1 Cltb Arhgef2 Fermt2 Eps8l2 Car4 Drd5 Evc2 Clcn3 Itgb1 Bbs5 Stx4a Pde6a Eef1a1 Mfsd10
GOBP_NEGATIVE_REGULATION_OF_ORGANIC_ACID_TRANSPORT	0.0626566	0.279849	0.287857	-0.638189	-1.49591	15	2	Gabbr1 Arl6ip5
GOBP_RETINOL_METABOLIC_PROCESS	0.0626566	0.279849	0.287857	-0.618411	-1.49707	17	9	Rdh14 Ttr Dhrs7 Dgat2 Dgat1 Rdh12 Aldh1a3 Rbp4 Rdh11
GOBP_ACTIN_FILAMENT_POLYMERIZATION	0.0628834	0.280267	0.222056	0.394578	1.30039	112	35	Tenm1 Slit2 Fmn1 Rasa1 Dlg1 Add3 Gas7 Pak3 Wasf1 Cobl Nck2 Fer Sptan1 Ssh2 Sptbn1 Arfgef1 Fchsd2 Ttc17 Cyfip1 Gba2 Abl1 Rictor Spire1 Capza1 Msrb2 Add1 Carmil1 Tmod2 Jak2 Diaph1 Nckap1 Prkce Pycard Bbs4 Washc3
GOBP_CELLULAR_RESPONSE_TO_NUTRIENT	0.0629622	0.280267	0.287805	-0.605546	-1.49451	19	7	Atp2b1 Penk Xbp1 Snw1 Lpl Gas6 Ncoa1
GOBP_REGULATION_OF_ACTIN_FILAMENT_ORGANIZATION	0.0629685	0.280267	0.21925	0.36409	1.26646	180	57	Tenm1 Tmeff2 Limch1 Slit2 Fmn1 Rasa1 Dlg1 Add3 Pak3 Tsc1 Wasf1 Abi2 Ccdc88a Nck2 Fer Arhgap35 Sptan1 Clasp2 Clasp1 Coro2b Ssh2 Sptbn1 Arfgef1 Fchsd2 Rock2 Nrp1 Tjp1 Ctnna2 Shank3 Dlc1 Cyfip1 Actn2 Brk1 Ppm1e Pik3ca Gba2 Abl1 Rictor Ttc8 Prkn Capza1 Add1 Alms1 Plekhh2 Pik3r1 Nf2 Carmil1 Tmod2 Cdc42 Slc9a1 Nckap1 Prkce Mtss1 Tgfbr1 Pycard Bbs4 Pak2
GOBP_MAMMARY_GLAND_MORPHOGENESIS	0.0630182	0.280267	0.231127	0.56284	1.43942	25	9	Btrc Pgr Ar Csmd1 Nrg3 Fgf10 Fgfr2 Kdm5b Med1
GOBP_CELLULAR_RESPONSE_TO_INTERFERON_GAMMA	0.0632911	0.280884	0.287857	-0.470875	-1.37985	46	7	Cx3cl1 Hsp90ab1 Sirpa Actg1 Cd47 Flnb Gapdh
GOBP_PROTEIN_DEPOLYMERIZATION	0.0632911	0.280884	0.224966	0.413161	1.31436	88	28	Nckap5 Add3 Dnajc6 Taok1 Sh3gl2 Ckap5 Sptan1 Clasp2 Clasp1 Fgf13 Mical3 Sptbn1 Nav3 Map1b Apc Spast Camsap1 Synj1 Bmerb1 Actn2 Pik3ca Capza1 Add1 Plekhh2 Mid1 Carmil1 Tmod2 Camsap2
GOCC_PROTON_TRANSPORTING_ATP_SYNTHASE_COMPLEX	0.0633628	0.280904	0.287805	-0.631743	-1.50785	16	13	Atp5a1 Atp5c1 Atp5b mt-Atp6 Atp5g2 Atp5j Atp5g3 Atp5j2 Atp5md Atp5o Atp5d Atp5h Atp5g1
GOBP_REGULATION_OF_IMMUNOGLOBULIN_PRODUCTION	0.0636132	0.281716	0.287857	-0.486179	-1.37156	40	8	Ndfip1 Tmbim6 Xbp1 Thoc1 Phb Gpi1 Dnajb9 Stx4a
GOCC_INCLUSION_BODY	0.0637755	0.28183	0.287857	-0.43932	-1.35164	60	10	Prnp Pabpn1 Hsp90ab1 Clu Psmc6 Stub1 Herpud1 Cabin1 Eef2 Mt3
GOBP_INTEGRATED_STRESS_RESPONSE_SIGNALING	0.0637945	0.28183	0.287805	-0.595204	-1.49405	20	4	Hspa5 Tmed2 Ptpn1 Tmem33
GOBP_MRNA_3_END_PROCESSING	0.0639344	0.28183	0.227987	0.460382	1.37404	60	17	Cpsf6 Tent2 Papola Cpeb3 Ahcyl1 Tent4b Rprd1a Fip1l1 Cdc73 Cpeb1 Wdr33 Virma Cstf3 Rprd1b Cpsf7 Pcf11 Papolg
GOBP_CALCIUM_ION_TRANSMEMBRANE_TRANSPORT	0.0640449	0.28183	0.287805	-0.338694	-1.24982	195	28	Prnp Atp1b1 Thy1 Cx3cl1 Atp2b2 Calm1 Atp2a2 Atp2b1 Vmp1 Hpca Slc8a2 Tmco1 Slc24a5 Cbarp Calm3 Cacna1a Tmem38a Atp2b3 Atp2c1 Grin2b Bax Itpr1 Cacna1h Vdac1 Cachd1 Tmem165 Sec61a1 Stim2
GOBP_PERK_MEDIATED_UNFOLDED_PROTEIN_RESPONSE	0.0641127	0.28183	0.287805	-0.629869	-1.50337	16	4	Hspa5 Tmed2 Ptpn1 Tmem33
GOBP_REGULATION_OF_MACROPHAGE_MIGRATION	0.0641127	0.28183	0.287805	-0.628827	-1.50088	16	2	Cx3cl1 Cd81
GOCC_PROTON_TRANSPORTING_TWO_SECTOR_ATPASE_COMPLEX_CATALYTIC_DOMAIN	0.0641127	0.28183	0.287805	-0.631057	-1.50621	16	12	Atp6ap1 Atp5a1 Atp5c1 Atp5b Atp6v1e1 Atp6v1c1 Atp6v1d Atp6v1f Atp6v1g2 Atp5o Atp5d Atp6v1g1
GOMF_CADHERIN_BINDING	0.0641777	0.28183	0.287805	-0.322666	-1.22135	264	49	Bsg Hspa5 Ktn1 Hsp90ab1 Aldoa Rtn4 Baiap2 Rps2 Sh3gl1 Asap1 Hspa8 Dbn1 Atxn2l Ran Ptpn1 Hnrnpk Rab11b Ldha Flna Ahsa1 Pak6 Myh9 Flnb Slc3a2 Nop56 Puf60 Rpl34 Sh3glb2 Eef2 Eif4g2 Gcn1 Pfn1 Uso1 Eps8l2 Cdh4 Lrrfip1 Tnks1bp1 Rpl24 Capzb Rpl6 Klc2 Rpl29 Sptbn2 Exoc3 Itgb1 Cct8 Stk38 Psmb6 Larp1
GOBP_LIPOPROTEIN_BIOSYNTHETIC_PROCESS	0.0643171	0.282146	0.287805	-0.404211	-1.33987	91	20	Selenok Dpm1 Zdhhc23 Nmt1 Porcn Gpaa1 Pigp Rab3gap1 Zdhhc6 Pigt Golga7 Dpm3 Golga7b Zdhhc13 Zdhhc12 Zdhhc14 Ugcg Pigq Zdhhc5 Atg12
GOBP_RIBOSOMAL_LARGE_SUBUNIT_ASSEMBLY	0.064434	0.282244	0.287805	-0.565326	-1.47634	24	16	Rpl10 Rpl3 Rpl24 Rpl6 Rplp0 Bop1 Nle1 Nop2 Nop53 Traf7 Dhx30 Mrpl20 Rpl11 Rpl38 Ddx28 Mrto4
GOBP_REGULATION_OF_GRANULOCYTE_CHEMOTAXIS	0.0646766	0.282244	0.227987	0.61784	1.45502	17	6	Slit2 Mcu Ripor2 Mapk1 Jam3 Mospd2
GOMF_CAMP_BINDING	0.0646766	0.282244	0.227987	0.617892	1.45514	17	5	Pde4b Hcn1 Rapgef2 Rapgef4 Pde4d
GOMF_METALLOAMINOPEPTIDASE_ACTIVITY	0.0646766	0.282244	0.227987	0.612211	1.44176	17	10	Mmp16 Trhde Npepps Lnpep Xpnpep3 Metap1d Pepd Rnpep Lta4h Metap1
GOMF_TUMOR_NECROSIS_FACTOR_RECEPTOR_SUPERFAMILY_BINDING	0.0646766	0.282244	0.227987	0.561212	1.43526	25	7	Traf3 Babam2 Eda Trim37 Fem1b Bex3 Casp8ap2
GOBP_REGULATION_OF_TRANSCRIPTION_BY_RNA_POLYMERASE_I	0.0648379	0.282533	0.282013	-0.547848	-1.45604	26	10	Sirt7 Dhx33 Flna Ippk Polr2k Nol11 Nop53 Smarcb1 Ncl Polr2l
GOBP_REGULATION_OF_PROTEIN_DEPHOSPHORYLATION	0.064878	0.282533	0.287805	-0.430074	-1.36172	69	15	Hsp90b1 Ppia Calm1 Hsp90ab1 Slc39a10 Smpd1 Calm3 Arpp19 Bod1l Ppp6r1 Nsmf Ppp1r7 Nuak1 Tiprl Calm2
GOMF_TRANSCRIPTION_COACTIVATOR_BINDING	0.0653595	0.284334	0.224966	0.524406	1.40025	30	8	Thrb Atf7 Crebbp Pgr Ar Rora Ep300 Med1
GOBP_REGULATION_OF_CELL_MATRIX_ADHESION	0.0654952	0.284404	0.222056	0.420087	1.31328	81	28	Limch1 Fmn1 Rasa1 Cask Lims1 Prkcz Tsc1 Bcas3 Clasp2 Clasp1 Gsk3b Ptprj Nf1 Epha3 Rock2 Nrp1 Dlc1 Vcl Wdpcp Bcl6 Peak1 Abl1 Pik3cb Coro1c Dusp22 Nexmif Pik3r1 Nf2
GOBP_MACROAUTOPHAGY	0.0655115	0.284404	0.287805	-0.32096	-1.21439	277	38	Atp6v0c Atp6v0b Calm1 Fyco1 Atp2a2 Vmp1 Slc25a4 Adprh Atp6v0e2 Ddrgk1 Tex264 Atg9a Atp6v0a1 Atp13a2 Tecpr1 Pgam5 Ei24 Uchl1 Gabarapl2 Rab3gap1 Map1lc3b Vps13c Atp6v0d1 Uvrag Vps37d Vdac1 Atp6v1e1 Tmem41b Ift20 Atp6v0a2 Snx14 Gapdh Slc25a5 Atg4d Chmp2a Atp6v1c1 Atp6v1d Aup1
GOBP_REGULATION_OF_T_CELL_PROLIFERATION	0.0656566	0.284552	0.282013	-0.432985	-1.33624	61	5	Prnp Selenok Ndfip1 Cd81 Glmn
GOBP_HISTONE_H3_K9_MODIFICATION	0.0656814	0.284552	0.224966	0.498766	1.3969	42	13	Setd5 Setdb1 Ehmt1 Jarid2 Ash1l Mecp2 Kdm4c Arid4b Sirt6 Kdm3a Zfp369 Zfp451 Kat2b
GOCC_ORGANELLE_MEMBRANE_CONTACT_SITE	0.0659412	0.285149	0.287805	-0.50168	-1.41159	38	13	Saraf Tomm20 Canx Tmx2 Bcap31 Gramd1a Tomm40 C2cd2l Tmem41b Stard3 Clcc1 Acsl4 Mboat7
GOMF_RIBOSOME_BINDING	0.0659898	0.285149	0.282013	-0.43205	-1.35506	65	22	Hspa5 Tmem147 Ccdc47 Rpn2 Tmco1 Letm2 Eef2 Bag6 Gcn1 Sec61a1 Dnajc2 Nomo1 Shfl Eif3k Eif3c Maip1 Rpsa Taco1 Naa10 Ncln Gtpbp6 Zfp598
GOBP_DEVELOPMENTAL_GROWTH_INVOLVED_IN_MORPHOGENESIS	0.0660661	0.285149	0.213928	0.36395	1.26441	178	46	Syt17 Cdkl5 Rims2 Slit2 Rims1 Fmn1 Dscam Shtn1 Pafah1b1 Prkcz Wasf1 Sh3gl2 Cacng7 Alcam Cobl Nedd4l Map2 Raph1 Dclk1 Dcc Gsk3b Fgf13 Nrcam Bmpr2 Usp9x Map1b Ppp3cb Nrp1 Fgf10 Fgfr2 Slit1 Bcl11a Kdm5b Iqgap1 Cyfip1 Spag9 Trpc5 Vcl Ext1 Rnf157 Mapt Abl1 Prkn Spag6l Fgf1 Med1
GOCC_TRANSCRIPTION_REGULATOR_COMPLEX	0.066092	0.285149	0.208955	0.324191	1.20257	330	88	Rfx3 Wwox Xrcc6 Nr6a1 Nfat5 Arnt2 Tcf12 Phf12 Thrb Tead1 Satb2 Pou2f1 Tbl1xr1 Ncoa2 Npas2 Ldb2 Atf7 Lmo4 Crebbp Hipk2 Atf6 Snapc3 Ccnh Lin52 Supt3 Atf1 Tbl1x Pbx3 Rbbp4 Nfatc3 Tle1 Trip4 Jazf1 Eya3 Dach1 Atf2 Rcor1 Prkdc Prdm10 Bach2 Med27 Mier1 Pbx1 Mta3 Nr4a3 Ncoa6 Hdac1 Med14 Naa15 Sp1 Ep300 Taf1 Med1 Gtf2f2 Creb1 Gatad2b Zbtb16 Pknox1 Med23 Adnp Cebpg Bdp1 Sp3 Gtf2a1 Rbpj Sfpq Rcor3 Med15 Aki…
GOBP_PLATELET_DERIVED_GROWTH_FACTOR_RECEPTOR_SIGNALING_PATHWAY	0.066335	0.285681	0.224966	0.505811	1.3929	38	19	Ptpn12 Pdgfc Fer Arid5b Ptprj Snca Plekha1 Cbl Nrp1 Lrig2 Iqgap1 Nr4a3 Abl1 Pik3c2a Jak2 Ptpn2 Plat Rgs14 Cblb
GOMF_MOLECULAR_CARRIER_ACTIVITY	0.0663517	0.285681	0.287805	-0.447059	-1.37545	60	16	Emc10 Emc7 Emc4 Clu Hspa8 Ran Emc3 Tmco6 Emc1 Ndufab1 Emc6 Sco2 Kpnb1 Emc8 Ipo4 Urm1
GOBP_MITOTIC_G2_DNA_DAMAGE_CHECKPOINT_SIGNALING	0.0665557	0.286265	0.224966	0.548807	1.41217	26	11	Taok1 Babam2 Brsk1 Uimc1 Foxn3 Brcc3 Taok3 Atm Blm Mrnip Rint1
GOCC_PROTEASOME_COMPLEX	0.0666667	0.286448	0.276501	-0.453395	-1.36395	53	27	Psmc4 Psmc6 Psmd3 Psmb1 Psmd6 Psma4 Psmd9 Psma1 Psmc2 Psma7 Psmf1 Adrm1 Psma2 Psmb5 Psmb6 Psma3 Psmd12 Rad23a Psmd5 Usp14 Psmd4 Psmd8 Psmb4 Psmc3 Psmd7 Psmb10 Psmb3
GOMF_PROTEIN_TRANSMEMBRANE_TRANSPORTER_ACTIVITY	0.0669975	0.287574	0.276501	-0.584146	-1.46629	20	6	Tomm20 Tomm40 Tmed10 Sec61a1 Tomm22 Timm17a
GOBP_REGULATION_OF_MACROAUTOPHAGY	0.0673382	0.28874	0.287805	-0.365652	-1.29253	139	18	Atp6v0c Atp6v0b Fyco1 Slc25a4 Atp6v0e2 Atp6v0a1 Atp13a2 Tecpr1 Uchl1 Rab3gap1 Vps13c Atp6v0d1 Uvrag Vdac1 Atp6v1e1 Atp6v0a2 Gapdh Slc25a5
GOBP_DOPAMINE_SECRETION	0.0676692	0.289105	0.276501	-0.546386	-1.42688	24	6	Gabbr1 Syt4 Syt11 Syt7 Syt5 Rab3a
GOMF_SPHINGOLIPID_BINDING	0.0676692	0.289105	0.276501	-0.608874	-1.47399	17	4	Psap Map1lc3b Vdac1 Rtn4r
GOBP_EMBRYO_DEVELOPMENT_ENDING_IN_BIRTH_OR_EGG_HATCHING	0.067701	0.289105	0.204295	0.317897	1.1917	394	102	Mmp16 Necab1 Abi1 Dlg1 Celf1 Celf4 Arnt2 Agbl4 Etl4 Plxna2 Xylt1 Stk3 Satb2 Zeb1 Tsc1 Tbl1xr1 Mib1 Adamts3 Ubr3 Cobl Polb Lmo4 Arhgap35 Adcy9 Mapk1 Nf1 Bmpr2 Ybx3 Rspo3 Ar Ocrl Kdm2b Otud7b Unk Chd8 Fbxw8 Cnot1 Atf2 Cc2d2a Nipbl Prkdc Fgfr2 Kdm4c Cul4a Dlc1 Pbx1 Opa1 Acvr2a Brk1 Flvcr1 Ext1 Setd2 Rpgrip1l Ccm2 Zmiz1 Sox11 Lrp6 Smim14 Mbtd1 Abl1 Rictor Acvr1c Inpp5b Deaf1 Ttll4 Acvr1 Ep300 Med1 Gg…
GOBP_NEGATIVE_REGULATION_OF_NUCLEAR_DIVISION	0.0677686	0.289105	0.222056	0.523442	1.41187	32	8	Tom1l2 Apc Zwint Dync1li1 Klhl22 Zfp207 Tom1l1 Atm
GOBP_POSITIVE_REGULATION_OF_MICROTUBULE_POLYMERIZATION_OR_DEPOLYMERIZATION	0.0677686	0.289105	0.222056	0.523262	1.41138	32	16	Ckap5 Clasp1 Nav3 Map1b Spast Togaram1 Mecp2 Slain1 Mapt Clip1 Slain2 Dctn1 Arl3 Cdk5rap2 Arl2 Met
GOBP_SYNAPSE_MATURATION	0.0681023	0.290012	0.287805	-0.579677	-1.48505	21	7	Clstn1 Bcan Sez6 Adgrl1 Nefl Pfn1 Shank1
GOCC_TRANS_GOLGI_NETWORK_MEMBRANE	0.0681199	0.290012	0.287857	-0.413573	-1.33056	75	25	Nsg1 Sys1 Nsg2 App Atp9a Slc24a5 Scamp5 Stx16 Clta Scamp3 Cog4 Tmem165 M6pr Cog8 Igf2r Scamp1 Rab31 Rgp1 Llgl1 Rhobtb3 Cabp7 Rab43 Arl1 Arfrp1 Arfip2
GOBP_PYRIMIDINE_NUCLEOSIDE_MONOPHOSPHATE_METABOLIC_PROCESS	0.0682196	0.290066	0.222056	0.619559	1.43971	16	3	Dpyd Upp2 Uck2
GOBP_MODULATION_BY_HOST_OF_VIRAL_PROCESS	0.0682713	0.290066	0.287805	-0.591633	-1.48508	20	7	Ppib Hspa8 Phb Cfl1 Tmem41b Ifi27 Igf2r
GOBP_PHOSPHATIDYLINOSITOL_3_PHOSPHATE_BIOSYNTHETIC_PROCESS	0.0684474	0.29052	0.222056	0.591686	1.42346	20	13	Inpp4b Pik3r3 Ocrl Synj1 Pik3ca Pik3c2a Inpp4a Pik3cb Pik3c3 Atm Pikfyve Pik3c2b Synj2
GOBP_POSITIVE_REGULATION_OF_INTRACELLULAR_PROTEIN_TRANSPORT	0.0688705	0.291536	0.287857	-0.386563	-1.32798	117	17	Prnp Cd81 Hsp90ab1 Sorl1 Tmem30a Nmt1 Sar1b Hpca Ice1 Ran Bcap31 Chrm1 Flna Ergic3 B3gat3 Mtcl1 Srebf2
GOBP_PROTEIN_LOCALIZATION_TO_VACUOLE	0.0688776	0.291536	0.276501	-0.435412	-1.33962	60	12	Cd81 Sorl1 Rtn4 Clu Hspa8 Atp13a2 Sort1 Vps13c Vps37d M6pr Lamtor4 Vps13a
GOBP_REGULATION_OF_INTRINSIC_APOPTOTIC_SIGNALING_PATHWAY_IN_RESPONSE_TO_DNA_DAMAGE	0.0689557	0.291536	0.287805	-0.56043	-1.46355	24	14	Clu Hnrnpk Tpt1 Kdm1a Fbh1 Rpl26 Bcl2 Pias4 Ccar2 Rps3 Tmem161a Cdkn2d Taf9b Ing2
GOMF_PROTEIN_KINASE_A_BINDING	0.0689655	0.291536	0.21925	0.497978	1.39469	42	18	Sphkap Wasf1 Gsk3b Arfgef1 Pkia Akap10 Akap6 Akap11 Myrip Pja2 Ryr2 Akap1 Arfgef2 Akap7 Lrrk2 Prkar2a Prkar1b Akain1
GOBP_REGULATION_OF_CALCIUM_ION_TRANSMEMBRANE_TRANSPORT	0.0690608	0.291644	0.287857	-0.392722	-1.30311	95	19	Prnp Atp1b1 Thy1 Cx3cl1 Calm1 Vmp1 Hpca Cbarp Calm3 Tmem38a Bax Vdac1 Stim2 Chd7 Tspan13 Coro1a Cdk5 Calm2 Cacnb3
GOBP_MORPHOGENESIS_OF_A_POLARIZED_EPITHELIUM	0.0691928	0.291907	0.21925	0.443869	1.3427	67	23	Gpc4 Gpc6 Tiam1 Pafah1b1 Rab10 Znrf3 Myo9a Rspo3 Brsk1 Mllt3 Ankrd6 Rpgrip1l Ror1 Abl1 Prickle2 Ttc8 Smurf2 Daam1 Ophn1 Sec24b Magi2 Cdc42 Exoc5
GOBP_PROTEIN_LOCALIZATION_TO_CILIUM	0.0693069	0.292094	0.21925	0.453275	1.35619	61	26	Exoc4 Ccdc88a Rabep1 Rab11fip3 Gsk3b Spata7 Ttc26 Wdr35 Cc2d2a Bbs9 Zfp423 Snx10 Trip11 Arf4 Gas8 Invs Ttc21b Arl6 Ift80 Tulp3 Ccdc39 Bbs4 Efcab7 Nphp4 Dtnbp1 Arl3
GOBP_NEGATIVE_REGULATION_OF_AXONOGENESIS	0.0694789	0.292208	0.271289	-0.456724	-1.37158	52	11	Thy1 Rtn4 Ptprs Gdi1 Sema6c Epha7 Sema6b Trim46 Mt3 Rtn4r Cdk5
GOMF_AMINOPEPTIDASE_ACTIVITY	0.0696517	0.292208	0.21925	0.551951	1.41157	25	12	Mmp16 Trhde Npepps Lnpep Xpnpep3 Metap1d Pepd Rnpep Dpp8 Lta4h Tpp2 Metap1
GOBP_RESPONSE_TO_DIETARY_EXCESS	0.0698254	0.292208	0.271289	-0.616432	-1.4713	16	3	Pcsk1n Vgf Sorl1
GOMF_STEROID_DEHYDROGENASE_ACTIVITY	0.0698254	0.292208	0.271289	-0.616441	-1.47132	16	7	Rdh14 Hsd17b12 H2-Ke6 Hsd17b7 Nsdhl Hsd17b11 Hsd17b10
GOBP_REGULATION_OF_ERAD_PATHWAY	0.0698307	0.292208	0.287805	-0.601264	-1.48394	19	8	Usp19 Bcap31 Tmem259 Herpud1 Bag6 Sgta Rnft1 Usp14
GOCC_PORE_COMPLEX	0.0698307	0.292208	0.287805	-0.602494	-1.48697	19	7	Slc25a4 Tomm40 Bax Vdac3 Cd34 Vdac1 Slc25a5
GOBP_REGULATION_OF_PEPTIDYL_SERINE_PHOSPHORYLATION	0.0698413	0.292208	0.213928	0.407662	1.29249	87	20	Tenm1 Smyd3 Plcl2 Prkd1 Fnip1 Nck2 Braf Fnip2 Dock7 Snca Pde4d Dmd Nsd1 Araf Mapkap1 Pik3ca Tfrc Rictor Caprin2 Ggnbp2
GOCC_9PLUS2_MOTILE_CILIUM	0.0698925	0.292208	0.282013	-0.412133	-1.33488	77	9	Atp1b1 Atp1a1 Tomm20 Pgam1 Ran Ift172 Capzb Vps13a Hspd1
GOBP_CENTRAL_NERVOUS_SYSTEM_NEURON_DIFFERENTIATION	0.0700152	0.292428	0.208955	0.386009	1.27166	109	39	Slit2 Gabrb1 Tox Grid2 Slc4a10 Agbl4 Pafah1b1 Satb2 Cdh11 Elavl4 Rapgef2 Herc1 Map2 Lmo4 Arhgap35 Dclk1 Dcc Nfib Gigyf2 Mdga2 Nrp1 Zswim6 Rora Foxg1 Fgfr2 Shank3 Spock1 Zmiz1 Mapt Gba2 Inhba Ophn1 Ttc21b Nrp2 Ogdh Tulp3 Ephb2 Nova2 D16Ertd472e
GOBP_CELLULAR_MODIFIED_AMINO_ACID_CATABOLIC_PROCESS	0.0701754	0.292428	0.271289	-0.631482	-1.48019	15	4	Abhd12 Ggt7 Abhd16a Pcyox1
GOMF_ZINC_ION_TRANSMEMBRANE_TRANSPORTER_ACTIVITY	0.0701754	0.292428	0.271289	-0.606826	-1.46903	17	4	Slc30a6 Slc39a10 Slc30a3 Slc39a7
GOCC_BASOLATERAL_PLASMA_MEMBRANE	0.0702247	0.292428	0.287857	-0.380602	-1.31065	121	11	Bsg Atp1b1 Atp1a1 Atp2b2 Cd81 Hsp90ab1 Car11 Atp2b1 Pianp Slc8a2 Lin7b
GOBP_REGULATION_OF_DNA_REPLICATION	0.0704225	0.292961	0.2114	0.399396	1.29373	97	28	Faf1 Ccdc88a Wapl Ankrd17 Orc3 Atf1 Usp37 Zranb3 Dach1 Bcl6 Ino80d Pds5a Tipin Jade2 Ino80 Jade3 Rbbp6 Cdc42 Atr Nucks1 Blm Senp2 Ppp2ca Esco1 Yy1 Egf Brpf3 Lpin1
GOBP_REGULATION_OF_MRNA_METABOLIC_PROCESS	0.0707831	0.293721	0.206588	0.339443	1.21921	244	71	Khdrbs2 Celf1 Celf4 Cpsf6 Dis3l2 Rc3h1 Fam172a Pum2 Papola Ddx5 Cpeb3 Cacng7 Fto Ahcyl1 Elavl4 Ythdf3 Rbm39 Hnrnpc Rbm10 Tent4b Ybx3 Rc3h2 Srrm4 Gigyf2 Rock2 Dcp1b Mapk14 Dyrk1a Hnrnpa2b1 Cdc73 Cnot1 Cpeb1 Celf2 Rbfox2 Nbas Virma Fmr1 Wtap Srsf4 Ythdf2 Nova1 Mettl16 Raver2 Pan3 Tardbp Cpsf7 Cwc22 Tra2b Taf15 Cnot2 Larp4b Tnrc6c Cnot6l Hnrnpm Sltm Casc3 Srsf12 Rbm25 Khdrbs1 Nova2 Fxr2 Paip1 Syncri…
GOCC_TRANSFERASE_COMPLEX_TRANSFERRING_PHOSPHORUS_CONTAINING_GROUPS	0.0707965	0.293721	0.204295	0.3437	1.22284	213	63	Xrcc6 Rev3l Cdk14 Tent2 Erc1 Phkb Pik3r3 Prkag1 Rprd1a Ccnh Supt3 Las1l Socs6 Cdk12 Map3k5 Cdc73 Pola1 Ccny Prkdc Acvr2a Pik3ca Pik3c2a Acvr1c Acvr1 Polr2a Taf1 Rprd1b Gtf2f2 Pik3cb Xrcc5 Pik3c3 Pik3r1 Gtf2a1 Socs2 Polr3e Phka2 Cdk13 Strada Tgfbr1 Pycard Myo6 Wdr61 Prkaa2 Insr Pik3c2b Rb1cc1 Taf4b Pold3 Prkar2a Polr3b Polr2h Prim2 Polr1c Mnat1 Pfkp Taf12 Polr1a Pex2 Ccnt1 Znfx1 Taf13 Cdk7 Ccni
GOBP_REGULATION_OF_AXONOGENESIS	0.0708783	0.293721	0.208955	0.376349	1.26314	128	29	Cdkl5 Slit2 Dscam Tiam1 Lrrc4c Robo2 Pak3 Plxna2 Shtn1 Pafah1b1 Mark2 Ust Map2 Arhgap35 Dcc Gsk3b Robo1 Fgf13 Bmpr2 Map1b Plxnc1 Cdh2 Nrp1 Brsk1 Slit1 Cyfip1 Trpc5 Mapt Sipa1l1
GOBP_HOMOTYPIC_CELL_CELL_ADHESION	0.0708861	0.293721	0.271289	-0.465819	-1.36504	46	8	Ppia Actg1 Prkca Tyro3 Ptpru Gnas Flna Myh9
GOBP_AMINO_ACID_TRANSPORT	0.0710383	0.293802	0.282013	-0.390829	-1.29629	92	15	Arl6ip1 Gabbr1 Slc17a7 Arl6ip5 Syt4 Sv2a Praf2 Slc3a2 Rab3gap1 Slc38a2 Ntrk2 Slc1a1 Slc7a1 Slc7a4 Itgb1
GOBP_POSITIVE_REGULATION_OF_PROTEIN_LOCALIZATION_TO_MEMBRANE	0.0710652	0.293802	0.287805	-0.417696	-1.34782	76	17	Prnp Pgrmc1 Cd81 Nmt1 Rer1 Acsl3 Hpca Nlgn2 Atp2c1 Lrp1 Mesd Mtcl1 Dlg4 Itgb1 Stx4a Cdk5 Mief1
GOBP_CHROMATIN_ORGANIZATION	0.0711297	0.293802	0.197822	0.310124	1.1723	430	113	Tox Smyd3 Mtf2 Fam172a Tlk2 Tasor Satb2 Tbl1xr1 Kat6b Babam2 Hira Uty Kdm3b Tet3 Scmh1 Setd5 Chd9 Ogt Zfp462 Setdb1 Hnrnpc Psme4 Nr3c1 Phf20 Phf21a Wac Nsd2 Shprh Tada2a Nsd1 Srcap Kmt2c Kdm7a Ehmt1 Emsy Jarid2 Ash1l Kdm2b Mecp2 Chd8 Sfmbt1 Kat6a Jmjd1c Uimc1 Brd4 Rbbp4 Nsd3 Kdm5a Pbrm1 Mllt3 Suz12 Hdac8 Eya3 Rsf1 Rcor1 Kansl1 Dcaf1 Kdm4c Mier1 Kdm5b Mta3 Baz2a Setd2 Hdac1 Arid4b Pik3ca Zmynd11 K…
GOBP_PEPTIDYL_GLUTAMIC_ACID_MODIFICATION	0.0711864	0.293802	0.21925	0.565623	1.38491	22	6	Agbl4 Ttll11 Cfap20 Ttll5 Vkorc1l1 Ttll4
GOBP_VASCULAR_ASSOCIATED_SMOOTH_MUSCLE_CELL_MIGRATION	0.0713101	0.294022	0.216543	0.591421	1.40398	18	7	Grb10 Prkg1 Dock7 Nr4a3 Dock4 Mef2c Gna13
GOBP_NEGATIVE_REGULATION_OF_DEFENSE_RESPONSE	0.0724234	0.29829	0.282013	-0.376223	-1.28478	116	21	Cx3cl1 Ndfip1 Selenos Syt11 Sirpa Plk2 Tyro3 Rps19 Rb1 Fndc4 Grn Stat2 Psma1 C1qtnf12 Gps2 Ccn3 H2-D1 Sharpin Otulin Mul1 Tspan6
GOBP_CARDIAC_MUSCLE_CELL_CONTRACTION	0.0724876	0.29829	0.213928	0.480088	1.3655	46	17	Pde4b Kcnj3 Cacna1c Sgcd Kcnd3 Kcnn2 Dlg1 Fgf12 Cacna2d1 Snta1 Nedd4l Fgf13 Cacna1d Scn1a Pde4d Cacnb2 Ank2
GOBP_POSITIVE_REGULATION_OF_AXON_EXTENSION	0.0726073	0.298489	0.213928	0.509793	1.39464	36	12	Cdkl5 Dscam Shtn1 Pafah1b1 Bmpr2 Map1b Nrp1 Cyfip1 Trpc5 Mapt Adnp Islr2
GOBP_ZINC_ION_TRANSPORT	0.0727237	0.298521	0.287805	-0.558109	-1.45749	24	6	Slc30a6 Slc39a10 Slc30a3 Slc39a7 Slc1a1 Mt3
GOBP_POSITIVE_REGULATION_OF_PROTEIN_TARGETING_TO_MEMBRANE	0.0728155	0.298521	0.261664	-0.552037	-1.43796	22	5	Prnp Hpca Mtcl1 Cdk5 Mief1
GOBP_REGULATION_OF_CYSTEINE_TYPE_ENDOPEPTIDASE_ACTIVITY	0.0728291	0.298521	0.282013	-0.373131	-1.30269	127	19	Arl6ip1 Arl6ip5 Prr7 Ctsd Csnk2a1 Por Mtch1 Bcap31 Lgmn Grin2b Epha7 Bax Asph Ndufa13 Fam162a Cycs Gpi1 Slc1a1 Mt3
GOCC_SNARE_COMPLEX	0.0738916	0.30258	0.2114	0.488662	1.3686	42	12	Snap25 Stxbp5 Stxbp5l Syn2 Vti1a Napb Stx8 Stx12 Cplx1 Stx19 Snx4 Stx3
GOBP_REGULATION_OF_TOR_SIGNALING	0.0740157	0.302734	0.206588	0.406114	1.30056	91	25	Akt3 Tbck Fnip1 Tsc1 Bmt2 Wac Araf Mios Rragb Rheb Mtm1 Pik3ca Klhl22 Rictor Ubr1 Gpr137c Sesn3 Rptor Sh3bp4 Atm Akt1s1 Otud5 Depdc5 Prkaa2 Epm2a
GOCC_PROTEASOME_ACCESSORY_COMPLEX	0.0740741	0.302734	0.261664	-0.549802	-1.43158	23	11	Psmc4 Psmc6 Psmd3 Psmd6 Psmd9 Psmc2 Adrm1 Psmd12 Psmd5 Psmd4 Psmd8
GOCC_ACROSOMAL_VESICLE	0.0742574	0.303188	0.261664	-0.435701	-1.33451	58	2	Bsg Calr
GOBP_POSITIVE_REGULATION_OF_EPITHELIAL_CELL_MIGRATION	0.0747126	0.30445	0.282013	-0.387641	-1.29798	101	13	Calr Emc10 Tmsb4x Plk2 Enpp2 Rtn4 Prkca Atp5a1 Lgmn Atp5b Grn Pfn1 Gpi1
GOBP_PROTEIN_TARGETING_TO_LYSOSOME	0.0748008	0.30445	0.287805	-0.573722	-1.4698	21	5	Sorl1 Clu Hspa8 Sort1 M6pr
GOBP_DEVELOPMENTAL_CELL_GROWTH	0.0748503	0.30445	0.199915	0.358165	1.24451	177	48	Syt17 Cdkl5 Rims2 Slit2 Rims1 Sorbs2 Dscam Shtn1 Pafah1b1 Prkcz Wasf1 Sh3gl2 Cacng7 Alcam Cobl Nedd4l Map2 Raph1 Dclk1 Dcc Gsk3b Fgf13 Nrcam Bmpr2 Usp9x Map1b Ppp3cb Nrp1 Akap6 Slit1 Bcl11a Iqgap1 Cyfip1 Spag9 Trpc5 Adra1a Vcl Ext1 Rnf157 Mapt Abl1 Prkn Spag6l Arih2 Mex3c Itsn2 Adnp Sema6a
GOBP_SYNAPTIC_TRANSMISSION_GLUTAMATERGIC	0.0750408	0.30445	0.208955	0.427318	1.30714	71	27	Grik4 Grik2 Grm3 Grid2 Grm7 Grm1 Cacng7 Cdh8 Grm8 Nf1 Napb Nlgn1 Cdh2 Atad1 Cacng3 Homer1 Gria2 Grid1 Shank3 Grm5 Ext1 Plppr4 Prkn Unc13b Cnr1 Mef2c Ophn1
GOBP_REGULATION_OF_HISTONE_MODIFICATION	0.0751534	0.30445	0.202072	0.365237	1.23976	143	40	Prkd1 Mapk8 Mtf2 Setd5 Ogt Snca Phf20 Parg Tada2a Nsd1 Jarid2 Mecp2 Brd4 Rps6ka5 Nsd3 Kdm5a Kansl1 Nipbl Kdm4c Ubr5 Fmr1 Trip12 Bcl6 Zzz3 Kdm3a Ppp4r3b Glyr1 Kmt2e Ppp4r2 Zfp369 Ctcf Kat14 Ppargc1a Atm Ube2n Ncapg2 Lrrk2 Yeats2 Sin3a Zfp451
GOBP_MYELOID_CELL_APOPTOTIC_PROCESS	0.075188	0.30445	0.261664	-0.588077	-1.43888	18	2	Selenos Ctsl
GOBP_POSITIVE_REGULATION_OF_PHOSPHOPROTEIN_PHOSPHATASE_ACTIVITY	0.075188	0.30445	0.261664	-0.624695	-1.46428	15	4	Calm1 Hsp90ab1 Slc39a10 Calm3
GOBP_RECEPTOR_METABOLIC_PROCESS	0.0752089	0.30445	0.276501	-0.372653	-1.28799	122	19	Caly Nsg1 Lrpap1 Cd81 Sorl1 Arf1 Hpca Ramp2 Ramp1 Ptpn1 Rab11b Lgmn Lrrtm1 Lrp1 Abca2 Ap1ar Ankrd13b Uvrag Plekhj1
GOBP_ESTABLISHMENT_OF_PROTEIN_LOCALIZATION_TO_MITOCHONDRIAL_MEMBRANE	0.0753769	0.30445	0.261664	-0.544897	-1.4409	27	13	Hsp90aa1 Nmt1 Hspa4 Calm3 Bax Ndufa13 Bcs1l Tomm22 Romo1 Maip1 Cox18 Trmt10b Timm13
GOBP_REGULATION_OF_PHOSPHOPROTEIN_PHOSPHATASE_ACTIVITY	0.0753769	0.30445	0.261664	-0.474682	-1.36903	43	10	Hsp90b1 Calm1 Hsp90ab1 Slc39a10 Calm3 Bod1l Ppp6r1 Nuak1 Tiprl Calm2
GOCC_ACTIN_FILAMENT	0.0755906	0.30445	0.204295	0.424113	1.30928	75	25	Fmn1 Gas7 Ehbp1 Mark2 Tsc1 Pls3 Cobl Cd2ap Myo5a Gas2l1 Dpysl3 Iqgap1 Actn2 Yes1 Actn1 Specc1l Jam3 Shroom4 Gas2 Dusp22 Carmil1 Wipf3 Nckap1 Ldb3 Myo6
GOBP_NEGATIVE_REGULATION_OF_MITOTIC_CELL_CYCLE	0.0756173	0.30445	0.202072	0.369212	1.25481	150	42	Brinp3 Dlg1 Myo16 Tom1l2 Taok1 Babam2 Wac Usp47 Gigyf2 Apc Zwint Brsk1 Uimc1 Dync1li1 Cdc73 Foxn3 Atf2 Prkdc Nabp1 Klhl22 Bcl6 Abl1 Zfp207 Acvr1 Inhba Ints3 Brcc3 Tipin Pkd2 Taok3 Tom1l1 Atm Blm Mrnip Aven Stk33 Rint1 Mdm2 Rfwd3 Cradd Brinp1 Cdk5rap2
GOBP_REGULATION_OF_CELL_CYCLE_G1_S_PHASE_TRANSITION	0.0756173	0.30445	0.202072	0.386727	1.26539	106	34	Dlg1 Ambra1 Myo16 Plcb1 Wac Gigyf2 Apc Ankrd17 Ccnh Fgf10 Cdc73 Stxbp4 Prkdc Cul4a Acvr1 Inhba Appl1 Taf1 Ddx3x Kmt2e Pkd1 Rptor Pkd2 Ino80 Atm Senp2 Ecd Ppp2ca Mn1 Mdm2 Rfwd3 Cradd Cul4b Mnat1
GOBP_PYRIMIDINE_CONTAINING_COMPOUND_BIOSYNTHETIC_PROCESS	0.0756579	0.30445	0.208955	0.524109	1.38722	29	8	Ak5 Upp2 Nme7 Tpk1 Nme5 Ctps2 Uck2 Mtor
GOBP_REGULATION_OF_LAMELLIPODIUM_ASSEMBLY	0.0756579	0.30445	0.208955	0.525986	1.39219	29	13	Slit2 Abi2 Fer Cyfip1 Brk1 Pik3ca Pik3r1 Cdc42 Fscn1 Nckap1 Mtor Wasf2 Twf1
GOBP_RIBOSOME_ASSEMBLY	0.0759804	0.305373	0.257206	-0.439503	-1.33339	55	31	Rps27 Rps19 Rpl10 Rps28 Rpl3 Rpl24 Rpl6 Rplp0 Npm1 Mrps7 Ngrn Rrp7a Rpsa Bop1 Nle1 Rps5 Nop2 Nop53 Traf7 Dhx30 Nip7 Pwp2 Mrpl20 Rpl11 Rpl38 Dhx37 Ddx28 Mrto4 Mpv17l2 Rps15 Mterf3
GOBP_SMOOTH_MUSCLE_CELL_DIFFERENTIATION	0.0760331	0.305373	0.208955	0.517073	1.39469	32	11	Itga8 Zeb1 Ankrd17 Mecp2 Fgf10 Nfatc3 Fgfr2 Mrtfb Acvr1 Mef2c Kit
GOMF_PROTEOGLYCAN_BINDING	0.0761421	0.305416	0.261664	-0.574039	-1.41675	19	5	Ctsb Ctsl Ptprs Lrp1 Lpl
GOBP_POSITIVE_REGULATION_OF_PATHWAY_RESTRICTED_SMAD_PROTEIN_PHOSPHORYLATION	0.0762852	0.305416	0.208955	0.595704	1.40289	17	7	Sdcbp Bmpr2 Acvr2a Acvr1 Inhba Tgfb2 Tgfbr1
GOBP_TYPE_B_PANCREATIC_CELL_DEVELOPMENT	0.0762852	0.305416	0.208955	0.616063	1.41237	15	5	Rfx3 Gsk3b Cdh2 Rheb Pdpk1
GOBP_INTERLEUKIN_1_PRODUCTION	0.0763359	0.305416	0.261664	-0.481241	-1.35763	40	8	Cx3cl1 Sirpa App Tmed10 Lpl Errfi1 Gas6 Git1
GOBP_DEOXYRIBOSE_PHOSPHATE_CATABOLIC_PROCESS	0.0765391	0.305795	0.208955	0.613951	1.42668	16	4	Dpyd Upp2 Gda Dera
GOBP_TELENCEPHALON_DEVELOPMENT	0.0765766	0.305795	0.197822	0.359959	1.24883	176	44	Kirrel3 Nrg1 Slit2 Robo2 Tent2 Pafah1b1 Tsc1 Slc1a2 Plcb1 Gsk3b Robo1 Fgf13 Trappc9 Nf1 Srgap2 Nfib Kdm2b Cdh2 Nrg3 Zswim6 Cep120 Phlpp2 Foxg1 Slit1 Shank3 Bmerb1 Fat4 Ext1 Hdac1 Rpgrip1l Crk Zmiz1 Ttc8 Inhba Tra2b Slc8a1 Nf2 Ywhae Ogdh Cntnap2 Rtn4rl1 Alk Btbd3 Ephb2
GOBP_ADRENERGIC_RECEPTOR_SIGNALING_PATHWAY	0.0767947	0.306373	0.208955	0.577282	1.38881	20	6	Pde4b Crtc3 Rapgef2 Adcy9 Pde4d Adra1a
GOCC_INTRINSIC_COMPONENT_OF_POSTSYNAPTIC_SPECIALIZATION_MEMBRANE	0.0770492	0.307096	0.206588	0.439218	1.32898	66	26	Kcnd3 Shisa9 Grid2 Grin3a Neto1 Gabra2 Lrrc4c Gabra4 Gabra3 Cdh10 Rgs7bp Cacng7 Gabrb2 Dcc Lrfn5 Adam22 Nrcam Nlgn1 Cdh2 Cacng3 Gabra5 Grid1 Lrfn2 Kcnd2 Plppr4 Lrrc4
GOBP_CARTILAGE_DEVELOPMENT	0.0771654	0.307266	0.202072	0.405032	1.29603	90	21	Sox5 Rspo2 Satb2 Zeb1 Csgalnact1 Trps1 Ghr Bmpr2 Nfib Mapk14 Atf2 Ext1 Creb3l2 Trip11 Mex3c Mef2c Zbtb16 Mboat2 Pkd1 Ift80 Epyc
GOCC_EXTERNAL_ENCAPSULATING_STRUCTURE	0.0776398	0.308862	0.287857	-0.332856	-1.22907	209	26	Hsp90b1 Calr Aplp1 Ctsb Psap Fibcd1 Ctsl Lrrn2 Clu Bcan Ctsd Egfl6 Col11a1 Lingo1 Ncan Col4a2 Ctsz Adam11 Lrrtm1 Creld1 Olfml2b Ctsf Hsd17b12 Hdgf Glg1 Spock2
GOBP_VERY_LONG_CHAIN_FATTY_ACID_METABOLIC_PROCESS	0.0778894	0.309189	0.257206	-0.539821	-1.42747	27	1	Tecr
GOBP_REGULATION_OF_SISTER_CHROMATID_COHESION	0.0779436	0.309189	0.206588	0.614553	1.40891	15	8	Nsmce2 Slf1 Slf2 Wapl Tnks Hdac8 Sfpq Ctcf
GOBP_REGULATION_OF_T_HELPER_CELL_DIFFERENTIATION	0.0779436	0.309189	0.206588	0.614698	1.40924	15	5	Rc3h1 Prkcz Rc3h2 Bcl6 Nfkbiz
GOBP_KIDNEY_EPITHELIUM_DEVELOPMENT	0.0783034	0.310322	0.204295	0.425918	1.30286	71	16	Slit2 Fmn1 Dlg1 Robo2 Greb1l Klhl3 Lgr4 Fgfr2 Pbx1 Iqgap1 Ext1 Fgf1 Mef2c Pkd1 Pkd2 Magi2
GOBP_LONG_CHAIN_FATTY_ACID_METABOLIC_PROCESS	0.0784314	0.310535	0.252961	-0.437515	-1.32736	55	13	Abhd12 Dagla Acsl3 Faah Mgll Ptges3 Acsl5 Acsl4 Abhd6 Fads1 Slc27a4 Ephx1 Gpx4
GOBP_CARDIAC_SEPTUM_DEVELOPMENT	0.0785597	0.31055	0.204295	0.442223	1.32674	62	20	Slit2 Robo2 Lmo4 Robo1 Bmpr2 Nsd2 Nrp1 Ank2 Fgfr2 Sox11 Acvr1 Trip11 Tgfb2 Nrp2 Rbpj Tgfbr1 Rbm15 Cntrl Luzp1 Mdm2
GOBP_CELLULAR_RESPONSE_TO_TOXIC_SUBSTANCE	0.0786802	0.31055	0.257206	-0.42179	-1.32288	65	26	Selenos Selenof Prxl2a Selenot Selenow Mt3 Gstm5 Prdx2 Abcb6 Prdx5 Prdx3 Prdx1 Gpx4 Txndc17 Abcg2 Hba-a1 Txn1 Esd Prxl2b Rdh12 Prxl2c Apoe Rdh11 Prdx4 Hbb-bt Sesn1
GOBP_EXTRACELLULAR_MATRIX_ASSEMBLY	0.078727	0.31055	0.206588	0.559188	1.3915	23	5	Ntng1 Ntng2 Clasp2 Clasp1 Pxdn
GOBP_ESTABLISHMENT_OR_MAINTENANCE_OF_BIPOLAR_CELL_POLARITY	0.0788177	0.31055	0.204295	0.494219	1.37453	40	16	Lin7a Dlg1 Mark2 Myo9a Ank1 Lrrc7 Ttc8 Arf4 Ophn1 Patj Dlg2 Cdc42 Synj2bp Fscn1 Pdcd6ip Pard3b
GOBP_INOSITOL_PHOSPHATE_METABOLIC_PROCESS	0.0788177	0.31055	0.204295	0.493753	1.37324	40	14	Ppip5k1 Ip6k1 Plcb1 Inpp4b Snca Ocrl Synj1 Inpp5b Inpp4a Ip6k2 Ipmk Mtmr2 Ppip5k2 Synj2
GOBP_REGULATION_OF_DNA_TEMPLATED_TRANSCRIPTION_IN_RESPONSE_TO_STRESS	0.0788804	0.31055	0.257206	-0.472278	-1.34736	42	6	Hspa5 Tmbim6 Chd6 Atf6b Gcn1 Mt3
GOBP_NEGATIVE_REGULATION_OF_CELL_ACTIVATION	0.0790191	0.310803	0.266351	-0.389125	-1.28709	90	10	Prnp Cx3cl1 Ndfip1 Syt11 Tyro3 Glmn Thoc1 Gclc Grn Pdgfa
GOMF_RNA_POLYMERASE_CORE_ENZYME_BINDING	0.0792079	0.311254	0.204295	0.497693	1.37428	39	14	Smyd3 Elp4 Wac Rprd1a Ago1 Brd4 Cdc73 Uri1 Rprd1b Pcf11 Scaf4 Scaf8 Ercc5 Uvssa
GOBP_ANION_TRANSMEMBRANE_TRANSPORT	0.0792891	0.31128	0.287805	-0.351741	-1.25657	151	26	Prnp Arl6ip1 Slc12a5 Slc17a7 Arl6ip5 Gabra1 Slc25a4 Slc24a5 Pcyox1 Praf2 Slc25a14 Slc3a2 Vdac3 Slc4a8 Slc35b1 Vdac1 Slc25a5 Slc1a1 Slc35a2 Slc7a1 Slc16a1 Gabrd Slc35c2 Slc6a8 Clcn3 Itgb1
GOBP_POSITIVE_REGULATION_OF_SUPRAMOLECULAR_FIBER_ORGANIZATION	0.0795632	0.312064	0.197822	0.37563	1.2473	120	38	Tenm1 Limch1 Fmn1 Dlg1 Tsc1 Wasf1 Abi2 Ccdc88a Ckap5 Nck2 Fer Clasp1 Nav3 Fchsd2 Map1b Spast Rock2 Togaram1 Nrp1 Mecp2 Slain1 Cyfip1 Actn2 Brk1 Ppm1e Mapt Abl1 Rictor Clip1 Nf2 Carmil1 Cdc42 Slain2 Nckap1 Prkce Mtss1 Tgfbr1 Pycard
GOBP_PIGMENT_BIOSYNTHETIC_PROCESS	0.0798005	0.312701	0.252961	-0.457158	-1.34996	48	15	Pgrmc1 Cox10 Slc24a5 Nfe2l1 Tmem14c Tmem14a Cpox Hprt Abcb6 Uros Fech Hmbs Alad Ctns Ppox
GOBP_VESICLE_ORGANIZATION	0.0800988	0.313577	0.287805	-0.329139	-1.2399	236	48	Rnasek Syp Tmed9 Syt4 Syt11 Tmed2 Wasl Sar1b Syt7 Yipf4 Mia3 Yipf5 Stx16 Preb Atp13a2 Rab34 Sort1 Tmem127 Uvrag Rab3a Arfgap2 Cd34 Plekhj1 Vps37d Doc2b Tmed10 Unc13a Uso1 Rab5b Grik5 Chmp2a Vamp2 Dlg4 Clcn3 Coro1a Snx19 Stx4a Scap Tmem9 Stx7 Rab14 Bloc1s2 Abcb6 Ap2m1 Vps33b Bcl2 Pla2g3 Eps15
GOBP_RHO_PROTEIN_SIGNAL_TRANSDUCTION	0.0801887	0.313635	0.197822	0.403716	1.29766	92	34	Scai Rit2 Arhgef28 Shtn1 Arhgap35 Ripor2 Robo1 Rock2 Nrp1 Dlc1 Adra1a Bcl6 Abl1 Arhgap1 Rhou Cul3 Ophn1 Hacd3 Gna13 Prag1 Cdc42 Synj2bp Arhgef11 Mcf2l Eps8l1 Ctnnal1 Arhgef10 Ralbp1 Arhgap5 Myo9b Arhgef12 Met Arhgef3 Abl2
GOCC_TRANSPORTER_COMPLEX	0.080597	0.314938	0.276501	-0.320298	-1.21239	264	63	Atp1b1 Atp1a1 Scn1b Cnih2 Calm1 Atp1a3 Gabra1 Abhd12 Tmem30a Ttyh1 Shisa7 Scn2b Ndufb9 Ndufb5 Scn3b Kcnk1 mt-Nd4 Kcnc3 Atp1b2 Kcnq2 Ndufc2 Calm3 Ndufa4 Cyc1 Cacna1a Kcnab2 Porcn Abcc8 Kcnab1 Kcnk2 Ttyh3 Kcnip2 Abca2 Grin2b Ndufs2 Ndufa13 mt-Co1 Olfm3 Ndufs3 mt-Cytb Cacna1h Cachd1 Ndufb3 Ndufab1 Grik5 Kcnq3 Ndufa1 Ndufa5 Ndufs7 Dlg4 Gabrd mt-Nd2 Chrna5 Ndufb10 Bcs1l Uqcrfs1 Clcc1 Ndufb11 Calm2 Hcn…
GOBP_PROTEIN_K48_LINKED_UBIQUITINATION	0.0806723	0.314938	0.204295	0.460937	1.36071	57	23	Peli1 Ube2g1 Ube2d2a Ube2r2 Ube3c Nedd4l Rnf146 Trim44 Rnf216 Hace1 Btrc Ube2d3 Klhl3 Ube2k Ubr5 Itch Prkn Arih2 Cul3 Ube3a Skp2 Ube2d1 Rnf34
GOBP_REGULATION_OF_ION_TRANSMEMBRANE_TRANSPORT	0.08125	0.316898	0.282013	-0.310389	-1.18356	298	61	Prnp Atp1b1 Thy1 Arl6ip1 Scn1b Cx3cl1 Cnih2 Arl6ip5 Tmsb4x Calm1 Shisa7 Prrt1 Vmp1 Scn2b Hpca Scn3b Kcnc3 App Atp1b2 Kcnq2 Cbarp Calm3 Ndufa4 Nlgn3 Cacna1a Kcnab2 Tmem38a Nlgn2 Abcc8 Kcnab1 Flna Kcnip2 Bax Tesc Cacna1h Vdac1 Gpr89 Tmem109 Neto2 Stim2 Rasgrf1 Kcnq3 Ptpn3 Vamp2 Dlg4 Chd7 Rnf207 Itgb1 Tspan13 Coro1a Shank1 Cdk5 Calm2 Cacnb3 Fxyd5 Kcnrg Mapk8ip2 Cab39 Dnajc30 Mink1 Stac2
GOBP_REGULATION_OF_DEVELOPMENTAL_GROWTH	0.0813609	0.316914	0.190023	0.349685	1.2339	201	49	Syt17 Cdkl5 Rims2 Rims1 Dscam Stk3 Shtn1 Pafah1b1 Cacng7 Fto Nedd4l Plcb1 Map2 Mbd5 Dcc Gsk3b Fgf13 Ghr Atp8a2 Nrcam Bmpr2 Ybx3 Map1b Ar Jarid2 Nrp1 Mapk14 Rps6kb1 Akap6 Nipbl Mtm1 Fgfr2 Slit1 Bcl11a Cyfip1 Spag9 Trpc5 Flvcr1 Rnf157 Tnks2 Pik3ca Mapt Abl1 Prkn Creb1 Mef2c Itsn2 Adnp Sema6a
GOBP_PIGMENT_METABOLIC_PROCESS	0.0814815	0.316914	0.248911	-0.441625	-1.32854	53	16	Pgrmc1 Cox10 Slc24a5 Nfe2l1 Tmem14c Tmem14a Cpox Hprt Abcb6 Bcl2 Uros Fech Hmbs Alad Ctns Ppox
GOBP_RESPONSE_TO_INTERFERON_GAMMA	0.0814815	0.316914	0.248911	-0.449697	-1.34422	51	17	Cx3cl1 Hsp90ab1 Sirpa Actg1 Cd47 Flnb Gapdh Stx4a Shfl Eprs Rab43 Rpl13a Bst2 Jak1 Kif5b Dapk3 Gsn
GOBP_PROTEIN_LOCALIZATION_TO_CELL_PERIPHERY	0.0816327	0.317208	0.271289	-0.317671	-1.20565	260	28	Bsg Prnp Atp1b1 Nsg1 Pgrmc1 Clstn1 Arl6ip5 Cd81 Tmed2 Zdhhc23 Nptx1 Atp6ap1 Rer1 Tmem59 Sys1 Acsl3 Lin7b Scn3b Ramp2 Ramp1 Rab26 Tub Atp2c1 Rab34 Flna Lrp1 Abca2 Tesc
GOBP_GLUTAMATE_RECEPTOR_SIGNALING_PATHWAY	0.0821018	0.318735	0.199915	0.485204	1.35892	42	19	Grik4 Grik2 Grm3 Gria4 Grid2 Grin3a Grm7 Cpeb4 Grm1 Plcb1 Grm8 Gria3 Gnaq Homer1 Gria2 Grid1 Shank3 Grm5 Fmr1
GOBP_LOCOMOTORY_BEHAVIOR	0.0821918	0.318788	0.191892	0.365031	1.23234	134	31	Nrg1 Oxr1 Dscam Snap25 Fgf12 Slc4a10 Negr1 Grm1 Adcy8 Chl1 Cntn1 Pafah1b1 Tsc1 Ncoa2 Elavl4 Astn1 Snca Scn1a Hipk2 Gigyf2 Ppp3cb Mecp2 Pbx3 Grm5 Kcnd2 Ank Prkn Prex2 Htr2c Nav2 Apba1
GOBP_REGULATION_OF_EPITHELIAL_CELL_DIFFERENTIATION	0.0824916	0.319422	0.202072	0.464298	1.36211	55	13	Rfx3 Zeb1 Plcb1 Ppp1r12a Klf7 Rock2 Spred2 Vcl Spred1 Med1 Grhl1 Add1 Prlr
GOMF_TRANSMEMBRANE_TRANSPORTER_BINDING	0.0826446	0.319422	0.261664	-0.384045	-1.28304	96	16	Grina Prnp Scn1b Calm1 Hsp90ab1 Atp2a2 Scn3b Prkcsh Cbarp Calm3 Kcnab2 Abcc8 Kcnab1 Flna Kcnip2 Herpud1
GOBP_CLATHRIN_COAT_ASSEMBLY	0.0827068	0.319422	0.248911	-0.595595	-1.44184	17	5	Caly Nsg1 Nsg2 Clta Cltb
GOBP_TETRAPYRROLE_METABOLIC_PROCESS	0.0827068	0.319422	0.248911	-0.466781	-1.35388	44	16	Pgrmc1 Cox10 Nfe2l1 Tmem14c Tmem14a Sucla2 Cpox Abcb6 Cd320 Uros Fech Hmbs Lmbrd1 Alad Ppox Eif2ak1
GOBP_NEGATIVE_REGULATION_OF_BINDING	0.0828571	0.319422	0.266351	-0.375569	-1.25786	100	29	Lrpap1 Tmsb4x Tmbim6 Atp2a2 Sorl1 Dvl1 Ctsz Bax Stub1 Dhrs7b Gnl3l Rap1gap B2m Kdm1a Btaf1 Fbh1 Fbxw7 Eif4a3 Gemin2 Dnajb2 Tle5 Rgma Ctnnbip1 Usp33 Pex19 Adam15 Akt1 Arrb2 Rack1
GOBP_PROTEIN_LOCALIZATION_TO_CHROMATIN	0.0829187	0.319422	0.199915	0.547012	1.3902	24	7	Tasor Wapl Jarid2 Vcpip1 Hdac8 Nipbl Setd2
GOBP_MEIOTIC_CELL_CYCLE_PROCESS	0.0831025	0.319422	0.261664	-0.374848	-1.27139	105	17	Calr Shoc1 Ubb Sirt7 Myh9 4930447C04Rik Chfr Ubr2 Bag6 Cdc25b Mus81 Pttg1 Ube2b Ercc1 Terf1 Ncapd3 Slc2a8
GOBP_POSITIVE_REGULATION_OF_ANIMAL_ORGAN_MORPHOGENESIS	0.0831947	0.319422	0.199915	0.601215	1.39708	16	5	Robo2 Robo1 Ar Fgf10 Fgf1
GOBP_REGULATION_OF_CAMP_MEDIATED_SIGNALING	0.0831947	0.319422	0.199915	0.597544	1.38855	16	5	Pde11a Rapgef2 Pde4d Pex5l Rnf157
GOBP_RETINAL_GANGLION_CELL_AXON_GUIDANCE	0.0831947	0.319422	0.199915	0.599147	1.39228	16	6	Slit2 Robo2 Alcam Nrcam Nrp1 Slit1
GOMF_INOSITOL_PHOSPHATE_PHOSPHATASE_ACTIVITY	0.0831947	0.319422	0.199915	0.598609	1.39103	16	5	Inpp4b Ocrl Synj1 Inpp5b Inpp4a
GOCC_LATERAL_PLASMA_MEMBRANE	0.0833333	0.319661	0.248911	-0.482352	-1.35637	39	5	Atp1b1 Atp1a1 Nsg1 Atp1b2 Dvl1
GOBP_NON_CANONICAL_WNT_SIGNALING_PATHWAY	0.0840198	0.321999	0.197822	0.472161	1.34296	46	16	Gpc4 Gpc6 Tiam1 Znrf3 Rspo3 Mllt3 Ankrd6 Ror1 Abl1 Prickle2 Smurf2 Daam1 Magi2 Ift80 Nlk Cdc42
GOBP_NEURON_PROJECTION_EXTENSION_INVOLVED_IN_NEURON_PROJECTION_GUIDANCE	0.0844371	0.323302	0.197822	0.522989	1.37512	28	10	Slit2 Dscam Alcam Bmpr2 Nrp1 Slit1 Sema6a Nrp2 Sema6d Sema4d
GOBP_CELLULAR_RESPONSE_TO_CAMP	0.0846154	0.323689	0.248911	-0.513147	-1.3752	30	4	Hspa5 Penk App Pde2a
GOBP_INFLAMMATORY_RESPONSE_TO_ANTIGENIC_STIMULUS	0.084788	0.323757	0.245042	-0.530253	-1.40928	26	3	Selenos Cd81 Plk2
GOBP_REGULATION_OF_SYSTEMIC_ARTERIAL_BLOOD_PRESSURE_MEDIATED_BY_A_CHEMICAL_SIGNAL	0.084788	0.323757	0.245042	-0.601377	-1.43537	16	4	Atp6ap2 Ctsz Tpm1 Drd5
GOBP_POSITIVE_REGULATION_OF_CYSTEINE_TYPE_ENDOPEPTIDASE_ACTIVITY	0.0851064	0.324677	0.252961	-0.395164	-1.28845	81	14	Arl6ip5 Prr7 Ctsd Mtch1 Bcap31 Lgmn Grin2b Bax Asph Ndufa13 Fam162a Cycs Slc1a1 Hspd1
GOBP_REGULATION_OF_MYOBLAST_DIFFERENTIATION	0.0862355	0.328667	0.195789	0.542388	1.38712	25	8	Plcb1 Ripor2 Cdon Mapk14 Trip4 Map3k5 Flot2 Mef2c
GOBP_SULFUR_COMPOUND_METABOLIC_PROCESS	0.0863095	0.328667	0.266351	-0.319381	-1.18822	223	47	Tecr Arl6ip5 B4gat1 Chst1 Acsl3 Ggt7 Msra Glrx3 Chpf Isca2 Csad Mat2a Spock3 Hsd17b12 Pdhb Spock2 Hagh Ext2 Dlst Ppt1 Gclc Sucla2 Slc1a1 Gns Chst2 Dgat2 Mri1 Acsl5 Sms Hspa9 Acsl4 Gstm5 Ndst1 Icmt Dsel Mcee Glo1 Eef1g Mthfr Dgat1 Chst15 Iscu Gpat4 Elovl4 Dld Pdhx Gpx4
GOMF_METALLOPEPTIDASE_ACTIVITY	0.0866261	0.329302	0.186433	0.380984	1.25425	108	33	Mmp16 Adamtsl1 Psmd14 Naaladl2 Trhde Agbl4 Adam12 Npepps Adamts3 Adam22 Nln Yme1l1 Cpd Adamts17 Tfrc Adamts20 Brcc3 Lnpep Xpnpep3 Lmln Metap1d Pepd Afg3l2 Rnpep Adam10 Mbtps2 Mipep Adam9 Amz1 Lta4h Agtpbp1 Adam23 Tfr2
GOBP_NEGATIVE_REGULATION_OF_CALCIUM_ION_TRANSPORT	0.0866337	0.329302	0.24134	-0.482525	-1.35242	35	7	Calm1 Tmbim6 Cbarp Calm3 Vdac1 Hes1 Calm2
GOBP_REGULATION_OF_MEMBRANE_POTENTIAL	0.0868925	0.329892	0.183024	0.329185	1.19932	276	66	Grik4 Grik2 Nalcn Kcnj3 Cacna1c Chrna7 Rims2 Kcnd3 Kcnn2 Gabrb1 Rims1 Dlg1 Grid2 Kcnh1 Grin3a Celf4 Neto1 Fgf12 Gabra2 Grm1 Gabra4 Gabra3 Gabrg3 Cacna2d1 Rgs7bp Prkcz Hcn1 Gabrb2 Kcnc2 Snta1 Nedd4l Atpif1 Scn3a Gsk3b Kcnk10 Fgf13 Cacna1d Gria3 Kcnk9 Snca Scn1a Dmd Asic2 Nrcam Nlgn1 Slmap Mecp2 Gnaq Gabra5 Cacnb2 Ank2 Grid1 Akap6 Shank3 Grm5 Kcnd2 Actn2 Gabrb3 Trpc5 Adra1a Fmr1 Mapt Abl1 Prkn Unc1…
GOCC_CYTOPLASMIC_REGION	0.0869565	0.329892	0.184706	0.351941	1.2325	191	48	Grik2 Cdkl5 Rims2 Rims1 Ambra1 Pclo Agbl4 Pafah1b1 Erc1 Prkcz Rab27b Wasf1 Erc2 Map2 Bsn Clasp2 Clasp1 Spata7 Kif1b Spast Togaram1 Ctnnd1 Ap3s1 Sybu Trak1 Cfap54 Wdr35 Flot2 Dnah9 Opa1 Dcx Wdpcp Rpgrip1l Fmr1 Mapt Dnal1 Unc13b Spag6l Ap3b1 Atg16l1 Ap3m1 Gas8 Trak2 Pik3c3 Pkd2 Dlg2 Arl6 Sfpq
GOBP_PEPTIDYL_TYROSINE_DEPHOSPHORYLATION	0.0870253	0.329892	0.190023	0.420041	1.2943	74	17	Ptprk Ptprg Ptprt Ptpn12 Dnajc6 Ptpn4 Rngtt Ptprj Ssh2 Ptprd Mtmr3 Ptpre Ptpn9 Mtmr1 Eya3 Mtm1 Ptp4a2
GOBP_LUNG_EPITHELIUM_DEVELOPMENT	0.0871711	0.330146	0.193813	0.573602	1.37027	19	8	Thrb Nfib Fgf10 Fgfr2 Creb1 Pkd1 Rbpj Cdc42
GOBP_RESPONSE_TO_ATP	0.0872818	0.330266	0.24134	-0.600001	-1.43208	16	1	Hsp90b1
GOBP_RESPONSE_TO_AMYLOID_BETA	0.0879397	0.332455	0.24134	-0.52792	-1.396	27	8	Prnp Atp1a3 App Cacna1a Lgmn Lrp1 Epha4 Bace1
GOBP_NEGATIVE_REGULATION_OF_PROTEIN_CATABOLIC_PROCESS	0.0883978	0.333885	0.252961	-0.380332	-1.27688	98	24	Hmgcr Hsp90ab1 Cst3 Usp19 Adgrb1 Csnk2a1 Ddrgk1 Atraid Atp13a2 Phb Sf3b3 Flna Rps7 Gabarapl2 Rpl23 Ctsa Timp2 Bag6 Snrnp70 Epha4 Ptpn3 Sgta Psmf1 Cdk5rap3
GOBP_NEGATIVE_REGULATION_OF_DNA_BINDING_TRANSCRIPTION_FACTOR_ACTIVITY	0.0885714	0.334232	0.257206	-0.372006	-1.24593	100	25	Prnp Wfs1 Tmsb4x Pura Rb1 Flna Ndn Cyld Traip Nwd1 Prmt2 Hes1 Rlim Kdm1a Cdk5rap3 Lrrc14 Otulin Prdx2 Gas6 Map3k10 Pias4 Brms1 Men1 Ezh2 Ctnnbip1
GOBP_REGULATION_OF_BINDING	0.0887574	0.334232	0.261664	-0.318617	-1.19681	242	73	Lrpap1 Tmsb4x Calm1 Hsp90ab1 Tmbim6 Atp2a2 Sorl1 Ddrgk1 App Dvl1 Add2 Ran Calm3 Rb1 Csnk1a1 Derl1 Ctsz Lrp1 Amfr Bax Stub1 Ccpg1 Ncbp1 Zbtb7a Dhrs7b Epha4 Plcl1 Dot1l Gnl3l Hes1 Rap1gap Hjurp B2m Kdm1a Hdac5 Btaf1 Fbh1 Cdk5 Calm2 Cln5 Dzip1 Rfng Eif3d Poldip2 Fbxw7 Eif3c Gtf2b Eif4a3 Btbd1 Ide Med25 Gemin2 Dnajb2 Nme1 Tgfbr3 Tle5 Rgma Taf10 Men1 Ctnnbip1 Usp33 Fkbp1a Pex19 Adam15 Carm1 Akt1 Pinx1…
GOBP_SPERM_EGG_RECOGNITION	0.0888325	0.334232	0.24134	-0.562463	-1.38818	19	8	Aldoa Cct5 Cct7 Cct8 Cct2 Cct3 Clgn Tcp1
GOBP_NEGATIVE_REGULATION_OF_T_CELL_PROLIFERATION	0.0888889	0.334232	0.237794	-0.541912	-1.41104	23	3	Prnp Ndfip1 Glmn
GOCC_POSTSYNAPTIC_DENSITY_MEMBRANE	0.0888889	0.334232	0.188204	0.408776	1.27311	78	27	Lin7a Syndig1 Cacna1c Dlg1 Shisa9 Grid2 Kcnh1 Grin3a Neto1 Lrrc4c Grm1 Rgs7bp Cacng7 Cnksr2 Dcc Lrfn5 Adam22 Nrcam Cacng3 Gria2 Sorcs2 Grid1 Lrfn2 Grm5 Plppr4 Lrrc4 Abhd17c
GOBP_LYMPH_VESSEL_DEVELOPMENT	0.0895522	0.336386	0.191892	0.603333	1.38318	15	10	Bmpr2 Ppp3cb Pkd1 Lgals8 Ccbe1 Tmem204 Vegfc Ptpn14 Nr2f2 Efnb2
GOMF_PROTEIN_TYROSINE_PHOSPHATASE_ACTIVITY	0.0896226	0.336386	0.186433	0.417164	1.2905	76	16	Ptprk Ptprg Ptprt Ptpn12 Dnajc6 Ptpn4 Rngtt Ptprj Ssh2 Ptprd Mtmr3 Ptpre Ptpn9 Mtmr1 Eya3 Mtm1
GOMF_PHOSPHATIDYLINOSITOL_PHOSPHATE_PHOSPHATASE_ACTIVITY	0.0898693	0.33701	0.190023	0.512263	1.36783	30	14	Inpp4b Mtmr3 Ocrl Mtmr1 Synj1 Mtm1 Inpp5b Inpp4a Pip4p2 Mtmr4 Mtmr2 Pikfyve Mtmr14 Synj2
GOBP_CAMERA_TYPE_EYE_MORPHOGENESIS	0.0901899	0.337419	0.186433	0.418219	1.28869	74	18	Sdk1 Dscam Thrb Zeb1 Abi2 Tenm3 Hcn1 Megf11 Atp8a2 Nf1 Hipk2 Kdm2b Sdk2 Rpgrip1l Sox11 Ttc8 Hipk1 Nectin3
GOBP_NEGATIVE_REGULATION_OF_ENDOTHELIAL_CELL_APOPTOTIC_PROCESS	0.0902256	0.337419	0.237794	-0.607071	-1.42297	15	3	Scg2 Ramp2 Krit1
GOBP_REGULATION_OF_ATP_BIOSYNTHETIC_PROCESS	0.0902256	0.337419	0.237794	-0.606302	-1.42116	15	5	Tmsb4x mt-Co2 Dnajc30 Eno1 Pid1
GOBP_KERATINOCYTE_PROLIFERATION	0.090301	0.337419	0.191892	0.560244	1.36738	21	9	Ptprk Cask Prkd1 Fgf10 Stxbp4 Fgfr2 Intu Klf9 Med1
GOBP_NEGATIVE_REGULATION_OF_CELL_SUBSTRATE_ADHESION	0.0904523	0.337683	0.191892	0.511178	1.3805	33	17	Rasa1 Cask Bcas3 Clasp2 Coro2b Nf1 Gcnt2 Tbcd Spock1 Dlc1 Bcl6 Coro1c Dusp22 Angpt2 Nexmif Pik3r1 Nf2
GOBP_NEGATIVE_REGULATION_OF_MITOTIC_CELL_CYCLE_PHASE_TRANSITION	0.0907692	0.338564	0.183024	0.376507	1.24527	114	33	Dlg1 Myo16 Taok1 Babam2 Wac Usp47 Gigyf2 Apc Zwint Brsk1 Uimc1 Dync1li1 Cdc73 Foxn3 Prkdc Nabp1 Klhl22 Zfp207 Acvr1 Inhba Ints3 Brcc3 Pkd2 Taok3 Atm Blm Mrnip Aven Rint1 Mdm2 Rfwd3 Cradd Cdk5rap2
GOBP_REGULATION_OF_CELLULAR_RESPONSE_TO_VASCULAR_ENDOTHELIAL_GROWTH_FACTOR_STIMULUS	0.0912106	0.339605	0.190023	0.583797	1.37485	17	7	Adamts3 Robo1 Jcad Pik3cb Sema6a Dcn Ccbe1
GOCC_CALCIUM_CHANNEL_COMPLEX	0.0912106	0.339605	0.190023	0.466335	1.34581	50	14	Pde4b Cacna1c Cacnb4 Cacna2d1 Cacng7 Mcu Cacna1d Pde4d Trpc4 Cacng3 Cacnb2 Akap6 Trpc5 Cacna1b
GOCC_NEURON_PROJECTION_TERMINUS	0.0916442	0.34063	0.245042	-0.388482	-1.27495	86	22	Prnp Syp Actg1 Baiap2 Penk Slc8a2 Hspa8 Chrm1 Kcnk2 Uchl1 Calb1 Atp6v0d1 Rab3a Slc4a8 Ntrk2 Slc1a1 Epha4 Unc13a Grik5 Vamp2 Dlg4 Clcn3
GOBP_DEVELOPMENTAL_MATURATION	0.0916905	0.34063	0.252961	-0.342567	-1.23597	164	39	Atp6ap2 Cx3cl1 Syp Clstn1 Bcan Sez6 Adgrl1 App Rb1 Mtch1 Actl6b Kcnip2 Ebp Rab3a Nefl Zbtb7a Brd1 Pfn1 Unc13a Hes1 Dlg4 Cdc25b Clcn3 Kdm1a Snx19 Shank1 Reck Cntn2 Cln5 Bcl2 Pla2g3 Fam210b Trpc4ap Ptbp3 Camk2b Gpat4 Dld Rac3 B4galt5
GOBP_DEFENSE_RESPONSE_TO_BACTERIUM	0.0918114	0.34063	0.234393	-0.436937	-1.31215	52	8	Syt11 Vgf Adgrb1 Chga Rps19 Rpl39 Grn Rpl30
GOBP_INCLUSION_BODY_ASSEMBLY	0.0918114	0.34063	0.234393	-0.563176	-1.41365	20	3	Sorl1 Clu Psmc6
GOBP_CELL_ADHESION_MEDIATED_BY_INTEGRIN	0.092257	0.341421	0.188204	0.494671	1.3588	37	18	Itga8 Itgbl1 Fbn1 Ift74 Wnk1 Itgav Ext1 Jam3 Crk Itga11 Tgfb2 Nexmif Fyb2 Crkl Itga10 Ptk2 Skap1 Adam9
GOBP_C21_STEROID_HORMONE_METABOLIC_PROCESS	0.0922693	0.341421	0.234393	-0.595612	-1.42161	16	4	Dkk3 Cyp46a1 Cacna1h Stard3
GOBP_RELAXATION_OF_CARDIAC_MUSCLE	0.0922693	0.341421	0.234393	-0.595342	-1.42096	16	3	Atp1b1 Atp1a1 Chga
GOBP_ORGANIC_CYCLIC_COMPOUND_CATABOLIC_PROCESS	0.0924855	0.341919	0.175204	0.313496	1.16361	352	71	Dpyd Pde4b Celf1 Dis3l2 Rc3h1 Tent2 Pde8b Nt5c2 Upp2 Pum2 Ddx5 Cpeb3 Cacng7 Fto Elavl4 Ythdf3 Tet3 Hnrnpc Pde4d Rbm10 Tent4b Ybx3 Rc3h2 Gigyf2 Rock2 Ago1 Dcp1b Dpysl3 Mapk14 Edc3 Cnot1 Fhit Xrn1 Ago3 Nbas Fmr1 Drosha Ythdf2 Tet2 Gda Mettl16 Dicer1 Nudt5 Pan3 Smg6 Tardbp Gstz1 Dera Taf15 Cnot2 Crmp1 Larp4b Ywhah Tnrc6c Cnot6l Hnrnpm Smg1 Casc3 Atm Apaf1 Kmo Ctif Fxr2 Paip1 Ssb Syncrip Eif4enif1 Tn…
GOBP_POSITIVE_REGULATION_OF_TRANSPORTER_ACTIVITY	0.0925926	0.342012	0.24134	-0.39175	-1.27942	82	12	Atp1b1 Tmsb4x Calm1 Vmp1 Syngr3 Atp1b2 Calm3 Ndufa4 Nlgn3 Abcc8 Kcnip2 Tesc
GOBP_BINDING_OF_SPERM_TO_ZONA_PELLUCIDA	0.0927318	0.342225	0.234393	-0.574637	-1.406	18	8	Aldoa Cct5 Cct7 Cct8 Cct2 Cct3 Clgn Tcp1
GOBP_UNSATURATED_FATTY_ACID_METABOLIC_PROCESS	0.0931373	0.343418	0.231127	-0.429103	-1.30184	55	12	Abhd12 Dagla Faah Mgll Ptges3 Abhd6 Degs1 Fads1 Pla2g3 Ephx1 Elovl4 Gpx4
GOBP_REGULATION_OF_PROTEIN_MATURATION	0.0934343	0.344132	0.234393	-0.478097	-1.34441	39	11	Prnp Tmem59 Ctsz Myh9 Glg1 Ift52 Cntn2 Eno1 Serpine2 Lpcat3 Plgrkt
GOBP_CELL_ACTIVATION	0.0935252	0.344132	0.282013	-0.282513	-1.13761	490	71	Prnp Thy1 Selenok Cx3cl1 Ndfip1 Ctsl Syt11 Ppia Cd81 Ddost Sirpa Prr7 Clu Lamp1 Actg1 Prkca Cd47 Tyro3 Chga Bcl11b Glmn App Xbp1 Slc39a10 Gnas Pura C1galt1c1 Thoc1 Phb Flna Lrp1 Myh9 Bax Jund Plpp6 Kdelr1 Dgkz Zbtb7a Gclc Grn Syvn1 Gpr89 Bag6 Mapk8ip1 Pdgfa Slc25a5 Gon4l Hsph1 H2-DMa Slc7a1 Hes1 Dnajb9 Vamp2 Chd7 Jag2 Hspd1 Rap2b Akap12 Itgb1 B2m Clptm1 Coro1a Hdac5 Stx4a Prelid1 Gps2 Ercc1 Cd38 …
GOMF_MRNA_BINDING	0.0936556	0.344132	0.17822	0.329619	1.18934	255	80	Hnrnpll Elavl3 Khdrbs2 Celf1 Celf4 Elavl2 Luc7l2 Cpsf6 Cpeb4 Pcbp2 Rc3h1 Eif4g3 Zc3h12b Pum2 Ddx5 Cpeb3 Elavl4 Ythdf3 Cpeb2 Ireb2 Hnrnpc Srrm3 Pcbp3 Ybx3 Cnbp Rc3h2 Srrm4 Myh10 Mecp2 Unk Dcp1b Hnrnpa3 Ptbp2 Hnrnpa2b1 Edc3 Slc4a1ap Cpeb1 Celf2 Rbfox2 Fmr1 Fyttd1 Srsf4 Ythdf2 Nova1 Lsm14a Raver2 Fubp1 Ddx6 Cstf3 Rbms1 Ilf3 Tardbp Cpsf7 Pcf11 Tra2b Taf15 Srsf1 Larp4b Ddx3x Rbms3 Hnrnpm Casc3 G3bp2 S…
GOBP_CELL_CYCLE_PHASE_TRANSITION	0.0936599	0.344132	0.173748	0.313001	1.16501	363	99	Hecw2 Fbxl7 Dlg1 Ambra1 Myo16 Cdk14 Taok1 Babam2 Plcb1 Nsmce2 Clasp2 Clasp1 Ccdc57 Cacul1 Wac Trp53bp1 Usp47 Gigyf2 Apc Pkia Ankrd17 Ccnh Spast Zwint Mecp2 Brsk1 Cdc27 Mapk14 Fgf10 Usp37 Uimc1 Rps6kb1 Brd4 Dync1li1 Cdk17 Cdc73 Stxbp4 Foxn3 Atf2 Ccny Prkdc Cul4a Nabp1 Pbx1 Mta3 Cul5 Klhl22 Lzts1 Ppme1 Usp29 Zfp207 Ppp6c Fbxl17 Acvr1 Inhba Ints3 Rhou Apbb2 Appl1 Taf1 Brcc3 Ppm1d Tipin Cul3 Ddx3x Km…
GOBP_RESPONSE_TO_COPPER_ION	0.0940594	0.345297	0.231127	-0.544483	-1.39489	21	5	Prnp App mt-Co1 Mt3 Bace1
GOBP_LIPID_CATABOLIC_PROCESS	0.0947131	0.347392	0.287805	-0.345107	-1.25932	181	34	Gde1 Abhd12 Sorl1 Cyp46a1 Enpp2 Nceh1 Dagla Abhd16a Smpd1 Faah Gdpd1 Mgll Plpp6 Iah1 Ppt1 Neu1 Bscl2 Smpd3 Mt3 Lpl Pla2g12a Crat Asah1 Abhd6 Mtln Hexa Fuca1 Mcee Acadvl Auh Cpt1c Ddhd2 Slc27a4 Etfb
GOBP_REGULATION_OF_LYMPHOCYTE_MIGRATION	0.0952381	0.349012	0.231127	-0.532358	-1.39324	25	4	Selenok Wasl Mia3 App
GOCC_MRNA_CLEAVAGE_FACTOR_COMPLEX	0.0953947	0.349277	0.184706	0.566729	1.35385	19	8	Cpsf6 Fip1l1 Wdr33 Cpsf7 Pcf11 Scaf8 Cstf2 Nudt21
GOBP_RECEPTOR_RECYCLING	0.0954774	0.349277	0.231127	-0.522202	-1.38088	27	5	Nsg1 Sorl1 Rab11b Ap1ar Plekhj1
GOBP_NEURAL_NUCLEUS_DEVELOPMENT	0.0958231	0.349513	0.227987	-0.446941	-1.32628	49	8	Hspa5 Ckb Calm1 Syngr3 Suds3 Calm3 Ina Ndufs3
GOCC_SARCOPLASM	0.0958231	0.349513	0.227987	-0.427841	-1.30629	56	8	Hsp90b1 Calr Atp2a2 Manf Tmem38a Asph Itpr1 Tmem109
GOMF_RIBONUCLEOPROTEIN_COMPLEX_BINDING	0.0959302	0.349513	0.248911	-0.355327	-1.24119	133	42	Hspa5 Tmem147 Ccdc47 Rpn2 Tmco1 Rbm3 Derl1 Dhx33 Rplp1 Srp9 Letm2 Snrpb Eef2 Bag6 Gcn1 Eif1 Sec61a1 Srpr Nolc1 Dnajc2 Npm1 Nomo1 Eefsec Shfl Larp1 Eif3k Eif3c Eif4a3 Maip1 Snrpa Rpsa Nme1 Taco1 Secisbp2 Bop1 Strap Naa10 Ncln Timm50 Gtpbp6 Zfp598 Ezh2
GOBP_NEUROPEPTIDE_SIGNALING_PATHWAY	0.0959596	0.349513	0.231127	-0.475429	-1.33691	39	6	Scg5 Pcsk1n Sorl1 Penk Cpe Tyro3
GOBP_THIOESTER_BIOSYNTHETIC_PROCESS	0.0959596	0.349513	0.231127	-0.474121	-1.33323	39	10	Tecr Acsl3 Hsd17b12 Pdhb Ppt1 Acsl5 Acsl4 Elovl4 Dld Pdhx
GOMF_DIOXYGENASE_ACTIVITY	0.096063	0.349586	0.179782	0.414743	1.28036	75	18	P3h2 Fto Uty Kdm3b Tet3 Tmlhe Kdm7a Jarid2 Kdm2b Jmjd1c Kdm5a Alkbh8 Kdm4c Kdm5b Kdm2a Kdm6a Tet2 Kdm3a
GOBP_ARF_PROTEIN_SIGNAL_TRANSDUCTION	0.0961857	0.349728	0.184706	0.576011	1.3674	18	10	Arfgef3 Cyth3 Iqsec2 Arfgef1 Psd3 Fbxo8 Gbf1 Arfgef2 Cyth1 Myo9b
GOBP_POSITIVE_REGULATION_OF_PHOSPHATASE_ACTIVITY	0.0962963	0.349778	0.227987	-0.538471	-1.40208	23	4	Calm1 Hsp90ab1 Slc39a10 Calm3
GOBP_REGULATION_OF_CIRCADIAN_RHYTHM	0.0963665	0.349778	0.179782	0.398259	1.25789	85	29	Mapk8 Gsk3b Btrc Usp9x Nlgn1 Phlpp1 Rock2 Gnaq Pspc1 Rora Cry2 Mapk10 Prkdc Kdm2a Fbxl17 Ppp1cb Tardbp Nr1d2 Mapk9 Ube3a Sfpq Usp7 Ppargc1a Hcrtr2 Sin3a Mtor Prkaa2 Atg7 Cipc
GOMF_CYCLOSPORIN_A_BINDING	0.0972569	0.352704	0.227987	-0.588329	-1.40422	16	4	Ppia Ppib Ppp3r1 Ppid
GOBP_REGULATION_OF_CELL_CELL_ADHESION	0.097561	0.352942	0.252961	-0.32965	-1.20984	193	14	Prnp Thy1 Selenok Cx3cl1 Ndfip1 Cd81 Sirpa Prkca Celsr2 Cd47 Mia3 Ptpru Glmn Xbp1
GOBP_REGULATION_OF_SYNAPSE_STRUCTURE_OR_ACTIVITY	0.097561	0.352942	0.175204	0.353827	1.21816	166	56	Lingo2 Syndig1 Cdkl5 Il1rap Gpc4 Gpc6 Grid2 Zfp804a Ppfia2 Robo2 Pak3 Negr1 Dnm3 Arhgap44 Pafah1b1 Ntng2 Farp1 Abi2 Il1rapl2 Caprin1 Flrt2 Frmpd4 Cdh8 Setd5 Lrfn5 Camkv Snca Asic2 Nrcam Ptprd Nlgn1 Cdh2 Mapk14 Homer1 Cttnbp2 Tanc2 Ctnna2 Lrfn2 Neurl1a Slit1 Shank3 Cyfip1 Abhd17c Abl1 Il1rapl1 Sipa1l1 Caprin2 Mef2c Arf4 Adgrb3 Eef2k Adnp Shank2 Nrp2 Bhlhb9 Ube3a
GOBP_PLACENTA_DEVELOPMENT	0.0976253	0.352942	0.234393	-0.39928	-1.27938	73	4	Bsg Ctsb Tmed2 Hsp90ab1
GOBP_KIDNEY_MORPHOGENESIS	0.0976821	0.352942	0.183024	0.47151	1.33434	45	13	Fmn1 Dlg1 Greb1l Fras1 Klhl3 Lgr4 Fgf10 Pbx1 Fgf1 Pkd1 Pkd2 Kif26b Lrrk2
GOMF_PROTEIN_LIPID_COMPLEX_BINDING	0.0977444	0.352942	0.227987	-0.600727	-1.4081	15	4	Sorl1 Lpl Hspd1 Vldlr
GOBP_PROTEASOMAL_PROTEIN_CATABOLIC_PROCESS	0.0979021	0.353207	0.271289	-0.289398	-1.14149	418	126	Hspa5 Hsp90b1 Calr Wfs1 Selenos Hsp90ab1 Canx Sel1l Clu Ccdc47 Usp19 Ddrgk1 Psmc4 Glmn Ubb Dvl1 Erlec1 Psmc6 Fbxl6 Csnk1a1 Bcap31 Derl1 Jkamp Ate1 Os9 Tmem259 Stt3b Uchl1 Amfr Gabarapl2 Prickle1 Stub1 Faf2 Herpud1 Psmb1 Agap3 Sdf2l1 Tor1a Herc2 Psmd6 Kctd17 Chfr Gclc Tmub2 Ubr2 Syvn1 Bag6 Psma4 Rnf187 Psma1 Ifi27 Dnajb9 Ube2j1 Sgta Fam8a1 Usp5 Anapc4 Psmc2 Psma7 Aup1 Fbxl5 Psmf1 Psma2 Ube2b Psmb5…
GOBP_PLASMA_MEMBRANE_ORGANIZATION	0.0980926	0.353338	0.237794	-0.383464	-1.26837	90	13	Syt11 Atp2a2 Wasl Clu Baiap2 Vmp1 Syt7 Asap1 Smpd1 Atg9a Myh9 Rab3a Tmem41b
GOBP_NEUTROPHIL_MIGRATION	0.0982368	0.353338	0.227987	-0.497699	-1.36429	32	4	Bsg Cx3cl1 Ppia Ppib
GOMF_PHOSPHATASE_ACTIVITY	0.0982405	0.353338	0.170932	0.33472	1.19083	211	58	Ptprk Ptprg Dlg1 Ptprt Ptpn12 Dnajc6 Ptpn4 Nt5c2 Rngtt Ppm1h Inpp4b Camk2g Ptprj Ssh2 Ptprd Mtmr3 Ppm1l Ppp3cb Phlpp1 Ocrl Ptpre Ptpn9 Mtmr1 Synj1 Sbf1 Phlpp2 Eya3 Ppm1b Plppr5 Mtm1 Plppr1 Ppm1e Plppr4 Ptp4a2 Ppp6c Inpp5b Ppp1cb Inpp4a Pip4p2 Ppm1d Dusp22 Pfkfb2 Styx Ptpn2 Ctdspl2 Ppp2cb Ptprq Mtmr4 Ppm1k Ppp2ca Lrrk2 Lhpp Tns3 Acp6 Ptprr Lrrc39 Mtmr2 Pikfyve
GOBP_POSITIVE_REGULATION_OF_INNATE_IMMUNE_RESPONSE	0.0983607	0.353338	0.181383	0.427407	1.29324	66	26	Cadm1 Xrcc6 Pak3 Crebbp Map3k7 Pspc1 Ube2k Prkdc Usp29 Aim2 Lsm14a Ep300 Med1 Xrcc5 Trim41 Sfpq Tbk1 Akirin2 Tomm70a Pycard Pak2 Sin3a Hmgb1 Polr3b Fyn Ap1g1
GOBP_POSITIVE_REGULATION_OF_LEUKOCYTE_CELL_CELL_ADHESION	0.0983607	0.353338	0.237794	-0.376953	-1.24838	93	14	Thy1 Selenok Cd81 Sirpa Cd47 Xbp1 Hsph1 H2-DMa Slc7a1 Hes1 Hspd1 Chst2 B2m Coro1a
GOCC_SPECIFIC_GRANULE_MEMBRANE	0.0987342	0.354376	0.227987	-0.452772	-1.3268	46	13	Pgrmc1 Tmem30a Cd47 Kcnab2 Ormdl3 Hgsnat Ckap4 Rap2b Atp6v1d Lamtor2 Mlec Scamp1 Degs1
GOBP_NEGATIVE_REGULATION_OF_LEUKOCYTE_PROLIFERATION	0.0990099	0.355061	0.224966	-0.485171	-1.35565	34	3	Prnp Ndfip1 Glmn
GOBP_RESPONSE_TO_PEPTIDE	0.0993789	0.355334	0.252961	-0.313537	-1.19167	284	43	Bsg Prnp Selenos Atp1a3 Vgf Atp2b1 Sorl1 Baiap2 Srsf5 Por App Xbp1 Car2 Ptpn1 Ptpra Rb1 Leprotl1 Cyc1 Cacna1a Lgmn Abcc8 Ncoa5 Lrp1 Got1 Camk2a Jund Grb14 Sort1 Vps13c Rpl23 Nefl Gclc Eif2b5 Smpd3 Epha4 Uso1 Arhgef2 Stat2 Lpl Bace1 Vamp2 C1qtnf12 Insig2
GOBP_PROTEIN_LOCALIZATION_TO_EXTRACELLULAR_REGION	0.0994152	0.355334	0.245042	-0.317562	-1.18527	220	52	Scg2 Erp29 Syt4 Ppia Hmgcr Vgf Canx Sel1l Syt7 Mia3 Chga Ier3ip1 Selenot Mia2 Rab11b Preb Atp13a2 Porcn Nlgn2 Abcc8 Hmgn3 Tvp23b Sidt2 Rab3a C2cd2l Pfkl Jagn1 Pdia4 Epha5 Doc2b Tmed10 Psmd9 Apbb3 M6pr Slc16a1 C1qtnf12 Dnm1l Ppid Snx19 Stx4a Ccn3 Nbl1 Cd38 Acsl4 Tm7sf3 Cyp51 Llgl1 Sergef Uqcc2 Gpr27 Rab11fip2 Ccdc186
GOBP_REGULATION_OF_PRODUCTION_OF_MOLECULAR_MEDIATOR_OF_IMMUNE_RESPONSE	0.0994624	0.355334	0.234393	-0.390536	-1.26493	77	13	Ndfip1 Cd81 Tmbim6 Dhx36 Xbp1 Thoc1 Phb Ddx1 Cuedc2 Gpi1 Dnajb9 B2m Stx4a
GOBP_CELLULAR_RESPONSE_TO_CALCIUM_ION	0.0994898	0.355334	0.227987	-0.418683	-1.28815	60	10	Hspa5 Syt4 Syt11 Syt7 Hpca Cpne6 Smpd1 Lgmn Syt5 Jund
GOMF_PDZ_DOMAIN_BINDING	0.0995106	0.355334	0.179782	0.431135	1.30048	63	22	Cadm1 Grik2 Shisa9 Grid2 Exoc4 Erc1 Crim1 Snta1 Rapgef2 Gng12 Plekha1 Nlgn1 Nsf Cacng3 Rps6kb1 Acvr2a Slc22a5 Acox1 Prkn Lnx1 Dock4 Cxadr
GOBP_POSITIVE_REGULATION_OF_PROTEOLYSIS	0.1	0.356777	0.245042	-0.312986	-1.17936	245	51	Arl6ip5 Prr7 Clu Ctsd Ddrgk1 Psmc4 App Dvl1 Psenen Psmc6 Mtch1 Csnk1a1 Bcap31 Lgmn Tmem259 Grin2b Myh9 Prickle1 Bax Stub1 Herpud1 Asph Ndufa13 Fam162a Chfr Gclc Cycs Grn Efna3 Bag6 Aph1b Slc1a1 Epha4 Sart3 Sgta Hspd1 Usp5 Psmc2 Nrd1 Adrm1 Cdk5rap3 Aph1a Prelid1 Cyfip2 Rnft1 Cntn2 Rad23a Eno1 Fbxw7 Rchy1 Mul1
GOBP_MODULATION_BY_HOST_OF_VIRAL_GENOME_REPLICATION	0.100251	0.357086	0.224966	-0.599452	-1.40511	15	5	Ppib Hspa8 Phb Tmem41b Ifi27
GOBP_APOPTOTIC_MITOCHONDRIAL_CHANGES	0.100257	0.357086	0.227987	-0.401928	-1.28324	71	21	Nptx1 Nmt1 Clu Slc25a4 Camk2a Bax Tmem14a Fam162a Gclc Slc25a5 Hspd1 Dnm1l Prelid1 Bloc1s2 Plscr3 Mul1 Bcl2 Bnip3l Ccar2 Timm50 Ghitm
GOBP_DENDRITE_EXTENSION	0.100826	0.358689	0.179782	0.503841	1.359	32	13	Syt17 Rims2 Rims1 Wasf1 Sh3gl2 Cacng7 Nedd4l Bcl11a Cyfip1 Spag9 Rnf157 Prkn Itsn2
GOBP_PEPTIDYL_LYSINE_METHYLATION	0.101089	0.358689	0.173748	0.368612	1.2208	116	23	Smyd3 Mtf2 Tet3 Setd5 Ogt Setdb1 Phf20 Nsd2 Nsd1 Kmt2c Ehmt1 Jarid2 Ash1l Mecp2 Brd4 Nsd3 Kansl1 Kdm4c Setd2 Arid4b Kdm6a Tet2 Kdm3a
GOBP_PROTEIN_LOCALIZATION_TO_MITOCHONDRION	0.101156	0.358689	0.24134	-0.356612	-1.20616	110	37	Tomm20 Hsp90aa1 Nmt1 Hspa4 Dnaja1 Calm3 Bcap31 Tomm40 Bax Ndufa13 Srebf2 Hspd1 Dnm1l Bcs1l Tomm22 Dnajc15 Fbxw7 Romo1 Timm17a Maip1 Bnip3l Pmpcb Timm44 Fbxo7 Rnf31 Timm50 Leprot Pitrm1 Akt1 Cox18 Pam16 Grpel1 Trmt10b Ablim3 Mfn2 Timm13 Dnajc19
GOBP_MAMMARY_GLAND_DEVELOPMENT	0.101266	0.358689	0.175204	0.412402	1.27077	74	21	Nrg1 Pam Arhgap35 Robo1 Mapk1 Btrc Pgr Ar Csmd1 Nrg3 Fgf10 Neurl1a Fgfr2 Kdm5b Rreb1 Deaf1 Med1 Creb1 Prlr Jak2 Socs2
GOBP_NEURAL_PRECURSOR_CELL_PROLIFERATION	0.101266	0.358689	0.175204	0.394323	1.25444	88	17	Sox5 Tox Pafah1b1 Rab10 Slc16a2 Fgf13 Dock7 Nf1 Kdm2b Cdh2 Orc3 Ptbp2 Rora Cep120 Eml1 Foxg1 Fgfr2
GOBP_TERPENOID_METABOLIC_PROCESS	0.101266	0.358689	0.224966	-0.469416	-1.31971	37	15	Rdh14 Ttr Dhrs7 Lrp1 Plpp6 Fdps Dgat2 Dgat1 Ggps1 Rdh12 Aldh1a3 Lrp8 Hmgcs1 Rbp4 Rdh11
GOBP_TYROSINE_PHOSPHORYLATION_OF_STAT_PROTEIN	0.101307	0.358689	0.17822	0.50091	1.33751	30	14	Fer Ghr Ggnbp2 Pibf1 Nf2 Kit Jak2 Ptpn2 Osbp Ppp2ca Cnot7 Flt3 Fyn Inpp5f
GOBP_POSITIVE_REGULATION_OF_PROTEIN_DEPHOSPHORYLATION	0.101485	0.358756	0.222056	-0.482407	-1.34792	34	6	Ppia Calm1 Hsp90ab1 Slc39a10 Smpd1 Calm3
GOCC_INTEGRATOR_COMPLEX	0.101498	0.358756	0.179782	0.587289	1.36472	16	7	Ints13 Nipbl Ints10 Ints2 Ints3 Ints9 Ints6
GOBP_GLANDULAR_EPITHELIAL_CELL_DEVELOPMENT	0.101836	0.35965	0.179782	0.556094	1.33783	20	5	Rfx3 Gsk3b Cdh2 Rheb Pdpk1
GOMF_VOLTAGE_GATED_CALCIUM_CHANNEL_ACTIVITY	0.102142	0.36033	0.17822	0.50342	1.35472	31	13	Cacna1c Cacnb4 Cacna2d1 Cacng7 Cacna1d Cacng3 Cacnb2 Itgav Cacna1b Cnr1 Pkd2 Cacna1e Cacna1g
GOBP_NEUROMUSCULAR_PROCESS	0.102201	0.36033	0.173748	0.388414	1.24848	92	23	Pcdh15 Grid2 Grin3a Fgf12 Pafah1b1 Vti1a Herc1 Atp8a2 Scn1a Dmd Hipk2 Gigyf2 Csmd1 Mecp2 Chd8 Homer1 Rps6kb1 Camta1 Stac Ctnna2 Rbfox2 Abl1 Prkn
GOBP_NEGATIVE_REGULATION_OF_CELL_ADHESION	0.102446	0.360891	0.170932	0.357622	1.20985	136	38	Rasa1 Dlg1 Dscam Peli1 Cask Rc3h1 Plxna2 Map2k5 Bcas3 Ripor2 Prkg1 Clasp2 Adam22 Coro2b Nf1 Rc3h2 Plxnc1 Socs6 Gcnt2 Wnk1 Tbcd Ildr2 Spock1 Dlc1 Jam3 Itch Bcl6 Ythdf2 Abl1 Coro1c Dusp22 Sema6a Angpt2 Nexmif Pik3r1 Nf2 Jak2 Ptpn2
GOCC_MAIN_AXON	0.102757	0.360989	0.222056	-0.439011	-1.3055	50	13	Thy1 Scn1b Gabbr1 Dagla App Kcnq2 Kcnab2 Kcnab1 Tubb4a Trim46 Kcnq3 Nfasc Dlg4
GOMF_PROTEIN_TRANSPORTER_ACTIVITY	0.102757	0.360989	0.222056	-0.526451	-1.37778	25	7	Tomm20 Atp13a1 Tomm40 Tmed10 Sec61a1 Tomm22 Timm17a
GOMF_UBIQUITIN_SPECIFIC_PROTEASE_BINDING	0.102757	0.360989	0.222056	-0.565689	-1.3841	18	8	Selenos Derl1 Amfr Syvn1 Bag6 Sart3 Rad23a Rhbdd2
GOBP_NEGATIVE_REGULATION_OF_RECEPTOR_SIGNALING_PATHWAY_VIA_STAT	0.102819	0.360989	0.17822	0.57653	1.35773	17	10	Ptprt Ptprd Ggnbp2 Pibf1 Nf2 Ptpn2 Socs2 Ppp2ca Dab1 Inpp5f
GOBP_VACUOLAR_TRANSPORT	0.103448	0.362893	0.237794	-0.353649	-1.23912	136	22	Psap Ndfip1 Sorl1 Clu Lamp1 Tmem50a Hspa8 Leprotl1 Ndfip2 Atp13a2 Lrp1 Sort1 Vps13c Atp6v0d1 Hgsnat Mgrn1 Vps37d Grn M6pr Chmp2a Vps13a Igf2r
GOBP_NEPHRON_MORPHOGENESIS	0.103679	0.363167	0.17822	0.496123	1.3412	34	10	Fmn1 Dlg1 Greb1l Klhl3 Lgr4 Pbx1 Fgf1 Pkd1 Pkd2 Kif26b
GOCC_CILIARY_BASAL_BODY	0.103937	0.363167	0.172324	0.363164	1.2123	125	40	Cdkl5 Agbl4 Rab28 Erc1 Ccdc88a Arhgap35 Ttll11 Ift81 Cfap20 Spata7 Ttc26 Togaram1 Rpgr Wdr35 Sdccag8 Rpgrip1l Intu Ttc8 Ttll4 Daam1 Gas8 Ift46 Poc1b Pkd2 Odf2l Ift80 Camsap2 Bbs4 Wdr11 Rttn Ofd1 Nphp4 Poc1a Ssx2ip Gle1 Ift57 Ptk2 Armc9 Ttbk2 Tbata
GOBP_ASPARTATE_FAMILY_AMINO_ACID_METABOLIC_PROCESS	0.10396	0.363167	0.21925	-0.47982	-1.3407	34	8	Msra Got1 Nat8l Dlst Mri1 Sms Asns Mthfr
GOBP_PROTEIN_TARGETING_TO_VACUOLE	0.10396	0.363167	0.21925	-0.479115	-1.33873	34	8	Sorl1 Clu Hspa8 Sort1 Vps13c Vps37d M6pr Vps13a
GOMF_GLUTAMATE_RECEPTOR_BINDING	0.10396	0.363167	0.21925	-0.474917	-1.33109	35	12	Prnp Atp2b2 Canx Shisa7 Gnas Calm3 Camk2a Neto2 Rasgrf1 Dlg4 mt-Nd2 Shank1
GOMF_PHOSPHATIDYLINOSITOL_3_4_5_TRISPHOSPHATE_BINDING	0.104305	0.364066	0.176694	0.518381	1.35127	27	10	Gab2 Cyth3 Kif16b Ogt Fchsd2 Mapkap1 Iqgap1 Gbf1 Plekhb2 Zfyve1
GOBP_BRANCHING_INVOLVED_IN_BLOOD_VESSEL_MORPHOGENESIS	0.104478	0.364366	0.176694	0.599085	1.37345	15	7	Nrp1 Sirt6 Abl1 Acvr1 Gna13 Col4a1 Rbm15
GOBP_REGULATION_OF_MAST_CELL_ACTIVATION	0.105175	0.366149	0.176694	0.552051	1.3281	20	6	Gab2 Fer Nr4a3 Cnr1 Snx4 Pdpk1
GOBP_T_CELL_ACTIVATION	0.105263	0.366149	0.237794	-0.317079	-1.18346	220	28	Prnp Thy1 Selenok Ndfip1 Ctsl Cd81 Ddost Sirpa Prr7 Cd47 Bcl11b Glmn Xbp1 Myh9 Bax Kdelr1 Gpr89 Mapk8ip1 Hsph1 H2-DMa Slc7a1 Hes1 Chd7 Jag2 Hspd1 B2m Clptm1 Coro1a
GOMF_PHOSPHATIDYLINOSITOL_3_PHOSPHATE_BINDING	0.105351	0.366149	0.176694	0.486877	1.32287	35	12	Dennd1a Zfyve28 Snx13 Kif16b Snx24 Sestd1 Wdr45b Snx4 Sh3pxd2a Plekha5 Zfyve1 Snx12
GOBP_CAMERA_TYPE_EYE_DEVELOPMENT	0.105422	0.366149	0.166934	0.347724	1.20935	186	45	Sdk1 Cacna1c Dlg1 Dscam Celf4 Tent2 Thrb Zeb1 Abi2 Tenm3 Hcn1 Fbn1 Arhgap35 Megf11 Mitf Atp8a2 Nf1 Bmpr2 Hipk2 Clcn2 Kdm2b Nrp1 Fgf10 Fbn2 Sdk2 Spred2 Cc2d2a Kdm5b Dcx Wdpcp Ttll5 Hdac1 Rpgrip1l Sox11 Ttc8 Spred1 Inhba Med1 Hipk1 Nectin3 Pknox1 Gnb1 Tgfb2 Sp3 Nf2
GOBP_POSITIVE_REGULATION_OF_RESPONSE_TO_DNA_DAMAGE_STIMULUS	0.105426	0.366149	0.169571	0.380401	1.24088	104	31	Ddx5 Npas2 Babam2 Bclaf1 Slf1 Slf2 Fmn2 Fgf10 Uimc1 Eya3 Spred2 Prkdc Fmr1 Mbtd1 Spire1 Fam168a Spred1 Brcc3 Cebpg Arid2 Atr Atm Ube2n Fxr2 Spidr Shld1 Mrnip Epc1 Epc2 Pogz Hmgb1
GOBP_POLYOL_CATABOLIC_PROCESS	0.105528	0.366197	0.176694	0.542662	1.35038	23	9	Inpp4b Ocrl Synj1 Gk Inpp5b Gpd2 Gk5 Mtmr2 Synj2
GOBP_GLYCOSYLATION	0.105919	0.36709	0.245042	-0.323375	-1.19072	198	38	Dad1 Rpn1 B4gat1 Dpm1 Ddost Krtcap2 Ostc Tmem59 Rpn2 Ramp1 Galnt1 St8sia3 Man1a2 Extl2 C1galt1c1 Alg1 Galnt16 Stt3b Abca2 B4galnt1 Man2a2 St3gal5 B3gat3 Ext2 Cog4 Galnt18 Alg2 Dolk Tmem165 Mt3 Cog8 Ube2j1 Tusc3 Extl1 Slc35c2 Alg5 Tmem258 Mlec
GOBP_RNA_DESTABILIZATION	0.106109	0.36709	0.172324	0.396869	1.24183	83	24	Celf1 Dis3l2 Rc3h1 Cpeb3 Fto Ythdf3 Tent4b Rc3h2 Gigyf2 Rock2 Dcp1b Cnot1 Ythdf2 Mettl16 Pan3 Tardbp Cnot2 Tnrc6c Cnot6l Paip1 Syncrip Eif4enif1 Tnrc6b Cnot7
GOBP_CELL_JUNCTION_MAINTENANCE	0.106136	0.36709	0.175204	0.526501	1.34649	25	12	Dlg1 Pclo Erc1 Erc2 Bsn Plekha7 Tjp1 Adgrb3 Ophn1 Shank2 Mtss1 Dctn1
GOCC_PROTEIN_COMPLEX_INVOLVED_IN_CELL_ADHESION	0.106136	0.36709	0.175204	0.596643	1.36785	15	5	Itga8 Itgbl1 Itgav Jam3 Itga11
GOCC_INTRINSIC_COMPONENT_OF_POSTSYNAPTIC_MEMBRANE	0.106416	0.367477	0.169571	0.388767	1.25898	96	33	Grik4 Grm3 Kcnd3 Shisa9 Grid2 Grin3a Neto1 Gabra2 Lrrc4c Gabra4 Gabra3 Cntn1 Cdh10 Rgs7bp Cacng7 Gabrb2 Dcc Lrfn5 Adam22 Nrcam Nlgn1 Cdh2 Nrp1 Cacng3 Gabra5 Grid1 Lrfn2 Pcdh17 Grm5 Kcnd2 Adra1a Plppr4 Lrrc4
GOMF_CYCLASE_ACTIVITY	0.106489	0.367477	0.175204	0.583674	1.35632	16	6	Adcy8 Gucy1a2 Adcy9 Adcy2 Adcy5 Gucy1b1
GOBP_CELLULAR_RESPONSE_TO_VASCULAR_ENDOTHELIAL_GROWTH_FACTOR_STIMULUS	0.106557	0.367477	0.173748	0.472067	1.32224	41	18	Prkd1 Adamts3 Robo1 Jcad Nrp1 Mapk14 Pik3ca Pik3cb Sema6a Nrp2 Nr4a1 Flt3 Dcn Mapkapk2 Vegfd Ccbe1 Vegfc Nus1
GOCC_PROTEASOME_REGULATORY_PARTICLE	0.106599	0.367477	0.21925	-0.554466	-1.36844	19	12	Psmc4 Psmc6 Psmd3 Psmd6 Psmd9 Psmc2 Adrm1 Psmd12 Psmd4 Psmd8 Psmc3 Psmd7
GOMF_MRNA_5_UTR_BINDING	0.106796	0.367853	0.213928	-0.530178	-1.38102	22	8	Dhx36 Rps3a1 Gnl3 Rps7 Cct5 Rps13 Larp1 Rpl26
GOCC_PLASMA_MEMBRANE_SIGNALING_RECEPTOR_COMPLEX	0.106918	0.367971	0.169571	0.38596	1.24515	93	23	Grik4 Grik2 Itga8 Chrna7 Cnih3 Gria4 Shisa9 Grid2 Itgbl1 Grin3a Stxbp5 Grm1 Traf3 Cacng7 Gria3 Sdcbp Cacng3 Gria2 Itgav Acvr2a Tfrc Acvr1c Acvr1
GOCC_PROTEIN_KINASE_COMPLEX	0.107087	0.368139	0.169571	0.39034	1.25005	91	25	Xrcc6 Cdk14 Erc1 Phkb Prkag1 Ccnh Las1l Cdk12 Map3k5 Ccny Prkdc Acvr2a Acvr1c Acvr1 Xrcc5 Phka2 Cdk13 Strada Tgfbr1 Pycard Prkaa2 Insr Rb1cc1 Prkar2a Mnat1
GOCC_OUTER_MEMBRANE	0.107143	0.368139	0.237794	-0.328889	-1.19402	176	42	Pgrmc1 Tomm20 Acsl3 Ubb Agpat4 Cisd1 Mtch1 Pde2a Pgam5 Rps27a Tomm40 Bax Vdac3 Vps13c Miga2 Vdac1 Tmem109 Epha4 Mt3 Ifi27 Atp5g2 Vps13a Dnm1l Ubc Slc8a3 Tomm22 Bri3bp Acsl5 Mief1 Hspa9 Acsl4 Atp5g3 Snn Eno1 Mul1 Abcb6 Cpt1c Bcl2 Immt Bnip3l Fam210b Sigmar1
GOBP_POSITIVE_REGULATION_OF_LYMPHOCYTE_MIGRATION	0.107769	0.369165	0.216543	-0.590534	-1.3842	15	2	Selenok App
GOBP_REGULATION_OF_NEURONAL_SYNAPTIC_PLASTICITY	0.107769	0.369165	0.216543	-0.449562	-1.30393	44	16	Syp Syt4 Vgf Shisa7 Slc8a2 App Dbn1 Ncdn Camk2a Rab3gap1 Rab3a Nptn Syngr1 Rasgrf1 Nsmf Dlg4
GOBP_RELAXATION_OF_MUSCLE	0.107769	0.369165	0.216543	-0.520519	-1.35933	24	4	Atp1b1 Atp1a1 Chga Abcc8
GOBP_POSITIVE_REGULATION_OF_SMOOTH_MUSCLE_CELL_MIGRATION	0.107794	0.369165	0.173748	0.568152	1.34874	18	7	Dock7 Nrp1 Rps6kb1 Nr4a3 Crk Dock4 Sema6d
GOBP_NEGATIVE_REGULATION_OF_PROTEIN_MODIFICATION_BY_SMALL_PROTEIN_CONJUGATION_OR_REMOVAL	0.108179	0.370181	0.222056	-0.392495	-1.25764	73	25	Ppia Prr7 Adgrb1 Glmn Sirt7 Dnaja1 Rps7 Rpl23 Gclc Gnl3l Rpl37 Otub2 Bub3 Gps2 Cdk5 Prkcg Rps3 Otub1 Rps20 Akt1 Pinx1 Pias3 Arrb2 Bag5 Caml
GOBP_MATERNAL_PROCESS_INVOLVED_IN_FEMALE_PREGNANCY	0.108586	0.370864	0.216543	-0.468192	-1.3117	36	3	Bsg Ctsb Tmed2
GOBP_VESICLE_TARGETING	0.108586	0.370864	0.216543	-0.468376	-1.31222	36	8	Tmed9 Tmed2 Sar1b Preb Ap1ar Arfgap2 Tmed10 Stard3
GOBP_SISTER_CHROMATID_COHESION	0.108731	0.370864	0.172324	0.47944	1.31696	37	15	Stag1 Stag2 Nsmce2 Slf1 Slf2 Wapl Tnks Hdac8 Nipbl Pds5a Sfpq Ctcf Esco1 Pogz Mcmbp
GOBP_REGULATION_OF_SPROUTING_ANGIOGENESIS	0.108878	0.370864	0.173748	0.539781	1.34321	23	10	Jcad Tjp1 Cemip2 Fgf1 Pik3cb Sema6a Pdpk1 Synj2bp Epn2 Smad1
GOBP_POSITIVE_REGULATION_OF_MYELOID_LEUKOCYTE_DIFFERENTIATION	0.108911	0.370864	0.213928	-0.534452	-1.36919	21	9	Prkca Rb1 Tesc Pla2g3 Ctnnbip1 Klf10 Traf6 Tmem64 Gpr68
GOBP_RESPONSE_TO_THYROID_HORMONE	0.108911	0.370864	0.213928	-0.535273	-1.37129	21	7	Ctsb Ctsl Gclc Hes1 Crls1 Brd8 Cab39
GOBP_POSITIVE_REGULATION_OF_SODIUM_ION_TRANSPORT	0.109726	0.373335	0.213928	-0.516855	-1.37367	26	6	Atp1b1 Scn1b Scn3b Atp1b2 Tesc Mllt6
GOBP_THIOESTER_METABOLIC_PROCESS	0.11	0.373964	0.213928	-0.403477	-1.28012	68	16	Tecr Acsl3 Hsd17b12 Pdhb Dlst Ppt1 Sucla2 Dgat2 Acsl5 Acsl4 Mcee Dgat1 Gpat4 Elovl4 Dld Pdhx
GOBP_PLASMA_MEMBRANE_TUBULATION	0.110276	0.374597	0.213928	-0.589989	-1.38292	15	2	Wasl Asap1
GOBP_NEUTROPHIL_CHEMOTAXIS	0.110553	0.375	0.213928	-0.515633	-1.36351	27	4	Bsg Cx3cl1 Ppia Ppib
GOBP_COGNITION	0.110787	0.375	0.231127	-0.311699	-1.1648	225	43	Prnp Slc12a5 Pgrmc1 Arl6ip5 Syt4 Syt11 Hmgcr Plk2 Shisa7 Prrt1 Camk2n1 Slc8a2 App Klk8 Nlgn3 Lgmn Chrm1 Abcc8 Kcnk2 Pak6 Grin2b Ptn Amfr Calb1 Mettl23 Ppt1 Ntrk2 Ntan1 Ift20 Nptn Nrxn2 Gpi1 Slc1a1 Rasgrf1 Dlg4 Tusc3 Chd7 Drd5 Itgb1 B2m Vldlr Shank1 Slc8a3
GOCC_HISTONE_METHYLTRANSFERASE_COMPLEX	0.110924	0.375	0.172324	0.442155	1.30527	57	14	Uty Phf20 Kmt2c Jarid2 Chd8 Las1l Mga Rbbp4 Suz12 Kansl1 Ncoa6 Kdm6a Aebp2 Taf1
GOBP_PHOSPHATIDYLINOSITOL_DEPHOSPHORYLATION	0.110927	0.375	0.170932	0.5128	1.33672	27	12	Inpp4b Mtmr3 Ocrl Mtmr1 Synj1 Mtm1 Inpp5b Pip4p2 Mtmr4 Mtmr2 Synj2 Inpp5f
GOBP_MESENCHYMAL_CELL_DEVELOPMENT	0.111111	0.375	0.170932	0.465204	1.31069	44	17	Nrg1 Fam172a Mapk1 Cdh2 Nrp1 Sox11 Acvr1 Coro1c Sema6a Htr2b Nrp2 Cdc42 Rdh10 Klhl12 Sema6d Sema4d Anxa6
GOBP_ORGANIC_HYDROXY_COMPOUND_BIOSYNTHETIC_PROCESS	0.111111	0.375	0.227987	-0.348784	-1.23595	142	40	Hmgcr Dkk3 Cyp46a1 Por Osbpl6 Slc24a5 Got1 Abca2 Plpp6 Ebp Cacna1h Ippk Fdps Isyna1 Msmo1 Insig2 Osbpl9 Kl Scap Asah1 Qdpr Sqle Cyp51 Hsd17b7 Itpka Erg28 Sptlc1 Sc5d Nsdhl Lpcat3 Itpkb Hsd17b10 Ctns Prkag2 Nfkb1 Wnt4 Mbtps1 Dhcr24 Tm7sf2 Cyb5r1
GOBP_REGULATION_OF_ACTIN_FILAMENT_LENGTH	0.111111	0.375	0.164406	0.377087	1.23385	106	26	Tenm1 Slit2 Fmn1 Rasa1 Dlg1 Add3 Pak3 Nck2 Fer Arhgap35 Sptan1 Ssh2 Sptbn1 Arfgef1 Fchsd2 Cyfip1 Actn2 Brk1 Pik3ca Gba2 Rictor Capza1 Add1 Plekhh2 Carmil1 Tmod2
GOBP_REGULATION_OF_STRIATED_MUSCLE_CONTRACTION	0.111111	0.375	0.2114	-0.432007	-1.29134	51	7	Atp1b1 Atp1a1 Calm1 Atp2a2 Chga Calm3 Tmem38a
GOCC_NEURON_SPINE	0.112135	0.378131	0.16318	0.352129	1.20129	154	67	Pde4b Grm3 Syndig1 Itga8 Kcnd3 Kcnn2 Gria4 Shisa9 Grid2 Zfp804a Ppfia2 Cpeb4 Arhgap32 Dnm3 Arhgap44 Rgs7bp Farp1 Abi2 Frmpd4 Gria3 Srgap2 Asic2 Nlgn1 Map1b Ctnnd1 Ppp1r9a Homer1 Cttnbp2 Tanc2 Gria2 Sorcs2 Neurl1a Shank3 Grm5 Kcnd2 Cyfip1 Actn2 Actn1 Palmd Fmr1 Lrrc4 Lzts1 Mapt Abhd17c Kcna4 Sipa1l1 Apba1 Arf4 Tenm2 Eef2k Ophn1 Slc8a1 Shank2 P2rx4 Palm Abr Usp50 Nedd4 Eea1 Cdc42 Ephb2 Dip2a Fxr2 A…
GOBP_COLLAGEN_CATABOLIC_PROCESS	0.112219	0.378131	0.2114	-0.579308	-1.38269	16	3	Ctsb Ctsl Cst3
GOBP_POSITIVE_REGULATION_OF_DEFENSE_RESPONSE_TO_VIRUS_BY_HOST	0.112782	0.379415	0.2114	-0.572904	-1.38691	17	2	Selenok Hsp90aa1
GOBP_RNA_CATABOLIC_PROCESS	0.112782	0.379415	0.160801	0.328406	1.17299	229	53	Celf1 Dis3l2 Rc3h1 Tent2 Pum2 Ddx5 Cpeb3 Cacng7 Fto Elavl4 Ythdf3 Hnrnpc Rbm10 Tent4b Ybx3 Rc3h2 Gigyf2 Rock2 Ago1 Dcp1b Mapk14 Edc3 Cnot1 Xrn1 Ago3 Nbas Fmr1 Drosha Ythdf2 Mettl16 Dicer1 Pan3 Smg6 Tardbp Taf15 Cnot2 Larp4b Tnrc6c Cnot6l Hnrnpm Smg1 Casc3 Atm Ctif Fxr2 Paip1 Ssb Syncrip Eif4enif1 Tnrc6b Tent5d Pym1 Cnot7
GOBP_FOREBRAIN_NEURON_DEVELOPMENT	0.113145	0.379737	0.169571	0.580236	1.34833	16	8	Slc4a10 Rapgef2 Nrp1 Foxg1 Fgfr2 Zmiz1 Nrp2 Ogdh
GOBP_POSITIVE_REGULATION_OF_INTERLEUKIN_2_PRODUCTION	0.113145	0.379737	0.169571	0.580851	1.34976	16	5	Pde4b Pde4d Sptbn1 Map3k7 Abl1
GOCC_UBIQUITIN_LIGASE_COMPLEX	0.11315	0.379737	0.161979	0.326129	1.17389	253	78	Fbxl7 Ambra1 Ube2d2a Babam2 Ubr3 Fbxl20 Rmnd5a Spop Arih1 Zswim5 Lmo7 Klhl7 Ankib1 Btrc Wdr26 Ddb2 Usp47 Spopl Dcaf6 Klhl3 Cdc27 Klhl2 Zswim6 Fbxo8 Phc3 Fbxw8 Cop1 Dcaf5 Dcaf1 Cul4a Med27 Mkln1 Cul9 Cul5 Klhl22 Fbxo11 Fbxl17 Prkn Dcun1d2 Rnf217 Smurf2 Gid4 Arih2 Brcc3 Cul3 Anapc10 Ranbp9 Ubr1 Dcaf7 Dcaf13 Skp2 Pcgf5 Fem1c Nedd4 Ube2d1 Rad18 Ube2n Fbxw4 Ube4b Dcaf10 Klhl12 Klhl8 Dcun1d1 Fem1b Atg3…
GOCC_SPLICEOSOMAL_COMPLEX	0.113772	0.381521	0.231127	-0.325587	-1.18238	177	44	BC005624 Hspa8 Rbm3 Snrnp48 Ddx41 Hnrnpk Prpf4b Hnrnph3 Pnn Sf3b3 Ddx23 Pdcd7 Sf3b2 Zmat2 Srrm1 Tra2a Sf3b1 Gpkow Frg1 Snw1 Sf3b6 Snrpb Srrm2 Ccdc12 Snrnp70 Pabpc1 Srek1 Ddx39b Zrsr2 Bcas2 Myef2 Upf1 Cdc5l Prpf19 Snrpe Mfap1a Rbm28 Eif4a3 Wbp11 Snrnp200 Zcchc8 Cirbp Snrpa Gemin2
GOBP_TRABECULA_MORPHOGENESIS	0.114428	0.383411	0.168238	0.518233	1.31706	24	11	Nrg1 Fhl2 Fbn2 Med1 Tgfb2 Rbpj Tgfbr1 Sema4d Ppargc1b Sbno2 Sos1
GOMF_PHOSPHATIDYLINOSITOL_BISPHOSPHATE_BINDING	0.11478	0.383459	0.16318	0.403297	1.2476	76	25	Snap91 Kcnh1 Clvs2 Frmpd4 Plcb1 Kif16b Sdcbp Fcho2 Adap1 Mapkap1 Gbf1 Actn2 Clvs1 Sestd1 Mapt Wdr45b Sh3pxd2a Sytl2 Plekha5 Tulp3 Picalm Gramd2 Slc9a1 Gsdme Snx18
GOBP_HISTONE_H2A_MONOUBIQUITINATION	0.114809	0.383459	0.168238	0.579183	1.34588	16	7	Rybp Ddb2 Kdm2b Trim37 Pcgf5 Ring1 Cul4b
GOBP_INTERLEUKIN_1_MEDIATED_SIGNALING_PATHWAY	0.114809	0.383459	0.168238	0.578939	1.34532	16	7	Plcb1 Map3k7 Rps6ka5 Vrk2 Tnip2 Egr1 Tollip
GOBP_METANEPHROS_MORPHOGENESIS	0.114809	0.383459	0.168238	0.57872	1.34481	16	7	Fmn1 Fras1 Lgr4 Fgf10 Pkd1 Pkd2 Kif26b
GOBP_INNER_EAR_RECEPTOR_CELL_DEVELOPMENT	0.115192	0.384141	0.168238	0.546152	1.31391	20	9	Pafah1b1 Gabrb2 Slc4a7 Gabra5 Wdpcp Ttc8 Trip11 Sec24b Sod1
GOBP_ENDOPLASMIC_RETICULUM_TUBULAR_NETWORK_ORGANIZATION	0.115288	0.384141	0.208955	-0.569112	-1.37773	17	7	Arl6ip1 Rtn4 Atl1 Rab3gap1 Tmem33 Reep2 Lnpk
GOBP_NEGATIVE_REGULATION_OF_CATION_CHANNEL_ACTIVITY	0.115288	0.384141	0.208955	-0.51289	-1.34229	25	6	Calm1 Cbarp Calm3 Kcnab1 Calm2 Kcnrg
GOCC_CATION_CHANNEL_COMPLEX	0.11592	0.385786	0.160801	0.351147	1.19257	146	32	Pde4b Grik4 Grik2 Kcnj3 Cacna1c Kcnd3 Cnih3 Gria4 Shisa9 Kcnh1 Grin3a Cacnb4 Cacna2d1 Cacng7 Hcn1 Kcnc2 Mcu Scn3a Dpp10 Cacna1d Gria3 Unc80 Scn1a Pde4d Trpc4 Cacng3 Gria2 Cacnb2 Akap6 Kcnd2 Trpc5 Cacna1b
GOBP_DNA_METHYLATION_OR_DEMETHYLATION	0.115966	0.385786	0.168238	0.435808	1.28653	57	17	Tox Fto Tet3 Usp9x Ehmt1 Mecp2 Baz2a Pik3ca Tet2 Ppm1d Kmt2e Ctcf Rlf Usp7 Gatad2a Atf7ip Prmt7
GOBP_NEGATIVE_REGULATION_OF_RECEPTOR_MEDIATED_ENDOCYTOSIS	0.116337	0.386621	0.206588	-0.528109	-1.35294	21	7	Lrpap1 App Lrrtm1 Abca2 Ankrd13b Dlg4 Lrrtm2
GOBP_REGULATION_OF_MUSCLE_CONTRACTION	0.116402	0.386621	0.213928	-0.378669	-1.2367	82	10	Atp1b1 Atp1a1 Calm1 Atp2a2 Atp2b1 Chga Calm3 Tmem38a Ormdl3 Tpm1
GOBP_POSITIVE_REGULATION_OF_POTASSIUM_ION_TRANSMEMBRANE_TRANSPORTER_ACTIVITY	0.116751	0.387473	0.208955	-0.547361	-1.3509	19	4	Atp1b1 Atp1b2 Abcc8 Kcnip2
GOCC_RECYCLING_ENDOSOME	0.117143	0.387765	0.222056	-0.347576	-1.23296	143	37	Nsg1 Pdia3 Syt11 Sorl1 Clcn4 Adprh Kcnk1 Tuba1a App Atp9a Ran Scamp5 Atg9a Rab11b Syt5 Lztr1 Scamp3 Vps50 Rab4b Lamp5 Plekhj1 Slc1a1 Bace1 Rap2b Clcn3 Itgb1 B2m Dennd6b Scamp1 H2-D1 Stx7 Rab14 Vps33b Pla2g3 Rab11fip2 Entr1 Fig4
GOBP_CARDIAC_CHAMBER_MORPHOGENESIS	0.117162	0.387765	0.165657	0.431148	1.28998	61	17	Nrg1 Slit2 Robo2 Fhl2 Robo1 Bmpr2 Nsd2 Nrp1 Fgfr2 Sox11 Acvr1 Med1 Ryr2 Mef2c Tgfb2 Nrp2 Rbpj
GOBP_REGULATION_OF_EMBRYONIC_DEVELOPMENT	0.117162	0.387765	0.165657	0.479941	1.31298	36	10	Tenm4 Pafah1b1 Plcb1 Clasp2 Clasp1 Nr2c2 Ehmt1 Nipbl Wdpcp Trip12
GOBP_POSITIVE_REGULATION_OF_NERVOUS_SYSTEM_DEVELOPMENT	0.117293	0.387765	0.157403	0.342504	1.19226	185	39	Lingo2 Syndig1 Cdkl5 Slit2 Il1rap Tenm4 Grid2 Dscam Tiam1 Robo2 Pak3 Plxna2 Shtn1 Pafah1b1 Caprin1 Flrt2 Robo1 Asic2 Bmpr2 Ptprd Nlgn1 Map1b Plxnc1 Nrp1 Rheb Synj1 Fbxw8 Foxg1 Neurl1a Shank3 Grm5 Cyfip1 Trpc5 Hdac1 Sox11 Mapt Il1rapl1 Caprin2 Dicer1
GOBP_RENAL_TUBULE_DEVELOPMENT	0.11755	0.387765	0.165657	0.458322	1.29702	45	14	Fmn1 Dlg1 Greb1l Klhl3 Lgr4 Pbx1 Ttc8 Fgf1 Mef2c Pkd1 Pkd2 Col4a1 Kif26b Mtss1
GOBP_RESPONSE_TO_DOPAMINE	0.117647	0.387765	0.204295	-0.415272	-1.25988	55	10	Caly Nsg1 Nsg2 Htr1f Gnas Chrm1 Flna Slc1a1 Gna11 Drd5
GOBP_HEART_GROWTH	0.117745	0.387765	0.165657	0.462227	1.3023	44	13	Sorbs2 Tenm4 Jarid2 Mapk14 Akap6 Fgfr2 Adra1a Mef2c Tgfb2 Rbpj Arid2 Tomm70a Tgfbr1
GOBP_NEGATIVE_REGULATION_OF_OXIDATIVE_STRESS_INDUCED_NEURON_DEATH	0.117745	0.387765	0.165657	0.567471	1.3364	17	4	Oxr1 Tsc1 Nr4a3 Prkn
GOBP_RESPONSE_TO_BMP	0.117834	0.387765	0.161979	0.398916	1.24544	80	34	Ddx5 Crim1 Fbn1 Bmpr2 Hipk2 Usp9x Fstl1 Ube2d3 Neo1 Atf2 Trim33 Acvr2a Ext1 Sox11 Zfp423 Abl1 Acvr1 Smurf2 Tgfb2 Rbpj Ctdspl2 Ube2d1 Xiap Ski Rnf165 Pdcd4 Usp15 Scube3 Skil Dand5 Bmpr1b Smad1 Slc33a1 Egr1
GOMF_MODIFICATION_DEPENDENT_PROTEIN_BINDING	0.117917	0.387765	0.158514	0.350402	1.19155	144	51	Mtf2 Babam2 Rnf169 Psme4 Mindy2 Trp53bp1 Kdm7a Jarid2 Otud7b Chd8 Tab2 Uimc1 Brd4 Kdm5a Zranb3 Mllt3 Suz12 Ank2 Phip Baz2a Fmr1 Zmynd11 Nploc4 Zzz3 Mbtd1 Otud7a Glyr1 Taf1 Brcc3 Spin1 Kmt2e Zranb1 Cdyl2 Tmem29 Ufd1 Rad18 Tab3 Zcwpw2 Trim24 Ncapg2 Yeats2 Brdt Cbx5 Cdyl Usp15 Agl Smarca4 Tnip2 Cbx1 Bptf Tdrd3
GOCC_TERMINAL_BOUTON	0.117949	0.387765	0.208955	-0.492285	-1.3193	30	9	Prnp Syp Hspa8 Calb1 Rab3a Slc4a8 Ntrk2 Unc13a Grik5
GOBP_POSITIVE_REGULATION_OF_RESPONSE_TO_ENDOPLASMIC_RETICULUM_STRESS	0.11809	0.387765	0.206588	-0.507147	-1.34452	28	10	Xbp1 Ptpn1 Bcap31 Tmem259 Bax Herpud1 Tmem33 Bag6 Sgta Rnft1
GOBP_POSITIVE_REGULATION_OF_PROTEIN_CONTAINING_COMPLEX_ASSEMBLY	0.118098	0.387765	0.158514	0.355681	1.1976	130	40	Nrg1 Tenm1 Fmn1 Dlg1 Ambra1 Faf1 Fnip1 Ckap5 Nck2 Fer Clasp1 Gsk3b Slf1 Fnip2 Snca Slf2 Nav3 Fchsd2 Map1b Togaram1 Mecp2 Slain1 Brk1 Tfrc Mapt Rictor Unc13b Clip1 Ddx3x Mapk9 Carmil1 Usp50 Atr Fscn1 Atm Slain2 Spidr Nckap1 Prkce Pycard
GOBP_CELL_CELL_ADHESION_MEDIATED_BY_CADHERIN	0.118136	0.387765	0.165657	0.577903	1.34291	16	7	Fer Plekha7 Cdh2 Ctnnd1 Tjp1 Dennd6a Nexmif
GOBP_GLYCEROLIPID_BIOSYNTHETIC_PROCESS	0.118343	0.388106	0.155242	0.336063	1.18583	201	61	Efr3a Slc44a5 Ip6k1 Lpgat1 Dgkg Efr3b Ttc7b Pip5k1b Fam126a Dgkb Inpp4b Pip5k1a Slc44a1 Pik3r3 Mtmr3 Ocrl Cnep1r1 Mtmr1 Socs6 Pigk Far1 Synj1 Fam126b Pisd Pitpnm2 Mtm1 Pi4kb Gnpat Pi4ka Gk Pik3ca Pik3c2a Htr2c Inpp4a Capn2 Ptdss1 Dgkd Pik3cb Dgkh Ip6k2 Pik3c3 Pgap1 Htr2b Pik3r1 Smg1 Ipmk Pign Sh3yl1 Socs2 Atm Mtmr4 Pigu Piga Cept1 Pigl Acp6 Lclat1 Mtmr2 Pikfyve Mtmr14 Pik3c2b
GOBP_REGULATION_OF_EXTRINSIC_APOPTOTIC_SIGNALING_PATHWAY	0.118457	0.388106	0.216543	-0.370137	-1.22506	94	5	Itm2c Cx3cl1 Scg2 Pdia3 Faim2
GOBP_REGULATION_OF_NUCLEOTIDE_BIOSYNTHETIC_PROCESS	0.118519	0.388106	0.204295	-0.516875	-1.34585	23	6	Tmsb4x Hpca mt-Co2 Dnajc30 Eno1 Pid1
GOMF_CHROMATIN_DNA_BINDING	0.11878	0.388659	0.161979	0.406202	1.25008	73	21	Tox Thrb Uty Kdm3b Crebbp Hnrnpc Tox3 Zfx Jmjd1c Rbbp4 Kdm5a Suz12 Hdac1 Bcl6 Kdm6a Kdm3a Ep300 Gatad2b Grhl1 Ctcf Ppargc1a
GOBP_PROTEIN_LOCALIZATION_TO_POSTSYNAPSE	0.119008	0.389101	0.164406	0.491532	1.3258	32	10	Grip1 Gpc4 Dlg1 Gpc6 Lgi1 Snap25 Arhgap44 Prkcz Iqsec2 Cacng7
GOBP_REGULATION_OF_SYSTEM_PROCESS	0.120253	0.392548	0.231127	-0.30361	-1.15641	295	34	Atp1b1 Atp1a1 Scn1b Cnih2 Atp2b2 Calm1 Gaa Atp1a3 Nptx1 Atp2a2 Atp2b1 Shisa7 Baiap2 Scn2b Prkca Chga Slc8a2 Scn3b App Atp1b2 Glrx3 Dvl1 Klk8 Faah Calm3 Nlgn3 Tmem38a Atp2b3 Mgll Nlgn2 Abcc8 Ormdl3 Flna Kcnip2
GOCC_CYTOPLASMIC_STRESS_GRANULE	0.120325	0.392548	0.161979	0.410295	1.25151	69	29	Celf1 Rc3h1 Pum2 Caprin1 Ythdf3 Atxn2 Rc3h2 Gigyf2 Nufip2 Ubap2l Stau1 Fmr1 Ythdf2 Lsm14a Ddx6 Tardbp Ogfod1 Larp4b Ddx3x Rptor Casc3 G3bp2 Eif4e Prkaa2 Ddx19a Larp4 Stau2 Rbfox1 Elavl1
GOCC_BASAL_PART_OF_CELL	0.120344	0.392548	0.21925	-0.346208	-1.21582	137	11	Bsg Atp1b1 Atp1a1 Atp2b2 Cd81 Hsp90ab1 Car11 Atp2b1 Pianp Slc8a2 Lin7b
GOBP_POSITIVE_REGULATION_OF_NIK_NF_KAPPAB_SIGNALING	0.121519	0.396072	0.204295	-0.459564	-1.29201	37	4	Calr C1qtnf4 App Phb
GOCC_ENDOPEPTIDASE_COMPLEX	0.121827	0.396769	0.204295	-0.407012	-1.27653	65	30	Psmc4 Psmc6 Psmd3 Gpaa1 Psmb1 Psmd6 Psma4 Psmd9 Psma1 Psmc2 Psma7 Psmf1 Adrm1 Pigt Psma2 Psmb5 Psmb6 Psma3 Psmd12 Rad23a Psmd5 Usp14 Psmd4 Psmd8 Psmb4 Psmc3 Pigs Psmd7 Psmb10 Psmb3
GOBP_DIGESTION	0.122449	0.398258	0.204295	-0.454878	-1.28796	41	1	Cck
GOBP_RESPONSE_TO_BACTERIUM	0.122699	0.398258	0.224966	-0.313592	-1.16425	216	33	Cx3cl1 Selenos Syt11 Pabpn1 Sirpa Vgf Wasl Baiap2 Penk Prkca Adgrb1 Chga Xbp1 Rps19 Abcc8 Akap8 Jund Rpl39 Grn Rpl30 Lpl Mtdh Chd7 Akap12 B2m Hnrnpa0 Sash1 H2-D1 Sharpin Upf1 Rab14 Plscr3 Prdx2
GOCC_SITE_OF_POLARIZED_GROWTH	0.122699	0.398258	0.155242	0.34851	1.1922	155	49	Unc5c Cdkl5 Abi1 Dscam Zfp804a Snap25 Cpeb4 Fryl Shtn1 Pafah1b1 Exoc4 Tsc1 Elavl4 Cobl Erc2 Map2 Dcc Pcdh9 Fgf13 Myo9a Gap43 Dock7 Snca Exoc6 Usp9x Map1b Cbl Myo5a Ctnnd1 Dpysl3 Ptbp2 Lrig2 Copg2 Neo1 Iqgap1 Cyfip1 Trpc5 Fmr1 Mapt Abl1 Setx Apbb2 Cnr1 Cxadr Tenm2 Crmp1 Shank2 Stx3 Slc2a13
GOCC_DISTAL_AXON	0.122807	0.398258	0.21925	-0.312575	-1.16665	220	48	Prnp Thy1 Olfm1 Syp Hsp90ab1 Hsp90aa1 Actg1 Stmn3 Penk Adgrl1 Slc8a2 Stmn4 Ptprs Hspa8 App Dvl1 Dbn1 Cbarp Calm3 Chrm1 Kcnk2 Flna Lrrtm1 Tubb3 Amfr Calb1 Lamp5 Atp6v0d1 Tor1a Rab3a Nefl Slc4a8 Ntrk2 Slc1a1 Epha4 Unc13a Dctn2 Rasgrf1 Grik5 Eno2 Clcn3 Exoc3 Nin Slc8a3 Atcay Fxr1 Rtn4r Cdk5
GOBP_NEGATIVE_REGULATION_OF_MAPK_CASCADE	0.122857	0.398258	0.216543	-0.360285	-1.20667	100	22	Ppia Hmgcr Sirpa Sorl1 Pebp1 Smpd1 Dnaja1 Ptpn1 Phb Uchl1 Cyld E130311K13Rik Mapk8ip1 Epha4 Spred3 Cdk5rap3 Stk38 Gps2 Errfi1 Abca7 Lemd2 Hdac3
GOBP_GLYCEROPHOSPHOLIPID_BIOSYNTHETIC_PROCESS	0.122939	0.398258	0.153159	0.342767	1.19228	180	58	Efr3a Slc44a5 Ip6k1 Dgkg Efr3b Ttc7b Pip5k1b Fam126a Dgkb Inpp4b Pip5k1a Slc44a1 Pik3r3 Mtmr3 Ocrl Mtmr1 Socs6 Pigk Far1 Synj1 Fam126b Pisd Pitpnm2 Mtm1 Pi4kb Gnpat Pi4ka Pik3ca Pik3c2a Htr2c Inpp4a Capn2 Ptdss1 Dgkd Pik3cb Dgkh Ip6k2 Pik3c3 Pgap1 Htr2b Pik3r1 Smg1 Ipmk Pign Sh3yl1 Socs2 Atm Mtmr4 Pigu Piga Cept1 Pigl Acp6 Lclat1 Mtmr2 Pikfyve Mtmr14 Pik3c2b
GOMF_HISTONE_LYSINE_N_METHYLTRANSFERASE_ACTIVITY	0.122951	0.398258	0.160801	0.459356	1.28664	41	10	Smyd3 Setd5 Setdb1 Nsd2 Nsd1 Kmt2c Ehmt1 Ash1l Nsd3 Setd2
GOBP_POSITIVE_CHEMOTAXIS	0.123077	0.398358	0.204295	-0.489665	-1.31227	30	2	Cx3cl1 Scg2
GOBP_CELLULAR_MODIFIED_AMINO_ACID_BIOSYNTHETIC_PROCESS	0.123426	0.398908	0.202072	-0.478352	-1.31126	32	7	Ckb Ggt7 Hagh Gclc Ptdss2 Slc1a1 Ckmt1
GOMF_OXIDOREDUCTASE_ACTIVITY_ACTING_ON_PAIRED_DONORS_WITH_INCORPORATION_OR_REDUCTION_OF_MOLECULAR_OXYGEN	0.123438	0.398908	0.156312	0.380655	1.23191	95	21	P3h2 Pam Fto Uty Kdm3b Tet3 Cyp7b1 Tmlhe Mical3 Kdm7a Jarid2 Kdm2b Kdm5a Alkbh8 Kdm4c Kdm5b Kdm2a Kdm6a Tet2 Kdm3a Ptgis
GOBP_PURINE_NUCLEOSIDE_MONOPHOSPHATE_METABOLIC_PROCESS	0.123762	0.399174	0.160801	0.475637	1.3012	36	9	Magi3 Dlg1 Cask Nt5c2 Adk Gda Dlg2 Ak3 Ak4
GOBP_POSITIVE_REGULATION_OF_NEURON_DIFFERENTIATION	0.123953	0.399174	0.161979	0.447038	1.30284	53	18	Brinp3 Tcf12 Zeb1 Nrcam Map1b Foxg1 Spag9 Trpc5 Sox11 Bcl6 Bend6 Mef2c Socs2 Cpne1 Sin3a Brinp1 Dab1 Impact
GOBP_ALCOHOL_BIOSYNTHETIC_PROCESS	0.123967	0.399174	0.2114	-0.36801	-1.21802	94	29	Hmgcr Dkk3 Por Got1 Abca2 Plpp6 Ebp Cacna1h Ippk Fdps Isyna1 Msmo1 Insig2 Scap Asah1 Qdpr Cyp51 Hsd17b7 Itpka Sptlc1 Sc5d Nsdhl Lpcat3 Itpkb Nfkb1 Wnt4 Mbtps1 Dhcr24 Tm7sf2
GOBP_NEURON_PROJECTION_EXTENSION	0.124043	0.399174	0.154191	0.349128	1.18722	144	36	Syt17 Cdkl5 Rims2 Slit2 Rims1 Dscam Shtn1 Pafah1b1 Prkcz Wasf1 Sh3gl2 Cacng7 Alcam Nedd4l Map2 Raph1 Dclk1 Gsk3b Nrcam Bmpr2 Usp9x Map1b Ppp3cb Nrp1 Slit1 Bcl11a Iqgap1 Cyfip1 Spag9 Trpc5 Vcl Rnf157 Mapt Abl1 Prkn Spag6l
GOBP_POSITIVE_REGULATION_OF_GLUCOSE_TRANSMEMBRANE_TRANSPORT	0.124172	0.399174	0.160801	0.50406	1.31394	27	11	Osbpl8 Sorbs1 Slc1a2 Braf Mapk14 Nr4a3 Appl1 Pik3r1 Irs2 Insr Crebl2
GOMF_CALMODULIN_BINDING	0.124233	0.399174	0.154191	0.349578	1.18661	143	45	Cacna1c Kcnn2 Rit2 Add3 Kcnh1 Cask Adcy8 Camk4 Snta1 Phkb Plcb1 Map2 Sptan1 Atpif1 Strn3 Camk2g Camkv Gap43 Sptbn1 Ppp3cb Myh10 Myo5a Tjp1 Camsap1 Ewsr1 Sntb2 Arpp21 Iqcb1 Iqgap1 Myo1d Unc13b Ryr2 Eef2k Add1 Slc8a1 Invs Camsap2 Eea1 Usp32 Pde1a Phka2 Slc9a1 Map6 Trpm4 Myo6
GOBP_INORGANIC_ANION_TRANSPORT	0.124309	0.399174	0.2114	-0.367574	-1.21966	95	18	Prnp Slc12a5 Slc17a7 Gabra1 Ttyh1 Clcn4 Car2 Pcyox1 Ttyh3 Ano8 Slc25a14 Vdac3 Slc4a8 Vdac1 Gpr89 Slc1a1 Gabrd Clcn3
GOBP_MEMORY	0.124309	0.399174	0.2114	-0.366944	-1.21757	95	18	Prnp Pgrmc1 Syt4 Syt11 Plk2 Shisa7 Camk2n1 Slc8a2 Klk8 Lgmn Abcc8 Kcnk2 Pak6 Ptn Calb1 Ntan1 Slc1a1 Rasgrf1
GOBP_MICROTUBULE_ORGANIZING_CENTER_LOCALIZATION	0.124378	0.399174	0.160801	0.513921	1.31431	25	7	Dlg1 Plxna2 Pafah1b1 Ints13 Cep83 Ranbp2 Pard3b
GOBP_POSITIVE_REGULATION_OF_RESPONSE_TO_EXTERNAL_STIMULUS	0.124611	0.399251	0.224966	-0.318518	-1.17283	198	17	Calr Cx3cl1 Scg2 Tmsb4x Cd81 Hsp90aa1 Setd4 Lamp1 Prkca Cd47 Camk2n1 App Rps19 Lgmn Pde2a Flna Ptn
GOMF_OXIDOREDUCTASE_ACTIVITY_ACTING_ON_CH_OH_GROUP_OF_DONORS	0.124661	0.399251	0.208955	-0.376079	-1.23205	85	18	Hmgcr Rdh14 Mdh1 Dhrs7 Kcnab2 Kcnab1 Ldha Idh3g Ldhb Hsd17b12 Dhrs7b Ctbp1 Vkorc1 Dhrs1 H2-Ke6 Hsd17b7 Mdh2 Gpd1l
GOBP_HUMORAL_IMMUNE_RESPONSE	0.124688	0.399251	0.199915	-0.433366	-1.27561	47	11	Cd81 Clu Rps19 Phb Rpl39 Rpl30 Gapdh Gpi1 Tnfrsf21 Romo1 Bcl2
GOBP_SECOND_MESSENGER_MEDIATED_SIGNALING	0.125356	0.400974	0.213928	-0.330741	-1.19154	160	22	Prnp Atp1b1 Selenok Calm1 Adgrb2 Atp2a2 Adgrl1 Hpca Slc8a2 Rundc3a Tmbim4 Calm3 Camkk2 Tmem38a Bcap31 Pde2a Cap1 Grin2b Itpr1 Ppp3r1 Mgrn1 Epha5
GOBP_GLAND_MORPHOGENESIS	0.125418	0.400974	0.160801	0.43012	1.27355	58	21	Polb Cyp7b1 Btrc Nfib Pgr Ar Csmd1 Nrg3 Nrp1 Fgf10 Eda Fgfr2 Kdm5b Fgf1 Med1 Cul3 Btbd7 Tgfb2 Cdc42 Trp63 Fem1b
GOMF_CARGO_RECEPTOR_ACTIVITY	0.125641	0.40138	0.202072	-0.489153	-1.3109	30	9	Sorl1 Enpp2 Mia3 Lrp1 Surf4 Vldlr Tex261 Abca7 Cd320
GOBP_IRON_SULFUR_CLUSTER_ASSEMBLY	0.126214	0.402645	0.195789	-0.511351	-1.33198	22	10	Glrx3 Isca2 Hspa9 Iscu Ciao3 Isca1 Ciao2b Ciapin1 Ndor1 Ciao2a
GOBP_NEGATIVE_REGULATION_OF_AUTOPHAGY	0.12623	0.402645	0.158514	0.411016	1.24365	66	24	Eif4g3 Tlk2 Tsc1 Herc1 Snca Tab2 Mtm1 Adra1a Pik3ca Klhl22 Lzts1 Foxk2 Tbc1d14 Rubcn Htr2b Smg1 Fez2 Rnf41 Tab3 Eif4e Lrrk2 Mtor Atg7 Chmp4b
GOBP_PROTEIN_MONOUBIQUITINATION	0.126645	0.403662	0.158514	0.413804	1.24768	65	23	Ube2r2 Huwe1 Rybp Wac Ddb2 Cbl Kdm2b Ube2d3 Cdc73 Neurl1a Klhl22 Prkn Fancl Cul3 Trim37 Trim41 Pcgf5 Rad18 Klhl12 Fancc Ring1 Cul4b Tsg101
GOMF_PENTOSYLTRANSFERASE_ACTIVITY	0.126853	0.404019	0.158514	0.472034	1.29662	37	10	Xylt1 Upp2 Tnks Parp8 Large1 Tnks2 Sirt6 Poglut1 Parp12 Lacc1
GOBP_REGULATION_OF_PROTON_TRANSPORT	0.127182	0.404485	0.197822	-0.57024	-1.36105	16	5	Tmsb4x Ndufa4 Tesc Dnajc30 Taco1
GOBP_REGULATION_OF_WNT_SIGNALING_PATHWAY	0.127193	0.404485	0.148262	0.330097	1.1705	207	56	Gpc5 Hecw1 Wwox Rspo2 Cdk14 Tiam1 Csnk1g1 Stk3 Tbl1xr1 Grb10 Rnf146 Znrf3 Gsk3b Btrc Usp47 Rspo3 Apc Cdh2 Tnks Gnaq Ctnnd1 Chd8 Mapk14 Lgr4 Tbl1x Fgf10 Eda Wnk1 Tle1 Mllt3 Cdc73 Ankrd6 Ppm1b Wls Ccny Fgfr2 Ubr5 Hdac1 Tnks2 Abl1 Ctnnd2 Prkn Caprin2 Smurf2 Bicc1 Spin1 Ddx3x Rbms3 Invs Zeb2 Ttc21b Zranb1 Rbpj Ift80 Nlk Cxxc4
GOBP_REGULATION_OF_CELL_SHAPE	0.127329	0.404611	0.153159	0.378281	1.23139	99	28	Rasa1 Dlg1 Plxna2 Mark2 Fmnl2 Pakap Arhgap35 Prpf40a Fgd4 Plxnc1 Myh10 Arhgap15 Phip Dlc1 Mkln1 Cyfip1 Palmd Wdpcp Crk Brwd3 Rhou Gas2 Kit Palm Gna13 Prag1 Diaph1 Fgd1
GOBP_RESPONSE_TO_PLATELET_DERIVED_GROWTH_FACTOR	0.127695	0.405158	0.158514	0.583987	1.33883	15	7	Fer Cbl Iqgap1 Yes1 Hdac1 Syap1 Fyn
GOMF_PROTEIN_SERINE_THREONINE_KINASE_INHIBITOR_ACTIVITY	0.127695	0.405158	0.158514	0.512852	1.30338	24	10	Pkia Spred2 Inka2 Spred1 Pkig Rptor Kat2b Prkar2a Prkar1b Inca1
GOMF_TRANSLATION_ELONGATION_FACTOR_ACTIVITY	0.12782	0.405246	0.197822	-0.545771	-1.33537	18	6	Eef1b2 Eef2 Eefsec Gtpbp2 Eef1a1 Eef1g
GOBP_GLOMERULUS_DEVELOPMENT	0.128289	0.406428	0.157403	0.494083	1.30775	29	9	Kirrel3 Lgr4 Iqgap1 Ext1 Mef2c Angpt2 Magi2 Mpv17 Mtss1
GOBP_EXOCYTOSIS	0.128399	0.406467	0.15017	0.323865	1.16628	248	57	Lin7a Syt17 Rims2 Rims1 Gab2 Vsnl1 Cadps2 Grin3a Snap25 Pclo Stxbp5 Cask Syn1 Arhgap44 Exoc4 Rab10 Rab27b Stxbp5l Fbxl20 Syn2 Erc2 Cadps Fer Clasp2 Itsn1 Rapgef4 Clasp1 Gsk3b Sdcbp Napb Snca Exoc6 Mical3 Arfgef1 Scfd2 Nlgn1 Ppp3cb Cbl Ank1 Nsf Synj1 Stxbp3 Cacnb2 Rab27a Tmem167 Nr4a3 Adra1a Fmr1 Cplx1 Pik3c2a Il1rapl1 Rap1a Prkn Unc13b Stx19 Cnr1 Apba1
GOBP_REGULATION_OF_PHOSPHATASE_ACTIVITY	0.128713	0.407153	0.195789	-0.407146	-1.24705	58	11	Hsp90b1 Calm1 Hsp90ab1 Slc39a10 Calm3 Bod1l Ppp6r1 Nuak1 Tiprl Cdk5rap3 Calm2
GOBP_REGULATION_OF_DNA_REPAIR	0.128834	0.407229	0.151149	0.352115	1.1856	130	33	Npas2 Babam2 Rnf169 Slf1 Slf2 Fmn2 Parg Trp53bp1 Nsd2 Fgf10 Uimc1 Eya3 Prkdc Cul4a Ubr5 Klhl15 Setd2 Trip12 Sirt6 Mbtd1 Spire1 Fam168a Ppp4r3b Brcc3 Cebpg Ppp4r2 Arid2 Ube2n Spidr Shld1 Mrnip Epc1 Epc2
GOBP_CARDIAC_MUSCLE_CONTRACTION	0.129032	0.407547	0.204295	-0.377172	-1.22353	78	12	Atp1b1 Atp1a1 Scn1b Calm1 Gaa Atp2a2 Scn2b Chga Scn3b Calm3 Tmem38a Flna
GOCC_CHLORIDE_CHANNEL_COMPLEX	0.129353	0.40813	0.157403	0.511031	1.30692	25	10	Gabrb1 Gabra2 Gabra4 Gabra3 Gabrg3 Gabrb2 Ano6 Clcn2 Gabra5 Gabrb3
GOBP_REGULATION_OF_DENDRITIC_SPINE_DEVELOPMENT	0.129412	0.40813	0.158514	0.452188	1.29298	49	21	Sdk1 Grin3a Ppfia2 Pak3 Dnm3 Pafah1b1 Cpeb3 Caprin1 Srgap2 Nlgn1 Tanc2 Neurl1a Shank3 Fmr1 Caprin2 Mef2c Eef2k Bhlhb9 Ube3a Ephb2 D16Ertd472e
GOBP_REGULATION_OF_ENDOTHELIAL_CELL_MIGRATION	0.129944	0.409498	0.208955	-0.352907	-1.1938	106	17	Calr Emc10 Tmsb4x Plk2 Prkca Adgrb1 Atp5a1 Lgmn Ptn Atp5b Grn Gpi1 Krit1 Sash1 Hdac5 Sh3bp1 Plpp3
GOMF_DNA_POLYMERASE_BINDING	0.130326	0.41028	0.195789	-0.541993	-1.32613	18	2	Hsp90ab1 Hsp90aa1
GOBP_DIGESTIVE_SYSTEM_DEVELOPMENT	0.130435	0.41028	0.157403	0.42638	1.26095	59	18	Pdgfc Cobl Chd8 Lgr4 Fgf10 Wls Nipbl Fgfr2 Ext1 Wdpcp Sox11 Cbfa2t2 Pkd1 Tgfb2 Kit Crkl Ccdc39 Trp63
GOMF_CATION_CHANNEL_ACTIVITY	0.130564	0.41028	0.147331	0.333102	1.17079	193	51	Grik4 Grik2 Nalcn Kcnj3 Cacna1c Chrna7 Kcnd3 Kcnn2 Kcnt2 Gria4 Kcnh1 Grin3a Cacnb4 Snap25 Cacna2d1 Trpm7 Cacng7 Hcn1 Kcnc2 Mcu Scn3a Kcnk10 Cacna1d Gria3 Kcnk9 Unc80 Scn1a Asic2 Trpc4 Ano6 Atp5l Cacng3 Pex5l Gria2 Cacnb2 Itgav Kcnd2 Trpc5 Cacna1b Cul5 Kcna4 Kcnk12 Kcns3 Ryr2 Cnr1 Kcnmb4 Kcnb2 Kcnj13 Pkd1 Pkd2 P2rx4
GOCC_NEUROTRANSMITTER_RECEPTOR_COMPLEX	0.130653	0.41028	0.157403	0.483015	1.30444	33	11	Grik4 Grik2 Cnih3 Gria4 Shisa9 Grid2 Grin3a Cacng7 Gria3 Cacng3 Gria2
GOBP_POSITIVE_REGULATION_OF_I_KAPPAB_KINASE_NF_KAPPAB_SIGNALING	0.130682	0.41028	0.208955	-0.348402	-1.19226	114	33	Cx3cl1 Ndfip1 Plk2 Dhx36 Tmed4 Ndfip2 Atp2c1 Flna Ddx1 Tmem9b BC031181 Gpr89 Gapdh Mtdh Shisa5 Tnfrsf19 Tmem101 Cant1 Sharpin Zdhhc13 Mul1 Tspan6 Birc2 Ppp5c Rnf31 Fkbp1a Bst2 Slc35b2 Alpk1 Traf6 Zdhhc17 Irf3 Map3k14
GOBP_NEGATIVE_REGULATION_OF_PROTEIN_LOCALIZATION	0.130814	0.410387	0.2114	-0.341673	-1.1935	133	29	Ndfip1 Erp29 Syt4 Hmgcr Maged1 Tmem59 Chga Erlec1 Dnaja1 Gdi1 Ndfip2 Abcc8 Os9 Astn2 Pfkl Jagn1 Btf3 Lztfl1 Psmd9 Lats2 Ube2j1 Lypd1 Cdk5 Ccn3 Terf1 Cyp51 Pid1 Ap2m1 Sergef
GOBP_HISTONE_METHYLATION	0.131783	0.413117	0.15017	0.353925	1.18614	127	26	Smyd3 Mtf2 Tet3 Setd5 Ogt Setdb1 Crebbp Phf20 Nsd2 Nsd1 Kmt2c Ehmt1 Jarid2 Ash1l Mecp2 Brd4 Nsd3 Suz12 Kansl1 Kdm4c Prmt8 Setd2 Arid4b Kdm6a Tet2 Kdm3a
GOCC_EXTRINSIC_COMPONENT_OF_MEMBRANE	0.131934	0.413281	0.147331	0.327272	1.1641	219	73	Cdh18 Snap91 Snap25 Tiam1 Stxbp5 Cdh10 Syn1 Cyth3 Cdh12 Farp1 Cdh11 Cnksr2 Fer Cdh8 Esyt2 Trio Pik3r3 Gng12 Mtmr3 Apc Cdh2 Gnal Gnaq Ctnnd1 Socs6 Stac Ctnna2 Shank3 Sec23a Iqgap1 Yes1 Stk39 Cdh7 Pik3ca Fmr1 Rgs6 Gba2 Pik3c2a Snx10 Vps13d Pik3cb Wdr45b Gnb1 Pik3c3 Aak1 Pik3r1 Sytl2 Gna13 Coq5 Usp50 Socs2 Eea1 Picalm Rgs8 Gnai3 Zfyve1 Kalrn Gramd2 Coq8b Crkl Snx18 Syap1 Mcf2l Cyth1 Scube1 Wdfy3 Tnk…
GOBP_REGULATION_OF_REGULATED_SECRETORY_PATHWAY	0.132432	0.414234	0.202072	-0.369033	-1.21966	89	19	Syp Syt4 Syt11 Atp2a2 Lamp1 Syt7 Dvl1 Cbarp Scamp5 Calm3 Cspg5 Syt5 Rab3gap1 Rab3a Slc4a8 Cacna1h Doc2b Pfn2 Bace1
GOCC_FILOPODIUM_TIP	0.13267	0.414234	0.155242	0.580926	1.33181	15	7	Abi1 Abi2 Nlgn1 Myo5a Ube2k Cyfip1 Fmr1
GOMF_ENDOPEPTIDASE_ACTIVITY	0.132716	0.414234	0.216543	-0.316828	-1.16839	200	26	Sec11c Ctsb Pdia3 Ctsl Ctsd Tmem59 Usp46 Klk8 Pcsk7 Lgmn Ctsz Adam11 Sec11a Gpaa1 Uchl1 Usp16 Ctsf Psmb1 Psma4 Clpp Rhbdl1 Bace1 Adamts2 Sppl2b Usp5 Nrd1
GOBP_RESPONSE_TO_NICOTINE	0.132832	0.414234	0.193813	-0.504342	-1.31992	25	7	Gabbr1 Penk Kcnk1 mt-Nd4 Lypd1 Chrna5 B2m
GOCC_MITOCHONDRIAL_SMALL_RIBOSOMAL_SUBUNIT	0.132832	0.414234	0.193813	-0.504387	-1.32004	25	11	Mrps17 Mrps21 Mrps5 Mrps33 Mrps7 Mrps18a Mrps12 Mrps16 Mrps18c Mrps10 Mrps14
GOMF_PHOSPHOLIPID_TRANSFER_ACTIVITY	0.132832	0.414234	0.193813	-0.539199	-1.31929	18	5	Prelid3a Pitpnb C2cd2l Pitpnc1 Prelid1
GOBP_POSITIVE_REGULATION_OF_DEPHOSPHORYLATION	0.133166	0.414562	0.193813	-0.442871	-1.27728	43	6	Ppia Calm1 Hsp90ab1 Slc39a10 Smpd1 Calm3
GOBP_NEGATIVE_REGULATION_OF_MRNA_METABOLIC_PROCESS	0.133333	0.414562	0.153159	0.402291	1.2271	69	27	Celf4 Elavl4 Hnrnpc Rbm10 Tent4b Ybx3 Mapk14 Dyrk1a Hnrnpa2b1 Nbas Fmr1 Srsf4 Mettl16 Tardbp Taf15 Larp4b Srsf12 Paip1 Syncrip Eif4enif1 Tent5d Srsf7 Mapkapk2 Sfswap Elavl1 Ccnt1 Hnrnpu
GOBP_RESPONSE_TO_ARSENIC_CONTAINING_SUBSTANCE	0.133333	0.414562	0.191892	-0.507427	-1.32125	23	6	Dhx36 Srrt Slc38a2 Nefl Gclc Cpox
GOCC_ENDOPLASMIC_RETICULUM_EXIT_SITE	0.133333	0.414562	0.191892	-0.505672	-1.31668	23	5	Sar1b Mia3 Yipf5 Mia2 Preb
GOBP_REGULATION_OF_NIK_NF_KAPPAB_SIGNALING	0.133663	0.415279	0.191892	-0.413183	-1.2465	54	6	Calr C1qtnf4 Tmsb4x App Phb Cyld
GOMF_PHOSPHATIDYLSERINE_BINDING	0.133838	0.415515	0.193813	-0.450468	-1.26671	39	8	Syt4 Syt11 Syt7 Adgrb1 Asap1 Cpne6 Hspa8 Syt5
GOBP_COLUMNAR_CUBOIDAL_EPITHELIAL_CELL_DEVELOPMENT	0.133987	0.415667	0.153159	0.489013	1.30575	30	5	Rfx3 Gsk3b Cdh2 Rheb Pdpk1
GOBP_REGULATION_OF_AUTOPHAGY	0.134146	0.415743	0.213928	-0.302328	-1.14635	274	40	Atp6v0c Psap Atp6v0b Fyco1 Plk2 Slc25a4 Tmem59 Atp6v0e2 Cisd1 Camkk2 Atp6v0a1 Atp13a2 Tecpr1 Ormdl3 Soga3 Uchl1 Rab3gap1 Vps13c Atp6v0d1 Uvrag Itpr1 Ctsa Mtcl1 Vdac1 Srebf2 Atp6v1e1 Eif4g2 Atp6v0a2 Gapdh Snrnp70 Slc25a5 Mt3 Mtdh Atp6v1c1 Atp6v1d Dnm1l Rraga Eef1a1 Cdk5 Larp1
GOBP_CYTOPLASMIC_MICROTUBULE_ORGANIZATION	0.134328	0.415743	0.154191	0.444333	1.28232	50	22	Dlg1 Pafah1b1 Ccdc88a Clasp1 Hook1 Hook2 Camsap1 Slain1 Clip2 Cep120 Tubgcp5 Wdr73 Chp1 Mapt Clip4 Clip1 Tubgcp4 Camsap2 Slain2 Axin1 Dctn1 Rab11a
GOBP_ESTABLISHMENT_OF_EPITHELIAL_CELL_POLARITY	0.134328	0.415743	0.154191	0.511684	1.30041	24	9	Frmd4a Frmd4b Cyth3 Clasp1 Myo9a Ttc8 Ophn1 Cdc42 Cyth1
GOBP_POSITIVE_REGULATION_OF_CELL_SUBSTRATE_ADHESION	0.134409	0.415743	0.199915	-0.37565	-1.21671	77	10	Calr Thy1 Cx3cl1 Egfl6 Cspg5 Flna Hsd17b12 Spock2 Fermt2 P4hb
GOMF_VOLTAGE_GATED_CHANNEL_ACTIVITY	0.134796	0.416242	0.149208	0.352218	1.17736	126	34	Nalcn Kcnj3 Cacna1c Kcnd3 Kcnn2 Kcnt2 Kcnh1 Grin3a Cacnb4 Snap25 Cacna2d1 Cacng7 Hcn1 Kcnc2 Scn3a Kcnk10 Cacna1d Kcnk9 Scn1a Ano6 Clcn2 Cacng3 Cacnb2 Itgav Kcnd2 Cacna1b Kcna4 Kcnk12 Kcns3 Cnr1 Kcnb2 Kcnj13 Pkd2 Scn2a
GOMF_PASSIVE_TRANSMEMBRANE_TRANSPORTER_ACTIVITY	0.134848	0.416242	0.146416	0.321575	1.15989	254	65	Grik4 Grik2 Nalcn Kcnj3 Cacna1c Chrna7 Kcnd3 Kcnn2 Kcnt2 Gabrb1 Gria4 Grid2 Kcnh1 Grin3a Cacnb4 Snap25 Gabra2 Gabra4 Gabra3 Gabrg3 Cacna2d1 Trpm7 Cacng7 Hcn1 Gabrb2 Kcnc2 Mcu Scn3a Kcnk10 Cacna1d Gria3 Kcnk9 Unc80 Scn1a Asic2 Trpc4 Ano6 Atp5l Clcn2 Cacng3 Pex5l Gabra5 Gria2 Cacnb2 Ano3 Grid1 Itgav Kcnd2 Gabrb3 Trpc5 Cacna1b Cul5 Kcna4 Kcnk12 Kcns3 Tmem120b Ryr2 Cnr1 Lrrc8d Kcnmb4 Kcnb2 Kcnj13 Pkd…
GOBP_SYNAPTIC_VESICLE_PRIMING	0.134868	0.416242	0.153159	0.546609	1.30578	19	7	Snap25 Stxbp5 Erc2 Napb Snca Synj1 Unc13b
GOMF_UBIQUITIN_LIKE_PROTEIN_CONJUGATING_ENZYME_ACTIVITY	0.135091	0.416621	0.153159	0.487628	1.31222	31	17	Ube2g1 Ube2d2a Ube2r2 Ube2d3 Ube2k Taf1 Ube2d1 Ube2n Ube2l3 Ube2a Birc6 Aktip Ube2w Ube2h Ube2ql1 Ube2f Ube2e3
GOBP_NEGATIVE_REGULATION_OF_INFLAMMATORY_RESPONSE_TO_ANTIGENIC_STIMULUS	0.135338	0.41677	0.191892	-0.57435	-1.34627	15	3	Selenos Plk2 Psma1
GOBP_POSITIVE_REGULATION_OF_SMOOTHENED_SIGNALING_PATHWAY	0.135338	0.41677	0.191892	-0.502587	-1.31533	25	6	Txndc15 Por Rab34 Ift172 Ndst1 Gorab
GOBP_FOREBRAIN_GENERATION_OF_NEURONS	0.135621	0.417333	0.152145	0.485221	1.29562	30	12	Slc4a10 Satb2 Rapgef2 Nrp1 Zswim6 Foxg1 Fgfr2 Shank3 Zmiz1 Inhba Nrp2 Ogdh
GOCC_RIBONUCLEOPROTEIN_GRANULE	0.135894	0.417538	0.143759	0.327314	1.1582	205	53	Dync1i1 Celf1 Dis3l2 Rc3h1 Zc3h12b Pum2 Caprin1 Ythdf3 Ghr Atxn2 Rc3h2 Gigyf2 Rock2 Nufip2 Ago1 Dcp1b Hnrnpa3 Ubap2l Ubap2 Gabpb1 Edc3 Cnot1 Cpeb1 Xrn1 Ago3 Iqgap1 Stau1 Fmr1 Mapt Ythdf2 Lsm14a Pan3 Ddx6 Usp3 Snrpg Tardbp Shb Ogfod1 Cnot2 Larp4b Ddx3x Helz Rptor Tnrc6c Casc3 G3bp2 Nfkbiz Cdc42 Cnot9 Fxr2 Eif4e Eif4enif1 Tnrc6b
GOBP_CARDIAC_MUSCLE_CELL_MEMBRANE_REPOLARIZATION	0.135922	0.417538	0.188204	-0.503272	-1.31093	22	5	Atp1b1 Atp1a1 Scn1b Flna Kcnip2
GOBP_DNA_DEALKYLATION	0.135987	0.417538	0.153159	0.552945	1.31264	18	7	Tox Fto Tet3 Usp9x Tet2 Usp7 Ascc3
GOBP_GLAND_DEVELOPMENT	0.136095	0.417563	0.143759	0.325468	1.15928	216	60	Cadm1 Nrg1 Pam Cobl Polb Lmo4 Arhgap35 Robo1 Mapk1 Arid5b Nf1 Cyp7b1 Btrc Nfib Pgr Ar Jarid2 Ash1l Clcn2 Csmd1 Nrg3 Nrp1 Fgf10 Eda Wls Atf2 Neurl1a Fgfr2 Pbx1 Kdm5b Ext1 Rpgrip1l Pik3ca Rreb1 Abl1 Deaf1 Fgf1 Med1 Creb1 Cul3 Btbd7 Cebpg Prlr Pkd1 Pkd2 Tgfb2 Sp3 Ube3a Rbpj Jak2 Socs2 Cdc42 Atm Crkl Irs2 Ccdc39 Tgfbr1 Trp63 Fem1b Sod1
GOMF_METALLOEXOPEPTIDASE_ACTIVITY	0.136289	0.417776	0.152145	0.456012	1.26827	40	17	Mmp16 Naaladl2 Trhde Agbl4 Npepps Cpd Tfrc Lnpep Xpnpep3 Metap1d Pepd Rnpep Lta4h Agtpbp1 Tfr2 Folh1 Metap1
GOMF_CHOLESTEROL_BINDING	0.136364	0.417776	0.191892	-0.458614	-1.28487	36	6	Syp Cd81 Osbpl6 Gramd1a Vdac1 Stard3
GOBP_POSITIVE_REGULATION_OF_SODIUM_ION_TRANSMEMBRANE_TRANSPORT	0.137157	0.419899	0.190023	-0.55769	-1.33109	16	3	Atp1b1 Atp1b2 Tesc
GOBP_TEMPERATURE_HOMEOSTASIS	0.137285	0.419985	0.147331	0.369837	1.20613	105	24	Plcl2 Pdgfc Ip6k1 Fto Grb10 Esrrg Ogt Dock7 Apc Ehmt1 Lgr4 Rheb Zfp423 Sirt6 Nova1 Kdm3a Cnr1 Lnpep Prlr Alms1 Rbpj Jak2 Ppargc1a Nova2
GOBP_CELLULAR_RESPONSE_TO_OSMOTIC_STRESS	0.137417	0.420081	0.152145	0.493807	1.29839	28	10	Slc12a6 Ybx3 Serpinb6a Stk39 Slc25a23 Xrcc5 Lrrc8d Ddx3x Pkd2 Scn2a
GOBP_FATTY_ACID_DERIVATIVE_METABOLIC_PROCESS	0.137755	0.42073	0.191892	-0.444669	-1.25906	41	10	Tecr Acsl3 Ggt7 Abhd16a Hsd17b12 Ppt1 Dgat2 Hmgcl Acsl5 Acsl4
GOBP_NEGATIVE_REGULATION_OF_MRNA_CATABOLIC_PROCESS	0.137931	0.42073	0.151149	0.449226	1.25815	42	16	Elavl4 Hnrnpc Rbm10 Tent4b Ybx3 Mapk14 Nbas Fmr1 Mettl16 Tardbp Taf15 Larp4b Paip1 Syncrip Eif4enif1 Tent5d
GOBP_REGULATION_OF_PROTEIN_CATABOLIC_PROCESS	0.137931	0.42073	0.213928	-0.297522	-1.13784	309	51	Ndfip1 Cd81 Hmgcr Hsp90ab1 Plk2 Sorl1 Cst3 Hsp90aa1 Clu Usp19 Adgrb1 Csnk2a1 Ddrgk1 Psmc4 Glmn Ubb Dvl1 Atraid Psmc6 Rab26 Csnk1a1 Bcap31 Atp13a2 Psmd3 Phb Sf3b3 Flna Rps7 Lrp1 Tmem259 Abca2 Gabarapl2 Prickle1 Stub1 Herpud1 Ndufa13 Rpl23 Chfr Ctsa Gclc Timp2 Bag6 Snrnp70 Epha4 Ptpn3 Sgta Usp5 Psmc2 Nrd1 Fbxl5 Psmf1
GOMF_PHOSPHATIDYLINOSITOL_4_PHOSPHATE_BINDING	0.138564	0.422197	0.152145	0.535957	1.28939	20	8	Osbpl8 Snx24 Sestd1 Sh3pxd2a Plekha5 Osbp Plekha3 Golph3l
GOBP_RESPONSE_TO_AXON_INJURY	0.138614	0.422197	0.188204	-0.405643	-1.24245	58	15	Ptprs Klk8 Cspg5 Kcnk2 Flna Ptn Bax Nefl Grn Slc1a1 Epha4 Cers2 Rtn4r Mapk8ip3 Bcl2
GOMF_PROTEIN_PHOSPHATASE_REGULATOR_ACTIVITY	0.138817	0.42251	0.191892	-0.38935	-1.23399	70	22	Calm1 Calm3 Ppp1r1a Arpp19 Ppp1r14b Bod1l Ppp1r37 Ptn Cabin1 B3gat3 Ppp3r1 Elfn2 Ppp6r1 Ppp1r10 Ppp1r7 Calm2 Set Ppp2r3d Bod1 Ppp1r15b Shoc2 Ppp1r11
GOBP_HEART_TRABECULA_MORPHOGENESIS	0.139303	0.423373	0.151149	0.556073	1.30956	17	6	Nrg1 Fhl2 Med1 Tgfb2 Rbpj Tgfbr1
GOMF_STRUCTURAL_CONSTITUENT_OF_MUSCLE	0.139303	0.423373	0.151149	0.555514	1.30824	17	6	Sorbs2 Jph1 Dmd Nebl Actn2 Plec
GOMF_MOLECULAR_TRANSDUCER_ACTIVITY	0.13947	0.423572	0.137251	0.298339	1.12614	426	75	Sorcs1 Grik4 Unc5c Ptprk Grik2 Grm3 Chrna7 Gabrb1 Il1rap Htr4 Gpc4 Ptprg Gria4 Gpc6 Grid2 Nr6a1 Grin3a Gpr158 Grm7 Ptprt Gabra2 Gpr45 Robo2 Grm1 Gabra4 Gabra3 Gabrg3 Plxna2 Thrb Glp2r Crim1 Il1rapl2 Cd46 Gabrb2 Esrrg Grm8 Dcc Robo1 Nr2c2 Ghr Gria3 Nr3c1 Bmpr2 Xpr1 Ptprd Adgrl3 Nlgn1 Epha3 Plxnc1 Pgr Ar Ptpre Nrp1 Lgr4 Rora Cry2 Gabra5 Gria2 Neo1 Sorcs2 Grid1 Fgfr2 Itgav Prtg Grm5 Nr4a3 Acvr2a Gab…
GOBP_FOREBRAIN_NEURON_DIFFERENTIATION	0.139767	0.423967	0.151149	0.505721	1.3013	26	12	Slc4a10 Satb2 Rapgef2 Nrp1 Zswim6 Foxg1 Fgfr2 Shank3 Zmiz1 Inhba Nrp2 Ogdh
GOBP_TOLL_LIKE_RECEPTOR_4_SIGNALING_PATHWAY	0.139803	0.423967	0.15017	0.545986	1.3043	19	6	Peli1 Mfhas1 Appl1 Wdfy1 Prkce Ly96
GOCC_CHROMOSOME_CENTROMERIC_REGION	0.14	0.42412	0.144631	0.342886	1.16754	152	33	Dync1i1 Stag1 Pafah1b1 Ckap5 Stag2 Ppp1r12a Cenpc1 Clasp2 Clasp1 Wapl Trp53bp1 Apc Zwint Dync1li1 Kansl1 Dynll1 Kdm4c Fmr1 Zfp207 Nup160 Clip1 Pds5a Xpo1 Itgb3bp Ctcf Ppp2cb Ppp2ca Trappc12 Sin3a Nup107 Kat2b Dctn1 Nup98
GOBP_POSITIVE_REGULATION_OF_CELLULAR_PROTEIN_CATABOLIC_PROCESS	0.140056	0.42412	0.199915	-0.338799	-1.18283	127	27	Cd81 Hsp90aa1 Clu Ddrgk1 Psmc4 Dvl1 Psmc6 Csnk1a1 Bcap31 Lrp1 Tmem259 Abca2 Prickle1 Stub1 Herpud1 Chfr Gclc Bag6 Sgta Usp5 Psmc2 Fbxl5 Cdk5rap3 Rnft1 Rad23a Fbxw7 Rchy1
GOMF_GROWTH_FACTOR_RECEPTOR_BINDING	0.140294	0.424169	0.149208	0.397315	1.21537	71	19	Il1rap Pdgfc Vav3 Flrt2 Ccdc88a Fer Ptprj Sdcbp Atxn2 Cd2ap Fgf10 Fgf1 Arf4 Pibf1 Snx4 Jak2 Cnot9 Rnf41 Pycard
GOBP_REGULATION_OF_NMDA_RECEPTOR_ACTIVITY	0.140351	0.424169	0.188204	-0.566928	-1.32887	15	6	Cnih2 App Rasgrf1 Dlg4 Mapk8ip2 Ifngr2
GOBP_HEART_DEVELOPMENT	0.140376	0.424169	0.1396	0.305296	1.13099	331	98	Nrg1 Cacna1c Sgcd Slit2 Sorbs2 Tenm4 Fgf12 Robo2 Pam Stk3 Tsc1 Greb1l Mib1 Map2k5 Flrt2 Fbn1 Uty Lmo4 Fhl2 Robo1 Mapk1 Nf1 Bmpr2 Nsd2 Ppp3cb Jarid2 Rock2 Nrp1 Nebl Mapk14 Ift74 Tab2 Sgcz Ank2 Atf2 Akap6 Cc2d2a Nipbl Prkdc Fgfr2 Dlc1 Ncoa6 Actn2 Adra1a Ext1 Setd2 Rpgrip1l Ccm2 Zmiz1 Sox11 Kdm6a Spred1 Acvr1 Ep300 Med1 Trip11 Ryr2 Creb1 Bicc1 Mef2c Cxadr Slc8a1 Pkd1 Sec24b Pkd2 Tgfb2 Pou6f1 Htr2b N…
GOBP_POSITIVE_REGULATION_OF_NEUROGENESIS	0.141538	0.426268	0.143759	0.341788	1.1638	152	37	Cdkl5 Slit2 Tenm4 Dscam Tiam1 Robo2 Pak3 Plxna2 Shtn1 Pafah1b1 Caprin1 Robo1 Bmpr2 Ptprd Map1b Plxnc1 Nrp1 Rheb Synj1 Fbxw8 Foxg1 Neurl1a Shank3 Grm5 Cyfip1 Trpc5 Hdac1 Sox11 Mapt Il1rapl1 Caprin2 Dicer1 Xrcc5 Eef2k Adnp Bhlhb9 Kit
GOBP_CELL_CELL_SIGNALING_BY_WNT	0.141606	0.426268	0.1396	0.313239	1.14681	287	81	Gpc5 Hecw1 Wwox Rspo2 Gpc4 Gpc6 Cdk14 Tiam1 Csnk1g1 Stk3 Mark2 Tbl1xr1 Grb10 Rnf146 Znrf3 Mitf Gsk3b Btrc Usp47 Rspo3 Apc Cdh2 Tnik Tnks Gnaq Ctnnd1 Chd8 Mapk14 Lgr4 Tbl1x Fgf10 Eda Wnk1 Tle1 Mllt3 Cdc73 Ankrd6 Ppm1b Wls Ccny Fgfr2 Ubr5 Ext1 Hdac1 Tnks2 Ror1 Lrp6 Abl1 Prickle2 Ctnnd2 Prkn Caprin2 Smurf2 Cul3 Bicc1 Daam1 Spin1 Ddx3x Pkd1 Pkd2 Rbms3 Invs Zeb2 Magi2 Ttc21b Zranb1 Rbpj Arl6 Ift80 Nlk…
GOBP_NEGATIVE_REGULATION_OF_CELL_PROJECTION_ORGANIZATION	0.141643	0.426268	0.199915	-0.338878	-1.20123	141	26	Itm2c Prnp Thy1 Rtn4 Ptprs Klk8 Gdi1 Dguok Flna Sema6c Grin2b Cdk10 Epha7 Sema6b Trim46 Pfn2 Epha4 Mt3 Hes1 Rap1gap Capzb B2m Cers2 Rtn4r Cdk5 Cd38
GOCC_PCG_PROTEIN_COMPLEX	0.14168	0.426268	0.149208	0.480407	1.29279	31	11	Asxl2 Jarid2 Ubap2l Rbbp4 Suz12 Phc3 Asxl3 Aebp2 Pcgf5 Yy1 Ring1
GOBP_NEGATIVE_REGULATION_OF_PROTEIN_SECRETION	0.141772	0.426268	0.188204	-0.454563	-1.27795	37	11	Erp29 Syt4 Hmgcr Chga Abcc8 Pfkl Jagn1 Psmd9 Ccn3 Cyp51 Sergef
GOBP_REGULATION_OF_INTRINSIC_APOPTOTIC_SIGNALING_PATHWAY_BY_P53_CLASS_MEDIATOR	0.142132	0.426268	0.188204	-0.531524	-1.31182	19	9	Ubb Hnrnpk Rps7 Kdm1a Rpl26 Bcl2 Rrn3 Taf9b Ing2
GOMF_S_ACYLTRANSFERASE_ACTIVITY	0.142145	0.426268	0.186433	-0.495671	-1.31737	26	12	Zdhhc23 Dlst Zdhhc6 Zdhhc13 Zdhhc12 Zdhhc14 Zdhhc5 Zdhhc17 Zdhhc8 Zdhhc16 Zdhhc4 Glul
GOBP_POSITIVE_REGULATION_OF_ACTIN_FILAMENT_POLYMERIZATION	0.142149	0.426268	0.149208	0.481328	1.29827	32	12	Tenm1 Fmn1 Dlg1 Nck2 Fer Fchsd2 Rictor Carmil1 Nckap1 Prkce Pycard Mtor
GOBP_COLUMNAR_CUBOIDAL_EPITHELIAL_CELL_DIFFERENTIATION	0.142379	0.426268	0.15017	0.437497	1.27503	53	12	Rfx3 Gsk3b Map1b Cdh2 Rheb Fgfr2 Ext1 Sox11 Abl1 Cbfa2t2 Pdpk1 Trp63
GOBP_MESODERM_MORPHOGENESIS	0.142379	0.426268	0.15017	0.475028	1.28287	33	10	Itga8 Exoc4 Bmpr2 Wls Fgfr2 Setd2 Acvr1 Inhba Nf2 Axin1
GOBP_MAMMARY_GLAND_EPITHELIUM_DEVELOPMENT	0.142384	0.426268	0.149208	0.445777	1.25391	43	14	Robo1 Mapk1 Btrc Pgr Ar Csmd1 Fgf10 Fgfr2 Kdm5b Rreb1 Deaf1 Med1 Prlr Jak2
GOBP_NUCLEAR_TRANSCRIBED_MRNA_POLY_A_TAIL_SHORTENING	0.142384	0.426268	0.149208	0.491623	1.28152	27	13	Cpeb3 Tent4b Cnot1 Pan3 Cnot2 Tnrc6c Cnot6l Eif4enif1 Tnrc6b Cnot7 Pan2 Tnrc6a Cnot6
GOBP_NEGATIVE_REGULATION_OF_PROTEIN_MODIFICATION_PROCESS	0.142395	0.426268	0.213928	-0.287331	-1.11443	362	52	Prnp Thy1 Ppia Calm1 Tmed2 Hmgcr Sirpa Sorl1 Prr7 Dnajc3 Tmem59 Camk2n1 Adgrb1 Phf1 Glmn Dvl1 Sirt7 Smpd1 Sh3bp5 Dnaja1 Ptpn1 Calm3 Rb1 Arpp19 Bod1l Rps7 Lrp1 Uchl1 Bax Mllt6 Rpl23 Gclc Mapk8ip1 Lats2 Pnkp Gnl3l Rpl37 Ncoa7 Npm1 Ctbp1 Otub2 Kdm1a Tiprl Ube2b Cdk5rap3 Slc8a3 Stk38 Bub3 Gps2 Cdk5 Plpp3 Calm2
GOBP_CARDIAC_ATRIUM_DEVELOPMENT	0.14262	0.426637	0.149208	0.550371	1.30653	18	8	Bmpr2 Nsd2 Ank2 Acvr1 Tgfb2 Mdm2 Dand5 Sos1
GOBP_CELL_MORPHOGENESIS_INVOLVED_IN_NEURON_DIFFERENTIATION	0.143056	0.426837	0.135002	0.296099	1.11536	417	97	Lrtm1 Ntng1 Unc5c Hecw2 Hecw1 Cdkl5 Chrna7 Slit2 Abi1 Lgi1 Dscam Cntn5 Tiam1 Ppfia2 Lrrc4c Robo2 Pak3 Chl1 Cntn1 Plxna2 Dnm3 Shtn1 Arhgap44 Pafah1b1 Mark2 Rab10 Ntng2 Ust Farp1 Cdh11 Abi2 Caprin1 Flrt2 Alcam Elavl4 Cobl Nedd4l Rapgef2 Map2 Raph1 Arhgap35 Dclk1 Dcc Klf7 Gsk3b Robo1 Trio Fgf13 Gap43 Atp8a2 Dock7 Nrcam Bmpr2 Ptprd Nfib Crppa Usp9x Nlgn1 Map1b Epha3 Ppp3cb Plxnc1 Cdh2 Spast Tnik Nrp1…
GOCC_PLASMA_MEMBRANE_RAFT	0.143092	0.426837	0.148262	0.408857	1.23276	65	27	Chrna7 Sorbs1 Adcy8 Mapk1 Bmpr2 Trpc4 Cbl Cdh2 Flot2 Akap6 Dlc1 Kcnd2 Adra1a Lrp6 Ptgis Spred1 Coro1c Jak2 Lrrk2 Insr Bves Prkar2a Skap1 Plpp1 Mal Htr2a Kcnma1
GOBP_FOREBRAIN_CELL_MIGRATION	0.143095	0.426837	0.149208	0.440318	1.25964	48	11	Nrg1 Slit2 Pafah1b1 Robo1 Fgf13 Srgap2 Nrg3 Foxg1 Slit1 Bmerb1 Zmiz1
GOBP_REGULATION_OF_PRESYNAPSE_ORGANIZATION	0.143095	0.426837	0.149208	0.503689	1.29607	26	9	Il1rap Gpc4 Gpc6 Ntng2 Farp1 Il1rapl2 Lrfn5 Snca Ptprd
GOBP_AMINO_ACID_TRANSMEMBRANE_TRANSPORT	0.143564	0.427323	0.184706	-0.403604	-1.2362	58	10	Arl6ip1 Slc17a7 Arl6ip5 Praf2 Slc3a2 Slc38a2 Slc1a1 Slc7a1 Slc7a4 Itgb1
GOBP_HOMOLOGOUS_RECOMBINATION	0.143564	0.427323	0.184706	-0.456523	-1.27954	35	5	Shoc1 4930447C04Rik Ubr2 Mus81 Ube2b
GOBP_REGULATION_OF_HISTONE_DEACETYLATION	0.143564	0.427323	0.148262	0.46297	1.26655	36	12	Prkd1 Mapk8 Tada2a Kdm5a Nipbl Bcl6 Zzz3 Kat14 Ncapg2 Lrrk2 Yeats2 Ski
GOBP_REGULATION_OF_PROTEIN_DEACETYLATION	0.144054	0.428475	0.149208	0.441746	1.27577	51	18	Prkd1 Mapk8 Tada2a Dyrk1a Kdm5a Spred2 Nipbl Mapt Bcl6 Zzz3 Spred1 Ep300 Kat14 Ncapg2 Lrrk2 Yeats2 Prkaa2 Ski
GOBP_POSITIVE_REGULATION_OF_CALCIUM_ION_TRANSMEMBRANE_TRANSPORTER_ACTIVITY	0.144304	0.428914	0.186433	-0.479901	-1.30433	31	9	Atp1b1 Calm1 Vmp1 Calm3 Stim2 Cdk5 Calm2 Cacnb3 Stac2
GOBP_LEUKOCYTE_APOPTOTIC_PROCESS	0.144963	0.430286	0.183024	-0.400649	-1.22327	56	16	Selenos Ctsl Slc39a10 Ormdl3 Bax Kdelr1 Prelid1 Rps6 Tnfrsf21 Gas6 Noc2l Itpkb Akt1 Irf3 Tcp1 Gpam
GOBP_MITOTIC_G2_M_TRANSITION_CHECKPOINT	0.144975	0.430286	0.147331	0.461595	1.26794	37	13	Taok1 Babam2 Brsk1 Uimc1 Foxn3 Nabp1 Ints3 Brcc3 Taok3 Atm Blm Mrnip Rint1
GOBP_NEGATIVE_REGULATION_OF_NEURON_DEATH	0.145299	0.430286	0.197822	-0.334689	-1.186	142	27	Wfs1 Cx3cl1 Faim2 Hsp90ab1 Nenf Sorl1 Tyro3 Chga Atp13a2 Lgmn Hyou1 Tmem259 Bax Hdgf Cd34 Nefl Ppt1 Gclc Vstm2l Grn Ntrk2 Gpi1 Slc1a1 Mt3 Eno2 Ncoa7 Coro1a
GOMF_ASPARTIC_TYPE_PEPTIDASE_ACTIVITY	0.145363	0.430286	0.184706	-0.563887	-1.32174	15	3	Ctsd Bace1 Sppl2b
GOMF_PROTEIN_PHOSPHATASE_ACTIVATOR_ACTIVITY	0.145363	0.430286	0.184706	-0.563401	-1.3206	15	4	Calm1 Calm3 B3gat3 Calm2
GOCC_STEREOCILIUM_BUNDLE	0.145455	0.430286	0.147331	0.477985	1.28926	32	6	Pcdh15 Pafah1b1 Ripor2 Slc4a7 Fchsd2 Dock4
GOMF_BASAL_TRANSCRIPTION_MACHINERY_BINDING	0.145485	0.430286	0.148262	0.420697	1.24565	58	19	Smyd3 Elp4 Wac Rprd1a Ar Ago1 Brd4 Cdc73 Uri1 Taf1 Rprd1b Pcf11 Znhit6 Gtf2a1 Scaf4 Scaf8 Ercc5 Uvssa Edf1
GOCC_PERIKARYON	0.145714	0.430482	0.197822	-0.346135	-1.17802	112	23	Scn1b Slc12a5 Olfm1 Syt11 Penk Dhx36 Hpca Slc8a2 Kcnk1 Cpne6 Ptprs Kcnc3 App Ncdn Flna Ndn Astn2 Rnf112 Brd1 Slc1a1 Epha4 Nsmf Grik5
GOBP_EMBRYONIC_CRANIAL_SKELETON_MORPHOGENESIS	0.145763	0.430482	0.149208	0.526634	1.28945	22	7	Mmp16 Nipbl Fgfr2 Setd2 Tulp3 Rdh10 Tgfbr1
GOCC_MRNA_CLEAVAGE_AND_POLYADENYLATION_SPECIFICITY_FACTOR_COMPLEX	0.145937	0.430482	0.147331	0.57156	1.31034	15	6	Cpsf6 Fip1l1 Wdr33 Cpsf7 Cstf2 Nudt21
GOBP_BLOOD_VESSEL_MORPHOGENESIS	0.145963	0.430482	0.206588	-0.292554	-1.11999	310	36	Bsg Thy1 Emc10 Cx3cl1 Scg2 Adgrb2 Plk2 Enpp2 Actg1 Prkca Mia3 Adgrb1 Ramp2 Mydgf Ramp1 Glmn Xbp1 Aimp1 Col4a2 Abcc8 Flna Lrp1 Myh9 Bax Atp5b Cd34 Grn Efna3 Ntrk2 Pdgfa Slc1a1 Pgk1 Krit1 Hes1 Mtdh Chd7
GOBP_CIRCULATORY_SYSTEM_PROCESS	0.146497	0.431753	0.208955	-0.296964	-1.13013	299	46	Atp1b1 Atp1a1 Scn1b Atp6ap2 Atp2b2 Calm1 Gaa Atp1a3 Atp2a2 Atp2b1 Scn2b Chga Slc8a2 Scn3b Ramp2 Atp1b2 Glrx3 Faah Calm3 Tmem38a Atp2b3 Pde2a Abcc8 Ctsz Flna Kcnip2 Lrp1 Abca2 Tpm1 Ext2 Slc38a2 Cd34 Slc4a8 Cacna1h Gclc Slc1a1 Gna11 Fermt2 Slc7a1 Slc16a1 Chd7 Drd5 Rnf207 Akap12 Dnm1l Kl
GOBP_GAMETE_GENERATION	0.146893	0.432615	0.134273	0.298072	1.11804	386	122	Cadm1 Herc4 Pacrg Celf1 Nr6a1 Celf4 Pafah1b1 Mast2 Mei4 Scmh1 Ift81 Nr2c2 Ndrg3 Diaph2 Hook1 Psme4 Fmn2 Herpud2 Ybx3 Plekha1 Prkag1 Usp9x Ttc26 Aff4 Pgr Ar Kdm2b Zfx Hsf2 Sfmbt1 Lgr4 Zfp148 Fndc3a Rps6kb1 Sbf1 Agfg1 Cfap54 Spata5 Wdr33 Neurl1a Armc2 Acvr2a Jam3 Abhd2 Arid4b Zmiz1 Bcl6 Ythdf2 Kdm3a Acox1 Spire1 Inpp5b Foxj3 Deaf1 Acvr1 Inhba Setx Spag6l Ap3b1 Taf1 Ggnbp2 Fancl Cnr1 Gas2 Nectin3 Nm…
GOMF_ADRENERGIC_RECEPTOR_BINDING	0.147132	0.433016	0.183024	-0.55277	-1.31935	16	4	Aplp1 Gnas Uchl1 Dlg4
GOBP_MEMBRANE_LIPID_METABOLIC_PROCESS	0.148148	0.435393	0.195789	-0.325234	-1.1717	160	18	Tecr Serinc1 Psap Dpm1 Enpp2 Tm9sf2 Smpd1 St8sia3 Ormdl3 Gpaa1 Abca2 B4galnt1 Pigp Bax St3gal5 Ppt1 Neu1 Smpd3
GOBP_PROTEIN_LOCALIZATION_TO_CELL_SURFACE	0.148148	0.435393	0.181383	-0.414065	-1.23771	51	13	Hsp90ab1 Prrt1 Unc50 Ptpru Rab11b Kcnab2 Nlgn2 Flna Abca2 Ric3 Mesd Astn2 Tor1a
GOBP_REGULATION_OF_MITOTIC_NUCLEAR_DIVISION	0.14845	0.435859	0.144631	0.41074	1.23896	63	19	Tom1l2 Nsmce2 Apc Zwint Cdc27 Dync1li1 Phip Cul9 Klhl22 Zfp207 Cul3 Tom1l1 Cdc42 Atm Cdk13 Cdc23 Insr Egf Cdk5rap2
GOBP_EMBRYONIC_PATTERN_SPECIFICATION	0.148515	0.435859	0.145516	0.460594	1.26005	36	12	Tasor Satb2 Cobl Meis2 Nrp1 Fgf10 Fgfr2 Zbtb16 Pgap1 Nrp2 Disp1 Cxxc4
GOBP_NUCLEOSIDE_BISPHOSPHATE_METABOLIC_PROCESS	0.148649	0.435946	0.190023	-0.365348	-1.20748	89	19	Tecr Hmgcr Acsl3 Hsd17b12 Pdhb Dlst Ppt1 Sucla2 Dgat2 Acsl5 Acsl4 Mcee Dgat1 Gpat4 Elovl4 Dld Pdhx Pank2 Slc35b2
GOBP_DOUBLE_STRAND_BREAK_REPAIR	0.148936	0.436483	0.138805	0.323767	1.15089	226	50	Xrcc6 Rev3l Psmd14 Babam2 Polb Nsmce2 Xrcc4 Rnf169 Slf1 Slf2 Fmn2 Trp53bp1 Nsd2 Uimc1 Swi5 Eya3 Pola1 Nipbl Prkdc Ubr5 Nabp1 Klhl15 Setd2 Trip12 Kdm2a Sirt6 Mbtd1 Spire1 Ppp4r3b Setx Ints3 Brcc3 Xrcc5 Smarcad1 Rpa1 Ppp4r2 Sfpq Arid2 Ino80 Nucks1 Atm Ube2n Blm Spidr Shld1 Hmces Mrnip Epc1 Epc2 Ercc5
GOBP_SENSORY_PERCEPTION_OF_MECHANICAL_STIMULUS	0.149371	0.437451	0.141225	0.377044	1.21193	92	35	Pcdh15 Cntn5 Grm7 Thrb Gabrb2 Slc26a4 Ripor2 Cacna1d Scn1a Asic2 Phf24 Srrm4 Ccdc50 Serpinb6a Tbl1x Lrig2 Gabra5 Nipbl Cemip Ror1 Tmtc4 Fbxo11 Nav2 P2rx4 Pgap1 Kit Epyc Diaph1 Gsdme Axin1 Myo6 Sod1 Sobp Ppip5k2 Otogl
GOBP_CEREBRAL_CORTEX_DEVELOPMENT	0.15016	0.439162	0.142057	0.387191	1.21044	81	22	Slit2 Pafah1b1 Tsc1 Plcb1 Gsk3b Robo1 Fgf13 Trappc9 Nf1 Srgap2 Cdh2 Cep120 Foxg1 Bmerb1 Fat4 Crk Zmiz1 Tra2b Ywhae Cntnap2 Btbd3 Crkl
GOBP_NEGATIVE_REGULATION_OF_TOR_SIGNALING	0.150165	0.439162	0.144631	0.450566	1.24415	39	12	Fnip1 Tsc1 Bmt2 Mtm1 Ubr1 Sesn3 Sh3bp4 Atm Akt1s1 Depdc5 Prkaa2 Epm2a
GOBP_POSITIVE_REGULATION_OF_TRANSMEMBRANE_RECEPTOR_PROTEIN_SERINE_THREONINE_KINASE_SIGNALING_PATHWAY	0.150502	0.439563	0.145516	0.416619	1.23209	59	20	Itga8 Nup93 Sdcbp Crebbp Bmpr2 Hipk2 Rnf111 Neo1 Acvr2a Sox11 Zfp423 Acvr1 Ep300 Inhba Tgfb2 Zeb2 Rbpj Jak2 Axin1 Tgfbr1
GOBP_FATTY_ACID_BIOSYNTHETIC_PROCESS	0.150538	0.439563	0.188204	-0.362471	-1.19633	87	17	Tecr Xbp1 Mecr Mgll Hsd17b12 Ndufab1 Lpl Insig2 Ptges3 Scap Degs1 Fads1 H2-Ke6 Acadvl Pla2g3 Elovl4 Gpx4
GOBP_POSITIVE_REGULATION_OF_REGULATED_SECRETORY_PATHWAY	0.150617	0.439563	0.179782	-0.461969	-1.28288	33	10	Syt4 Lamp1 Syt7 Scamp5 Rab3a Slc4a8 Cacna1h Doc2b Stx4a Cdk5
GOMF_ALCOHOL_BINDING	0.15099	0.440262	0.179782	-0.401314	-1.22919	58	11	Syp Cd81 Dpm1 Osbpl6 Gramd1a Cdipt Astn2 Itpr1 Vdac1 Stard3 Plcl1
GOBP_CYCLIC_NUCLEOTIDE_MEDIATED_SIGNALING	0.151067	0.440262	0.143759	0.442062	1.23809	42	13	Pde11a Kcnc2 Rapgef2 Prkg1 Pde4d Pex5l Adcy2 Akap6 Rnf157 Cap2 Htr2c Adnp Htr2b
GOBP_POSITIVE_REGULATION_OF_RESPONSE_TO_WOUNDING	0.151899	0.441141	0.181383	-0.475235	-1.29165	31	9	Actg1 Xbp1 Flna Ptn Grn Fermt2 Itgb1 Plpp3 Prdx2
GOBP_NEGATIVE_REGULATION_OF_LEUKOCYTE_APOPTOTIC_PROCESS	0.152284	0.441141	0.181383	-0.525186	-1.29617	19	3	Selenos Slc39a10 Ormdl3
GOBP_CAMP_MEDIATED_SIGNALING	0.152318	0.441141	0.143759	0.48217	1.26779	28	8	Pde11a Rapgef2 Pde4d Pex5l Adcy2 Akap6 Rnf157 Cap2
GOBP_MECHANORECEPTOR_DIFFERENTIATION	0.152318	0.441141	0.143759	0.483032	1.27005	28	12	Pafah1b1 Gabrb2 Slc4a7 Gabra5 Wdpcp Ttc8 Trip11 Sec24b Rbpj Gsdme Myo6 Sod1
GOBP_POSITIVE_REGULATION_OF_PROTEIN_PHOSPHORYLATION	0.152327	0.441141	0.131458	0.297381	1.1148	394	102	Nrg1 Tenm1 Limch1 Xrcc6 Chrna7 Abi1 Dlg1 Smyd3 Osbpl8 Adcy8 Prkd1 Cntn1 Pdgfc Stk3 Taok1 Mark2 Fnip1 Prkcz Map2k5 Ccdc88a Rapgef2 Braf Robo1 Fgf13 Mapk1 Ghr Fnip2 Ptprj Dock7 Pik3r3 Sdcbp Snca Cacul1 Bmpr2 Map3k7 Prkag1 Hipk2 Rock2 Tnik Nrg3 Nrp1 Araf Ube2k Tab2 Fgf10 Rps6ka5 Wnk1 Dock3 Slco3a1 Map3k5 Atf2 Ccny Neurl1a Mapkap1 Cemip Grm5 Iqgap1 Acvr2a Yes1 Trpc5 Adra1a Mob1b Pik3ca Fmr1 Tfrc Abl1…
GOBP_METAPHASE_ANAPHASE_TRANSITION_OF_CELL_CYCLE	0.152459	0.441141	0.142901	0.440917	1.23499	41	11	Hecw2 Nsmce2 Apc Zwint Cdc27 Dync1li1 Klhl22 Zfp207 Cul3 Riok2 Atm
GOBP_NEGATIVE_REGULATION_OF_T_CELL_DIFFERENTIATION	0.15257	0.441141	0.143759	0.567352	1.3007	15	5	Rc3h1 Rc3h2 Bcl6 Ptpn2 Hmgb1
GOBP_TRANSMISSION_OF_NERVE_IMPULSE	0.152709	0.441141	0.142901	0.441809	1.23738	42	22	Grik2 Fgf12 Pafah1b1 Cacng7 Scn3a Scn1a Nrcam Cacng3 Kcnd2 Jam3 Fmr1 Kcnmb4 P2rx4 Scn2a Cntnap2 Ank3 Scn9a Plec Cacna1g Sod1 Tnr Mtor
GOBP_MONOCARBOXYLIC_ACID_BIOSYNTHETIC_PROCESS	0.152778	0.441141	0.190023	-0.343104	-1.17589	115	18	Tecr Cyp46a1 Xbp1 Osbpl6 Mecr Mgll Hsd17b12 Ndufab1 Lpl Insig2 Ptges3 Osbpl9 Scap Degs1 Fads1 H2-Ke6 Acadvl Pla2g3
GOBP_RETINOIC_ACID_RECEPTOR_SIGNALING_PATHWAY	0.152882	0.441141	0.179782	-0.53215	-1.30204	18	2	Calr Snw1
GOBP_SULFUR_COMPOUND_CATABOLIC_PROCESS	0.152882	0.441141	0.179782	-0.532324	-1.30247	18	3	Ggt7 Csad Gns
GOBP_PATHWAY_RESTRICTED_SMAD_PROTEIN_PHOSPHORYLATION	0.153078	0.441141	0.143759	0.496515	1.27761	26	10	Ldlrad4 Sdcbp Bmpr2 Snx25 Acvr2a Acvr1 Inhba Tgfb2 Tgfbr1 Usp15
GOBP_REGULATION_OF_RESPIRATORY_GASEOUS_EXCHANGE	0.153078	0.441141	0.143759	0.559607	1.30039	16	5	Gls Fto Nlgn1 Mecp2 Pbx3
GOBP_B_CELL_MEDIATED_IMMUNITY	0.153086	0.441141	0.17822	-0.406829	-1.22387	53	9	Ndfip1 Cd81 Clu Thoc1 H2-DMa Hspd1 B2m Ercc1 Rnf8
GOBP_VESICLE_BUDDING_FROM_MEMBRANE	0.153086	0.441141	0.17822	-0.40654	-1.223	53	8	Tmed9 Tmed2 Wasl Sar1b Mia3 Preb Arfgap2 Tmed10
GOBP_REGULATION_OF_G_PROTEIN_COUPLED_RECEPTOR_SIGNALING_PATHWAY	0.153226	0.441141	0.186433	-0.361064	-1.19169	87	11	Aplp1 Syp Nmt1 Prkca Chga Ramp2 Ramp1 Mgll Tub Phb Camk2a
GOBP_AMINO_ACID_IMPORT_ACROSS_PLASMA_MEMBRANE	0.153266	0.441141	0.179782	-0.489368	-1.29406	27	6	Arl6ip1 Arl6ip5 Slc3a2 Slc1a1 Slc7a1 Itgb1
GOBP_FEEDING_BEHAVIOR	0.153266	0.441141	0.179782	-0.4271	-1.24618	45	4	Cck Usp46 App Uchl1
GOBP_POSITIVE_REGULATION_OF_CELL_ADHESION	0.153605	0.441812	0.202072	-0.309776	-1.14176	210	29	Calr Thy1 Selenok Cx3cl1 Cd81 Sirpa Prkca Egfl6 Cd47 Ptpru Xbp1 Cspg5 Flna Hsd17b12 Tpm1 Spock2 Kifap3 Epha4 Hsph1 Fermt2 H2-DMa P4hb Slc7a1 Hes1 Hspd1 Chst2 B2m Epb41l4b Coro1a
GOMF_PEPTIDE_LYSINE_N_ACETYLTRANSFERASE_ACTIVITY	0.153846	0.442202	0.143759	0.468884	1.26757	34	13	Kat6b Crebbp Tada2a Srcap Naa40 Kat6a Atf2 Ep300 Taf1 Kat14 Esco1 Kat2b Cdyl
GOBP_RESPONSE_TO_AMINO_ACID_STARVATION	0.154351	0.44335	0.142057	0.440991	1.23509	42	13	Prkd1 Mapk8 Mapk1 Bmt2 Mios Rragb Map3k5 Atf2 Sesn3 Depdc5 Mtor Eif2a Impact
GOBP_GLANDULAR_EPITHELIAL_CELL_DIFFERENTIATION	0.154605	0.44347	0.142057	0.477119	1.26285	29	8	Rfx3 Gsk3b Cdh2 Rheb Fgfr2 Ext1 Pdpk1 Trp63
GOBP_POSITIVE_REGULATION_OF_CELL_DEATH	0.154605	0.44347	0.206588	-0.289083	-1.11753	347	62	Itm2c Prnp Olfm1 Pdia3 Arl6ip5 Prr7 Clu Trim35 Maged1 Ctsd Ubb Smpd1 Suds3 mt-Co2 Dnaja1 Atg9a Mtch1 Bcap31 Phb Kcnk2 Rps7 Lrp1 Grin2b Epha7 Camk2a Bax Cyld Ltk Fam162a Grn Eif2b5 Mt3 Lats2 Bace1 Grik5 Prmt2 Igf2r Hspd1 Akap12 Itgb1 Dnm1l Ppid Tex261 Prelid1 Fbh1 Tomm22 Cdk5 Srpk2 Calm2 Rps6 Zfp746 Slc6a6 Fbxw7 Ing4 Rpl26 Utp11 Map3k10 Ube2m Pias4 Bnip3l Serinc3 Slc27a4
GOBP_NEGATIVE_REGULATION_OF_SECRETION	0.15508	0.443801	0.184706	-0.363523	-1.18244	80	12	Gabbr1 Erp29 Syt4 Syt11 Hmgcr Chga Atp9a Cbarp Abcc8 Pfkl Jagn1 Psmd9
GOMF_LIPID_BINDING	0.155125	0.443801	0.128789	0.292101	1.10901	479	130	Syt17 Cpne7 Gab2 Snap91 Dennd1b Cadps2 Kcnh1 Dennd1a Arhgap26 Osbpl8 Pclo Sidt1 Tiam1 Tom1l2 Phf12 Clvs2 Arhgap32 Cyth3 Nisch Arhgap44 Mark2 Sh3gl2 Dgkg Zfyve28 Snx13 Bcas3 Ccdc88a Mctp1 Frmpd4 Amph Fnbp1 Sbf2 Rapgef2 Cadps Plcb1 Acbd6 Fer Arhgap35 Esyt2 Esrrg Kif16b Ogt Dgkb Gap43 Nf1 Sdcbp Nr3c1 Snca Osbpl10 Sptbn1 Plekha1 Ankfy1 Fchsd2 Map1b Pgr Ar Fcho2 Snx24 Pigk Rora Snx7 Ica1 Snx25 Cpne8 P…
GOBP_RESPONSE_TO_INCREASED_OXYGEN_LEVELS	0.155388	0.443801	0.17822	-0.53723	-1.30055	17	5	Atp6ap1 Atp6v0d1 Atp6v0a2 mt-Atp6 Tmem199
GOBP_VESICLE_CARGO_LOADING	0.155388	0.443801	0.17822	-0.529308	-1.29509	18	5	Tmed2 Mia3 Mia2 Tmed10 Scap
GOBP_ARTERY_MORPHOGENESIS	0.155518	0.443801	0.142901	0.46228	1.25603	35	12	Akt3 Nf1 Bmpr2 Nrp1 Zmiz1 Sec24b Pkd2 Tgfb2 Rbpj Arid2 Tgfbr1 Angptl3
GOBP_CELLULAR_RESPONSE_TO_MOLECULE_OF_BACTERIAL_ORIGIN	0.155738	0.443801	0.186433	-0.35607	-1.17922	93	7	Cx3cl1 Selenos Pabpn1 Sirpa Prkca Xbp1 Akap8
GOCC_TRANS_GOLGI_NETWORK	0.155763	0.443801	0.199915	-0.313108	-1.15291	198	50	Nsg1 Pcsk1n Syt11 Chst1 Sorl1 Yipf4 Sys1 Nsg2 Tgoln1 App Atp9a Slc24a5 Scamp5 Atg9a Yipf5 Stx16 Pcsk7 Atp2c1 Flna Clta Scamp3 Cog4 Plekhj1 Rab21 Grn Tmem165 Cltb M6pr Cog8 Bace1 Car4 Vamp2 Igf2r Chst2 Stx4a Scamp1 Plpp3 Rab31 Rab14 Rgp1 Gcc2 Cby1 Llgl1 Rhobtb3 Gpr108 Cabp7 Rab43 Ccdc186 Chid1 Scoc
GOBP_POSITIVE_REGULATION_OF_FIBROBLAST_PROLIFERATION	0.155779	0.443801	0.142901	0.514133	1.27939	23	6	Pdgfc Wapl Fgf10 Zmiz1 Sirt6 Abl1
GOBP_POSITIVE_REGULATION_OF_LAMELLIPODIUM_ASSEMBLY	0.155779	0.443801	0.142901	0.51443	1.28012	23	10	Abi2 Cyfip1 Brk1 Pik3ca Pik3r1 Cdc42 Fscn1 Nckap1 Mtor Wasf2
GOBP_REGULATION_OF_TRANSMEMBRANE_TRANSPORT	0.155844	0.443801	0.204295	-0.288111	-1.11405	353	37	Prnp Atp1b1 Thy1 Arl6ip1 Scn1b Cx3cl1 Cnih2 Arl6ip5 Selenos Tmsb4x Calm1 Shisa7 Prrt1 Vmp1 Scn2b Hpca Scn3b Kcnc3 App Atp1b2 Kcnq2 Cbarp Car2 Calm3 Ndufa4 Nlgn3 Arpp19 Cacna1a Kcnab2 Tmem38a Nlgn2 Abcc8 Kcnab1 Flna Kcnip2 Bax Tesc
GOBP_EAR_MORPHOGENESIS	0.155887	0.443801	0.142057	0.433687	1.25159	50	15	Itga8 Zeb1 Ttc39c Mapk1 Atp8a2 Fgf10 Foxg1 Nipbl Fgfr2 Wdpcp Sec24b Ephb2 Myo6 Sod1 Sobp
GOBP_ADENYLATE_CYCLASE_MODULATING_G_PROTEIN_COUPLED_RECEPTOR_SIGNALING_PATHWAY	0.156069	0.444018	0.191892	-0.347234	-1.17444	110	15	Aplp1 Gabbr1 Psap Adgrb2 Prkca Adgrl1 Adgrb1 Chga Ramp2 Ramp1 Htr1f Gnas Pde2a Chrm1 Flna
GOBP_AXONEME_ASSEMBLY	0.156303	0.444371	0.142901	0.437232	1.25022	49	23	Lrrc49 Ttc26 Togaram1 Cc2d2a Neurl1a Armc2 Dcx Dnal1 Spag6l Gas8 Ccdc39 Cfap44 Cfap69 Lrguk Cfap47 Spag17 Dnah2 Cfap65 Dnaaf5 Dnah7a Ccdc65 Ttll1 Spef2
GOCC_FLEMMING_BODY	0.156406	0.444371	0.142057	0.492887	1.26828	26	13	Exoc4 Ntng2 Exoc6 Mical3 Celf2 Usp3 Exoc2 Pdcd6ip Rala Cntrl Birc6 Tsg101 Ist1
GOBP_ORGANIC_ACID_TRANSPORT	0.156695	0.444891	0.190023	-0.324971	-1.16785	158	18	Arl6ip1 Gabbr1 Slc17a7 Arl6ip5 Syt4 Acsl3 Sv2a Praf2 Slc25a14 Slc3a2 Rab3gap1 Slc38a2 Ntrk2 Slc1a1 Slc7a1 Pla2g12a Slc7a4 Slc16a1
GOBP_GASTRULATION_WITH_MOUTH_FORMING_SECOND	0.157546	0.446583	0.141225	0.545876	1.29586	18	3	Tenm4 Acvr2a Acvr1
GOMF_SYNTAXIN_1_BINDING	0.157546	0.446583	0.141225	0.545548	1.29508	18	6	Snap25 Stxbp5 Nsf Sybu Stxbp3 Unc13b
GOBP_CEREBELLAR_CORTEX_DEVELOPMENT	0.157761	0.446583	0.17822	-0.43246	-1.23376	42	3	Hspa5 Faim2 Sez6
GOBP_CENTROMERE_COMPLEX_ASSEMBLY	0.157767	0.446583	0.173748	-0.494511	-1.28811	22	6	H3f3b H3f3a Rb1 Cenpv Hjurp Senp6
GOCC_ANCHORED_COMPONENT_OF_PLASMA_MEMBRANE	0.157895	0.446583	0.140406	0.474154	1.255	29	8	Gpc5 Ntng1 Gpc4 Gpc6 Cntn5 Cntn1 Rgs7bp Ntng2
GOMF_METALLOENDOPEPTIDASE_ACTIVITY	0.157983	0.446583	0.142057	0.415101	1.2254	57	9	Mmp16 Adamtsl1 Adam12 Adamts3 Adam22 Nln Yme1l1 Adamts17 Adamts20
GOBP_MITOCHONDRIAL_MEMBRANE_ORGANIZATION	0.158038	0.446583	0.184706	-0.360248	-1.19414	91	32	Hsp90aa1 Nmt1 Slc25a4 Hspa4 Calm3 Camk2a Bax Tmem11 Ndufa13 Tmem14a Gclc Slc25a5 Bcs1l Tomm22 Hspa9 Bloc1s2 Mul1 Romo1 Bcl2 Immt Maip1 Bnip3l Timm50 Ghitm Mtx1 Cox18 Trmt10b Mfn2 Timm13 Rhot2 Micos13 Spg7
GOMF_PALMITOYLTRANSFERASE_ACTIVITY	0.158291	0.446997	0.176694	-0.481799	-1.27732	28	13	Zdhhc23 Zdhhc6 Zdhhc13 Zdhhc12 Zdhhc14 Cpt1c Sptlc1 Zdhhc5 Zdhhc17 Zdhhc8 Zdhhc16 Zdhhc4 Glul
GOBP_NEGATIVE_REGULATION_OF_SMALL_MOLECULE_METABOLIC_PROCESS	0.158809	0.447854	0.175204	-0.410474	-1.23268	52	19	Dkk3 Hpca Fam3c C1qtnf12 Insig2 Dgat2 Atcay Scap Pid1 Acadvl Slc27a4 Git1 Akt1 Nfkb1 Wnt4 Clk2 Pgp Apoe Gsk3a
GOBP_POSITIVE_REGULATION_OF_PROTEIN_AUTOPHOSPHORYLATION	0.158809	0.447854	0.175204	-0.520578	-1.30672	20	6	Calm1 Calm3 Pdgfa Tnks1bp1 Rap2b Calm2
GOBP_NUCLEAR_MIGRATION	0.159204	0.448265	0.140406	0.54466	1.29297	18	8	Pafah1b1 Dock7 Cep120 Slit1 Cdc42 Dctn1 Fbxw11 Hook3
GOCC_ACTIN_FILAMENT_BUNDLE	0.159204	0.448265	0.140406	0.43263	1.24854	50	13	Limch1 Sorbs1 Ablim1 Prkcz Pls3 Myh10 Nebl Gas2l1 Actn1 Shroom4 Ror1 Lpp Daam1
GOBP_MUSCLE_CONTRACTION	0.159292	0.448265	0.191892	-0.318539	-1.15228	173	19	Atp1b1 Atp1a1 Scn1b Calm1 Gaa Pabpn1 Aldoa Atp2a2 Atp2b1 Scn2b Chga Scn3b Calm3 Tmem38a Ormdl3 Flna Kcnip2 Asph Tpm1
GOBP_NEUTRAL_LIPID_METABOLIC_PROCESS	0.159383	0.448265	0.17822	-0.378495	-1.20842	71	20	Abhd12 Sorl1 Sel1l Dagla Abhd16a Faah Mgll Dgkz Lpl Insig2 Dgat2 Dgke Abhd6 Mboat7 Fbxw7 Ddhd2 Dgat1 Gpat4 Lypla2 Pank2
GOBP_NUCLEAR_TRANSCRIBED_MRNA_CATABOLIC_PROCESS	0.15969	0.448467	0.135002	0.355078	1.17108	113	39	Dis3l2 Rc3h1 Tent2 Ddx5 Cpeb3 Tent4b Rc3h2 Ago1 Dcp1b Edc3 Cnot1 Xrn1 Nbas Pan3 Smg6 Cnot2 Tnrc6c Cnot6l Smg1 Casc3 Atm Ctif Paip1 Ssb Syncrip Eif4enif1 Tnrc6b Pym1 Cnot7 Pan2 Smg7 Tnrc6a Cnot6 Upf2 Exosc9 Hnrnpu Dis3 Pcid2 Dcp1a
GOMF_MODIFIED_AMINO_ACID_BINDING	0.159705	0.448467	0.173748	-0.396527	-1.21068	56	8	Syt4 Syt11 Syt7 Adgrb1 Asap1 Cpne6 Hspa8 Syt5
GOBP_STRIATED_MUSCLE_CONTRACTION	0.15978	0.448467	0.184706	-0.35401	-1.18843	97	13	Atp1b1 Atp1a1 Scn1b Calm1 Gaa Aldoa Atp2a2 Scn2b Chga Scn3b Calm3 Tmem38a Flna
GOBP_ORGANIC_HYDROXY_COMPOUND_TRANSPORT	0.159884	0.448467	0.190023	-0.336899	-1.17682	133	21	Gabbr1 Syt4 Syt11 Clu Syt7 Chga Ly6e Osbpl6 Gramd1a Syt5 Lrp1 Abca2 Tor1a Rab3a Srebf2 Selenom Stard3 Slc16a1 Osbpl9 Gps2 Mfsd10
GOBP_LIPID_LOCALIZATION	0.160458	0.449289	0.188204	-0.30252	-1.1385	237	50	Psap Tmem30a Clu Sar1b Vmp1 Syt7 Acsl3 Prelid3a Pitpnb Atp9a Osbpl6 Atg9a Gramd1a Lrp1 Abca2 B4galnt1 Spns1 Cds2 Cds1 Surf4 C2cd2l Srebf2 Selenom Tmem41b Bscl2 Stard3 Lpl Pla2g12a Pitpnc1 Aup1 Osbpl9 Vldlr Stoml1 Dgat2 Prelid1 Gps2 Acsl5 Sqle Plscr3 Fbxw7 Eprs Abca7 Pla2g3 Dgat1 Ugcg Slc27a4 Sigmar1 Abcc10 Xkr6 Atg2a
GOMF_PROTEIN_KINASE_A_REGULATORY_SUBUNIT_BINDING	0.160535	0.449289	0.140406	0.529833	1.29316	21	12	Wasf1 Arfgef1 Akap6 Akap11 Pja2 Ryr2 Akap1 Arfgef2 Akap7 Wasf2 Akap14 Acbd3
GOCC_MICROTUBULE	0.160584	0.449289	0.130106	0.302489	1.11807	326	82	Nckap5 Dync1i1 Mtus2 Dlg1 Bicd1 Zfp804a Dnm3 Shtn1 Pafah1b1 Reep1 Cep170 Bcas3 Ckap5 Polb Map2 Ttll11 Clasp2 Kif16b Lrrc49 Clasp1 Cfap20 Fgf13 Hook1 Ccdc57 Kif1b Nav3 Map1b Apc Spast Hook2 Togaram1 Gas2l1 Camsap1 Slain1 Sybu Dync1li1 Sntb2 Clip2 Synj1 Eml1 Tbcd Tubgcp5 Eml5 Dynll1 Kif6 Dnah9 Opa1 Iqgap1 Dcx Ttll5 Rpgrip1l Klhl22 Mapt Dnal1 Zfp207 Nav1 Ttll4 Clip4 Spag6l Clip1 Cul3 Ninl Gas8 Slc8a…
GOCC_CONDENSED_CHROMOSOME	0.160606	0.449289	0.132846	0.332372	1.1504	175	39	Dync1i1 Add3 Stag1 Syn1 Pafah1b1 Ckap5 Mei4 Stag2 Ppp1r12a Nsmce2 Cenpc1 Clasp2 Clasp1 Xrcc4 Wapl Trp53bp1 Apc Zwint Brd4 Dync1li1 Kansl1 Ago3 Dynll1 Zfp207 Nup160 Clip1 Xpo1 Itgb3bp Ctcf Baz1b Blm Trappc12 Sin3a Nup107 Kat2b Dctn1 Nup98 Cbx5 Hmgb1
GOBP_SOMITE_DEVELOPMENT	0.160862	0.449705	0.1396	0.44881	1.23593	38	11	Abi1 Plxna2 Mib1 Cobl Prkdc Sox11 Lrp6 Ep300 Rbpj Rbbp6 Atm
GOBP_MONOCARBOXYLIC_ACID_METABOLIC_PROCESS	0.161184	0.450304	0.202072	-0.28734	-1.11108	345	66	Tecr Aldoa Abhd12 Cyp46a1 Pgam1 Dagla Acsl3 Por App Xbp1 Osbpl6 Faah Mecr Mgll Ldha Ldhb Hsd17b12 Pdhb Hagh Pfkl Zbtb7a Vdac1 Gapdh Gpi1 Ndufab1 Lpl Pgk1 Msmo1 Insig2 Eno2 Slc6a8 Ptges3 Osbpl9 Dgat2 Crat Scap Asah1 Acsl5 Acsl4 Slc2a6 Abhd6 Mtln Degs1 Eno1 Fads1 H2-Ke6 Mthfs Mcee Acadvl Auh Cpt1c Pla2g3 Slc27a4 Etfb Git1 Aldoc Ech1 Gpat4 Ephx1 Elovl4 Dld Adipor1 Pdhx Gpx4 Lypla2 Adipor2
GOBP_REGULATION_OF_POSTSYNAPSE_ORGANIZATION	0.161501	0.450888	0.138022	0.393908	1.20475	70	28	Cdkl5 Il1rap Grid2 Zfp804a Ppfia2 Pak3 Dnm3 Arhgap44 Pafah1b1 Abi2 Caprin1 Nrcam Ptprd Nlgn1 Cdh2 Homer1 Tanc2 Lrfn2 Shank3 Abhd17c Il1rapl1 Sipa1l1 Caprin2 Arf4 Eef2k Nrp2 Bhlhb9 Ube3a
GOBP_T_CELL_MEDIATED_IMMUNITY	0.161716	0.451188	0.138805	0.447553	1.23583	39	8	Cadm1 Dennd1b Prkcz Cd46 Map3k7 Ppp3cb Rftn1 Rab27a
GOBP_STRESS_ACTIVATED_PROTEIN_KINASE_SIGNALING_CASCADE	0.161832	0.451211	0.132846	0.339901	1.15891	151	51	Grik2 Magi3 Dlg1 Map2k4 Sh3rf1 Mapk8 Stk3 Pafah1b1 Taok1 Traf3 Sh3rf3 Plcb1 Mapk1 Sdcbp Mfhas1 Map3k7 Hipk2 Phlpp1 Tnik Mapk14 Map3k5 Hipk3 Mapk10 Ankrd6 Atf2 Stk39 Ccm2 Zmynd11 Itch Pja2 Prkn Fktn Dusp22 Tgfb2 Taok3 Hacd3 Mapk9 Mid1 Cdc42 Crkl Axin1 Pycard Xiap Lrrk2 Igbp1 Ptger4 Map4k3 Hmgb1 Rb1cc1 Pdcd4 Mapkapk2
GOBP_REGULATION_OF_VESICLE_FUSION	0.162095	0.451599	0.173748	-0.542066	-1.2938	16	5	Syt4 Rab3a Doc2b Grik5 Coro1a
GOBP_NEGATIVE_REGULATION_OF_ION_TRANSPORT	0.162234	0.451599	0.179782	-0.362643	-1.18242	81	8	Gabbr1 Arl6ip5 Syt11 Calm1 Tmbim6 Cbarp Calm3 Kcnab1
GOBP_POSITIVE_REGULATION_OF_TOR_SIGNALING	0.162295	0.451599	0.138022	0.439964	1.23232	41	11	Akt3 Fnip1 Wac Mios Rragb Rheb Pik3ca Klhl22 Rictor Gpr137c Rptor
GOBP_REGULATION_OF_PROTEIN_LOCALIZATION_TO_SYNAPSE	0.162521	0.451926	0.138805	0.542125	1.28695	18	8	Gpc4 Dlg1 Gpc6 Arhgap44 Prkcz Iqsec2 Mapt Rap1a
GOBP_COLLAGEN_METABOLIC_PROCESS	0.162907	0.4521	0.173748	-0.440735	-1.24011	38	9	Ctsb Ctsl Cst3 P3h3 Smpd3 Adamts2 Itgb1 Errfi1 Vps33b
GOBP_REGULATION_OF_POSTSYNAPTIC_NEUROTRANSMITTER_RECEPTOR_ACTIVITY	0.162907	0.4521	0.173748	-0.552297	-1.29458	15	7	Cnih2 Nptx1 Shisa7 Nptxr Nptx2 Shisa6 Dlgap4
GOCC_CALYX_OF_HELD	0.162907	0.4521	0.173748	-0.533053	-1.29044	17	10	Actg1 Kcnk2 Calb1 Prkcg Git1 Htr1b Tspoap1 Actb Tprgl Prkcb
GOBP_PROTEIN_TRANSMEMBRANE_IMPORT_INTO_INTRACELLULAR_ORGANELLE	0.163366	0.452695	0.172324	-0.447867	-1.25528	35	13	Tomm20 Tomm40 Hspd1 Dnajc15 Romo1 Timm17a Timm44 Pex16 Timm50 Pex6 Pam16 Grpel1 Dnajc19
GOMF_THIOLESTER_HYDROLASE_ACTIVITY	0.163366	0.452695	0.172324	-0.447461	-1.25414	35	6	Abhd12 Haghl Abhd16a Ufsp2 Hagh Ppt1
GOBP_PROTEIN_DEPHOSPHORYLATION	0.163664	0.452695	0.130777	0.319697	1.13934	223	61	Ptprk Ptprg Dlg1 Ambra1 Ptprt Ptpn12 Dnajc6 Ptpn4 Ppp2r2b Rngtt Tsc1 Ppm1h Ppp1r12a Ppp6r3 Gsk3b Camk2g Ptprj Ssh2 Btrc Mfhas1 Ptprd Mtmr3 Rprd1a Ppm1l Ppp3cb Phlpp1 Ptpre Rock2 Ptpn9 Cnep1r1 Mtmr1 Camta1 Sbf1 Phlpp2 Cry2 Eya3 Ppm1b Mtm1 Dlc1 Ppp2r3a Ppm1e Ptp4a2 Ppp6c Ppp4r3b Ppp1cb Rprd1b Ppm1d Ppp2r5e Dusp22 Mgat5 Ppp4r2 Magi2 Styx Ppp2r2a Ywhae Jak2 Ptpn2 Ctdspl2 Ppp2cb Ptprq Ppp2r1b
GOBP_REGULATION_OF_RHO_PROTEIN_SIGNAL_TRANSDUCTION	0.163666	0.452695	0.137251	0.404255	1.21283	62	22	Scai Rit2 Arhgef28 Arhgap35 Ripor2 Robo1 Nrp1 Dlc1 Adra1a Bcl6 Abl1 Cul3 Ophn1 Prag1 Mcf2l Eps8l1 Arhgef10 Ralbp1 Myo9b Met Arhgef3 Abl2
GOCC_COPI_COATED_VESICLE	0.163772	0.452695	0.172324	-0.518103	-1.30051	20	7	Tmed2 Cope Tmed7 Kdelr1 Tmed10 Tmed3 Tmem199
GOMF_WW_DOMAIN_BINDING	0.163772	0.452695	0.172324	-0.517574	-1.29918	20	7	Ndfip1 Tceal5 Ndfip2 Tceal9 Tceal3 Wbp11 Tceal6
GOBP_PURINE_NUCLEOTIDE_CATABOLIC_PROCESS	0.16388	0.452695	0.138805	0.464185	1.25487	34	5	Pde4b Pde8b Nt5c2 Pde4d Gda
GOBP_SENSORY_PERCEPTION_OF_LIGHT_STIMULUS	0.163987	0.452695	0.135741	0.382707	1.19752	83	14	Pcdh15 Rims1 Ablim1 Slc4a10 Grm8 Myo9a Atp8a2 Spata7 Atf6 Rpgr Cacnb2 Eya3 Opa1 Bbs9
GOBP_DIGESTIVE_SYSTEM_PROCESS	0.165017	0.454914	0.137251	0.453933	1.24183	36	8	Sgk1 Ireb2 Fgf10 Wnk1 Stk39 Slc22a5 Slc9a4 Snx10
GOBP_RESPONSE_TO_TRANSFORMING_GROWTH_FACTOR_BETA	0.165379	0.454914	0.132147	0.336967	1.14665	153	46	Sox5 Ptprk Wwox Itga8 Lims1 Ldlrad4 Zeb1 Fbn1 Sdcbp Crebbp Nr3c1 Map3k7 Hipk2 Usp9x Rock2 Fbn2 Gcnt2 Rnf111 Snx25 Spred2 Fgfr2 Trim33 Yes1 Crk Zmiz1 Sox11 Abl1 Spred1 Acvr1 Ep300 Smurf2 Appl1 Mef2c Dusp22 Tgfb2 Zeb2 Pdpk1 Nlk Apaf1 Mtmr4 Crkl Tgfbrap1 Axin1 Tgfbr1 Pak2 Zfp451
GOBP_REGULATION_OF_CALCIUM_MEDIATED_SIGNALING	0.165394	0.454914	0.173748	-0.42886	-1.22349	42	6	Prnp Selenok Calm1 Slc8a2 Tmbim4 Calm3
GOBP_ASPARTATE_FAMILY_AMINO_ACID_BIOSYNTHETIC_PROCESS	0.165414	0.454914	0.172324	-0.527431	-1.27683	17	4	Got1 Mri1 Asns Mthfr
GOCC_GLIAL_CELL_PROJECTION	0.165414	0.454914	0.172324	-0.487411	-1.27561	25	10	Syt4 Tmem50a App Atp1b2 Kcnk2 Slc4a8 Slc1a1 Mt3 Nfasc Itgb1
GOBP_CRANIAL_SKELETAL_SYSTEM_DEVELOPMENT	0.165552	0.454914	0.138022	0.463747	1.25368	34	12	Mmp16 Foxn3 Nipbl Fgfr2 Ext1 Setd2 Tgfb2 Tulp3 Rdh10 Crkl Tgfbr1 Trp63
GOBP_REGULATION_OF_OSSIFICATION	0.165552	0.454914	0.138022	0.413009	1.22141	59	19	Mapk1 Txlng Bmpr2 Ano6 Mapk14 Fbn2 Nell1 Nipbl Pbx1 Acvr2a Ank Intu Sox11 Acvr1 Mef2c Zbtb16 Slc8a1 Tgfb2 Rbpj
GOCC_PLATELET_ALPHA_GRANULE	0.165829	0.455102	0.172324	-0.422543	-1.23288	45	6	Tmsb4x Aldoa Aplp2 Clu App Tex264
GOBP_REGULATION_OF_GLUCOSE_TRANSMEMBRANE_TRANSPORT	0.165837	0.455102	0.137251	0.437814	1.23352	44	13	Osbpl8 Sorbs1 Slc1a2 Grb10 Braf Mapk14 Rps6kb1 Stxbp3 Stxbp4 Nr4a3 Yes1 Sirt6 Appl1
GOMF_EPIDERMAL_GROWTH_FACTOR_RECEPTOR_BINDING	0.166118	0.455346	0.13649	0.532125	1.27118	19	9	Vav3 Ccdc88a Fer Atxn2 Arf4 Snx4 Cnot9 Tnk2 Egf
GOCC_LEADING_EDGE_MEMBRANE	0.166213	0.455346	0.179782	-0.336044	-1.17335	125	21	Thy1 Gabbr1 Atp6ap2 Slc12a5 Atp2b2 Atp2b1 Gabra1 Shisa7 Dagla Hpca Psd Kcnc3 Rab34 Tesc Cfl1 Tpm1 Lamp5 Unc5a Arhgef2 Fermt2 Eps8l2
GOCC_BRUSH_BORDER	0.166253	0.455346	0.170932	-0.407825	-1.22473	52	16	Hsp90ab1 Kcnk1 Flna Myh9 Flnb Myl12b Slc38a2 Car4 Capzb Drd5 Dnm1l Mfsd10 Capza2 Flii Slc27a4 Ralgds
GOCC_PROTEIN_PHOSPHATASE_TYPE_2A_COMPLEX	0.166389	0.455421	0.137251	0.550194	1.27852	16	7	Ppp2r2b Ppp2r3a Ppp2r5e Ppp2r2a Ppp2cb Ppp2r1b Ppp2ca
GOBP_PROTEASOME_MEDIATED_UBIQUITIN_DEPENDENT_PROTEIN_CATABOLIC_PROCESS	0.166667	0.455882	0.195789	-0.283732	-1.09942	357	52	Hspa5 Hsp90b1 Calr Wfs1 Selenos Hsp90ab1 Canx Sel1l Clu Ccdc47 Usp19 Ddrgk1 Psmc4 Glmn Dvl1 Erlec1 Psmc6 Fbxl6 Csnk1a1 Bcap31 Derl1 Jkamp Os9 Stt3b Uchl1 Amfr Prickle1 Stub1 Faf2 Herpud1 Agap3 Herc2 Psmd6 Kctd17 Chfr Gclc Tmub2 Ubr2 Syvn1 Bag6 Rnf187 Ifi27 Dnajb9 Ube2j1 Sgta Fam8a1 Usp5 Anapc4 Psmc2 Aup1 Fbxl5 Psmf1
GOBP_CARDIAC_MUSCLE_CELL_ACTION_POTENTIAL	0.167076	0.456156	0.169571	-0.414811	-1.23094	49	10	Atp1b1 Atp1a1 Scn1b Calm1 Atp2a2 Scn2b Scn3b Calm3 Flna Kcnip2
GOBP_POSTSYNAPTIC_MEMBRANE_ORGANIZATION	0.167082	0.456156	0.170932	-0.484875	-1.28867	26	8	Shisa7 Rer1 Dvl1 Nlgn3 Nlgn2 Mesd Nrxn2 Dlg4
GOBP_PURINE_CONTAINING_COMPOUND_METABOLIC_PROCESS	0.167192	0.456156	0.193813	-0.295952	-1.12685	296	62	Atp6v0c Tecr Tmsb4x Hmgcr Aldoa Pgam1 Acsl3 Hpca Atp5a1 Vps9d1 App mt-Co2 Ttr Ran Pde2a Dguok Ldha Atp5c1 Hsd17b12 Pdhb Guk1 Nudt9 Atp5b Dlst Pfkl Ppt1 Zbtb7a Sucla2 Ampd2 Gapdh mt-Atp6 Gpi1 Pgk1 Atp5g2 Eno2 Atp5j Kdm1a Pde10a Dgat2 Acsl5 Hprt Acsl4 Slc2a6 Dnajc30 Atp5g3 Eno1 Adcy3 Icmt Pid1 Mcee Atp5j2 Dgat1 Git1 Gmpr Aldoc Nme1 Gpat4 Adcy1 Elovl4 Dld Hint1 Pdhx
GOBP_NEGATIVE_REGULATION_OF_INTRACELLULAR_SIGNAL_TRANSDUCTION	0.167203	0.456156	0.195789	-0.287153	-1.10897	341	52	Grina Prnp Wfs1 Selenos Tmsb4x Ppia Hmgcr Tmbim6 Sirpa Sorl1 Clu Pebp1 Stmn3 Xbp1 Smpd1 Dnaja1 Ptpn1 Thoc1 Pde2a Phb Lztr1 Hyou1 Tpt1 Uchl1 Herpud1 Ndufa13 Ndufs3 Cyld Tmem127 Itpr1 Mgrn1 E130311K13Rik Ubr2 Syvn1 Mapk8ip1 Epha4 Arhgef2 Limd1 Ppp1r10 Itgb1 Kdm1a Spred3 Ddx39b Pde10a Ube2b Cdk5rap3 Sh3bp1 Stk38 Gps2 Ccn3 Kctd13 Creb3
GOBP_CELL_MIGRATION_INVOLVED_IN_SPROUTING_ANGIOGENESIS	0.167504	0.456407	0.137251	0.463125	1.25073	33	10	Slit2 Akt3 Map2k5 Robo1 Pik3r3 Jcad Nrp1 Abl1 Pik3c2a Spred1
GOBP_RESPONSE_TO_MINERALOCORTICOID	0.167513	0.456407	0.172324	-0.520755	-1.28524	19	5	Atp2b1 Ran Calm3 Nefl Rpl27
GOBP_POSITIVE_REGULATION_OF_TYPE_I_INTERFERON_PRODUCTION	0.167901	0.457168	0.169571	-0.454304	-1.2616	33	6	Hsp90aa1 Dhx36 Polr3a Dhx33 Gapdh Hspd1
GOBP_REGULATION_OF_ACTIN_FILAMENT_BUNDLE_ASSEMBLY	0.16804	0.457247	0.135741	0.397811	1.20338	67	29	Tmeff2 Limch1 Tsc1 Ccdc88a Clasp2 Clasp1 Coro2b Rock2 Nrp1 Tjp1 Shank3 Dlc1 Ppm1e Abl1 Ttc8 Prkn Alms1 Pik3r1 Nf2 Carmil1 Cdc42 Slc9a1 Mtss1 Tgfbr1 Bbs4 Pak2 Ptger4 Mtor Arhgef10
GOBP_MESONEPHRIC_TUBULE_MORPHOGENESIS	0.168301	0.45766	0.135002	0.467036	1.24706	30	8	Fmn1 Dlg1 Greb1l Lgr4 Pbx1 Fgf1 Pkd2 Kif26b
GOBP_CELL_RECOGNITION	0.168449	0.457766	0.176694	-0.361213	-1.17492	80	18	Bsg Cd81 Aldoa Rtn4 Adgrb1 App Tub Cct5 Ndn Robo3 Vstm2l Nptn Cntn4 Epha4 Cct7 Cct8 Coro1a Cct2
GOBP_TISSUE_MIGRATION	0.168639	0.457985	0.186433	-0.309574	-1.14233	189	27	Calr Emc10 Scg2 Tmsb4x Plk2 Enpp2 Rtn4 Prkca Mia3 Adgrb1 Atp5a1 Lgmn Ptn Myh9 Atp5b Grn Pfn2 Pfn1 Gpi1 Krit1 Itgb1 Epb41l4b Sash1 Hdac5 Sh3bp1 Ccn3 Plpp3
GOBP_LENS_FIBER_CELL_DIFFERENTIATION	0.169154	0.459086	0.135741	0.497578	1.26457	24	8	Abi2 Spred2 Kdm5b Spred1 Nf2 Tmod1 Tdrd7 Skil
GOBP_ORGANIC_ACID_TRANSMEMBRANE_TRANSPORT	0.169355	0.459332	0.176694	-0.356682	-1.17722	87	15	Arl6ip1 Slc17a7 Arl6ip5 Praf2 Slc25a14 Slc3a2 Slc38a2 Slc1a1 Slc7a1 Slc7a4 Slc16a1 Itgb1 Acsl5 Slc25a22 Slc6a6
GOBP_EXOCYTIC_PROCESS	0.169687	0.459336	0.135002	0.396894	1.2006	67	17	Snap25 Stxbp5 Rab10 Erc2 Napb Snca Scfd2 Nlgn1 Synj1 Stxbp3 Cplx1 Unc13b Stx19 Snx4 Stx3 Sytl2 Rab3c
GOBP_RHYTHMIC_BEHAVIOR	0.169717	0.459336	0.135741	0.488555	1.25713	26	13	Ncoa2 Nlgn1 Kcnd2 Nr1d2 Hcrtr2 2510009E07Rik Mtor Gpr176 Kcna2 Srd5a1 Egr1 Usp2 Pten
GOMF_KINASE_ACTIVATOR_ACTIVITY	0.169841	0.459336	0.132147	0.38698	1.19906	77	18	Nrg1 Abi1 Stk3 Taok1 Mark2 Fgf13 Bmpr2 Nrg3 Wnk1 Ccny Grm5 Iqgap1 Mob1b Pik3ca Rictor Mob1a Ddx3x Rptor
GOBP_NUCLEUS_LOCALIZATION	0.170284	0.459336	0.135741	0.525755	1.26484	20	9	Pafah1b1 Dock7 Cep120 Slit1 Cdc42 Dctn1 Mtor Fbxw11 Hook3
GOBP_GLUTAMATE_SECRETION	0.170426	0.459336	0.169571	-0.525399	-1.27191	17	4	Gabbr1 Syt4 Rab3gap1 Ntrk2
GOBP_REGULATION_OF_CELL_SUBSTRATE_JUNCTION_ORGANIZATION	0.170569	0.459336	0.135741	0.423422	1.23553	54	19	Limch1 Fmn1 Lims1 Tsc1 Bcas3 Clasp2 Clasp1 Ptprj Epha3 Rock2 Nrp1 Dlc1 Vcl Wdpcp Peak1 Abl1 Coro1c Dusp22 Pik3r1
GOBP_RESPIRATORY_CHAIN_COMPLEX_IV_ASSEMBLY	0.170792	0.459336	0.168238	-0.49981	-1.28044	21	9	Cox10 mt-Co3 Bcs1l Cox20 Sco2 Surf1 Coa5 Taco1 Cox18
GOBP_REGULATION_OF_ANATOMICAL_STRUCTURE_SIZE	0.170803	0.459336	0.12564	0.302705	1.11448	307	66	Tenm1 Cdkl5 Slit2 Fmn1 Rasa1 Dlg1 Add3 Dscam Prr16 Pak3 Akt3 Shtn1 Pafah1b1 Tsc1 Vav3 Slc12a6 Snta1 Map2 Nck2 Fer Arhgap35 Sptan1 Prkg1 Dcc Gsk3b Fgf13 Ssh2 Asic2 Nrcam Bmpr2 Sptbn1 Arfgef1 Ano6 Fchsd2 Map1b Rock2 Nrp1 Rap1gap2 Slit1 Shank3 Cyfip1 Actn2 Brk1 Trpc5 Adra1a Ext1 Pik3ca Mapt Gba2 Abl1 Pik3c2a Rictor Dock4 Clns1a Creb1 Capza1 Kcnmb4 Add1 Adnp Sema6a Slc8a1 Rptor Plekhh2 Htr2b Carmil1 …
GOBP_APOPTOTIC_PROCESS_INVOLVED_IN_DEVELOPMENT	0.170813	0.459336	0.135002	0.543529	1.28002	17	6	Slit2 Robo2 Xkr4 Atf2 Tgfb2 Ppp2r1b
GOBP_INOSITOL_PHOSPHATE_CATABOLIC_PROCESS	0.170813	0.459336	0.135002	0.541596	1.27546	17	6	Inpp4b Ocrl Synj1 Inpp5b Mtmr2 Synj2
GOMF_STRUCTURAL_CONSTITUENT_OF_SYNAPSE	0.170813	0.459336	0.135002	0.543684	1.28038	17	8	Dlg1 Pclo Dnm3 Erc1 Erc2 Bsn Homer1 Actn1
GOBP_ENDOCRINE_PANCREAS_DEVELOPMENT	0.170854	0.459336	0.135741	0.509585	1.26807	23	5	Rfx3 Gsk3b Cdh2 Rheb Pdpk1
GOCC_CUL4_RING_E3_UBIQUITIN_LIGASE_COMPLEX	0.171053	0.459336	0.134273	0.470579	1.24554	29	13	Ambra1 Ddb2 Dcaf6 Cop1 Dcaf5 Dcaf1 Cul4a Dcaf7 Dcaf13 Dcaf10 Dcaf12 Crbn Cul4b
GOBP_EXOCRINE_SYSTEM_DEVELOPMENT	0.171186	0.459336	0.13649	0.514676	1.26017	22	11	Polb Nfib Clcn2 Nrp1 Fgf10 Eda Wls Fgfr2 Btbd7 Tgfb2 Cdc42
GOBP_PEPTIDYL_L_CYSTEINE_S_PALMITOYLATION	0.171216	0.459336	0.168238	-0.505242	-1.26823	20	6	Zdhhc23 Zdhhc6 Golga7 Golga7b Zdhhc12 Zdhhc14
GOBP_REGULATION_OF_TRANSCRIPTION_REGULATORY_REGION_DNA_BINDING	0.171285	0.459336	0.169571	-0.449776	-1.23293	32	7	Tmsb4x Ddrgk1 Rb1 Zbtb7a Dot1l Fbxw7 Gtf2b
GOBP_REGULATION_OF_LAMELLIPODIUM_ORGANIZATION	0.171334	0.459336	0.134273	0.446053	1.22525	37	17	Slit2 Abi2 Fer Cyfip1 Brk1 Pik3ca Rreb1 Coro1c Pik3r1 Carmil1 Cdc42 Fscn1 Nckap1 Mtor Arhgef7 Wasf2 Twf1
GOMF_PROTEIN_SERINE_THREONINE_PHOSPHATASE_ACTIVITY	0.171429	0.459336	0.131458	0.380954	1.18646	78	22	Ppm1h Camk2g Ssh2 Mtmr3 Ppm1l Ppp3cb Phlpp1 Phlpp2 Ppm1b Ppm1e Ppp6c Ppp1cb Ppm1d Dusp22 Ctdspl2 Ppp2cb Mtmr4 Ppm1k Ppp2ca Lrrk2 Lrrc39 Mtmr14
GOBP_NEGATIVE_REGULATION_OF_SYNAPTIC_TRANSMISSION	0.171569	0.459336	0.166934	-0.394575	-1.19708	55	6	Gabbr1 Syt4 Syt11 Plk2 Arf1 Prrt1
GOBP_TRANSLATIONAL_INITIATION	0.171745	0.459336	0.17822	-0.340565	-1.15511	105	34	Tmed2 Dnajc3 Rps3a1 Dhx33 Ddx1 Ncbp1 Eif2b5 Eif4g2 Eif1 Eif2s2 Eif4a1 Npm1 Larp1 Rps17 Eif3k Alkbh1 Eif3d Mcts1 Eif3c Eif4e2 Eif3i Bzw1 Ncbp2 Ppp1r15b Rps3 Eif3b Rpl13a Rps5 Ago2 Eif3l Eif4h LTO1 Eif2ak1 Eif4ebp2
GOBP_NEGATIVE_REGULATION_OF_RESPONSE_TO_EXTERNAL_STIMULUS	0.171779	0.459336	0.188204	-0.306658	-1.13045	201	38	Cx3cl1 Ndfip1 Selenos Syt11 Sirpa Nenf Plk2 Tyro3 Ptprs Dvl1 Klk8 Rps19 Rb1 Fndc4 Abcc8 Sema6c Cd34 Sema6b Grn Pdgfa Epha4 Stat2 Psma1 Bace1 C1qtnf12 Cers2 Rtn4r Gps2 Ccn3 H2-D1 Nbl1 Sharpin Otulin Prdx2 Mul1 Nucb2 Ptpro Tspan6
GOBP_CELL_DIVISION	0.171788	0.459336	0.122108	0.291728	1.1022	429	100	Sox5 Fbxl7 Rasa1 Cdk14 Dis3l2 Stag1 Pdgfc Pafah1b1 Rab10 Evi5 Senp5 Babam2 Ckap5 Stag2 Nsmce2 Prpf40a Cenpc1 Clasp2 Rab11fip3 Clasp1 Fgf13 Ints13 Dock7 Nr3c1 Wapl Mical3 Fmn2 Sptbn1 Tent4b Tada2a Usp9x Apc Myh10 Spast Cd2ap Rock2 Zwint Tnks Cdc27 Nek1 Usp37 Dync1li1 Mllt3 Ccny Fgfr2 Nek9 Lrrcc1 Specc1l Ext1 Setd2 Klhl22 Intu Nek4 Ythdf2 Zzz3 Spire1 Zfp207 Ppp1cb Fgf1 Brcc3 Pds5a Tipin Cul3 Anapc1…
GOBP_REGULATION_OF_T_CELL_ACTIVATION	0.17192	0.459336	0.181383	-0.329297	-1.15643	137	9	Prnp Thy1 Selenok Ndfip1 Cd81 Sirpa Cd47 Glmn Xbp1
GOBP_BIOLOGICAL_PROCESS_INVOLVED_IN_INTERACTION_WITH_SYMBIONT	0.17199	0.459336	0.166934	-0.411384	-1.22077	49	10	Ppib Hspa8 Phb Cfl1 Snw1 Tmem41b Gapdh Ifi27 Igf2r Hspd1
GOBP_REGULATION_OF_HIPPO_SIGNALING	0.172471	0.459728	0.134273	0.554875	1.27209	15	6	Mark3 Schip1 Mapk14 Sox11 Shank2 Nf2
GOBP_SPINAL_CORD_MOTOR_NEURON_DIFFERENTIATION	0.172471	0.459728	0.134273	0.554388	1.27098	15	5	Lmo4 Gigyf2 Mdga2 Scyl3 Dync2h1
GOMF_PHOSPHORUS_OXYGEN_LYASE_ACTIVITY	0.172471	0.459728	0.134273	0.540953	1.27395	17	6	Adcy8 Gucy1a2 Adcy9 Adcy2 Adcy5 Gucy1b1
GOBP_POSITIVE_REGULATION_OF_MRNA_SPLICING_VIA_SPLICEOSOME	0.172589	0.459728	0.169571	-0.515827	-1.27308	19	9	Hspa8 Rbm3 Tra2a Snw1 Ncbp1 Snrnp70 Dazap1 Prpf19 Cirbp
GOBP_ESTABLISHMENT_OF_PROTEIN_LOCALIZATION_TO_CHROMOSOME	0.17284	0.459728	0.166934	-0.484336	-1.26113	23	8	Cct6a Cct5 Cct7 Cct8 Cct2 Terf1 Cct3 Dkc1
GOBP_SODIUM_ION_TRANSPORT	0.17284	0.459728	0.128789	0.337619	1.14743	150	51	Hecw2 Hecw1 Sgk1 Nalcn Slc9a9 Fgf14 Dlg1 Neto1 Fgf12 Slc4a10 Nkain2 Cntn1 Nkain3 Hcn1 Slc6a15 Ahcyl1 Snta1 Nedd4l Scn3a Fgf13 Scn1a Dmd Asic2 Slc4a7 Ano6 Slmap Slc9a7 Klhl3 Wnk1 Slc9a2 Chp1 Stk39 Slc22a5 Slc9a4 Commd3 Slc38a6 Ywhah Slc8a1 Pkd2 P2rx4 Scn2a Slc20a1 Ank3 Nedd4 Scn9a Slc9a1 Slc10a7 Prkce Cacna1g Slc20a2 Slc6a7
GOMF_UBIQUITIN_PROTEIN_TRANSFERASE_REGULATOR_ACTIVITY	0.172932	0.459728	0.168238	-0.524252	-1.26913	17	6	Glmn Rps7 Rpl23 Rpl37 Aup1 Fbxw7
GOBP_ACTIVATION_OF_PROTEIN_KINASE_ACTIVITY	0.173016	0.459728	0.130777	0.37441	1.18707	87	26	Nrg1 Dlg1 Osbpl8 Adcy8 Pdgfc Mark2 Prkcz Ccdc88a Fgf13 Ghr Map3k7 Nrg3 Wnk1 Mob1b Pik3ca Abl1 Mob1a Fgf1 Pibf1 Adnp Prlr Rptor Tgfb2 Jak2 Pdpk1 Tom1l1
GOBP_REGULATION_OF_BLOOD_PRESSURE	0.173442	0.460348	0.175204	-0.359353	-1.16254	79	12	Atp1a1 Atp6ap2 Atp2b1 Chga Ramp2 Ctsz Tpm1 Ext2 Cd34 Gna11 Drd5 Kl
GOCC_CLATHRIN_COATED_VESICLE_MEMBRANE	0.173469	0.460348	0.169571	-0.391111	-1.20332	60	10	Slc17a7 Syt11 Tgoln1 Hspa8 Clta Rab3a Cltb M6pr Vamp2 Igf2r
GOBP_NEGATIVE_REGULATION_OF_NEURON_PROJECTION_DEVELOPMENT	0.173669	0.460587	0.17822	-0.34223	-1.15532	104	20	Itm2c Thy1 Rtn4 Ptprs Klk8 Gdi1 Dguok Flna Sema6c Epha7 Sema6b Trim46 Epha4 Mt3 Hes1 B2m Cers2 Rtn4r Cdk5 Cd38
GOBP_HISTONE_MONOUBIQUITINATION	0.174129	0.461366	0.133555	0.491733	1.25757	25	9	Rybp Wac Ddb2 Kdm2b Cdc73 Trim37 Pcgf5 Ring1 Cul4b
GOBP_NEUROTRANSMITTER_SECRETION	0.174184	0.461366	0.128789	0.348823	1.15526	116	35	Lin7a Rims2 Rims1 Cadps2 Grin3a Snap25 Pclo Stxbp5 Cask Syn1 Fbxl20 Mctp1 Syn2 Erc2 Cadps Gsk3b Nf1 Napb Snca Nlgn1 Brsk1 Synj1 Stxbp3 Cacnb2 Adra1a Fmr1 Cplx1 Rap1a Prkn Unc13b Stx19 Cnr1 Apba1 Mef2c Kcnmb4
GOBP_CHLORIDE_TRANSPORT	0.174447	0.461772	0.165657	-0.391147	-1.19426	56	13	Prnp Slc12a5 Gabra1 Ttyh1 Clcn4 Car2 Pcyox1 Ttyh3 Ano8 Slc4a8 Slc1a1 Gabrd Clcn3
GOBP_POSITIVE_REGULATION_OF_ORGANELLE_ORGANIZATION	0.176218	0.466164	0.122108	0.298831	1.11019	347	107	Tenm1 Limch1 Fmn1 Dlg1 Ambra1 Mapk8 Tasor Tsc1 Wasf1 Abi2 Bcas3 Ccdc88a Ckap5 Mcu Plcb1 Nck2 Nsmce2 Fer Arhgap35 Atpif1 Clasp1 Gsk3b Mapk1 Setdb1 Slf1 Sdcbp Snca Slf2 Katnbl1 Nav3 Fchsd2 Map1b Spast Rock2 Togaram1 Hmbox1 Tnks Nrp1 Mecp2 Cdc27 Slain1 Snx7 Cep120 Synj1 Hnrnpa2b1 Phip Cnot1 Cyfip1 Actn2 Brk1 Ppm1e Tnks2 Mapt Sirt6 Abl1 Rictor Spire1 Prkn Pan3 Clip1 Vps13d Adck1 Cul3 Xrcc5 Cnot2 Rab3…
GOBP_NEGATIVE_REGULATION_OF_PROTEIN_KINASE_B_SIGNALING	0.176373	0.466243	0.132846	0.484325	1.24625	26	8	Dlg1 Ptprj Plekha1 Phlpp1 Mtm1 Pik3cb Magi2 Ppp2ca
GOMF_DAMAGED_DNA_BINDING	0.176471	0.466243	0.133555	0.407776	1.20378	57	21	Xrcc6 Polb Crebbp Trp53bp1 Ddb2 Cry2 Rev1 Ep300 Xrcc5 Rpa1 Msh3 Rad18 Blm Trp63 Ercc5 Hmgb1 Cul4b Xpc Polq Mpg Dclre1a
GOBP_NCRNA_PROCESSING	0.176849	0.466555	0.190023	-0.285664	-1.10706	351	113	Rps27 Sirt7 Exosc1 Rps19 Rps8 Dalrd3 Pdcd11 Rps7 Rpl35a Tbl3 Esf1 Ddx1 Nop56 Srrt Dus4l Frg1 Ddx18 Ints1 Rpp21 Trmt1 Dus3l Rps28 Rpl27 Rps16 Rps21 Chd7 Nolc1 Rrp1 Rps24 Osgep Nsa2 Mettl2 Bud23 Rps17 Rpl10a Ctu2 Rps6 Rps25 Xrn2 Alkbh1 Rpl26 Utp11 Eif4a3 Wbp11 Trmt112 Eri2 Pa2g4 Rrp7a Pus3 Gtf2h5 Zcchc8 Trmt13 Urm1 Utp14a Rpl7a Rpp30 Nol11 Bop1 Larp7 Exosc7 Ebna1bp2 Nsun6 Dkc1 Rpusd3 Mettl18 Nifk M…
GOBP_ESTABLISHMENT_OR_MAINTENANCE_OF_MONOPOLAR_CELL_POLARITY	0.176962	0.466555	0.132846	0.517103	1.24403	20	8	Myo9a Map1b Gbf1 Ttc8 Ophn1 Patj Cdc42 Fscn1
GOBP_POSITIVE_REGULATION_OF_NUCLEOTIDE_METABOLIC_PROCESS	0.177057	0.466555	0.165657	-0.478141	-1.27078	26	3	Tmsb4x App mt-Co2
GOBP_NEGATIVE_REGULATION_OF_PROTEIN_LOCALIZATION_TO_MEMBRANE	0.177184	0.466555	0.16318	-0.486307	-1.26674	22	7	Tmem59 Gdi1 Lztfl1 Lypd1 Pid1 Ap2m1 Hectd1
GOCC_AXONAL_GROWTH_CONE	0.177184	0.466555	0.16318	-0.485445	-1.2645	22	7	Olfm1 Hsp90ab1 Hsp90aa1 Flna Epha4 Nin Rtn4r
GOMF_HISTONE_METHYLTRANSFERASE_ACTIVITY	0.177258	0.466555	0.132846	0.421931	1.23118	54	12	Smyd3 Setd5 Setdb1 Nsd2 Nsd1 Kmt2c Ehmt1 Ash1l Nsd3 Suz12 Prmt8 Setd2
GOCC_NUCLEAR_REPLICATION_FORK	0.177554	0.466604	0.132846	0.505877	1.25884	23	10	Zranb3 Pola1 Tipin Smarcad1 Rpa1 Baz1b Pold3 Prim2 Mms22l Wdhd1
GOBP_HOMEOSTASIS_OF_NUMBER_OF_CELLS	0.177612	0.466604	0.124434	0.326023	1.1364	182	43	Pde4b Rc3h1 Akt3 Polb Atpif1 Ireb2 Mfhas1 Hipk2 Rc3h2 Fstl1 Gigyf2 Ppp3cb Cdh2 Zfx Mapk14 Lgr4 Ubap2l Ildr2 Adar Rcor1 Prkdc Rbfox2 Acvr2a Flvcr1 Ext1 Jam3 Bcl6 Abl1 Inhba Ap3b1 Med1 Dock11 Pik3cb Mef2c Pknox1 Zfp251 Cebpg Kmt2e Sp3 Kit Jak2 Sos2 Ptpn2
GOBP_LEUKOCYTE_PROLIFERATION	0.17765	0.466604	0.17822	-0.328003	-1.15188	137	10	Prnp Selenok Cx3cl1 Ndfip1 Cd81 Clu Glmn Slc39a10 Pura Csf2ra
GOBP_AMINO_ACID_IMPORT	0.177778	0.466604	0.164406	-0.446121	-1.23887	33	6	Arl6ip1 Arl6ip5 Slc3a2 Slc1a1 Slc7a1 Itgb1
GOBP_NEGATIVE_REGULATION_OF_INTRINSIC_APOPTOTIC_SIGNALING_PATHWAY_IN_RESPONSE_TO_DNA_DAMAGE	0.177945	0.466604	0.165657	-0.521975	-1.26362	17	9	Clu Tpt1 Kdm1a Bcl2 Ccar2 Tmem161a Cdkn2d Taf9b Ing2
GOBP_REGULATION_OF_CALCIUM_ION_IMPORT	0.177945	0.466604	0.165657	-0.518091	-1.26764	18	3	Prnp Vdac1 Hes1
GOBP_RESPONSE_TO_ANTIBIOTIC	0.178218	0.467027	0.164406	-0.447315	-1.24987	34	10	Hspa5 Hsp90aa1 Rpl23 Kdm1a Vkorc1 Uros Ehmt2 Ezh2 Jak1 Hyal1
GOBP_ENTEROENDOCRINE_CELL_DIFFERENTIATION	0.179104	0.469056	0.131458	0.534641	1.26919	18	5	Rfx3 Gsk3b Cdh2 Rheb Pdpk1
GOBP_NEPHRON_EPITHELIUM_DEVELOPMENT	0.179229	0.46909	0.132147	0.423773	1.23503	53	15	Fmn1 Dlg1 Greb1l Klhl3 Lgr4 Pbx1 Iqgap1 Ext1 Fgf1 Mef2c Pkd1 Pkd2 Magi2 Kif26b Mtss1
GOBP_RESPIRATORY_SYSTEM_DEVELOPMENT	0.179878	0.4702	0.125033	0.355695	1.17313	110	27	Rspo2 Thrb Mapk1 Bmpr2 Nfib Rc3h2 Pgr Clcn2 Fgf10 Eda Fgfr2 Ext1 Wdpcp Rpgrip1l Sox11 Ep300 Ap3b1 Fgf1 Creb1 Pkd1 Sec24b Sp3 Rbpj Disp1 Tulp3 Cdc42 Rdh10
GOMF_PROTEIN_PHOSPHATASE_BINDING	0.179878	0.4702	0.125033	0.356114	1.17451	110	25	Ambra1 Grin3a Myo16 Ptprt Adcy8 Mapk8 Traf3 Fer Ppp6r3 Strn3 Ghr Mfhas1 Mtmr3 Ppp3cb Cdh2 Ank1 Cdc27 Mapk14 Rps6kb1 Map3k5 Akap11 Iqgap1 Stau1 Mapt Ppme1
GOBP_CIRCADIAN_REGULATION_OF_GENE_EXPRESSION	0.180301	0.470815	0.131458	0.420299	1.22163	52	11	Ncoa2 Npas2 Ogt Huwe1 Lgr4 Rora Kdm5a Cry2 Hdac1 Kdm2a Ppp1cb
GOBP_GLUCOSE_6_PHOSPHATE_METABOLIC_PROCESS	0.180451	0.470815	0.164406	-0.51817	-1.25441	17	5	Pgam1 Gpi1 G6pc3 Tkt Taldo1
GOBP_POSITIVE_REGULATION_OF_ATP_METABOLIC_PROCESS	0.180451	0.470815	0.164406	-0.479182	-1.25407	25	3	Tmsb4x App mt-Co2
GOBP_DNA_MODIFICATION	0.181063	0.471958	0.130777	0.391547	1.18431	68	18	Tox Fto Tet3 Usp9x Ehmt1 Mecp2 Baz2a Pik3ca Tet2 Ppm1d Kmt2e Ctcf Rlf Usp7 Ascc3 Gatad2a Atf7ip Prmt7
GOBP_PALLIUM_DEVELOPMENT	0.181115	0.471958	0.12564	0.345087	1.14951	121	28	Kirrel3 Slit2 Tent2 Pafah1b1 Tsc1 Plcb1 Gsk3b Robo1 Fgf13 Trappc9 Nf1 Srgap2 Cdh2 Cep120 Phlpp2 Foxg1 Bmerb1 Fat4 Hdac1 Crk Zmiz1 Tra2b Nf2 Ywhae Ogdh Cntnap2 Alk Btbd3
GOBP_ADENYLATE_CYCLASE_ACTIVATING_G_PROTEIN_COUPLED_RECEPTOR_SIGNALING_PATHWAY	0.181586	0.472891	0.165657	-0.382539	-1.17921	62	9	Aplp1 Adgrb2 Prkca Adgrl1 Adgrb1 Chga Ramp2 Ramp1 Gnas
GOCC_PHOSPHATIDYLINOSITOL_3_KINASE_COMPLEX	0.18197	0.47322	0.130777	0.514372	1.23746	20	9	Pik3r3 Socs6 Pik3ca Pik3c2a Pik3cb Pik3c3 Pik3r1 Socs2 Pik3c2b
GOBP_CELL_CELL_RECOGNITION	0.182045	0.47322	0.16318	-0.474995	-1.26242	26	7	Cd81 Aldoa Cct5 Cct7 Cct8 Coro1a Cct2
GOBP_MEMBRANE_REPOLARIZATION	0.182051	0.47322	0.165657	-0.465334	-1.24707	30	6	Atp1b1 Atp1a1 Scn1b Atp1b2 Flna Kcnip2
GOBP_RETINA_MORPHOGENESIS_IN_CAMERA_TYPE_EYE	0.182274	0.473506	0.130777	0.452188	1.22861	35	12	Sdk1 Dscam Thrb Hcn1 Megf11 Atp8a2 Hipk2 Sdk2 Rpgrip1l Ttc8 Hipk1 Nectin3
GOBP_AUTONOMIC_NERVOUS_SYSTEM_DEVELOPMENT	0.182421	0.473594	0.130106	0.531515	1.26177	18	7	Nf1 Nrp1 Sox11 Nav2 Nrp2 Trp63 Adarb1
GOBP_ZINC_ION_HOMEOSTASIS	0.182716	0.474065	0.161979	-0.480059	-1.24999	23	6	Slc39a10 Atp13a2 Slc30a3 Slc39a7 Slc1a1 Mt3
GOBP_ORGANIC_ACID_BIOSYNTHETIC_PROCESS	0.182891	0.474224	0.17822	-0.313883	-1.13468	170	28	Tecr Cyp46a1 Ggt7 Xbp1 Osbpl6 Mecr Csad Mgll Got1 Hsd17b12 Pycr2 Sucla2 Gls2 Ndufab1 Lpl Insig2 Ptges3 Osbpl9 Scap Mri1 Degs1 Fads1 H2-Ke6 Acadvl Asns Pla2g3 Mthfr Serinc3
GOBP_LEARNING	0.183333	0.475077	0.172324	-0.335507	-1.14985	115	30	Slc12a5 Pgrmc1 Syt11 Hmgcr Slc8a2 App Nlgn3 Lgmn Abcc8 Pak6 Ptn Ppt1 Ntrk2 Ift20 Nptn Nrxn2 Slc1a1 Dlg4 Drd5 Itgb1 Shank1 Slc8a3 Cdk5 Cntn2 Mapk8ip2 Nptx2 Adcy3 Abca7 Ddhd2 Eif4a3
GOMF_MAP_KINASE_KINASE_KINASE_ACTIVITY	0.183639	0.475576	0.130106	0.513663	1.23575	20	6	Braf Map3k7 Araf Map3k5 Map3k2 Lrrk2
GOBP_SPHINGOLIPID_METABOLIC_PROCESS	0.183844	0.475811	0.172324	-0.332352	-1.1487	122	15	Tecr Serinc1 Psap Enpp2 Tm9sf2 Smpd1 St8sia3 Ormdl3 Abca2 B4galnt1 Bax St3gal5 Ppt1 Neu1 Smpd3
GOCC_GOLGI_LUMEN	0.18408	0.476127	0.129443	0.440922	1.21421	38	5	Gpc5 Mmp16 Gpc4 Gpc6 Agrp
GOBP_MUSCLE_TISSUE_DEVELOPMENT	0.184366	0.476431	0.120985	0.316511	1.12043	206	58	Nrg1 Itga8 Sgcd Sorbs2 Dlg1 Tenm4 Hivep3 Tsc1 Ddx5 Ripor2 Fhl2 Nf1 Dmd Bmpr2 Ybx3 Jarid2 Nln Nebl Mapk14 Homer1 Rps6kb1 Sgcz Akap6 Mtm1 Neurl1a Fgfr2 Actn2 Adra1a Mrtfb Sox11 Acvr1 Ep300 Med1 Ryr2 Creb1 Mef2c Cxadr Slc8a1 Pkd2 Tgfb2 Nr1d2 Rbpj Arid2 Cdc42 Ppargc1a Plec Tomm70a Slc9a1 Cacna1g Tgfbr1 Nr4a1 Mtor Ski Luc7l Yy1 Mtpn Rcan1 Bves
GOBP_CARDIAC_MUSCLE_CELL_ACTION_POTENTIAL_INVOLVED_IN_CONTRACTION	0.184514	0.476431	0.128789	0.456013	1.22715	31	13	Kcnj3 Cacna1c Kcnd3 Kcnn2 Dlg1 Fgf12 Cacna2d1 Snta1 Nedd4l Cacna1d Scn1a Cacnb2 Ank2
GOBP_NEGATIVE_REGULATION_OF_PEPTIDYL_THREONINE_PHOSPHORYLATION	0.184539	0.476431	0.161979	-0.526868	-1.25753	16	4	Calm1 Calm3 Calm2 Cadm4
GOBP_REGULATION_OF_DENDRITE_EXTENSION	0.184746	0.476637	0.130777	0.506935	1.24122	22	10	Syt17 Rims2 Rims1 Cacng7 Nedd4l Bcl11a Spag9 Rnf157 Prkn Itsn2
GOBP_LYTIC_VACUOLE_ORGANIZATION	0.18509	0.476637	0.164406	-0.3808	-1.17646	63	13	Atp6ap2 Gaa Syt7 Rab34 Ppt1 Grn Tmem165 Mt3 Coro1a Tmem199 Tmem9 Cln5 Rab14
GOBP_REGULATION_OF_NEUROBLAST_PROLIFERATION	0.185279	0.476637	0.16318	-0.509214	-1.25675	19	3	Cx3cl1 Ptn Kdm1a
GOBP_STEM_CELL_DIVISION	0.185309	0.476637	0.129443	0.511275	1.23001	20	7	Pafah1b1 Mllt3 Ext1 Cul3 Zbtb16 Tgfb2 Kit
GOBP_REGULATION_OF_CELLULAR_COMPONENT_SIZE	0.18541	0.476637	0.122679	0.312752	1.12658	250	55	Tenm1 Cdkl5 Slit2 Fmn1 Rasa1 Dlg1 Add3 Dscam Prr16 Pak3 Akt3 Shtn1 Pafah1b1 Tsc1 Vav3 Slc12a6 Map2 Nck2 Fer Arhgap35 Sptan1 Dcc Gsk3b Fgf13 Ssh2 Nrcam Bmpr2 Sptbn1 Arfgef1 Ano6 Fchsd2 Map1b Nrp1 Rap1gap2 Slit1 Shank3 Cyfip1 Actn2 Brk1 Trpc5 Pik3ca Mapt Gba2 Abl1 Rictor Clns1a Creb1 Capza1 Add1 Adnp Sema6a Rptor Plekhh2 Carmil1 Tmod2
GOBP_PHOSPHATIDYLSERINE_METABOLIC_PROCESS	0.185464	0.476637	0.161979	-0.514622	-1.25915	18	3	Serinc1 Abhd12 Abhd16a
GOMF_VOLTAGE_GATED_POTASSIUM_CHANNEL_ACTIVITY	0.185619	0.476637	0.129443	0.403109	1.19357	58	15	Kcnj3 Kcnd3 Kcnn2 Kcnt2 Kcnh1 Snap25 Hcn1 Kcnc2 Kcnk9 Kcnd2 Kcna4 Kcns3 Kcnb2 Kcnj13 Pkd2
GOBP_POSITIVE_REGULATION_OF_PROTEIN_KINASE_B_SIGNALING	0.185644	0.476637	0.160801	-0.386956	-1.19398	59	13	Cx3cl1 Hsp90ab1 Hsp90aa1 Rtn4 Mydgf Phb Pdgfa Maz Fermt2 Mtdh C1qtnf12 Itgb1 Meis3
GOBP_PRODUCTION_OF_MOLECULAR_MEDIATOR_INVOLVED_IN_INFLAMMATORY_RESPONSE	0.185644	0.476637	0.160801	-0.43981	-1.2327	35	10	Sirpa Rps19 Pld3 Cuedc2 Grn Vamp2 Prdx2 Pla2g3 Chid1 Ezh2
GOBP_RESPONSE_TO_OXIDATIVE_STRESS	0.18612	0.477567	0.183024	-0.291065	-1.11017	294	30	Prnp Selenok Arl6ip5 Selenos Ppia Sirpa Atp2a2 Penk Ggt7 Msra App Rwdd1 Camkk2 Atp13a2 Nfe2l1 Stk25 Ndufs2 Chd6 mt-Co1 Pycr2 Tpm1 Agap3 Tor1a Rnf112 Gclc Smpd3 Slc1a1 Mt3 P4hb Pnkp
GOBP_DETECTION_OF_MECHANICAL_STIMULUS	0.186356	0.47788	0.128789	0.480461	1.2363	26	15	Scn1a Asic2 Phf24 Cdh2 Ano3 Pkd1 Pkd2 Kit Pkd2l2 Pkd1l3 Ptk2 Fyn Htr2a Itga2 Kcna1
GOBP_REGULATION_OF_MUSCLE_SYSTEM_PROCESS	0.18663	0.478288	0.170932	-0.331447	-1.14557	122	12	Atp1b1 Atp1a1 Calm1 Atp2a2 Atp2b1 Prkca Chga Glrx3 Calm3 Tmem38a Abcc8 Ormdl3
GOBP_HEART_FORMATION	0.187396	0.47921	0.128143	0.546454	1.25278	15	5	Robo2 Robo1 Ext1 Mef2c Rbpj
GOBP_POSITIVE_REGULATION_OF_ORGAN_GROWTH	0.187396	0.47921	0.128143	0.526031	1.24875	18	6	Ybx3 Mapk14 Akap6 Fgfr2 Mef2c Rbpj
GOMF_14_3_3_PROTEIN_BINDING	0.187396	0.47921	0.128143	0.486799	1.24495	25	12	Prkcz Ppp1r12a Ripor2 Nek1 Pi4kb Klhl22 Rptor Irs2 Prkce Tbc1d22b Tbc1d22a Kif13b
GOBP_CELLULAR_CARBOHYDRATE_CATABOLIC_PROCESS	0.187654	0.47921	0.159647	-0.47934	-1.24812	23	2	Gaa Pgam1
GOBP_RESPONSE_TO_MISFOLDED_PROTEIN	0.187654	0.47921	0.159647	-0.478541	-1.24603	23	10	Clu Derl1 Stub1 Sdf2l1 Tor1a Bag6 Aup1 Dnajb12 Rnf126 Dnajb14
GOBP_RNA_SPLICING	0.187702	0.47921	0.184706	-0.280081	-1.08631	362	90	Tmbim6 BC005624 Celf5 Son Clk1 Srsf5 Zranb2 Hspa8 Rbm3 Snrnp48 Ddx41 Hnrnpk Prpf4b Hnrnph3 Thoc1 Pnn Sf3b3 Ddx23 Pdcd7 Sf3b2 Thoc7 Zmat2 Srrm1 Ddx1 Khsrp Puf60 Tra2a Sf3b1 Gpkow Ddx46 Frg1 Snw1 Slc38a2 Ncbp1 Zbtb7a Sf3b6 Snrpb Tgs1 Hnrnph2 Srrm2 Paxbp1 Snrnp70 Snrnp27 Hnrnpl Pabpc1 Sart3 Fus Rps13 Kdm1a Srek1 Ddx39b Zrsr2 Bcas2 Fxr1 Dazap1 Rbm24 Srpk2 Prmt1 Srsf11 Srpk1 Rps26 Celf6 Cdc5l Prpf19 S…
GOBP_REGULATION_OF_LEUKOCYTE_PROLIFERATION	0.187845	0.47921	0.169571	-0.346928	-1.16473	98	7	Prnp Selenok Ndfip1 Cd81 Glmn Slc39a10 Csf2ra
GOBP_OLIGOSACCHARIDE_BIOSYNTHETIC_PROCESS	0.18802	0.47921	0.128143	0.538567	1.2515	16	6	Fut9 B3galt1 St3gal2 St6galnac5 St3gal3 Fut8
GOBP_REGULATION_OF_MAST_CELL_ACTIVATION_INVOLVED_IN_IMMUNE_RESPONSE	0.18802	0.47921	0.128143	0.537723	1.24954	16	4	Gab2 Fer Snx4 Pdpk1
GOBP_RUFFLE_ORGANIZATION	0.188525	0.480204	0.126876	0.427508	1.19743	41	15	Arhgef26 Cobl Pip5k1a Plekha1 Nlgn1 Cyfip1 Wdpcp Snx10 Coro1c P2rx4 Carmil1 Sh3yl1 Eps8l1 Mtor Arhgap24
GOBP_AXONAL_TRANSPORT_OF_MITOCHONDRION	0.189055	0.480969	0.127505	0.526432	1.23975	17	8	Agbl4 Spast Sybu Trak1 Opa1 Mapt Trak2 Hap1
GOMF_R_SMAD_BINDING	0.189055	0.480969	0.127505	0.527014	1.24112	17	5	Ldlrad4 Ddx5 Trim33 Drosha Axin1
GOBP_CILIUM_ORGANIZATION	0.189504	0.48182	0.118288	0.30318	1.11374	303	97	Rfx3 Cdkl5 Ablim1 Tbc1d5 Exoc4 Evi5 Ttc39c Ccdc88a Arhgap35 Ift81 Mphosph9 Lrrc49 Cfap20 Gsk3b Rabgap1 Sclt1 Tbc1d19 Ccdc57 Ttc26 Ttc17 Ocrl Tbc1d24 Togaram1 Rpgr Ift74 Nek1 Atxn10 Cep120 Cfap54 Wdr35 Cc2d2a Cep83 Neurl1a Dynll1 Iqcb1 Armc2 Gbf1 Dcx Sdccag8 Wdpcp Rpgrip1l Intu Bbs9 Dnal1 Ttc8 Snx10 Spag6l Nme5 Ro60 Arf4 Tbc1d14 Gas8 Pibf1 Ift46 Poc1b Pkd2 Spata6 Ttc21b Odf2l Arl6 Ift80 Exoc5 Evi5…
GOBP_ANATOMICAL_STRUCTURE_HOMEOSTASIS	0.189911	0.482561	0.175204	-0.313276	-1.13102	169	40	Cx3cl1 Atp2b2 Gaa Aldoa Atp2b1 Actg1 Prkca Tyro3 Slc8a2 Atp1b2 Ncdn Rb1 Atp2b3 Tub Abcc8 Bax Calb1 Cd34 Slc1a1 Clcn3 Itgb1 B2m Coro1a Lamc1 Cdk5 Cd38 Ldb1 Pbld1 Serpina3n Cfl2 Fh1 Bcl2 Cldn12 Dnajb2 Prdx1 Strap Htr1b Rac3 Trp53inp2 Wnk3
GOBP_CENTRAL_NERVOUS_SYSTEM_NEURON_DEVELOPMENT	0.190164	0.48291	0.126254	0.398359	1.18893	60	18	Slit2 Gabrb1 Slc4a10 Agbl4 Pafah1b1 Cdh11 Rapgef2 Map2 Arhgap35 Dclk1 Dcc Nfib Nrp1 Foxg1 Fgfr2 Zmiz1 Mapt Gba2
GOBP_EXTRACELLULAR_MATRIX_DISASSEMBLY	0.190476	0.482935	0.159647	-0.474393	-1.23887	24	8	Ctsl Cst3 Lrp1 Lamc1 Ddr1 Washc1 Adam15 Gsn
GOBP_GOLGI_TO_ENDOSOME_TRANSPORT	0.190476	0.482935	0.159647	-0.513062	-1.24204	17	8	Sys1 Ap1ar Sort1 Vps13c Vps13a Ap2a1 Rab14 Eps15
GOBP_MITOTIC_CELL_CYCLE_CHECKPOINT_SIGNALING	0.190625	0.482935	0.122679	0.361282	1.16921	95	28	Taok1 Babam2 Wac Gigyf2 Apc Zwint Brsk1 Uimc1 Dync1li1 Foxn3 Atf2 Prkdc Nabp1 Klhl22 Zfp207 Ints3 Brcc3 Tipin Taok3 Atm Blm Mrnip Stk33 Rint1 Mdm2 Rfwd3 Cradd Cdk5rap2
GOBP_NEUROBLAST_PROLIFERATION	0.190635	0.482935	0.127505	0.452528	1.22335	34	9	Sox5 Pafah1b1 Rab10 Fgf13 Dock7 Nf1 Eml1 Foxg1 Fgfr2
GOCC_SYNAPTONEMAL_STRUCTURE	0.190789	0.483033	0.126254	0.520738	1.24398	19	4	Syn1 Mei4 Wapl Blm
GOBP_POSTSYNAPTIC_SPECIALIZATION_ORGANIZATION	0.192053	0.485536	0.126254	0.466244	1.22591	28	12	Il1rap Dlg1 Grid2 Ntng2 Gap43 Ptprd Nlgn1 Cdh2 Shank3 Lrrc4 Ophn1 Shank2
GOBP_POSITIVE_REGULATION_OF_RESPONSE_TO_BIOTIC_STIMULUS	0.192063	0.485536	0.123257	0.376046	1.17117	78	30	Cadm1 Xrcc6 Pak3 Pum2 Crebbp Map3k7 Ankrd17 Pspc1 Ube2k Prkdc Usp29 Aim2 Lsm14a Ep300 Med1 Xrcc5 Trim41 Sfpq Tbk1 Akirin2 Tomm70a Pycard Pak2 Sin3a Ly96 Hmgb1 Usp15 Polr3b Fyn Ap1g1
GOBP_CARDIAC_CHAMBER_DEVELOPMENT	0.192126	0.485536	0.122679	0.367389	1.17655	91	21	Nrg1 Slit2 Robo2 Greb1l Lmo4 Fhl2 Robo1 Bmpr2 Nsd2 Nrp1 Ank2 Fgfr2 Sox11 Acvr1 Med1 Trip11 Ryr2 Mef2c Tgfb2 Nrp2 Rbpj
GOBP_REGULATION_OF_NEUROTRANSMITTER_RECEPTOR_ACTIVITY	0.192405	0.485948	0.159647	-0.406426	-1.19099	46	18	Cnih2 Nptx1 Shisa7 Prrt1 App Nlgn3 Nlgn2 Neto2 Rasgrf1 Nptxr Dlg4 Shank1 Mapk8ip2 Mink1 Nptx2 Shisa6 Ifngr2 Dlgap4
GOBP_EXTRINSIC_APOPTOTIC_SIGNALING_PATHWAY	0.192529	0.485967	0.170932	-0.324914	-1.13844	136	13	Itm2c Cx3cl1 Scg2 Pdia3 Faim2 Acvr1b Bax Sort1 Ndufa13 Cyld Gclc Arhgef2 Ifi27
GOMF_NOTCH_BINDING	0.192982	0.48678	0.158514	-0.530944	-1.24453	15	5	Dner Snw1 Ncor2 Jag2 Ccn3
GOMF_ACYLTRANSFERASE_ACTIVITY	0.193084	0.48678	0.170932	-0.310973	-1.12626	167	44	Zdhhc23 Nmt1 Nat14 Ggt7 Sirt7 Agpat4 Porcn Ate1 Nat8l Naa20 Hgsnat Dlst Med24 Zdhhc6 Casd1 Cers2 Crls1 Osgep Dgat2 Crat Atat1 Zdhhc13 Zdhhc12 Zdhhc14 Tmem68 Mboat7 Agpat1 Cpt1c Gtf2b Lpcat2 Dgat1 Sptlc1 Zdhhc5 Ncoa1 Gpat4 Qpctl Elovl4 Pdhx Naa10 Taf10 Lpcat3 Naa25 Soat1 Kat2a
GOBP_MEMBRANE_LIPID_CATABOLIC_PROCESS	0.193548	0.487658	0.157403	-0.495609	-1.24405	20	8	Enpp2 Smpd1 Ppt1 Neu1 Smpd3 Asah1 Hexa Fuca1
GOBP_POSITIVE_REGULATION_OF_T_CELL_PROLIFERATION	0.193955	0.487887	0.158514	-0.43995	-1.20599	32	5	Selenok Cd81 Slc7a1 Hes1 Coro1a
GOBP_REGULATION_OF_TISSUE_REMODELING	0.193955	0.487887	0.158514	-0.440215	-1.20672	32	3	Cst3 Prkca Syt7
GOCC_ANCHORED_COMPONENT_OF_MEMBRANE	0.193989	0.487887	0.165657	-0.360922	-1.16462	76	17	Ly6h Prnp Thy1 Bcan Ly6e Omg Rab26 Mdga1 Nrn1 Rab3a Efna3 Cntn4 Gfra2 Rab5b Car4 Dlg4 Lypd1
GOBP_INTERFERON_GAMMA_PRODUCTION	0.194444	0.487946	0.158514	-0.434137	-1.21629	36	3	Prnp Sirpa Cd47
GOBP_ANION_HOMEOSTASIS	0.194514	0.487946	0.157403	-0.525162	-1.25346	16	2	Slc12a5 Ckb
GOBP_NEGATIVE_REGULATION_OF_ENDOTHELIAL_CELL_PROLIFERATION	0.194514	0.487946	0.157403	-0.524045	-1.25079	16	4	Scg2 Atp5a1 Aimp1 Krit1
GOBP_RIBOSOMAL_SMALL_SUBUNIT_ASSEMBLY	0.194514	0.487946	0.157403	-0.524324	-1.25146	16	7	Rps27 Rps19 Rps28 Mrps7 Rrp7a Rpsa Rps5
GOBP_DETECTION_OF_STIMULUS_INVOLVED_IN_SENSORY_PERCEPTION	0.194719	0.487946	0.125033	0.433052	1.19578	39	14	Grik2 Atp8a2 Scn1a Asic2 Phf24 Olfr239 Kit Pkd1l3 Crb1 Fyn Htr2a Itga2 Slc24a4 Kcna1
GOBP_RESPONSE_TO_TOXIC_SUBSTANCE	0.195055	0.487946	0.165657	-0.326982	-1.13691	123	33	Selenos Selenof Scn2b Penk Prxl2a Selenot Selenow Bax Nefl Cpox Mt3 Kdm1a Gstm5 Snn Prdx2 Abcb6 Prdx5 Bcl2 Prkcg Prdx3 Prdx1 Ephx1 Ehmt2 Gpx4 Bphl Alad Txndc17 Scfd1 Abcg2 Hba-a1 Kdm5c Txn1 Slc30a1
GOBP_REGULATION_OF_DEFENSE_RESPONSE_TO_VIRUS_BY_HOST	0.195062	0.487946	0.156312	-0.475507	-1.23814	23	2	Selenok Hsp90aa1
GOBP_RESPONSE_TO_TESTOSTERONE	0.195062	0.487946	0.156312	-0.475278	-1.23754	23	3	Calr Rwdd1 Gpi1
GOMF_CHANNEL_INHIBITOR_ACTIVITY	0.195062	0.487946	0.156312	-0.475623	-1.23844	23	4	Scn1b Calm1 Scn3b Itpr1
GOBP_IMMUNOGLOBULIN_PRODUCTION	0.195431	0.48849	0.158514	-0.373733	-1.17216	65	13	Ndfip1 Tmbim6 Xbp1 Thoc1 Phb Gpi1 H2-DMa Dnajb9 Hspd1 B2m Stx4a Ercc1 Rnf8
GOBP_EPITHELIAL_TO_MESENCHYMAL_TRANSITION	0.195513	0.48849	0.122679	0.371137	1.16013	82	18	Tiam1 Lims1 Ldlrad4 Tasor Ddx5 Clasp2 Clasp1 Gsk3b Sdcbp Epha3 Rock2 Gcnt2 Spred2 Fgfr2 Usf3 Lrp6 Spred1 Acvr1
GOBP_REGULATION_OF_PLATELET_DERIVED_GROWTH_FACTOR_RECEPTOR_SIGNALING_PATHWAY	0.195688	0.488637	0.125033	0.540986	1.24025	15	7	Ptpn12 Ptprj Snca Cbl Lrig2 Ptpn2 Cblb
GOBP_POSITIVE_REGULATION_OF_IMMUNE_RESPONSE	0.195815	0.488661	0.117766	0.311815	1.11581	230	62	Pde4b Cadm1 Xrcc6 Gab2 Dennd1b Pak3 Plcl2 Rc3h1 Prkcz Vav3 Cd46 Mapk1 Ptprj Crebbp Pde4d Map3k7 Trp53bp1 Nsd2 Plekha1 Rc3h2 Pspc1 Ube2k Wnk1 Rftn1 Prkdc Nr4a3 Yes1 Susd4 Pik3ca Tfrc Usp29 Aim2 Abl1 Lsm14a Ep300 Appl1 Med1 Cnr1 Mef2c Xrcc5 Dusp22 Cr1l Tgfb2 Trim41 Snx4 Fyb2 Sfpq Ptpn2 Tbk1 Nfkbiz Akirin2 Khdrbs1 Ube2n Crkl Shld1 Tomm70a Prkce Hmces Pycard Pak2 Sin3a Cblb
GOBP_IMMUNE_RESPONSE_REGULATING_CELL_SURFACE_RECEPTOR_SIGNALING_PATHWAY	0.195956	0.488723	0.120433	0.342613	1.1427	122	36	Pde4b Map2k4 Dennd1b Pak3 Plcl2 Rc3h1 Mapk8 Vav3 Fer Mapk1 Ptprj Crebbp Pde4d Map3k7 Plekha1 Rc3h2 Wnk1 Rftn1 Mapk10 Nr4a3 Yes1 Pik3ca Abl1 Ep300 Appl1 Mef2c Dusp22 Mapk9 Fyb2 Kit Ptpn2 Nfkbiz Khdrbs1 Ube2n Crkl Prkce
GOBP_REGULATION_OF_MITOCHONDRION_ORGANIZATION	0.196532	0.489866	0.169571	-0.339256	-1.14746	110	28	Nmt1 Clu Slc25a4 Inf2 Sirt7 Camkk2 Atp13a2 Pde2a Pgam5 Bax Tmem14a Vps13c Fam162a Gclc Vdac1 Srebf2 Slc25a5 Stat2 Zdhhc6 Dnm1l Prelid1 Mief1 Plscr3 Fbxw7 Mul1 Pid1 Ddhd2 Bnip3l
GOMF_POTASSIUM_CHANNEL_REGULATOR_ACTIVITY	0.196694	0.489979	0.124434	0.453258	1.22256	32	11	Sgk1 Rasa1 Dlg1 Prkcz Nedd4l Dpp10 Wnk1 Chp1 Kcns3 Kcnmb4 Ywhae
GOBP_REGULATION_OF_CELL_ADHESION	0.196839	0.490049	0.114751	0.293413	1.09264	370	97	Limch1 Edil3 Ptprg Fmn1 Rasa1 Dlg1 Ambra1 Dscam Frmd5 Peli1 Nfat5 Fut9 Cask Faf1 Rc3h1 Plxna2 Lims1 Cyth3 Prkcz Tsc1 Vav3 Tenm3 Map2k5 Cd46 Bcas3 Ppp1r12a Nck2 Ripor2 Prkg1 Clasp2 Clasp1 Gsk3b Magi1 Lmo7 Adam22 Coro2b Ptprj Nf1 Rc3h2 Epha3 Plxnc1 Rock2 Nrp1 Tjp1 Mapk14 Socs6 Ift74 Gcnt2 Wnk1 Tbcd Ildr2 Flot2 Itgav Spock1 Dlc1 Nr4a3 Yes1 Vcl Wdpcp Jam3 Pik3ca Tfrc Crk Rsu1 Zmiz1 Rreb1 Itch Bcl6 Yt…
GOBP_POSITIVE_REGULATION_OF_STRESS_FIBER_ASSEMBLY	0.197324	0.490437	0.125033	0.4501	1.21679	34	13	Limch1 Tsc1 Ccdc88a Rock2 Nrp1 Ppm1e Abl1 Nf2 Carmil1 Cdc42 Tgfbr1 Mtor Arhgef10
GOMF_LYSINE_N_METHYLTRANSFERASE_ACTIVITY	0.197324	0.490437	0.125033	0.411866	1.20181	54	10	Smyd3 Setd5 Setdb1 Nsd2 Nsd1 Kmt2c Ehmt1 Ash1l Nsd3 Setd2
GOBP_REGULATION_OF_BMP_SIGNALING_PATHWAY	0.197347	0.490437	0.124434	0.415187	1.1982	50	21	Crim1 Fbn1 Bmpr2 Hipk2 Fstl1 Ube2d3 Neo1 Trim33 Sox11 Zfp423 Abl1 Smurf2 Rbpj Ctdspl2 Ube2d1 Xiap Ski Rnf165 Scube3 Skil Dand5
GOBP_REGULATION_OF_NECROTIC_CELL_DEATH	0.197531	0.490603	0.155242	-0.473461	-1.23281	23	9	Slc25a4 mt-Co2 Atg9a Cyld Arhgef2 Mt3 Asah1 Slc6a6 Birc2
GOBP_PHOSPHATIDYLINOSITOL_3_KINASE_SIGNALING	0.198113	0.491758	0.120433	0.37758	1.16804	76	28	Myo16 Pdgfc Pip5k1b Pip5k1a Nf1 Plekha1 Cbl Nyap2 Pik3ca Ror1 Pik3c2a Prex2 Pik3cb Tgfb2 Htr2b Pik3r1 Ube3a Kit Jak2 Nedd4 Kbtbd2 Sema4d Insr Pik3c2b Flt3 Egf Dcn Ptk2
GOBP_ACTIN_CYTOSKELETON_REORGANIZATION	0.198708	0.492941	0.122108	0.380009	1.16347	72	20	Thsd7b Bcas3 Mcu Fer Pip5k1a Cd2ap Tnik Nrp1 Cdc42bpa Tjp1 Fgf10 Mkln1 Abl1 Thsd7a Rictor Sipa1l1 Cxadr Kit Cdc42 Plec
GOBP_REGULATION_OF_CYTOPLASMIC_TRANSLATION	0.199005	0.493386	0.123842	0.48757	1.23913	24	13	Cpeb4 Cpeb3 Cpeb2 Ybx3 Cnbp Unk Cpeb1 Fmr1 Ythdf2 Paip1 Syncrip Mtor Nck1
GOCC_INTRINSIC_COMPONENT_OF_PRESYNAPTIC_MEMBRANE	0.19933	0.493739	0.124434	0.408479	1.19046	53	16	Ntng1 Grik4 Grm3 Kcnj3 Cntn5 Adcy8 Cntn1 Cdh10 Rgs7bp Ntng2 Slc1a2 Ptprd Cdh2 Gabra5 Pcdh17 Adra1a
GOBP_CARDIAC_MUSCLE_TISSUE_DEVELOPMENT	0.199391	0.493739	0.117766	0.349706	1.15207	109	31	Nrg1 Sgcd Sorbs2 Tenm4 Tsc1 Fhl2 Bmpr2 Jarid2 Nebl Mapk14 Sgcz Akap6 Fgfr2 Actn2 Adra1a Acvr1 Med1 Ryr2 Creb1 Mef2c Cxadr Slc8a1 Tgfb2 Rbpj Arid2 Cdc42 Plec Tomm70a Slc9a1 Cacna1g Tgfbr1
GOBP_POSITIVE_REGULATION_OF_PROTEIN_LOCALIZATION_TO_CELL_PERIPHERY	0.199501	0.493739	0.155242	-0.404206	-1.18977	47	6	Prnp Pgrmc1 Rer1 Acsl3 Atp2c1 Lrp1
GOBP_NEGATIVE_REGULATION_OF_RESPONSE_TO_CYTOKINE_STIMULUS	0.19967	0.493865	0.123257	0.431275	1.19088	39	11	Slit2 Map2k5 Ythdf3 Robo1 Pxdn Adar Ythdf2 Ptpn2 Ppp2cb Xiap Cnot7
GOBP_RUFFLE_ASSEMBLY	0.2	0.494097	0.123257	0.450182	1.21426	32	12	Arhgef26 Cobl Pip5k1a Nlgn1 Cyfip1 Wdpcp Snx10 Coro1c P2rx4 Sh3yl1 Eps8l1 Arhgap24
GOBP_VESICLE_MEDIATED_TRANSPORT_IN_SYNAPSE	0.2	0.494097	0.168238	-0.314546	-1.12905	161	32	Caly Nsg1 Slc17a7 Syp Clstn1 Syt4 Atp2a2 Canx Actg1 Sh3gl1 Syt7 Hpca Sv2a Dvl1 Calm3 Cspg5 Nlgn3 Nlgn2 Syt5 Rab3gap1 Tor1a Rab3a Slc4a8 Doc2b Pfn2 Unc13a 4932438A13Rik Bace1 Grik5 Vamp2 Chrna5 Clcn3
GOBP_ENDOSOME_TO_LYSOSOME_TRANSPORT	0.200334	0.49463	0.123842	0.410146	1.19212	52	25	Cacng7 Hook1 Hook2 Cacng3 Vps41 Stx8 Trak1 Lyst Mtm1 Rnf157 Tgfbrap1 Gprasp1 Hmgxb4 Tsg101 Aktip Dennd3 Cacng8 Ap3d1 Chmp3 Vps33a Rab7 Clec16a Vps11 Hook3 Vipas39
GOMF_2_IRON_2_SULFUR_CLUSTER_BINDING	0.200508	0.494767	0.156312	-0.499562	-1.23293	19	6	Cisd1 Isca2 Uqcrfs1 Iscu Fech Cisd2
GOBP_NEGATIVE_REGULATION_OF_BLOOD_VESSEL_ENDOTHELIAL_CELL_MIGRATION	0.200663	0.494859	0.123257	0.518551	1.22119	17	6	Map2k5 Mecp2 Spred1 Mef2c Angpt2 Hmgb1
GOCC_CIS_GOLGI_NETWORK	0.201018	0.495441	0.156312	-0.415847	-1.18637	42	8	Lrpap1 Golgb1 Atp2c1 Kdelr1 B3gat3 Ift20 Tmed10 Slc35c2
GOBP_CD4_POSITIVE_ALPHA_BETA_T_CELL_DIFFERENTIATION	0.20132	0.495894	0.122679	0.438508	1.19963	36	12	Tox Rc3h1 Sh3rf1 Prkcz Rc3h2 Rora Bcl6 Nfkbiz Ptger4 Mtor Hmgb1 Relb
GOBP_MACROPHAGE_DIFFERENTIATION	0.201456	0.495938	0.152145	-0.472473	-1.23071	22	3	Prkca App Rb1
GOBP_POSITIVE_REGULATION_OF_DEFENSE_RESPONSE	0.201635	0.496086	0.161979	-0.326337	-1.13946	125	11	Cx3cl1 Cd81 Hsp90aa1 Setd4 Lamp1 Penk Cd47 Camk2n1 App Rps19 Pde2a
GOCC_ACTOMYOSIN	0.202003	0.4967	0.123257	0.409026	1.18886	52	16	Limch1 Sorbs1 Ablim1 Prkcz Myh10 Nebl Cdc42bpa Gas2l1 Actn1 Shroom4 Ror1 Lpp Daam1 Fscn1 Pdcd6ip Ldb3
GOBP_NEGATIVE_REGULATION_OF_LYMPHOCYTE_DIFFERENTIATION	0.202341	0.497239	0.123257	0.50434	1.23094	21	6	Rc3h1 Rc3h2 Bcl6 Inhba Ptpn2 Hmgb1
GOBP_NEGATIVE_REGULATION_OF_PROTEIN_LOCALIZATION_TO_NUCLEUS	0.202995	0.498553	0.122679	0.476299	1.22559	26	9	Dclk1 Gsk3b Nf1 Mfhas1 Pkia Otud7b Chp1 Ilrun Pkig
GOMF_CYTOKINE_RECEPTOR_BINDING	0.203125	0.49858	0.118288	0.353991	1.14834	98	30	Il1rap Traf3 Babam2 Ccdc88a Pxdn Sdcbp Cd2ap Eda Spred2 Lifr Itch Spred1 Pibf1 Trim37 Prlr Tgfb2 Pik3r1 Yars Jak2 Socs2 Rnf41 Tgfbrap1 Tgfbr1 Pycard Fem1b Bex3 Ccl25 Casp8ap2 Usp15 Snx6
GOBP_COPII_COATED_VESICLE_BUDDING	0.203518	0.498958	0.154191	-0.462632	-1.22336	27	5	Tmed2 Sar1b Mia3 Preb Tmed10
GOBP_HETEROTYPIC_CELL_CELL_ADHESION	0.203518	0.498958	0.154191	-0.463399	-1.22539	27	3	Thy1 Sirpa Cd47
GOMF_POTASSIUM_ION_TRANSMEMBRANE_TRANSPORTER_ACTIVITY	0.203857	0.499497	0.161979	-0.341812	-1.14195	96	14	Atp1b1 Atp1a1 Slc12a5 Atp1a3 Kcnk1 Kcnc3 Kcnq2 Slc24a5 Kcnab2 Tmem38a Abcc8 Kcnab1 Kcnk2 Kcnip2
GOBP_ENDOCARDIAL_CUSHION_DEVELOPMENT	0.204659	0.500753	0.122108	0.531939	1.2361	16	8	Robo2 Robo1 Bmpr2 Acvr1 Tgfb2 Rbpj Tgfbr1 Mdm2
GOBP_MYELIN_ASSEMBLY	0.204659	0.500753	0.122108	0.532031	1.23631	16	7	Tenm4 Cntn1 Ank2 Gnpat Dicer1 Mtmr2 Pikfyve
GOBP_SISTER_CHROMATID_SEGREGATION	0.204893	0.500753	0.116234	0.333595	1.12856	136	38	Hecw2 Dis3l2 Stag1 Stag2 Nsmce2 Cenpc1 Slf1 Slf2 Wapl Apc Zwint Tnks Cdc27 Dync1li1 Hdac8 Nipbl Klhl22 Zfp207 Pds5a Cul3 Pibf1 Sfpq Ctcf Ino80 Riok2 Atm Baz1b Pdcd6ip Eml4 Ncapg2 Esco1 Top2b Rab11a Cdc23 Pogz Mcmbp Chmp4b Cdk5rap2
GOBP_NUCLEOSIDE_BISPHOSPHATE_BIOSYNTHETIC_PROCESS	0.204938	0.500753	0.152145	-0.386996	-1.1642	53	12	Tecr Acsl3 Hsd17b12 Pdhb Ppt1 Acsl5 Acsl4 Elovl4 Dld Pdhx Pank2 Slc35b2
GOMF_KINASE_REGULATOR_ACTIVITY	0.205438	0.500753	0.11524	0.326526	1.12782	168	37	Nrg1 Abi1 Faf1 Elp4 Stk3 Taok1 Mark2 Fgf13 Pik3r3 Snca Bmpr2 Prkag1 Apc Pkia Ccnh Nrg3 Socs6 Wnk1 Spred2 Ccny Chp1 Grm5 Iqgap1 Mob1b Inka2 Pik3ca Lrp6 Rictor Spred1 Mob1a Pkig Ddx3x Rptor Taok3 Pik3r1 Tom1l1 Socs2
GOBP_LYSOSOMAL_PROTEIN_CATABOLIC_PROCESS	0.205514	0.500753	0.153159	-0.503762	-1.21953	17	6	Atp13a2 Lrp1 Vps13a Tmem199 Bloc1s2 Tmem106b
GOBP_NEGATIVE_REGULATION_OF_LYMPHOCYTE_ACTIVATION	0.205584	0.500753	0.154191	-0.370127	-1.16085	65	5	Prnp Ndfip1 Tyro3 Glmn Thoc1
GOBP_POSITIVE_REGULATION_OF_INTERFERON_GAMMA_PRODUCTION	0.205638	0.500753	0.121543	0.483475	1.22872	24	6	Pde4b Pde4d Abl1 Cebpg Jak2 Pycard
GOBP_RESPONSE_TO_MUSCLE_STRETCH	0.205638	0.500753	0.121543	0.518742	1.23144	18	8	Dmd Cdh2 Mapk14 Pik3ca Ryr2 Slc8a1 Slc9a1 Ptk2
GOMF_E_BOX_BINDING	0.205638	0.500753	0.121543	0.482756	1.2269	24	4	Tcf12 Zeb1 Mitf Hdac1
GOBP_NEGATIVE_REGULATION_OF_CHEMOTAXIS	0.205686	0.500753	0.122108	0.44444	1.20756	35	11	Slit2 Robo2 Robo1 Nrp1 Slit1 St6gal1 Sema6a Angpt2 Ptpn2 Sema6d Sema4d
GOBP_REGULATION_OF_PROTEIN_CONTAINING_COMPLEX_DISASSEMBLY	0.206573	0.50262	0.11725	0.354643	1.14876	97	28	Add3 Taok1 Sptan1 Clasp2 Clasp1 Fgf13 Sptbn1 Nav3 Map1b Apc Spast Camsap1 Bmerb1 Actn2 Pik3ca Setx Capza1 Ogfod1 Add1 Plekhh2 Rubcn Mid1 Scaf4 Carmil1 Tmod2 Camsap2 Scaf8 Map1s
GOBP_POSITIVE_REGULATION_OF_ISOTYPE_SWITCHING	0.207237	0.502919	0.120433	0.513201	1.22598	19	5	Trp53bp1 Nsd2 Tfrc Shld1 Hmces
[truncated: 2,464 more rows]

## Sheet: Cluster 1
pathway	pval	padj	log2err	ES	NES	size	leadingEdgeSize	leadingEdge
[truncated: 4,144 more rows]

## Sheet: Cluster 2
pathway	pval	padj	log2err	ES	NES	size	leadingEdgeSize	leadingEdge
[truncated: 4,066 more rows]

[truncated: 25 more sheets: Cluster 3, Cluster 4, Cluster 6, Cluster 7, Cluster 8, Cluster 10, Cluster 11, Cluster 12, Cluster 13, Cluster 14, Cluster 15, Cluster 16, Cluster 17, Cluster 18, Cluster 19, Cluster 20, Cluster 21, Cluster 22, Cluster 23, Cluster 24 …]
