# Supplementary material for: Formation of memory assemblies through the DNA-sensing TLR9 pathway
Source: Nature. 2024 Mar 27;628(8006):145–53. doi: 10.1038/s41586-024-07220-7 (PMC10990941; doi:10.1038/s41586-024-07220-7)
Supplement: Supplementary file 8 — Libraries used for RNA-seq analyses. [file 41586_2024_7220_MOESM8_ESM.xlsx]

## Sheet: Sheet1
Library	AAV	Behavioral manipulation	Description
LIB1	SYN-GFP	CFC	Tlr9flox/flox
			Underwent behavioral manipulation
			GFP+ and GFP- nuclei
LIB2	SYN-Cre	CFC	Tlr9flox/flox -
			TLR9 knockout
			Underwent behavioral manipulation
			GFP+ and GFP- nuclei
LIB3	SYN-GFP	none	Tlr9flox/flox
			Naïve (no behavioral manipulation)
			GFP+ and GFP- nuclei
LIB4	SYN-Cre	none	Tlr9flox/flox
			Naïve (no behavioral manipulation)
			GFP+ nuclei
LIB5	SYN-Cre	none	Tlr9flox/flox
			Naïve (no behavioral manipulation)
			GFP- nuclei
