# Supplementary material for: Formation of memory assemblies through the DNA-sensing TLR9 pathway
Source: Nature. 2024 Mar 27;628(8006):145–53. doi: 10.1038/s41586-024-07220-7 (PMC10990941; doi:10.1038/s41586-024-07220-7)
Supplement: Supplementary file 9 — Primary antibodies used for immunohistochemistry. [file 41586_2024_7220_MOESM9_ESM.xlsx]

## Sheet: Sheet1
		Table 6. Primary antibodies used in the experiments
		Antibody	source	type	dilution	Vendor	Cat.#	Lot	Validation Method	Relevant Citations
		adenyl cyclase III- ACIII	mouse	m	1:1000	EnCor Biotechnology	MCA-1A12	120817		Cell Biol. Int. 28:111-8 (2004), Science 313:629-33 (2006), J. Neurosci. 33:2626-38 (2013)
		adenyl cyclase III- ACIII	chicken	p	1:5000	EnCor Biotechnology	CPCA-ACIII	7795-041218		https://www.ncbi.nlm.nih.gov/pmc/articles/PMC3857650/
		CD107b / LAMP2 (ABL-93)	rat	m	1:1600	Proteintech	65052-1-Ig	U0000456		https://pubmed.ncbi.nlm.nih.gov/37480849/
		Centrin 2	rat	p	1:200	BiCell	1062	not available	Validated by manufacturor on mouse tissue https://bicellscientific.com/product/centrin-2-antibody/
		cFos	guinea pig	m	1:2000	Synaptic Systems	226 308	1-5		https://www.ncbi.nlm.nih.gov/pubmed/36990091, https://www.ncbi.nlm.nih.gov/pubmed/37117013, https://www.ncbi.nlm.nih.gov/pubmed/35961989
		Creb (48H2) #	rabbit	m	1:2000	Cell Signaling Technology	9197S	19	> 31 citations	https://www.cellsignal.com/products/primary-antibodies/creb-48h2-rabbit-mab/9197
		ds DNA Marker (HYB331-01)	mouse	m	1:1600	Santa Cruz Biotechnology	sc-58749	D2222	36 citations	https://www.scbt.com/p/ds-dna-marker-antibody-hyb331-01
		EEA1 (C45B10) #	rabbit	m	1:50	Cell Signaling Technology	3288T	8		https://www.ncbi.nlm.nih.gov/pubmed/37009792,
		Egr-1 (588)	rabbit	p	1:500	Santa Cruz Biotechnology	sc-110	J050	see also Extended Data Fig. 3	PMID: 22428032 | Resveratrol inhibits KSHV reactivation by lowering the levels of cellular EGR-1.
		gamma H2A.X (phospho S139) [3F2]	mouse	m	1:4000	Abcam	ab22551	GR3410391-3		https://pubmed.ncbi.nlm.nih.gov/32840797/
		gamma H2A.X (phospho S139) antibody [EP854(2)Y] #	rabbit		1:4000	Abcam	ab81299	GR3338944-30		Immunocytochemistry/ Immunofluorescence abreview for Anti-Histone H2A.X (phospho S139) [EP854(2)Y] antibody - ChIP Grade, , https://pubmed.ncbi.nlm.nih.gov/30906869/, https://pubmed.ncbi.nlm.nih.gov/30467388/
		γ-tubulin $	mouse	m	1:2000	Sigma-Aldrich, Inc	T5326-100ul	140387	Enhanced validation by manufacturor https://www.sigmaaldrich.com/US/en/technical-documents/technical-article/protein-biology/immunohistochemistry/antibody-enhanced-validation
		GFAP (2.2B10)	rat	m	1:4000	Thermo Fisher Scientific	13-0300	XH352435	> 141 citations	https://pubmed.ncbi.nlm.nih.gov/35896696/, https://pubmed.ncbi.nlm.nih.gov/36750360/
		GFP	chicken	p	1:4000	Abcam	ab13970	GR3361051-14	>3000 citations	https://www.abcam.com/products/primary-antibodies/gfp-antibody-ab13970.html
		Iba1	goat	p	1:1000	Abcam	ab5076	GR3425808-1	>1000 citations. See also Extended Data Fig. 4	https://pubmed.ncbi.nlm.nih.gov/36517604/
		Lamin B1 Antibody (B-10)	mouse	m	1:500	Santa Cruz Biotechnology	sc-374015	C1022	Main Fig. 2B	https://www.ncbi.nlm.nih.gov/pmc/articles/PMC9663152/
		NeuN- antibody [EPR12763] - Neuronal Marker #	rabbit	m	1:2000	Abcam	ab177487	GR3457580-1	> 600 citations	https://pubmed.ncbi.nlm.nih.gov/36389078/, https://pubmed.ncbi.nlm.nih.gov/36543134/
		NFkB p65*	rabbit	p	1:2000	Thermo Fisher Scientific	PA5-27617	XB3495354D	Knockout Validated by manufacturor https://www.thermofisher.com/antibody/product/NFkB-p65-Antibody-Polyclonal/PA5-27617
		Rab7 (D95F2) XP® #	rabbit	m	1:50	Cell Signaling Technology	9367T	3		https://pubmed.ncbi.nlm.nih.gov/31320633/, https://pubmed.ncbi.nlm.nih.gov/31028084/
		Rab11 (D4F5) XP® #	rabbit	m	1:50	Cell Signaling Technology	5589T	4		https://pubmed.ncbi.nlm.nih.gov/34618685/, https://pubmed.ncbi.nlm.nih.gov/32194831/
		TLR9*	mouse	m	1:1000	R&D Systems	MAB36581-SP	CLDZ012203A	Knockout validated, shown in Figure 3
		53BP1* #	rabbit	m	1:400	Abcam	ab175933	GR3261231-8	Knockout validated by manufacturor https://www.abcam.com/products/primary-antibodies/53bp1-antibody-epr21722-ab175933.html
		Wisteria Floribunda Lectin (WFA, WFL), Biotinylated			1:1000	Vector Biolaboratories	B-1355	ZE0424	> 200 citations	https://www.frontiersin.org/articles/10.3389/fnagi.2023.1271008/full#:~:text=10.3389%2Ffnagi.2023.1271008-,Age%2Drelated%20upregulation%20of%20perineuronal%20nets%20on%20inferior%20collicular%20cells,project%20to%20the%20cochlear%20nucleus&text=Introduction%3A%20Disruptions%20to%20the%20balance,various%20aspects%20of%20hearing%20loss.
		Hoechst 33342 Solution			1:3000	Thermo Fisher Scientific	62249	SA2333641		https://pubmed.ncbi.nlm.nih.gov/35551246/
		SYTO™ RNASelect™ Green Fluorescent cell Stain			1:5000	Invitrogen™	S32703	2295065	see also Extended Data Fig. 2	https://pubmed.ncbi.nlm.nih.gov/17405864/, https://pubmed.ncbi.nlm.nih.gov/31913271/
		TSA Coumarin System			1:62.5	Akoya Biosciences	NEL703001KT	20220408
		m: monoclonal, p: polyclonal
		#: recombinant, *: knock-out validated, $: enhanced validation
		All primary antibodies were validated via comparison to a no primary control sample.
