# Supplementary material for: Formation of memory assemblies through the DNA-sensing TLR9 pathway
Source: Nature. 2024 Mar 27;628(8006):145–53. doi: 10.1038/s41586-024-07220-7 (PMC10990941; doi:10.1038/s41586-024-07220-7)
Supplement: Supplementary file 10 — Secondary antibodies used for immunohistochemistry. [file 41586_2024_7220_MOESM10_ESM.xlsx]

## Sheet: Sheet1
		Table 2. Secondary antibodies used in the experiments
		Antibody	source	type	dilution	Vendor	Cat.#	Lot
		Alexa Fluor® 488 AffiniPure Anti-Chicken IgY (IgG)(H+L)	donkey	p	1:500	Jackson ImmunoResearch	703-545-155	158347
		Alexa Fluor® 594 AffiniPure Anti-Chicken IgY (IgG)(H+L)	donkey	p	1:500	Jackson ImmunoResearch	703-585-155	134902
		Alexa Fluor® 594 AffiniPure Anti-Goat IgG (H+L)	donkey	p	1:500	Jackson ImmunoResearch	705-585-003	144370
		Alexa Fluor® 647 AffiniPure Anti-Guinea Pig IgG (H+L)	donkey	p	1:500	Jackson ImmunoResearch	706-605-148	158548
		Alexa Fluor® 488 AffiniPure Anti-Mouse IgG (H+L)	donkey	p	1:500	Jackson ImmunoResearch	715-545-151	160950
		Alexa Fluor® 594 AffiniPure Anti-Mouse IgG (H+L)	donkey	p	1:500	Jackson ImmunoResearch	715-585-150	150013
		Alexa Fluor® 647 AffiniPure Anti-Mouse IgG (H+L)	donkey	p	1:500	Jackson ImmunoResearch	715-605-150	158693
		Alexa Fluor® 488 AffiniPure Anti-Rabbit IgG (H+L)	donkey	p	1:500	Jackson ImmunoResearch	711-545-152	147626
		Alexa Fluor® 594 AffiniPure Anti-Rabbit IgG (H+L)	donkey	p	1:500	Jackson ImmunoResearch	711-585-152	157425
		Alexa Fluor™ 647 anti-Rabbit IgG (H+L)	goat	p	1:500	Invitrogen	A-21245	2232862
		Alexa Fluor® 488 AffiniPure Anti-Rat IgG (H+L)	donkey	p	1:500	Jackson ImmunoResearch	712-545-153	159115
		Alexa Fluor® 594 AffiniPure Anti-Rat IgG (H+L)	donkey	p	1:500	Jackson ImmunoResearch	712-585-153	159130
		Alexa Fluor™ 647 anti-Rat IgG (H+L)	goat	p	1:500	Invitrogen	A-21247	2089926
		anti-Mouse IgG (H+L) DyLight™ 405	goat	p	1:250	Invitrogen	35501BID	WH330994
		DyLight™ 405 AffiniPure Anti-Rabbit IgG (H+L)	donkey	p	1:250	Jackson ImmunoResearch	711-475-152	161582
		p: polyclonal
