# Supplementary material for: Formation of memory assemblies through the DNA-sensing TLR9 pathway
Source: Nature. 2024 Mar 27;628(8006):145–53. doi: 10.1038/s41586-024-07220-7 (PMC10990941; doi:10.1038/s41586-024-07220-7)
Supplement: Supplementary file 11 — Viruses used for gene and cell manipulations. [file 41586_2024_7220_MOESM11_ESM.xlsx]

## Sheet: Sheet1
			Virus	Cat. Number	Lot Number	Vendor	Viral Titer (GC/ml)
			AAV8-GFP-U6-scrmb-shRNA	N/A	210906-220520	Vector biolabs	1.2 x 1013
			AAV8-GFP-U6-m-DNASE2A-shRNA	shAAV-257341	220530#68	Vector biolabs	2.1 x 1013
			AAV8-hSyn-hM4D-mCherry	N/A	AV5360C	UNC GTC Vector core	8.3x1012
			pAAV-hSyn-EGFP	50465-AAV9	v77766	Addgene	1.9 x 1013
			pAAV.Syn.Flex.GCaMP6f.WPRE.SV40	100833-AAV9	v45632	Addgene	2.8x1013
			pAAV.Syn.NES-jRCaMP1b.WPRE.SV40	100851-AAV9	v23811	Addegene	2.5x1013
			pENN.AAV.hSyn.HI.eGFP-Cre.WPRE.SV40	105540-AAV9	v35257	Addgene	2.7 x 1013
			TREX1 AAV (Mouse) (hSyn) (AAV 8) (CBH-GFP)	477091042218	v22Y11F	Applied Biological Materials Inc.	1 x 109
			AAV2/9-PRAM:d2tTA-TRE:NLS-mKate2 (PRAM)	N/A		Yingxi Lin lab (MIT)	1x1012
			pAAV[3miR30]-SYN1>EGFP:{mTlr9[miR30-shRNA#1]}:{mTlr9[miR30-shRNA#2]}:{mTlr9[miR30-shRNA#3]}:WPRE	AAV9MP(VB230608-2037uzj)-K0	N/A	Vector Builder	>1 x 1013
