# Supplementary material for: Formation of memory assemblies through the DNA-sensing TLR9 pathway
Source: Nature. 2024 Mar 27;628(8006):145–53. doi: 10.1038/s41586-024-07220-7 (PMC10990941; doi:10.1038/s41586-024-07220-7)
Supplement: Supplementary file 15 — Source Data Fig. 1 [file 41586_2024_7220_MOESM15_ESM.xlsx]

## Sheet: 1a Volcano plot
	-log10P	log2 fold change	P-adj
Isl1	10.3785	-2.70114	4.18325e-11
Il10ra	4.6888	1.02413	2.04737e-05
Card9	4.54241	0.873114	2.86804e-05
Slc18a2	4.30338	-1.37319	4.97303e-05
Ccl4	4.06632	1.51558	8.58374e-05
Pf4	3.15457	1.34002	0.000700534
Grn	3.03675	1.10117	0.000918868
Nrros	3.00917	0.841983	0.000979101
Syk	2.97983	0.862948	0.00104753
Agtr1a	2.92234	-1.50829	0.0011958
Csf1r	2.92234	0.721673	0.0011958
Stab1	2.91246	1.32313	0.00122332
Gpr17	2.8844	0.879868	0.00130497
Gsdmd	2.84433	0.844169	0.00143111
Ncf1	2.75018	0.973065	0.00177754
Tlr9	2.62288	0.796504	0.00238295
Trem2	2.61067	1.00754	0.00245095
C5ar1	2.57291	1.26677	0.00267354
Irf5	2.55615	0.767372	0.00277878
C3ar1	2.51957	1.30252	0.00302296
Tyrobp	2.50724	1.02872	0.00310999
Fcgr3	2.47026	0.871521	0.00338644
Plcg2	2.3993	0.642514	0.00398748
Gpsm3	2.35475	0.969014	0.00441821
Trp73	2.32137	-1.23531	0.00477119
Pik3ap1	2.32137	1.1028	0.00477119
Cd68	2.24311	1.19334	0.00571339
Ecm1	2.19229	0.902296	0.00642265
Tgfb1	2.18842	0.867197	0.00648009
Cmklr1	2.18523	0.87382	0.00652789
Cd300a	2.11798	1.15802	0.00762122
Irf7	2.06044	1.04295	0.016969
Adcy7	2.0754	0.995255	0.00840611
Hmox1	2.04956	1.15045	0.00892152
Nlrc3	2.0226	0.934085	0.00949301
Fcgr1	1.96015	0.908968	0.0109611
Hck	1.92053	0.925035	0.0120079
Irf8	1.81053	0.856414	0.00786301
Tlr7	1.87765	0.898088	0.013254
Cd24a	1.80838	-0.960014	0.0155461
Pycard	1.75168	0.790852	0.0177141
Tnfrsf11a	1.7509	0.761145	0.0177459
Adam8	1.74312	1.06504	0.0180666
Tlr13	1.7172	0.780058	0.0409377
Pld4	1.72904	0.781214	0.018662
Abcd1	1.71386	0.420175	0.0193261
Irf5	1.70217	0.767372	0.00277878
Naip2	1.67693	0.823096	0.0210412
Per1	1.66303	0.534625	0.0217254
Ccl6	1.65788	0.774542	0.0219848
Havcr2	1.65544	0.762006	0.0221087
Nos2	1.65372	1.13673	0.0221961
Ctla2a	1.63594	0.961831	0.0231239
Tcirg1	1.62182	0.645223	0.0238882
Ptafr	1.6203	0.867648	0.0239715
Tnfaip8l2	1.60869	0.822302	0.024621
Ulk4	1.59447	-0.746884	0.0254409
Naip5	1.58731	0.822115	0.0258636
Fcer1g	1.57246	0.934625	0.0267633
Chia1	1.57173	-0.994977	0.0268084
Tnfrsf1b	1.53783	0.853074	0.0289849
Itgb2	1.53626	0.769104	0.0290896
Irf9	1.5315	0.614946	0.0411059
F7	1.52473	1.09431	0.0298722
Rps6ka4	1.52269	0.445864	0.0300128
C1qa	1.51867	0.855042	0.0302921
Il17ra	1.50068	0.783908	0.0315737
Lgals9	1.49184	0.69976	0.0322224
Ighg2b	1.49108	-0.993944	0.0322787
Vwf	1.47306	0.813692	0.0336465
Tnfaip3	1.44413	0.509649	0.0359638
Akt1	1.44412	0.302907	0.035965
Ccl9	1.44252	0.859932	0.0360981
Nlrp1b	1.41875	0.69083	0.0381284
Ptpn6	1.41875	0.813129	0.0381284
Cx3cr1	1.41614	0.607218	0.0383583
Aif1	1.40046	0.845725	0.039769
Cyba	1.39525	0.860023	0.0402486
Tlr13	1.38788	0.780058	0.0409377
Pik3cd	1.37773	0.437638	0.041905
Tspan2	1.3763	-0.551959	0.0420438
Slc11a1	1.37009	0.787839	0.0426489
C1qtnf3	1.33461	-1.03194	0.0462794
Sigirr	1.31685	0.675809	0.0482118
Ak7	1.30992	-1.04455	0.0489866
Btk	1.3073	0.701407	0.0492838
Lilrb4a	1.30392	1.00922	0.049668
Cyld	1.2919	-0.421254	0.0510625
Cd180	1.28644	0.83384	0.0517079
Hdac5	1.27317	0.337381	0.0533131
Klkb1	1.26868	-1.0177	0.0538671
Naip6	1.22619	0.756844	0.0594035
Themis2	1.22614	0.720513	0.0594104
Cebpa	1.21612	0.516654	0.0607961
Lrp1	1.21549	0.509806	0.060885
Nkiras2	1.19593	0.4389	0.0636894
Ifnar1	1.1916	0.252897	0.0388319
Cxcl2	1.19245	0.92806	0.0642024
Itgam	1.1822	0.648727	0.0657348
H2-T23	1.1154	0.782427	0.0766656
Extl3	1.10924	0.298046	0.0777603
Serpinb1a	1.10734	-0.592108	0.0781008
Cxcr6	1.10644	-0.943523	0.0782631
Cd5l	1.09783	0.846269	0.0798299
Ly86	1.09596	0.701536	0.0801749
Ccrl2	1.09342	0.687288	0.0806451
Cxcl5	1.07561	-0.946501	0.0840215
Zbp1	1.07409	0.925705	0.0843155
Tac1	1.05175	0.75445	0.0887673
Alox5ap	1.03667	0.648494	0.0919023
Map2k3	1.03419	0.385473	0.0924289
Casp7	1.02736	0.64265	0.0938946
Il4ra	1.02637	0.787991	0.0941088
Lbp	0.99415	-0.91026	0.101356
Hpse	0.987809	0.867344	0.102847
Serpine1	0.986314	0.884936	0.103201
Tlr12	0.965629	0.686278	0.108236
Ticam2	0.949985	0.791164	0.112206
Prcp	0.946693	0.450886	0.11306
Cst7	0.946693	0.743957	0.11306
Tlr2	0.945897	0.766671	0.113267
Rhbdd3	0.945489	0.284762	0.113373
Fn1	0.93868	0.693614	0.115165
Il1rn	0.924334	0.870809	0.119033
C5ar2	0.920734	0.55029	0.120024
Nlrp1a	0.915136	0.808346	0.121581
Sirpa	0.914007	0.449597	0.121897
Trim65	0.912583	0.39628	0.122297
Fcgr2b	0.90887	0.620448	0.123347
Clec7a	0.905694	0.746465	0.124253
Aoah	0.905377	0.868629	0.124343
Ticam1	0.900285	0.414827	0.12581
Bmp6	0.898906	-0.802627	0.12621
Ccl3	0.897229	0.838389	0.126698
Il17rb	0.860007	-0.557613	0.138036
Cul3	0.855311	-0.356042	0.139537
Ppard	0.846691	0.392577	0.142334
Cnr2	0.846691	0.66733	0.142334
Pbk	0.846691	0.77443	0.142334
Tnip1	0.84555	0.296269	0.142709
Nfkb2	0.84555	0.593623	0.142709
Rarres2	0.835889	-0.779994	0.145919
Tlr8	0.807307	0.813012	0.155845
Pik3cg	0.806711	0.586084	0.156059
Axl	0.806398	0.424176	0.156171
Ccl22	0.80542	-0.790127	0.156524
Selp	0.795824	0.779511	0.160021
Crlf2	0.795159	0.449739	0.160266
Rps6ka5	0.794461	-0.266501	0.160524
Elf4	0.784208	0.527477	0.164359
Lyn	0.783007	0.54435	0.164814
Mapkapk2	0.778596	0.315755	0.166496
Zc3h12a	0.77476	0.660095	0.167973
Prkca	0.770149	-0.666476	0.169766
Irgm1	0.770149	0.712708	0.169766
Cybb	0.767444	0.768566	0.170827
Igf1	0.763012	0.668067	0.172579
Sbno2	0.762693	0.357445	0.172706
App	0.749203	-0.229246	0.178155
Slc39a8	0.748676	0.558727	0.178371
Ephb6	0.743588	0.663046	0.180473
Mmp8	0.73992	0.749649	0.182004
Cd6	0.739575	0.770034	0.182148
Hdac9	0.736522	-0.395906	0.183433
Ccl8	0.734354	0.765943	0.184351
Cuedc2	0.723775	0.268478	0.188897
Tnfaip6	0.723661	-0.446369	0.188946
Scn9a	0.719896	-0.640281	0.190592
Ptpn2	0.716715	-0.218873	0.191993
Lgals1	0.711129	0.568494	0.194478
Abcd2	0.702345	0.323981	0.198452
Ctss	0.698874	0.51227	0.200044
Il17b	0.697826	-0.726862	0.200527
Nfkbia	0.696718	0.440127	0.20104
Scyl1	0.691457	0.31051	0.20349
Apoe	0.682909	0.535021	0.207535
Gpx1	0.681118	0.423577	0.208392
P2rx1	0.668434	0.597397	0.214569
Socs3	0.668164	0.593924	0.214702
Rtn4	0.657278	-0.236967	0.220152
Hspa4	0.6568	-0.127779	0.220394
Pglyrp1	0.656577	0.669343	0.220507
Nfkbid	0.654786	0.321779	0.221419
Ppbp	0.654786	0.701235	0.221419
Ripk1	0.653433	0.323458	0.22211
Dab2ip	0.652385	0.406732	0.222646
Npy	0.651513	0.643459	0.223093
Trpv4	0.649337	-0.728708	0.224214
Ywhaz	0.649077	-0.326371	0.224349
Smpdl3b	0.645864	0.356486	0.226015
Lxn	0.644638	0.292827	0.226653
Nlrp3	0.637696	0.504147	0.230305
Fabp4	0.619485	0.711502	0.240168
Hc	0.612914	-0.70479	0.243829
Tlr1	0.612846	0.628424	0.243868
Acod1	0.602484	0.694779	0.249756
H2-T22	0.602471	0.463097	0.249763
Il16	0.600314	-0.67867	0.251007
Seh1l	0.599606	-0.281689	0.251417
Ccr5	0.599173	0.378282	0.251667
Mefv	0.597572	0.692848	0.252597
Siglece	0.595677	0.617131	0.253701
Cd47	0.593598	-0.26038	0.254919
Ccl12	0.593326	0.584099	0.255079
Ier3	0.583014	0.527571	0.261208
Chil3	0.581122	0.661632	0.262348
Plp1	0.57624	-0.401774	0.265314
Cdh5	0.575053	0.444727	0.26604
Ptger4	0.571756	0.566701	0.268068
Hdac7	0.56808	0.300884	0.270346
Adora3	0.565081	0.444926	0.272219
Saa3	0.564515	0.57948	0.272575
Gbp5	0.562485	0.603224	0.273851
Osm	0.561054	0.630775	0.274756
Trim45	0.557769	0.218265	0.276841
Cxcl10	0.552595	0.628891	0.28016
Alox5	0.545835	0.420484	0.284554
Nfkb1	0.544683	0.262494	0.28531
Myd88	0.544683	0.353614	0.28531
Il1rl2	0.540462	0.463993	0.288097
Ets1	0.538718	0.374099	0.289256
Vps35	0.538597	-0.239804	0.289336
Tnf	0.537959	0.653167	0.289762
Camk1d	0.532482	-0.458241	0.293439
Ada	0.532329	0.592835	0.293543
Icam1	0.532089	0.468036	0.293705
Tlr6	0.530568	0.527615	0.294735
Il33	0.530035	-0.411124	0.295097
Cd200r4	0.524254	0.636981	0.299051
F2rl1	0.523264	0.641654	0.299734
Ackr2	0.52247	0.621886	0.300283
Ptges	0.522324	0.394994	0.300384
Zfp36	0.52158	0.462194	0.300898
Kcnj8	0.519398	0.336457	0.302414
Otulin	0.518602	0.256971	0.302969
Dhrs7b	0.516069	0.175309	0.304741
Nlrp6	0.511485	0.633634	0.307975
Tarm1	0.507206	0.628358	0.311024
Stk39	0.505334	-0.491502	0.312368
Fxr1	0.504019	-0.168684	0.313315
Ttbk1	0.503774	0.365586	0.313492
H2-Q10	0.499347	0.628185	0.316704
Adcyap1	0.497377	0.610691	0.318143
Ddx3x	0.493536	-0.272635	0.32097
Serpina3n	0.488572	0.54509	0.324659
Stat5b	0.486084	0.370942	0.326524
Naglu	0.485227	0.415792	0.32717
Wfdc1	0.476597	0.414958	0.333736
Fosl2	0.473729	0.422353	0.335947
Ctnnbip1	0.471838	0.212477	0.337413
Itgb6	0.47068	-0.532137	0.338314
Rps19	0.469225	0.278831	0.339449
Plaa	0.468817	-0.159975	0.339768
Mif	0.468182	0.414336	0.340266
Enpp1	0.465814	-0.415473	0.342126
Hnrnpa0	0.464269	-0.149331	0.343345
Igtp	0.463647	0.582809	0.343837
Ddt	0.453829	0.26572	0.351699
Tnfrsf1a	0.453729	0.359928	0.35178
Fut7	0.453244	0.537309	0.352173
Rela	0.447186	0.246663	0.35712
Cd200r1	0.446899	0.539102	0.357356
Il1r2	0.444418	0.560327	0.359403
H2-D1	0.440296	0.448426	0.362831
Pparg	0.438058	0.567106	0.364705
Acer3	0.436245	-0.219429	0.366231
Hmga1	0.433588	0.413489	0.368478
Rasgrp1	0.433341	-0.476251	0.368688
H2-T10	0.427074	0.483366	0.374047
Pja2	0.419216	-0.323959	0.380876
Il1b	0.416455	0.561193	0.383306
Afap1l2	0.41562	-0.315629	0.384043
Dpep1	0.413832	-0.536797	0.385627
Stat3	0.40986	0.260141	0.389171
Il1rap	0.404768	-0.374892	0.39376
Nfkbib	0.404768	0.184648	0.39376
Clcf1	0.404768	0.360898	0.39376
Il17re	0.400936	-0.549503	0.397251
Ifngr1	0.400465	0.284939	0.397681
Brd4	0.399908	0.127536	0.398192
Tbxa2r	0.397694	0.387897	0.400226
Daglb	0.393919	0.20264	0.403721
Tusc2	0.392322	0.227682	0.405208
Slamf1	0.380014	0.530029	0.416856
Adam17	0.379738	0.258652	0.417121
Ndfip1	0.377464	-0.127754	0.419311
Hyal2	0.375169	0.258296	0.421532
Timp1	0.371796	0.516527	0.424819
Il17d	0.368702	0.370376	0.427856
Drosha	0.367519	0.158182	0.429023
Ccl2	0.367519	0.495923	0.429023
Acp5	0.367519	0.517849	0.429023
Abhd12	0.366905	0.184013	0.42963
Cxcl1	0.364907	0.507536	0.431611
Notch1	0.364711	0.272205	0.431806
Cyp26b1	0.363871	-0.513933	0.432642
Bst1	0.362306	0.501525	0.434205
Pomt2	0.362111	0.121661	0.434399
Wdr83	0.362111	0.15975	0.434399
Clock	0.361206	-0.241316	0.435306
Gata3	0.357368	0.410456	0.43917
Zeb2	0.35723	-0.416717	0.439309
Arel1	0.353035	-0.255066	0.443573
Crh	0.349217	0.502903	0.447489
Hgf	0.341405	0.419713	0.455612
Ptger2	0.332454	0.46184	0.4651
Bap1	0.33119	0.210605	0.466455
Ackr1	0.33119	0.329775	0.466455
Lipa	0.327277	0.33356	0.470677
Adcy8	0.321769	0.34116	0.476684
Ido1	0.318441	-0.453639	0.480352
Irgm2	0.315763	0.430156	0.483323
Tnc	0.314896	0.376359	0.484288
Tlr4	0.312811	0.33465	0.486619
Il18r1	0.309141	-0.462863	0.490748
Rab44	0.307767	0.439527	0.492303
Nod2	0.307272	0.451845	0.492865
Ptgs2	0.307186	-0.446194	0.492963
Camp	0.307047	0.451104	0.493121
Arnt	0.306922	0.115261	0.493262
Notch2	0.306097	-0.270485	0.4942
Il25	0.302531	-0.457631	0.498274
Ptgfr	0.302066	-0.452615	0.498808
Casp4	0.298421	0.361261	0.503013
Epha2	0.296766	0.361833	0.504933
Ccl19	0.296081	0.446597	0.50573
Ptger3	0.295039	0.395776	0.506945
Il1rl1	0.293978	0.423484	0.508185
Cxcl13	0.293228	-0.428241	0.509064
Apoa1	0.292762	0.424723	0.50961
Jam3	0.292032	-0.206025	0.510468
Napepld	0.289081	-0.31634	0.513948
Ptgir	0.285365	0.440976	0.518365
Cxcl11	0.283667	0.397262	0.520394
Polb	0.282878	-0.109393	0.521341
Mvk	0.281918	0.240009	0.522494
Rb1	0.281526	-0.281301	0.522966
Lias	0.281526	0.0959798	0.522966
Nr3c1	0.277883	-0.153656	0.527372
Cnr1	0.277578	-0.317359	0.527743
Itgav	0.275913	0.135209	0.529769
Appl1	0.275393	-0.206024	0.530404
Wnt5a	0.271277	-0.219455	0.535456
Lilra5	0.271277	0.379866	0.535456
Dnase1l3	0.268565	0.417661	0.53881
Ninj1	0.266242	0.292792	0.541699
Csf1	0.264383	0.236629	0.544023
Bdkrb1	0.261214	-0.414246	0.548007
Smo	0.257452	0.266437	0.552775
Shpk	0.257034	-0.140463	0.553307
Mdk	0.252302	0.273369	0.559369
Prdx2	0.251796	0.108149	0.560021
Slamf8	0.251621	0.382601	0.560246
Bcr	0.250534	0.186569	0.561651
Parp4	0.249887	-0.268905	0.562487
Ptgis	0.248422	0.347214	0.564388
Casp1	0.24791	0.277832	0.565054
Spn	0.247693	-0.368791	0.565337
Mfhas1	0.243518	0.151895	0.570798
Cma1	0.242467	0.392121	0.572181
Nr1h3	0.239733	0.204038	0.575793
Cd28	0.237044	0.387074	0.579369
Nfe2l2	0.23661	0.19793	0.579949
Npy5r	0.236202	-0.298688	0.580494
Calca	0.235743	-0.295172	0.581109
Il1r1	0.235508	-0.304791	0.581423
Nr1h4	0.233822	-0.377013	0.583685
Vps54	0.233822	-0.137268	0.583685
Dhx9	0.233658	-0.176589	0.583905
Ccl7	0.233183	0.379953	0.584543
Casp6	0.232867	-0.187006	0.58497
Lpl	0.230417	-0.342293	0.588278
Ap3b1	0.230417	-0.152668	0.588278
Thbs1	0.228988	0.346496	0.590217
Aoc3	0.228611	0.285558	0.59073
Camk2n1	0.223462	0.332781	0.597775
Ccr1	0.222763	0.355322	0.598739
H2-K1	0.222363	0.296364	0.59929
Itgb2l	0.219636	-0.366329	0.603065
S100a7a	0.218842	0.330785	0.604169
Pxk	0.217186	0.117992	0.606477
Nfe2l1	0.217186	0.157543	0.606477
Itih4	0.215739	0.362009	0.608501
Cxcl9	0.213523	0.339386	0.611613
Nlrx1	0.212555	0.167078	0.612978
Fut4	0.212555	0.338059	0.612978
Nkg7	0.210032	0.355328	0.616549
Scn11a	0.209312	-0.348288	0.617572
C3	0.209024	-0.34138	0.617982
Tnip2	0.208492	-0.188045	0.61874
Hmgb1	0.207927	-0.111814	0.619546
Pla2g5	0.207401	-0.351314	0.620295
Scyl3	0.201203	-0.0786347	0.629212
P2rx7	0.200777	0.154574	0.62983
Itgb1	0.200449	0.134286	0.630305
Ly96	0.199167	0.28841	0.632169
F8	0.198101	-0.18153	0.633723
Psmb4	0.197727	0.106164	0.634269
Unc13d	0.197481	0.212095	0.634628
Hyal3	0.19632	-0.312057	0.636327
Psma1	0.196112	-0.0831303	0.636631
Ghrl	0.195325	0.248271	0.637786
Vnn1	0.194837	-0.325743	0.638503
Il1a	0.193749	0.307689	0.640105
Setd4	0.19227	0.13059	0.642288
Nampt	0.191478	-0.139851	0.643461
Gja1	0.189739	0.184195	0.646043
Cers6	0.189596	-0.229267	0.646254
Ptger1	0.187849	0.231506	0.648861
Serpinb9	0.187664	-0.194551	0.649136
Cntnap2	0.187573	-0.154108	0.649273
Park7	0.187021	0.0880835	0.650099
Abcc1	0.183823	-0.125563	0.654903
Tslp	0.182499	-0.316611	0.656902
Cela1	0.182364	0.268637	0.657107
Ccl25	0.179121	-0.147857	0.662032
Foxf1	0.179121	0.271007	0.662032
Fpr2	0.179084	0.295109	0.662088
Celf1	0.178963	-0.178664	0.662273
Uaca	0.178576	0.199663	0.662863
Pstpip1	0.178561	0.255247	0.662886
Tril	0.176785	0.171466	0.665603
Il17rc	0.176076	-0.226126	0.666691
Gper1	0.174653	0.142587	0.668877
H2-Bl	0.173923	0.272303	0.670004
Fancd2	0.173565	0.22247	0.670555
Pla2g3	0.171161	-0.151527	0.674278
Tradd	0.171013	0.144127	0.674508
Snca	0.169658	-0.2424	0.676616
Bdkrb2	0.169444	0.302274	0.67695
Ins2	0.168923	-0.275635	0.677761
S100a9	0.168826	0.295119	0.677913
Fpr1	0.167328	0.288377	0.680255
Clu	0.166712	0.142953	0.681221
Ano6	0.16649	-0.129743	0.681569
Lat	0.165668	-0.250224	0.682861
Akna	0.16566	0.193859	0.682873
H2-Q1	0.164815	-0.278388	0.684204
Plgrkt	0.163342	0.101436	0.686527
Nt5e	0.163023	-0.201845	0.687032
Ifi35	0.16257	0.202786	0.687749
Adamts12	0.16017	0.279352	0.69156
Sema7a	0.160049	0.176376	0.691753
Ahcy	0.157254	0.125923	0.69622
Myo5a	0.157162	0.115565	0.696367
Rel	0.157162	0.123693	0.696367
Mylk3	0.157054	0.28988	0.69654
Fndc4	0.156629	0.11404	0.697222
Il34	0.156508	0.251567	0.697416
Ccr7	0.156398	0.26091	0.697593
Prkcz	0.155127	0.147452	0.699638
Cr2	0.155056	0.256211	0.699753
Hps1	0.152576	-0.112703	0.703759
C2cd4a	0.14955	-0.275567	0.70868
Nmi	0.148909	0.182771	0.709727
Ggt1	0.148508	0.227993	0.710382
Gstp1	0.146661	-0.105708	0.713409
Aimp1	0.146661	0.0706876	0.713409
Mecom	0.145514	0.216492	0.715297
Esr1	0.144919	0.195709	0.716277
S100a8	0.142463	0.26826	0.720339
Psen2	0.140761	0.137027	0.723167
Ndp	0.139915	0.152954	0.724578
Dagla	0.13948	-0.19065	0.725304
Rora	0.13948	-0.182601	0.725304
Hmgb2	0.13948	0.199433	0.725304
Bpgm	0.13823	-0.104019	0.727394
Ager	0.137893	-0.187444	0.727959
Hif1a	0.135508	-0.123102	0.731967
Metrnl	0.134188	0.148406	0.734197
Fanca	0.133768	0.184152	0.734906
Dnase1	0.133699	0.133964	0.735023
Stard7	0.129126	-0.0793528	0.742804
Clec10a	0.128947	0.220136	0.74311
Syt11	0.1286	-0.062657	0.743704
Acvr1	0.127733	-0.171668	0.74519
H2-M5	0.127156	0.231028	0.74618
Eif2ak1	0.126216	0.0503174	0.747797
Bmpr1b	0.126215	0.128846	0.747799
Tmem258	0.122414	0.11407	0.754372
Pla2g7	0.120036	0.136469	0.758515
Pde5a	0.119992	-0.171025	0.758591
Map3k7	0.11884	-0.0477298	0.760607
Zfp580	0.118285	-0.11083	0.761578
Ttc39aos1	0.11793	0.191688	0.762201
Gpr4	0.115282	-0.20095	0.766864
Fasn	0.113213	0.0930759	0.770525
Cd276	0.112478	-0.0636786	0.771831
Nlrp12	0.111453	-0.222009	0.773654
Il31ra	0.111257	-0.222146	0.774003
Il2ra	0.109918	0.204186	0.776394
Pbxip1	0.109111	0.114671	0.777838
S1pr3	0.108912	-0.144281	0.778195
Kdm6b	0.104568	0.110352	0.786018
Nppa	0.103228	0.201799	0.788446
Hk1	0.102625	0.0936616	0.789542
Mcph1	0.102344	0.076771	0.790052
Gps2	0.102019	0.0667142	0.790643
Fbxl2	0.101642	0.115508	0.791331
Cd200	0.101577	-0.0669979	0.791449
Ezh2	0.101289	0.0860495	0.791975
Dusp10	0.101217	-0.105584	0.792106
Egfr	0.101217	0.129728	0.792106
Siglecg	0.100737	0.183569	0.792982
Agtr2	0.100648	-0.182901	0.793144
Mgll	0.0987569	0.132729	0.796605
Sharpin	0.0982841	0.0443448	0.797473
Stat5a	0.09727	0.138867	0.799337
Vamp8	0.0971665	-0.13511	0.799528
Trpv1	0.0971558	-0.19481	0.799547
Rbpj	0.0946092	-0.0749601	0.804249
Aim2	0.0941997	0.143219	0.805008
Tnfsf11	0.090007	-0.183312	0.812817
Appl2	0.0896265	-0.0583373	0.81353
Lta	0.088124	0.183891	0.816349
Ggt5	0.0880831	-0.119929	0.816426
Nupr1	0.0861768	0.110613	0.820018
Pld3	0.0823748	0.110608	0.827228
Wnk4	0.0822415	-0.156055	0.827482
Sod1	0.0819416	0.0798333	0.828054
Adora2b	0.0817252	0.125023	0.828466
Gnat2	0.0816884	0.17454	0.828536
Kit	0.0814121	-0.128482	0.829064
Anxa1	0.0810868	0.155234	0.829685
Adora2a	0.0810637	0.120973	0.829729
Atrn	0.0809047	-0.0793452	0.830033
Ptgdr	0.079912	-0.15304	0.831932
Camk4	0.0798268	-0.137885	0.832096
H2-Q4	0.0790316	0.135165	0.83362
Abr	0.0788097	-0.0911354	0.834047
Mapk9	0.0750575	0.0552392	0.841284
Plscr1	0.0750575	0.127473	0.841284
Irf3	0.0740155	0.0733809	0.843305
F3	0.0732474	0.0728486	0.844797
Abi3bp	0.0728907	0.157365	0.845492
Mtor	0.0724343	0.0590975	0.846381
Cd163	0.0724233	0.148081	0.846402
Tspan18	0.0719135	-0.155919	0.847396
Pde2a	0.07167	-0.128412	0.847872
Ext1	0.0715817	0.0889406	0.848044
Serpinf2	0.0713266	-0.137422	0.848542
B4galt1	0.0707078	0.0792905	0.849752
Nr1d2	0.0698406	0.0567013	0.851451
Tollip	0.069056	0.0434533	0.85299
Mapk14	0.069056	0.0677216	0.85299
Cx3cl1	0.0673074	0.0951702	0.856431
Smad1	0.0672946	0.0539719	0.856457
Letmd1	0.066396	0.0691891	0.858231
Pmp22	0.0663237	0.0986582	0.858373
Bmp2	0.0643552	0.109406	0.862273
Nr1d1	0.0624992	0.050104	0.865966
Traf3ip2	0.0621908	-0.0713228	0.866581
Lpcat3	0.0619569	0.0579327	0.867048
Loxl3	0.0586155	-0.060832	0.873745
Ephb2	0.0578181	0.0799999	0.87535
H2-Q7	0.057637	0.127468	0.875715
Agt	0.057637	0.127807	0.875715
Ahr	0.0575588	-0.0838277	0.875873
Il23a	0.0572544	-0.130031	0.876487
Tbc1d23	0.0570089	0.0312259	0.876983
Tlr3	0.0561799	-0.0686067	0.878658
Cd81	0.0557731	0.0673235	0.879482
Ndufs4	0.0541616	-0.0297789	0.882751
Krt1	0.0541616	0.0921461	0.882751
Vcam1	0.053511	-0.074416	0.884075
Pomgnt1	0.0529475	-0.0655121	0.885223
Ifngr2	0.0515255	0.0430954	0.888126
Il18rap	0.0513013	0.120131	0.888584
Chrna7	0.050843	-0.11097	0.889523
Jun	0.050843	-0.0895222	0.889523
Tyro3	0.0503879	0.104056	0.890455
Hp	0.0497495	0.11807	0.891765
Cxcr3	0.0485305	-0.109402	0.894272
Prkcq	0.048348	-0.103754	0.894648
Rictor	0.0479579	-0.0454912	0.895452
Smad3	0.0467863	0.0841884	0.89787
Adcy1	0.0467512	-0.100185	0.897943
Ppara	0.0458153	0.0630345	0.89988
Enpp3	0.0437699	0.0996372	0.904128
Pla2g2d	0.0435056	-0.100593	0.904679
Slc7a2	0.043048	-0.0611717	0.905633
Rabgef1	0.043048	0.0309784	0.905633
Il4	0.0426846	0.039483	0.906391
Mas1	0.0422416	-0.100108	0.907316
Il20rb	0.040524	-0.0987161	0.910911
Ccl5	0.0402416	0.0967861	0.911504
Foxp3	0.0401269	-0.0948257	0.911744
Stap1	0.0401269	-0.0670272	0.911744
Spata2	0.0378087	0.0365593	0.916624
Lacc1	0.0365137	0.0427704	0.919362
Cysltr1	0.0349443	0.0643097	0.92269
Ednrb	0.0340376	0.0613485	0.924618
Prkd1	0.0337648	0.0520602	0.925199
H2-Q6	0.0328707	-0.0775977	0.927106
Tab2	0.0328707	-0.0247716	0.927106
F12	0.0328172	0.0818018	0.92722
Cd44	0.0324621	0.0618977	0.927979
Adora1	0.0308646	-0.0466478	0.931398
Ndst1	0.0282258	0.0270614	0.937075
Git1	0.0282064	0.0463352	0.937116
Ccl17	0.0263728	-0.0540515	0.941081
Tnfrsf4	0.0257339	0.0444499	0.942467
H2-T-ps	0.0247404	-0.0644146	0.944625
Psen1	0.024418	0.0203851	0.945327
Ghsr	0.0234561	-0.0564763	0.947423
Sphk1	0.0220981	-0.0532794	0.95039
Ctsc	0.0219037	-0.0454366	0.950816
Kpna6	0.0210174	0.0154793	0.952758
Il18	0.0207926	-0.0323352	0.953251
Zfp35	0.0207557	0.0163614	0.953332
F2r	0.0202645	-0.042335	0.954411
Apod	0.0202255	0.0423562	0.954497
Snap23	0.0200976	0.026338	0.954778
Tlr5	0.0192077	-0.0406998	0.956737
Tirap	0.0186953	-0.0295879	0.957866
Setd6	0.0186729	0.0133348	0.957915
Nfkbiz	0.0185999	0.0261043	0.958076
H2-Q2	0.0185999	0.0489104	0.958076
Pdcd4	0.0181915	0.0181312	0.958978
Ldlr	0.0179014	-0.041715	0.959619
Nlrc4	0.0176267	0.0466068	0.960226
Pnma1	0.0173263	0.0371445	0.96089
Bcl6	0.0170329	-0.0364777	0.96154
Chid1	0.0158682	-0.00859045	0.964122
Atm	0.015101	-0.028421	0.965826
Cebpb	0.0144587	0.0279113	0.967256
Rap1gds1	0.0138613	-0.0137255	0.968587
Cfh	0.0137468	0.0243219	0.968843
Dicer1	0.0136174	-0.0130653	0.969131
Foxp1	0.0135827	0.0272725	0.969209
Snx4	0.0132823	-0.0071046	0.969879
Tpsb2	0.0131797	-0.0363922	0.970109
Lrfn5	0.0120017	0.0177976	0.972743
Crhbp	0.0113815	-0.0305754	0.974134
Jak2	0.0111972	0.007926	0.974547
Relb	0.0106156	-0.0173655	0.975853
Hyal1	0.0103467	0.0178022	0.976457
Ash1l	0.0103327	-0.016993	0.976489
Cxcr2	0.00998466	-0.0268316	0.977272
Mkrn2	0.00998466	0.0057515	0.977272
Fem1a	0.00936604	-0.0105212	0.978665
Tmed2	0.00894171	-0.00912786	0.979621
C2cd4b	0.00883507	0.0246282	0.979862
Ptn	0.00859906	0.0140382	0.980395
Ccr2	0.00710962	-0.0205728	0.983763
H2-M10.2	0.00678976	-0.015628	0.984488
Chst2	0.00636453	0.00838175	0.985452
Ephx2	0.00582482	0.00985129	0.986677
Gprc5b	0.00570798	-0.00875042	0.986943
Lgals2	0.0053621	-0.0145831	0.987729
Nfix	0.00489484	-0.00735271	0.988792
Naip1	0.00283591	0.00702924	0.993491
Fosl1	0.00277651	-0.00289313	0.993627
Ankrd42	0.00211443	0.0026375	0.995143
Chst1	0.000597676	0.00127945	0.998625
Lrrk2	0.000597676	0.00160239	0.998625
Socs5	0.000172923	0.00014093	0.999602

## Sheet: 1bTimecourse Lamp2-Tlr9
FIGURE 1b
EXPERIMENT	EW20
No of groups: n=4 (0h or 6, 24, and 96h after CFC)
No of Mice/Group:n=6
No of neurons/mouse: n=60
Total no of neurons: n=360/group, 1440 total
Quantification: ImageJ, Coloc2
Mean OD of 360 neurons/group (6 x Mean OD of 60 neurons/mouse)
Mean r of 360 neurons/group (6 x Mean OD of 60 neurons/mouse)
NEURONS
Lamp2						ANOVA TABLE						Tukey's multiple comparisons test	Mean Diff.	95.00% CI of diff.	Below threshold?	Summary	Adjusted P Value
mice No:	#1-6	#19-24	#25-30	#31-36		DF	MS	F (DFn, DFd)	P value			0hr vs. 6 hr	-17.09	-41.76 to 7.578	No	ns	0.2421	A-B
Time (h) after CFC	0h	6h	24h	96h		3	295.2	F (3, 19) = 1.278	P=0.3104			0hr vs. 24 hr	-9.26	-33.93 to 15.41	No	ns	0.7198	A-C
	43.361	68	41	54		19	231					0hr vs. 96hr	-7.46	-33.34 to 18.42	No	ns	0.8486	A-D
	27.578	77	59	62		22						6 hr vs. 24 hr	7.833	-16.84 to 32.50	No	ns	0.8086	B-C
Mean	56	49	65	37								6 hr vs. 96hr	9.633	-16.24 to 35.51	No	ns	0.7247	B-D
Density	46	40	78	84								24 hr vs. 96hr	1.8	-24.08 to 27.68	No	ns	0.9973	C-D
	60	78	52	39
	53.5	77	47
Average:	47.7398	64.8333	57	55.2
Tlr9						ANOVA table	SS	DF	MS	F (DFn, DFd)	P value	Tukey's multiple comparisons test	Mean Diff.	95.00% CI of diff.	Below threshold?	Summary	Adjusted P Value
mice No:	#1-6	#19-24	#25-30	#31-36		Treatment (between columns)	2434	3	811.5	F (3, 20) = 9.363	P=0.0005	0 vs. 6	-11.09	-26.13 to 3.956	No	ns	0.1993	A-B
Time (h) after CFC	0	6	24	96		Residual (within columns)	1733	20	86.67			0 vs. 24	-16.19	-31.23 to -1.144	Yes	*	0.0321	A-C
	33	64.5	58	70		Total	4168	23				0 vs. 96	-28.02	-43.07 to -12.98	Yes	***	0.0002	A-D
	49.872	54.4	72	73								6 vs. 24	-5.1	-20.14 to 9.944	No	ns	0.7792	B-C
Mean	60	62	58	64								6 vs. 96	-16.93	-31.98 to -1.889	Yes	*	0.0239	B-D
Density	61	56.5	83	87								24 vs. 96	-11.83	-26.88 to 3.211	No	ns	0.157	C-D
	43	65	62	88
	55	66	66	88
Average:	50.312	61.4	66.5	78.3333
Tlr9/Lamp2
mice No:	#1-6	#19-24	#25-30	#31-36		ANOVA table	SS	DF	MS	F (DFn, DFd)	P value	Tukey's multiple comparisons test	Mean Diff.	95.00% CI of diff.	Below threshold?	Summary	Adjusted P Value
Time after CFC	0	6	24	96		Treatment (between columns)	0.2286	3	0.07622	F (3, 20) = 21.27	P<0.0001	0 vs. 6	-0.1133	-0.2101 to -0.01661	Yes	*	0.0181	A-B
	0.13	0.22	0.25	0.48		Residual (within columns)	0.07165	20	0.003583			0 vs. 24	-0.1517	-0.2484 to -0.05494	Yes	**	0.0015	A-C
	0.15	0.2	0.38	0.48		Total	0.3003	23				0 vs. 96	-0.2733	-0.3701 to -0.1766	Yes	****	<0.0001	A-D
Mean	0.19	0.21	0.31	0.29								6 vs. 24	-0.03833	-0.1351 to 0.05839	No	ns	0.6881	B-C
Pearson	0.14	0.37	0.32	0.51								6 vs. 96	-0.16	-0.2567 to -0.06328	Yes	***	0.0009	B-D
	0.17	0.34	0.31	0.38								24 vs. 96	-0.1217	-0.2184 to -0.02494	Yes	*	0.0106	C-D
	0.17	0.29	0.29	0.45
Average:	0.158333	0.271667	0.31	0.431667

## Sheet: 1c Timecourse Tlr9perLamp2 Glia
FIGURE 1c
EXPERIMENT	EW20
No of groups: n=4 (0h or 6, 24, and 96h after CFC)
No of Mice/Group:n=6
Quantification: ImageJ, Coloc2
Mean r of 12 glial cells /group (6 x Mean OD of 2 glial cells/mouse)
GLIA
Tlr9/Lamp2
mice No:	#1-6	#19-24	#25-30	#31-36		ANOVA table	SS	DF	MS	F (DFn, DFd)	P value
Time after CFC	0h	6h	24h	96h		Treatment (between columns)	0.004083	3	0.001361	F (3, 20) = 0.3090	P=0.8186
	0.14	0.11	0.08	0.08		Residual (within columns)	0.0881	20	0.004405
	0.03	0.03	0.01	0.13		Total	0.09218	23
Mean	0.02	0.03	0.09	0.21
Pearson	0.01	0.05	0.18	0.01
	0.18	0.12	0.19	0.02		Tukey's multiple comparisons test	Mean Diff.	95.00% CI of diff.	Below threshold?	Summary	Adjusted P Value
	0.08	0.11	0.09	0.02		0 vs. 6	0.001667	-0.1056 to 0.1089	No	ns	>0.9999	A-B
Average:	0.0766667	0.075	0.106667	0.0783333		0 vs. 24	-0.03	-0.1373 to 0.07725	No	ns	0.8613	A-C
						0 vs. 96	-0.001667	-0.1089 to 0.1056	No	ns	>0.9999	A-D
						6 vs. 24	-0.03167	-0.1389 to 0.07559	No	ns	0.8413	B-C
						6 vs. 96	-0.003333	-0.1106 to 0.1039	No	ns	0.9998	B-D
						24 vs. 96	0.02833	-0.07892 to 0.1356	No	ns	0.88	C-D

## Sheet: 1d Tlr9 per Endosomal Markers
FIGURE 1d
EXPERIMENT	EW8
96 h after CFC, mice No: #31-36
No of groups: n=4 (EEA1, Rab7. Rab11, Lamp2)
No of Mice/Group:n=6
No of neurons/mouse: n=30
Quantification: ImageJ, Coloc2
Total no of neurons: n=180/group, 720 total
Mean r of 180 neurons/marker (6 x Mean OD of 30 neurons/mouse)
Marker	EEA1	Rab7	Rab11	Lamp2
mouse NO	mean pearson					ANOVA table	SS	DF	MS	F (DFn, DFd)	P value
31	0.03	0.17	0.17	0.48		Treatment (between columns)	0.4086	3	0.1362	F (3, 20) = 31.53	P<0.0001
32	0.05	0.11	0.28	0.48		Residual (within columns)	0.0864	20	0.00432
33	0.08	0.25	0.32	0.29		Total	0.495	23
34	0.12	0.28	0.27	0.51
35	0.08	0.13	0.38	0.38		Tukey's multiple comparisons test	Mean Diff.	95.00% CI of diff.	Below threshold?	Summary	Adjusted P Value
36	0.11	0.17	0.31	0.45		EEA1 vs. Rab7	-0.1067	-0.2129 to -0.0004545	Yes	*	0.0488	A-B
	0.0783333	0.185	0.288333	0.431667		EEA1 vs. Rab11	-0.21	-0.3162 to -0.1038	Yes	***	0.0001	A-C
						EEA1 vs. Lamp2	-0.3533	-0.4595 to -0.2471	Yes	****	<0.0001	A-D
						Rab7 vs. Rab11	-0.1033	-0.2095 to 0.002879	No	ns	0.0583	B-C
						Rab7 vs. Lamp2	-0.2467	-0.3529 to -0.1405	Yes	****	<0.0001	B-D
						Rab11 vs. Lamp2	-0.1433	-0.2495 to -0.03712	Yes	**	0.006	C-D

## Sheet: 1e GC content
Experimental groups:			D1 1/3	%	33.3333
group	mice
naïve	2, 3		Unclear
1 day	4, 5		CAAACCTAAAAGAAGANAGCCANAAGAACAGAATGCCAACTCTAACAACAAAAATAATAGGAAGCAACAATTACTTTTCCTTAATATCTCTTAATATCAATGGACTCAATTCCCCAATAAAAAGACATAGACTAACAGACTGGCTACAAAAACAGG
4 days	6,7
8 days	8,9		CHR15 AC139845.19
			AGGTAAAAATGAAATTTTAAAAATATGTGTGCATATATATAACATGTGCTTATGAATGTGTTCATATGTGTACATACACAAGTGGGTGCATGTATACATGAGTATAGAGGCCAGAGTGTAATGTTGAGTGCCTTCCTCCATCTCTCTGCATCTTGAAACATTTTTTATTTTGCAAATCTGAGACAGGA
Fear conditioning:
pause	120 s		Chr5 AC158923.4
shock 1	2 s		GTGAGGCTGANGAAGAGGCTGGGACATGTGTGTTCACATCATGCTTGTTCCAAGAACNGGAAGGACTTGAGGGGCTGGAGAG
pause	10 s
shock 2	2 s		CHR15 miRNA AC160538.8
pause	20 s		ATGCCTCTGATCTGGGTGGGGGCAGGGCCTGAGTGGGCAGAAGAAACAAAGAATCCATACCGCTCCTTCCTCAACAGAGTCCAGCTGCACAGGACAGACAGACAGAGAGACACCATTAGACAAGGCACAAAGTAGGAAGCAGACAGATACACGGACAACAGCATCCAGTGACAGGAACACACCCAATGATCAAGAGGATAGAGAGACAGAAAATGAAGGCCCAAAGGTACAGGTATGAAGCCAAGTAAGTAGACAGGGCTAAGAACAGATGGCAAAGGGTGG
shock 3	2 s
pause	40 s		D4 10/12	%	83.3333
shock 4	2 s
			CHR 11 no repeats AL663087.14
			CTTTCCATTGTGTCCCAAAACTCTCTTATGTTCCATTCATATATATTTTAAAAATTCTCATTGTCCTTTACCGAGTGACTCAACTCTACCATTTTTTCCTATCATCCATCATTCTCGGTTTTCATCATGATCTATTCTATTGGTG
			CHR9 AC025353.9
			GGGTCCCCTGCAGATGAATCCAACACCATCCACTTGAAGGTGATCGAGCAGCGGCCAGACCCTCCTGTTGCGCAGGAGTATGATGTGCCCGTCTTTACAAAGGACAAGGAGGATTT
			CHR7 AC158751.7
			TAAACGAATGAGTCTCTGATTCCTATGCCTTCTCTTTTATTTTTCTGTTGTCTCATTTTTTTTTTCTTGTCCAACTTGAATATGATGGCTTTGATTTTATTTCATTGTATTTTATTCTGACATGTCCGGTTGTTATCTCTTAGA
			CHR 4 AL831719.6
			ACTTGAAATTTATTATGCTTTGTTTTGTAGTCTCTGGTCTTTATGTCTTTGAGAATGTGCATTCTGATCTTATTACAGATAGTGCTCTATTAACAAAATATATATTGTGGGTTTATAATTTTTAAATTCTTTTACTTCATTACTTACATTCTGGATAATTGTACATTGCA
			CHR6 AC158670.5
			GTTCCATTTTGAAAGCTGACAATATGATAAGCCAACTCATCTTGCCGCTATTACGCCCCATCATATAATAAGAAAAATAAC
			CHR5 AC132939.23
			CTACTAAGTGACTGGANGCTGANTCTGCCCATTCCACACCCTGGGACAGGGTAGGTGATGCAGATATTGCTTGCTCAGTATCAGGCTC
			CHR19 AC119947.14
			AGTTTATTTTAGAAATTGACAAAGCAAGAGATCTTAAGGATTGCTTATTTTAATTTAAAACATAAAGACACTACTCATTTGACATAATAGCCTTTACTGAATACCTCAGGAAATCATTTATTCTTTTGTAAAAGTAGTTTTTATACTCATCATAGGTATAGGTAGTCCACCCTGATTCCTTGAGG
			CHR 14 AC154649.3
			AAGGCCCCTGTCCGGAGCCTCTGTTGGAAACGGTAGTCACATAAAGCTCAGCCCAGGGCAGGCTGACCTCGGAGGTACAGGTCCCCTTCTGCCAGCTGTTTGACCTCGGGTGGTT
			CHR8 AC131297.11
			AATACAAAGAAAATATTAGCTTTTTCATTTAGGTCAATATTGCTATTCAAGAGAACGACTTGTTTAGTGCTTTGGATCAAGCCCTGTAAGTCAATAATTGTCCATTTACATTTTTTCCTGCTTGATATTTTGTGTTTCTGTGCTTTTTATGCTTTTGAAATATATACACATATATAATTATCATTTTATGGTTTTGGAAACAGTTTTGTTTCAAACTCATAATCCTCCTGTCTCAGCATGACG
			CHR19 AC124724.4
			ACATCAAACAAAACTAATGCTCAATAATTATATGGGGGAAACCCTTGGAGAACATTTTTTTTTTTTTTAATTTTTTGAGACAGGGTTTCTCTGGGTTCTGGAACTTACTCTGTAGACCAGGCTGTCCTGGAACTGCAGCGATCCGACTGCCTCTGTC
			CHR9 AC122931.4
			GGACTGGGACAACCCCCTAGCCACAAAACCTAACAACCACAACCTGTAATGCCTGCAAGATGCACTGGGGCAATGATGGCTCAGAGTTTCTGGGAATGGCCAGCGAATGACCTGTCTAACTTAAGGCCCTAGTCTGATACTGGGTCCTGGATGGCCAGGATCC
			CHR9 AC167566.1
			GGACTGGGACAACAACCTAGCCACAAAACCTAACAACCACAACCTGTAATGCCTGCAAGATGCACTGGGGCAATGATGGCTCAGAGTTTCTGGGAATGGCCAGCGAATGACCTGTCTAACTTAAGGCCCTAGTCTGATACTGGGTCCTGGATGGCCAGGATCC
			D4 5/11	%	45.4545
			CHR10 AC153556.5
			GGAACTGTCTCATAGACTCTTTATCTCAGAGCTCCTGGCAACTGTCTCGACCCTACCCTGGGTTGCATAATCTGAAAACAGGCCTCAGTATGCATGGCCTCATCCTGTAGAGGCCAGAGGA
			CHR1 AC130712.4
			CTCTCTGAACTCTGCCCATTGTTTGGCTATGGGTCTCTGCATCTGTTTCCATCAGTTGCTAGATGAAGCCTCTCAGAAGACAGTTATGTTAGGCTCCTGTCTGCAAGCATAGCAGAGTATCATTAATAGTGTTA
			CHR18 AC117239.4
			TGCCCTTTAACTCTGTTTGTCTTTTGACCCTTCAATCACATAGAGATTCAAGAAAAAGGTCATTAGATTTAATTTTTGAGGCAAAGAAAAATGCTAGCAATTTAAAAGATAATTATGTAGGAACCTGAAAATAACCACCC
			CHR6 AC135861.5
			CTTCCTGTGGGGCACCCGTAAGAGTGCCTGTTGAGATAGAAGCTCCCATGGGTAGAAGGACATTAGTGATGGTCTGAATAAGTGTTG
			CHR10 AC133902.12
			ATCCAATTAAAAAAAAGTTTTTGTAATATATGACATTTAGTTTTTTGGATTTTTTTGTTTTGTTTTGTTTTTTAACTTAGCCATTTAAAACAAAACAGCAGGCTGGAGAAATCCAATGGTTAAGAGCACTTCCTGTTCTCCAGGACCCAGGCTTTGTTCCCAGCACCCAAATCAATTCACTGACAACATCTTGTAACTCCAATTCTAGGGGATCCGAGGCCTCCAGCCTCTGCTG
			CHR5 AC109608.14
			CATCCACTAACTTTTACTTACAAGTTATTATTGTTGATAACCATAATTACTAATTTTGCTTTGCTCTTGTTTGCTCTGTCTTGGGGCAGACCAACTACCCTCTGAGAGTCATAATTCCTTTACTTTTATCAAATAAGGTTGGGATTTGTCTCCACTATAGCACAGTGATTTCATTGTTGTTATTTCAGGGTTTAAGGACC
			CHR1 AC116107.10
			CCTGGGTGTTGGAACTCATGTATTTCCCACTCAGGACCCTGGCCTAAGGTACACACAAGCTACAGGGGAACAACTTCCTGAGGCAAACATGGTAACTTGTTCACTGCTTCCTCTTATTTCTAAATATTCTTGAGC
			Unclear
			CAATAAAGCTCTTGCACTCTTGCGCTCTGGCTCCTAAAGATGTAAGCAATAGAGCTCTTGCTCTCTTGCTCTCTGGCTCCTGAAGATGTAAGCAATAAAGCTTTGCCGCAGAAGATTCCGGTTTGTTGCGTTCT
			CHR8 AC127291.4
			TCAATAAAGCTCTTGCCCTCTTGCGCTCTGGCTCCTAAAGATGTAAGCAATAGAGCTCTTGCTCTCTTGCTCTCTGGCTCCTGAAGATGTAAGCAATAAAGCTTTGCCGCAGAAGATTCCGGTTTGTTGCGTTCT
			CHR9 AC167244.2
			ATTCAATTTGTGTTCTTTCTACTTTTTTGATGATAAACACAAGTTCCTATTCTAATAGCTTATGAACCCAAGTTCCTAACATTCTGGTGTGCTCCTACCTCTCAGTCCATTTTCATCCACTCACAAACAGGTCTCTCTCTGAGTAGACTTCAGACTGAGTGGTAC

## Sheet: 1e Fragment Size
group	sample	fragment length	fragment origin
naïve (1)	1	156	chromosomes 1, 2, 3, 8, 9, 17, X
naïve (1)	2	188	chromosome 15, clone RP23-310D3
naïve (1)	6	82	chromosome 5, clone RP24-118B12
naïve (1)	7	82	chromosome 5, clone RP24-118B12
naïve (1)	12	282	chromosome 15, clone RP24-156D3
naïve (1)	16	958	cloning vector
naïve (1)	17	82	chromosome 5, clone RP24-118B12
naïve (1)	18	121	Pseudomonas orientalis strain R4-35-08 chromosome
naïve (1)	19	282	chromosome 15, clone RP24-156D3
naïve (1)	21	59	Delftia sp. HK171 chromosome
naïve (1)	22	282	chromosome 15, clone RP24-156D3
naïve (1)	24	282	chromosome 15, clone RP24-156D3
naïve (1)	26	909
day 1 (1)	27	145	chromosome 11, clone RP23-431M5
day 1 (1)	28	116	chromosome 9, clone RP23-93E19
day 1 (1)	29	144	chromosome 7, clone RP23-413C19
day 1 (1)	31	157	chromosome 10, clone RP23-129O23
day 1 (1)	33	170	chromosome 4, clone RP23-166I8
day 1 (1)	45	141	no similarity found
day 1 (1)	47	170	chromosome 4, clone RP23-166I8
day 1 (1)	48	81	chromosome 6, clone RP23-82N21
day 1 (1)	49	121	DNA for GFAP-binding fragment GFAPE5
day 1 (1)	50	88	chromosome 5, clone RP24-91I11
day 1 (1)	51	185	chromosome 19, clone RP24-446G1
day 1 (1)	52	115	chromosome 14, clone RP23-156O5
day 1 (1)	55	243	chromosome 8, clone RP23-284E15
day 1 (1)	56	81	chromosome 6, clone RP23-82N21
day 1 (1)	58	157	chromosome 19, clone RP23-446L16
day 1 (1)	59	243	chromosome 8, clone RP23-284E15
day 1 (1)	60	163	chromosome 9, clone RP23-15C15
day 1 (1)	63	144	clone RP24-84B10 from chromosome 14
day 1 (1)	65	129	chromosome Y, clone RP24-230I13
day 1 (1)	67	163	chromosome 9, clone RP23-15C15
day 1 (1)	72	144	chromosome 7, clone RP23-413C19
day 1 (1)	73	88	chromosome 5, clone RP24-91I11
day 4 (1)	76	121	chromosome 10, clone RP23-395M5
day 4 (1)	77	134	chromosome 1, clone RP23-125B4
day 4 (1)	78	121	chromosome 10, clone RP23-395M5
day 4 (1)	79	140	chromosome 18, clone RP24-117K6
day 4 (1)	81	87	chromosome 6, clone RP23-179J18
day 4 (1)	84	235	chromosome 10, clone RP24-538B17
day 4 (1)	86	200	chromosome 5 clone rp23-154k6
day 4 (1)	88	135	chromosome 1, clone RP23-28F18
day 4 (1)	89	87	chromosome 6, clone RP23-179J18
day 4 (1)	92	134	chromosomes 1, 8, 9, 4, 11, 6
day 4 (1)	95	87	chromosome 6, clone RP23-179J18
day 4 (1)	97	135	chromosome 1, clone RP23-28F18
day 4 (1)	99	135	chromosome 1, clone RP23-28F18
day 4 (1)	100	135	chromosome 1, clone RP23-28F18
day 4 (1)	101	135	chromosome 8, clone RP23-365H24
day 4 (1)	108	165	chromosome 9, clone RP24-84C23

## Sheet: 1e Clones
group	sample	fragment length	fragment origin	BLAST sequence ID	sequence
naïve (1)	1	156	chromosomes 1(pseudogene), 2, 3 (snRNA, ncRNA), 8 (snRNA), 9 (Gria4), 17(ncRNA), X (ncRNA)		CAAACCTAAAAGAAGANAGCCANAAGAACAGAATGCCAACTCTAACAACAAAAATAATAGGAAGCAACAATTACTTTTCCTTAATATCTCTTAATATCAATGGACTCAATTCCCCAATAAAAAGACATAGACTAACAGACTGGCTACAAAAACAGG
naïve (1)	2	188	chromosome 15, clone RP23-310D3 (ncRNA)	AC139845.19	AGGTAAAAATGAAATTTTAAAAATATGTGTGCATATATATAACATGTGCTTATGAATGTGTTCATATGTGTACATACACAAGTGGGTGCATGTATACATGAGTATAGAGGCCAGAGTGTAATGTTGAGTGCCTTCCTCCATCTCTCTGCATCTTGAAACATTTTTTATTTTGCAAATCTGAGACAGGA
naïve (1)	3	0
naïve (1)	4	0
naïve (1)	5	0
naïve (1)	6	82	chromosome 5, clone RP24-118B12 (ncRNA)	AC158923.4	GTGAGGCTGANGAAGAGGCTGGGACATGTGTGTTCACATCATGCTTGTTCCAAGAACNGGAAGGACTTGAGGGGCTGGAGAG
naïve (1)	7	82	chromosome 5, clone RP24-118B12	AC158923.4	GTGAGGCTGTGGACGAGGCTGGGACATGTGTGTTCACATCATGCTTGTTCCAAGAACAGGAAGGACTTGAGGGGCTGGAGAG
naïve (1)	8	0
naïve (1)	9	0
naïve (1)	10	0
naïve (1)	11	0
naïve (1)	12	282	chromosome 15, clone RP24-156D3 (miRNA)	AC160538.8	ATGCCTCTGATCTGGGTGGGGGCAGGGCCTGAGTGGGCAGAAGAAACAAAGAATCCATACCGCTCCTTCCTCAACAGAGTCCAGCTGCACAGGACAGACAGACAGAGAGACACCATTAGACAAGGCACAAAGTAGGAAGCAGACAGATACACGGACAACAGCATCCAGTGACAGGAACACACCCAATGATCAAGAGGATAGAGAGACAGAAAATGAAGGCCCAAAGGTACAGGTATGAAGCCAAGTAAGTAGACAGGGCTAAGAACAGATGGCAAAGGGTGG
naïve (1)	13	0
naïve (1)	14	0
naïve (1)	15	0
naïve (1)	16	958	cloning vector		GGCNNNGAATACCCTCACTAAAGGGACTAGTCCTGCAGGTTTAAACGAATTCGCCCTTATCGGAATAAGGGCGAATTCGCGGCCGCTAAATTCAATTCGCCCTATAGTGAGTCGTATTACAATTCACTGGCCGTCGTTTTACAACGTCGTGACTGGGAAAACCCTGGCGTTACCCAACTTAATCGCCTTGCAGCACATCCCCCTTTCGCCAGCTGGCGTAATAGCGAAGAGGCCCGCACCGATCGCCCTTCCCAACAGTTGCGCAGCCTATACGTACGGCAGTTTAAGGTTTACACCTATAAAAGAGAGAGCCGTTATCGTCTGTTTGTGGATGTACAGAGTGATATTATTGACACGCCGGGGCGACGGATGGTGATCCCCCTGGCCAGTGCACGTCTG…
naïve (1)	17	82	chromosome 5, clone RP24-118B12 (ncRNA)	AC158923.4	GTGAGGCTGTGGACGAGGCTGGGACATGTGTGTTCACATCATGCTTGTTCCAAGAACAGGAAGGACTTGAGGGGCTGGAGAG
naïve (1)	18	121	Pseudomonas orientalis strain R4-35-08 chromosome		GACATCGAAGACACCGGCGGCATCGACCGCCTGTTCAAGCTGATCGAACAGCGCGCCGGGCACTGGCTGGCCATGGAAGTGGAAGAAACCAAGATCCAGCTGACCCAAGCCGAAAGCCGCC
naïve (1)	19	282	chromosome 15, clone RP24-156D3 (Sco2)	AC160538.8	ATGCCTCTGATCTGGGTGGGGGCAGGGCCTGAGTGGGCAGAAGAAACAAAGAATCCATACCGCTCCTTCCTCAACAGAGTCCAGCTGCACAGGACAGACAGACAGAGAGACACCATTAGACAAGGCACAAAGTAGGAAGCAGACAGATACACGGACAACAGCATCCAGTGACAGGAACACACCCAATGATCAAGAGGATAGAGAGACAGAAAATGAAGGCCCAAAGGTACAGGTATGAAGCCAAGTAAGTAGACAGGGCTAAGAACAGATGGCAAAGGGTGG
naïve (1)	20	0
naïve (1)	21	59	Delftia sp. HK171 chromosome	CP018101.1	GGCCATGAAGATGGAGATGCAGGTGACTGCGCATCGCAGTGGGGTGGTGGCTTTGGTGG
naïve (1)	22	282	chromosome 15, clone RP24-156D3 (miRNA)	AC160538.8	ATGCCTCTGATCTGGGTGGGGGCAGGGCCTGAGTGGGCAGAAGAAACAAAGAATCCATACCGCTCCTTCCTCAACAGAGTCCAGCTGCACAGGACAGACAGACAGAGAGACACCATTAGACAAGGCACAAAGTAGGAAGCAGACAGATACACGGACAACAGCATCCAGTGACAGGAACACACCCAATGATCAAGAGGATAGAGAGACAGAAAATGAAGGCCCAAAGGTACAGGTATGAAGCCAAGTAAGTAGACAGGGCTAAGAACAGATGGCAAAGGGTGG
naïve (1)	23	0
naïve (1)	24	282	chromosome 15, clone RP24-156D3 (miRNA)	AC160538.8	ATGCCTCTGATCTGGGTGGGGGCAGGGCCTGAGTGGGCAGAAGAAACAAAGAATCCATACCGCTCCTTCCTCAACAGAGTCCAGCTGCACAGGACAGACAGACAGAGAGACACCATTAGACAAGGCACAAAGTAGGAAGCAGACAGATACACGGACAACAGCATCCAGTGACAGGAACACACCCAATGATCAAGAGGATAGAGAGACAGAAAATGAAGGCCCAAAGGTACAGGTATGAAGCCAAGTAAGTAGACAGGGCTAAGAACAGATGGCAAAGGGTGG
naïve (1)	25	0
naïve (1)	26	0
day 1 (1)	27	145	chromosome 11, clone RP23-431M5 (pseudogene, NO REPEATS)	AL663087.14	CTTTCCATTGTGTCCCAAAACTCTCTTATGTTCCATTCATATATATTTTAAAAATTCTCATTGTCCTTTACCGAGTGACTCAACTCTACCATTTTTTCCTATCATCCATCATTCTCGGTTTTCATCATGATCTATTCTATTGGTG
day 1 (1)	28	116	chromosome 9, clone RP23-93E19 (sodium-coupled neutral amino acid transporter 3, NPRL2, ncRNA)	AC025353.9	GGGTCCCCTGCAGATGAATCCAACACCATCCACTTGAAGGTGATCGAGCAGCGGCCAGACCCTCCTGTTGCGCAGGAGTATGATGTGCCCGTCTTTACAAAGGACAAGGAGGATTT
day 1 (1)	29	144	chromosome 7, clone RP23-413C19 (ncRNA)	AC158751.7	TAAACGAATGAGTCTCTGATTCCTATGCCTTCTCTTTTATTTTTCTGTTGTCTCATTTTTTTTTTCTTGTCCAACTTGAATATGATGGCTTTGATTTTATTTCATTGTATTTTATTCTGACATGTCCGGTTGTTATCTCTTAGA
day 1 (1)	30	0
day 1 (1)	31	157	chromosome 10, clone RP23-129O23 (unknown protein)	AC025501.19	ACATCAAACAAAACTAATGCTCAATAATTATATGGGGGAAACCCTTGGAGAACATTTTTTTTTTTTTTAATTTTTTGAGACAGGGTTTCTCTGGGTTCTGGAACTTACTCTGTAGACCAGGCTGTCCTGGAACTGCAGCGATCCGACTGCCTCTGTC
day 1 (1)	32	0
day 1 (1)	33	170	chromosome 4, clone RP23-166I8 (snoRNA) NO REPEATS	AL831719.6	ACTTGAAATTTATTATGCTTTGTTTTGTAGTCTCTGGTCTTTATGTCTTTGAGAATGTGCATTCTGATCTTATTACAGATAGTGCTCTATTAACAAAATATATATTGTGGGTTTATAATTTTTAAATTCTTTTACTTCATTACTTACATTCTGGATAATTGTACATTGCA
day 1 (1)	34	0
day 1 (1)	35	0
day 1 (1)	36	0
day 1 (1)	37	0
day 1 (1)	38	0
day 1 (1)	39	0
day 1 (1)	40	0
day 1 (1)	41	0
day 1 (1)	42	0
day 1 (1)	43	0
day 1 (1)	44	0
day 1 (1)	45	141	no similarity found		GTGTGTGTGTGTGTGTGTGTGTGTGTGTGAGCGTGTGGTGTGTGTGTGTGTGTGTGTGTGTGAGCGTGTGGTGTGTGTGTGTGTGCTTGTGGTGTGTGTGTGTGAGCGTGTGGTGTGTGTGTGTGTGTGTGTGTGTGAGCG
day 1 (1)	46	0
day 1 (1)	47	170	chromosome 4, clone RP23-166I8 (snoRNA) NO REPEATS	AL831719.6	ACTTGAAATTTATTATGCTTTGTTTTGTAGTCTCTGGTCTTTATGTCTTTGAGAATGTGCATTCTGATCTTATTACAGATAGTGCTCTATTAACAAAATATATATTGTGGGTTTATAATTTTTAAATTCTTTTACTTCATTACTTACATTCTGGATAATTGTACATTGCA
day 1 (1)	48	81	chromosome 6, clone RP23-82N21(ncRNA)	AC158670.5	GTTCCATTTTGAAAGCTGACAATATGATAAGCCAACTCATCTTGCCGCTATTACGCCCCATCATATAATAAGAAAAATAAC
day 1 (1)	49	121	DNA for GFAP-binding fragment GFAPE5	AJ403647.1	CGTCCTAAAGTGTGTATTTCTCATTTTCCGTGATTTTCAGTTTTCTCGCCATATTCCAGGTCCTTCAGTGGGCATTTCTCATTTTTCACGTTTTTTATTGATTTCGTCATTTTTCAAGTCG
day 1 (1)	50	88	chromosome 5, clone RP24-91I11 (ncRNA)	AC132939.23	CTACTAAGTGACTGGANGCTGANTCTGCCCATTCCACACCCTGGGACAGGGTAGGTGATGCAGATATTGCTTGCTCAGTATCAGGCTC
day 1 (1)	51	185	chromosome 19, clone RP24-446G1(ncRNA)	AC119947.14	AGTTTATTTTAGAAATTGACAAAGCAAGAGATCTTAAGGATTGCTTATTTTAATTTAAAACATAAAGACACTACTCATTTGACATAATAGCCTTTACTGAATACCTCAGGAAATCATTTATTCTTTTGTAAAAGTAGTTTTTATACTCATCATAGGTATAGGTAGTCCACCCTGATTCCTTGAGG
day 1 (1)	52	115	chromosome 14, clone RP23-156O5(ncRNA) NO REPEATS	AC154649.3	AAGGCCCCTGTCCGGAGCCTCTGTTGGAAACGGTAGTCACATAAAGCTCAGCCCAGGGCAGGCTGACCTCGGAGGTACAGGTCCCCTTCTGCCAGCTGTTTGACCTCGGGTGGTT
day 1 (1)	53	0
day 1 (1)	54	0
day 1 (1)	55	243	chromosome 8, clone RP23-284E15 (ncRNA)	AC131297.11	AATACAAAGAAAATATTAGCTTTTTCATTTAGGTCAATATTGCTATTCAAGAGAACGACTTGTTTAGTGCTTTGGATCAAGCCCTGTAAGTCAATAATTGTCCATTTACATTTTTTCCTGCTTGATATTTTGTGTTTCTGTGCTTTTTATGCTTTTGAAATATATACACATATATAATTATCATTTTATGGTTTTGGAAACAGTTTTGTTTCAAACTCATAATCCTCCTGTCTCAGCATGACG
day 1 (1)	56	81	chromosome 6, clone RP23-82N21 (ncRNA)	AC158670.5	GTTCCATTTTGAAAGCTGACAATATGATAAGCCAACTCATCTTGCCGCTATTACGCCCCATCATATAATAAGAAAAATAAC
day 1 (1)	57	0
day 1 (1)	58	157	chromosome 19, clone RP23-446L16 (calcium homeostasis modulator protein 1)	AC124724.4	ACATCAAACAAAACTAATGCTCAATAATTATATGGGGGAAACCCTTGGAGAACATTTTTTTTTTTTTTAATTTTTTGAGACAGGGTTTCTCTGGGTTCTGGAACTTACTCTGTAGACCAGGCTGTCCTGGAACTGCAGCGATCCGACTGCCTCTGTC
day 1 (1)	59	243	chromosome 8, clone RP23-284E15(ncRNA)	AC131297.11	AATACAAAGAAAATATTAGCTTTTTCATTTAGGTCAATATTGCTATTCAAGAGAACGACTTGTTTAGTGCTTTGGATCAAGCCCTGTAAGTCAATAATTGTCCATTTACATTTTTTCCTGCTTGATATTTTGTGTTTCTGTGCTTTTTATGCTTTTGAAATATATACACATATATAATTATCATTTTATGGTTTTGGAAACAGTTTTGTTTCAAACTCATAATCCTCCTGTCTCAGCATGACG
day 1 (1)	60	163	chromosome 9, clone RP23-15C15(meiotic double-stranded break formation protein 4)	AC122931.4	GGACTGGGACAACCCCCTAGCCACAAAACCTAACAACCACAACCTGTAATGCCTGCAAGATGCACTGGGGCAATGATGGCTCAGAGTTTCTGGGAATGGCCAGCGAATGACCTGTCTAACTTAAGGCCCTAGTCTGATACTGGGTCCTGGATGGCCAGGATCC
day 1 (1)	61	0
day 1 (1)	62	0
day 1 (1)	63	144	clone RP24-84B10 from chromosome 14 (ncRNA) NO REPEATS	AC167566.1	CTTTCTGTGTGAGGTGTGTGACGTGCATGTGTGTGCACAAGCACATATTTTTTGTTGTTGCCTTGTACTTTAGGGGATTCAGTCTTCTTCCCCTCCATGGGTTTCAAGGACTGAACATGGATCTTGAAGCTTGGTTGCAAGCCC
day 1 (1)	64	0
day 1 (1)	65	129	chromosome Y, clone RP24-230I13 (Y-linked testis-specific protein 1-like)	AC146597.3	CACACTACTTTCACCAATGGACAGATAAAGGAAACAGAAAATAAACAGGGACACAGTGAAACTAACAGAAGTTATGAAACAAATGGATCTAACAGATATCTACAGAACATTTTATCCTAAAACAAAAGG
day 1 (1)	66	0
day 1 (1)	67	163	chromosome 9, clone RP23-15C15 (meiosis-specific protein MEI4)	AC122931.4	GGACTGGGACAACAACCTAGCCACAAAACCTAACAACCACAACCTGTAATGCCTGCAAGATGCACTGGGGCAATGATGGCTCAGAGTTTCTGGGAATGGCCAGCGAATGACCTGTCTAACTTAAGGCCCTAGTCTGATACTGGGTCCTGGATGGCCAGGATCC
day 1 (1)	68	0
day 1 (1)	69	0
day 1 (1)	70	0
day 1 (1)	71	0
day 1 (1)	72	144	chromosome 7, clone RP23-413C19 (ncRNA)	AC158751.7	TAAACGAATGAGTCTCTGATTCCTATGCCTTCTCTTTTATTTTTCTGTTGTCTCATTTTTTTTTTCTTGTCCAACTTGAATATGATGGCTTTGATTTTATTTCATTGTATTTTATTCTGACATGTCCGGTTGTTATCTCTTAGA
day 1 (1)	73	88	chromosome 5, clone RP24-91I11 (ncRNA)	AC132939.23	CTACTAAGTGACTGGCTGCTGATTCTGCCCATTCCACACCCTGGGACAGGGTAGGTGATGCAGATATTGCTTGCTCAGTATCAGGCTC
day 1 (1)	74	0
day 1 (1)	75	0
day 4 (1)	76	121	chromosome 10, clone RP23-395M5 NO REPEATS (ncRNA)	AC153556.5	GGAACTGTCTCATAGACTCTTTATCTCAGAGCTCCTGGCAACTGTCTCGACCCTACCCTGGGTTGCATAATCTGAAAACAGGCCTCAGTATGCATGGCCTCATCCTGTAGAGGCCAGAGGA
day 4 (1)	77	134	chromosome 1, clone RP23-125B4 NO REPEATS (snRNA)	AC130712.4	CTCTCTGAACTCTGCCCATTGTTTGGCTATGGGTCTCTGCATCTGTTTCCATCAGTTGCTAGATGAAGCCTCTCAGAAGACAGTTATGTTAGGCTCCTGTCTGCAAGCATAGCAGAGTATCATTAATAGTGTTA
day 4 (1)	78	121	chromosome 10, clone RP23-395M5 NO REPEATS (ncRNA)	AC153556.5	GGAACTGTCTCATAGACTCTTTATCTCAGAGCTCCTGGCAACTGTCTCGACCCTACCCTGGGTTGCATAATCTGAAAACAGGCCTCAGTATGCATGGCCTCATCCTGTAGAGGCCAGAGGA
day 4 (1)	79	140	chromosome 18, clone RP24-117K6 (pseudogene)	AC117239.4	TGCCCTTTAACTCTGTTTGTCTTTTGACCCTTCAATCACATAGAGATTCAAGAAAAAGGTCATTAGATTTAATTTTTGAGGCAAAGAAAAATGCTAGCAATTTAAAAGATAATTATGTAGGAACCTGAAAATAACCACCC
day 4 (1)	80	0
day 4 (1)	81	87	chromosome 6, clone RP23-179J18 NO REPEATS (snoRNA)	AC135861.5	CTTCCTGTGGGGCACCCGTAAGAGTGCCTGTTGAGATAGAAGCTCCCATGGGTAGAAGGACATTAGTGATGGTCTGAATAAGTGTTG
day 4 (1)	82	0
day 4 (1)	83	0
day 4 (1)	84	235	chromosome 10, clone RP24-538B17 (ncRNA)	AC133902.12	ATCCAATTAAAAAAAAGTTTTTGTAATATATGACATTTAGTTTTTTGGATTTTTTTGTTTTGTTTTGTTTTTTAACTTAGCCATTTAAAACAAAACAGCAGGCTGGAGAAATCCAATGGTTAAGAGCACTTCCTGTTCTCCAGGACCCAGGCTTTGTTCCCAGCACCCAAATCAATTCACTGACAACATCTTGTAACTCCAATTCTAGGGGATCCGAGGCCTCCAGCCTCTGCTG
day 4 (1)	85	0
day 4 (1)	86	200	chromosome 5 clone rp23-154k6 NO REPEATS (ncRNA)	AC109608.14	CATCCACTAACTTTTACTTACAAGTTATTATTGTTGATAACCATAATTACTAATTTTGCTTTGCTCTTGTTTGCTCTGTCTTGGGGCAGACCAACTACCCTCTGAGAGTCATAATTCCTTTACTTTTATCAAATAAGGTTGGGATTTGTCTCCACTATAGCACAGTGATTTCATTGTTGTTATTTCAGGGTTTAAGGACC
day 4 (1)	87	0
day 4 (1)	88	135	chromosome 1, clone RP23-28F18 (ncRNA)	AC116107.10	CCTGGGTGTTGGAACTCATGTATTTCCCACTCAGGACCCTGGCCTAAGGTACACACAAGCTACAGGGGAACAACTTCCTGAGGCAAACATGGTAACTTGTTCACTGCTTCCTCTTATTTCTAAATATTCTTGAGC
day 4 (1)	89	87	chromosome 6, clone RP23-179J18 NO REPEATS (snoRNA)	AC135861.5	CTTCCTGTGGGGCAGTTGTAAGAGTGCCTGTTGAGATAGAAGCTCCCATGGGTAGAAGGACATTAGTGATGGTCTGAATAAGTGTTG
day 4 (1)	90	0
day 4 (1)	91	0
day 4 (1)	92	134	chromosomes , 8 (ncRNA), 9 (ncRNA), 4(zing finger protein 534), 11(unknown protein),		CAATAAAGCTCTTGCACTCTTGCGCTCTGGCTCCTAAAGATGTAAGCAATAGAGCTCTTGCTCTCTTGCTCTCTGGCTCCTGAAGATGTAAGCAATAAAGCTTTGCCGCAGAAGATTCCGGTTTGTTGCGTTCT
day 4 (1)	93	0
day 4 (1)	94	0
day 4 (1)	95	87	chromosome 6, clone RP23-179J18 NO REPEATS (snoRNA)	AC135861.5	CTTCCTGTGGGGCCCTTGTAAGAGTGCCTGTTGAGATAGAAGCTCCCATGGGTAGAACGACATTAGTGATGGTCTGAATAAGTGTTG
day 4 (1)	96	10			NO REPEATS
day 4 (1)	97	135	chromosome 1, clone RP23-28F18 (ncRNA)	AC116107.10	CCTGGGTGTTGGCCCTCATGTATTTCCCACTCAGGACCCTGGCCTAAGGTACACACCAGCTACAGGGGAACAACTTCCTGAGGCAAACATGGTAACTTGTTCACTGCTTCCTCTTATTTCTAAATATTCTTGAGC
day 4 (1)	98	0
day 4 (1)	99	135	chromosome 1, clone RP23-28F18 (ncRNA)	AC116107.10	CCTGGGTGTTGGAACTCATGTATTTCCCACTCAGGACCCTGGCCTAAGGTACACACAAGCTACAGGGGAACAACTTCCTGAGGCAAACATGGTAACTTGTTCACTGCTTCCTCTTATTTCTAAATATTCTTGAGC
day 4 (1)	100	135	chromosome 1, clone RP23-28F18 (ncRNA)	AC116107.10	CCTGGGTGTTGGCCCCTTTGAATNTGCCACTCAGGACCCTGGCCTAAGGTACACACCAGCTACAGGGGAACAACTTCCTGAGGCAAACATGGTAACTTGTTCACTGCTTCCTCTTATTTCTAAATATTCTTGAGC
day 4 (1)	101	135	chromosome 8, clone RP23-365H24 (ncRNA)	AC127291.4	TCAATAAAGCTCTTGCCCTCTTGCGCTCTGGCTCCTAAAGATGTAAGCAATAGAGCTCTTGCTCTCTTGCTCTCTGGCTCCTGAAGATGTAAGCAATAAAGCTTTGCCGCAGAAGATTCCGGTTTGTTGCGTTCT
day 4 (1)	102	0
day 4 (1)	103	0
day 4 (1)	104	0
day 4 (1)	105	0
day 4 (1)	106	0
day 4 (1)	107	0
day 4 (1)	108	165	chromosome 9, clone RP24-84C23 (ncRNA) NO REPEATS	AC167244.2	ATTCAATTTGTGTTCTTTCTACTTTTTTGATGATAAACACAAGTTCCTATTCTAATAGCTTATGAACCCAAGTTCCTAACATTCTGGTGTGCTCCTACCTCTCAGTCCATTTTCATCCACTCACAAACAGGTCTCTCTCTGAGTAGACTTCAGACTGAGTGGTAC
day 4 (1)	109	43			Unresolved simple sequence repeat gagagagag
day 4 (1)	110	0
day 4 (1)	111	0
