# Supplementary material for: Formation of memory assemblies through the DNA-sensing TLR9 pathway
Source: Nature. 2024 Mar 27;628(8006):145–53. doi: 10.1038/s41586-024-07220-7 (PMC10990941; doi:10.1038/s41586-024-07220-7)
Supplement: Supplementary file 16 — Source Data Fig. 2 [file 41586_2024_7220_MOESM16_ESM.xlsx]

## Sheet: 2a neurons with gH2AX
FIGURE 2a
EXPERIMENT	EW8
No of groups: n=6 (0h or 1,3, 6, 24, and 96h after CFC)
No of Mice/Group:n=6
No of neurons/mouse: n=60
Total no of neurons: n=360/group, 2160 total
Quantification: ImageJ, Analyze particles
Number of gH2AX+/60 Hoechst+ nuclei								ANOVA table	SS	DF	MS	F (DFn, DFd)	P value		Tukey's multiple comparisons test	Mean Diff.	95.00% CI of diff.	Below threshold?	Summary	Adjusted P Value
mice No:	#1-6	#7-12	#13-18	#19-24	#25-30	#31-36		Treatment (between columns)	1213	5	242.6	F (5, 30) = 65.09	P<0.0001		0 vs. 1	-15.5	-18.89 to -12.11	Yes	****	<0.0001	A-B
Time (h) after CFC	0h	1h	3h	6h	24h	96h		Residual (within columns)	111.8	30	3.728				0 vs. 3	-8	-11.39 to -4.609	Yes	****	<0.0001	A-C
Average/mouse	2	20	14	3	3	2		Total	1325	35					0 vs. 6	-1.833	-5.224 to 1.557	No	ns	0.5769	A-D
	2	17	13	5	4	5									0 vs. 24	0.3333	-3.057 to 3.724	No	ns	0.9996	A-E
	3	21	12	6	5	4									0 vs. 96	-0.1667	-3.557 to 3.224	No	ns	>0.9999	A-F
	5	18	11	7	2	6									1 vs. 3	7.5	4.109 to 10.89	Yes	****	<0.0001	B-C
	8	24	11	7	2	3									1 vs. 6	13.67	10.28 to 17.06	Yes	****	<0.0001	B-D
	3	16	10	6	5	4									1 vs. 24	15.83	12.44 to 19.22	Yes	****	<0.0001	B-E
Average/group:	3.83333	19.3333	11.8333	5.66667	3.5	4									1 vs. 96	15.33	11.94 to 18.72	Yes	****	<0.0001	B-F
															3 vs. 6	6.167	2.776 to 9.557	Yes	****	<0.0001	C-D
															3 vs. 24	8.333	4.943 to 11.72	Yes	****	<0.0001	C-E
Mean diameter gH2AX+ signals (µm)															3 vs. 96	7.833	4.443 to 11.22	Yes	****	<0.0001	C-F
mice No:	#1-6	#7-12	#13-18	#19-24	#25-30	#31-36									6 vs. 24	2.167	-1.224 to 5.557	No	ns	0.3968	D-E
Time (h) after CFC	0h	1h	3h	6h	24h	96h									6 vs. 96	1.667	-1.724 to 5.057	No	ns	0.6698	D-F
Average/mouse	1.5	1.7	3	5	3.4	3.33									24 vs. 96	-0.5	-3.891 to 2.891	No	ns	0.9975	E-F
	1.2	1.9	4	3.6	3.7	4.75
	1.13	2.1	3.34	2.9	3.63	4.87									Tukey's multiple comparisons test	Mean Diff.	95.00% CI of diff.	Below threshold?	Summary	Adjusted P Value
	1.14	1.3	3.78	4.1	4.2	4.65		ANOVA table	SS	DF	MS	F (DFn, DFd)	P value		0 vs. 1	-0.3017	-1.167 to 0.5632	No	ns	0.8928	A-B
	1.7	1.45	3.5	3.87	2.78	4.32		Treatment (between columns)	46.29	5	9.259	F (5, 30) = 38.17	P<0.0001		0 vs. 3	-2.062	-2.927 to -1.197	Yes	****	<0.0001	A-C
	1.68	1.71	3.1	3.56	3.14	5.2		Residual (within columns)	7.277	30	0.2426				0 vs. 6	-2.447	-3.312 to -1.582	Yes	****	<0.0001	A-D
Average/group:	1.39167	1.69333	3.45333	3.83833	3.475	4.52		Total	53.57	35					0 vs. 24	-2.083	-2.948 to -1.218	Yes	****	<0.0001	A-E
															0 vs. 96	-3.128	-3.993 to -2.263	Yes	****	<0.0001	A-F
															1 vs. 3	-1.76	-2.625 to -0.8951	Yes	****	<0.0001	B-C
															1 vs. 6	-2.145	-3.010 to -1.280	Yes	****	<0.0001	B-D
															1 vs. 24	-1.782	-2.647 to -0.9168	Yes	****	<0.0001	B-E
															1 vs. 96	-2.827	-3.692 to -1.962	Yes	****	<0.0001	B-F
															3 vs. 6	-0.385	-1.250 to 0.4799	No	ns	0.7531	C-D
															3 vs. 24	-0.02167	-0.8866 to 0.8432	No	ns	>0.9999	C-E
															3 vs. 96	-1.067	-1.932 to -0.2018	Yes	**	0.0089	C-F
															6 vs. 24	0.3633	-0.5016 to 1.228	No	ns	0.7945	D-E
															6 vs. 96	-0.6817	-1.547 to 0.1832	No	ns	0.1894	D-F
															24 vs. 96	-1.045	-1.910 to -0.1801	Yes	*	0.0108	E-F

## Sheet: 2a No. gH2AX puncta all cells
Experiment EW20
No of groups: n=6 (0h or 1,3, 6, 24, and 96h after CFC)
No of neurons: n=30/mouse, 180/group
No of microglia: n=20/mouse, 120/group
No of astrocytes: n=20/mouse, 120/group
Time after CFC	0h			1h			3h			6h			24h			96h
	Neurons	Astrocytes	Microglia	Neurons	Astrocytes	Microglia	Neurons	Astrocytes	Microglia	Neurons	Astrocytes	Microglia	Neurons	Astrocytes	Microglia	Neurons	Astrocytes	Microglia
	2	0	0	20	0	0	14	0	0	3	0	0	3	1	0	2	0	1
number	2	0	0	17	0	1	13	0	0	5	0	0	4	0	0	5	0	0
gH2AX+ cells	3	0	0	21	0	0	12	1	1	6	0	1	5	1	1	4	0	0
	5	0	0	18	0	0	11	0	0	7	0	0	2	0	0	6	1	0
	8	0	0	24	0	0	11	0	1	7	0	0	2	1	1	3	0	1
	3	0	0	16	0	1	10	0	1	6	0	0	5	0	1	4	0	0
	ANOVA table	SS	DF	MS	F (DFn, DFd)	P value		Uncorrected Fisher's LSD	Mean Diff.	95.00% CI of diff.	Below threshold?	Summary	Individual P Value
	Interaction	840.1	10	84.01	F (10, 90) = 77.95	P<0.0001
	cell type	1452	2	726.2	F (2, 90) = 673.8	P<0.0001		neurons vs. astrocytes	7.861	7.375 to 8.347	Yes	****	<0.0001
	Time	418.9	5	83.77	F (5, 90) = 77.73	P<0.0001		neurons vs. microglia	7.694	7.208 to 8.181	Yes	****	<0.0001
	Residual	97	90	1.078				astrocytes vs. microglia	-0.1667	-0.6528 to 0.3195	No	ns	0.4975

## Sheet: 2b No. NuclearRupture
FIGURE 2b
EXPERIMENT	EW8
No of groups: n=6 (0h or 1,3, 6, 24, and 96h after CFC)
No of Mice/Group:n=6
No of neurons/mouse: n=60
Total no of neurons: n=360/group, 2160 total
Quantification: ImageJ, circularity, visual morphology
Lamin B1
Number of nuclear ruptures
mice No:	#1-6	#7-12	#13-18	#19-24	#25-30	#31-36		ANOVA table	SS	DF	MS	F (DFn, DFd)	P value
Time after CFC	0h	1h	3h	6h	24h	96h		Treatment (between columns)	36.92	5	7.383	F (5, 30) = 4.445	P=0.0038
	0	2	2	2	2	1		Residual (within columns)	49.83	30	1.661
	0	4	2	3	2	3		Total	86.75	35
	1	5	3	0	1	2
	2	5	5	0	1	2		Tukey's multiple comparisons test	Mean Diff.	95.00% CI of diff.	Below threshold?	Summary	Adjusted P Value
	1	4	1	3	0	1		0 vs. 1	-3.167	-5.430 to -0.9034	Yes	**	0.0024	A-B
	0	3	4	4	4	0		0 vs. 3	-2.167	-4.430 to 0.09662	No	ns	0.0668	A-C
Average:	0.666667	3.83333	2.83333	2	1.66667	1.5		0 vs. 6	-1.333	-3.597 to 0.9300	No	ns	0.4858	A-D
								0 vs. 24	-1	-3.263 to 1.263	No	ns	0.7587	A-E
								0 vs. 96	-0.8333	-3.097 to 1.430	No	ns	0.8693	A-F
								1 vs. 3	1	-1.263 to 3.263	No	ns	0.7587	B-C
								1 vs. 6	1.833	-0.4300 to 4.097	No	ns	0.1673	B-D
								1 vs. 24	2.167	-0.09662 to 4.430	No	ns	0.0668	B-E
								1 vs. 96	2.333	0.07004 to 4.597	Yes	*	0.0403	B-F
								3 vs. 6	0.8333	-1.430 to 3.097	No	ns	0.8693	C-D
								3 vs. 24	1.167	-1.097 to 3.430	No	ns	0.6249	C-E
								3 vs. 96	1.333	-0.9300 to 3.597	No	ns	0.4858	C-F
								6 vs. 24	0.3333	-1.930 to 2.597	No	ns	0.9975	D-E
								6 vs. 96	0.5	-1.763 to 2.763	No	ns	0.9837	D-F
								24 vs. 96	0.1667	-2.097 to 2.430	No	ns	>0.9999	E-F

## Sheet: 2c Neuronal gH2AX-Tlr9
FIGURE 2c
EXPERIMENT	EW8
Group 1h (#7-12)
120 en gH2AXpuncta (~20/mouse, ~3-5/neuron)
Mouse	Neuron	gH2AX puncta	gH2AX + Tlr9+	% colocalization
7	1	5	3	60
	2	5	4	80
	3	4	4	100
	4	5	3	60
	5	1	1	100
8	1	4	2	50
	2	3	2	66.6667
	3	3	3	100
	4	3	2	66.6667
	5	7	6	85.7143
9	1	2	1	50
	2	4	3	75
	3	6	5	83.3333
	4	7	5	71.4286
	5	3	1	33.3333
10	1	3	1	33.3333
	2	7	5	71.4286
	3	2	1	50
	4	4	4	100
	5	4	4	100
11	1	2	2	100
	2	12	11	91.6667
	3	3	2	66.6667
	4	4	3	75
	5	5	4	80
12	1	2	1	50
	2	3	2	66.6667
	3	2	2	100
	4	1	1	100
	5	4	3	75
		120	91	74.7302

## Sheet: 2d %Colocalization with gH2AX
FIGURE 2d					STAT					No of neurons/group					% Colocalization
Experiment EW20					Experiment EW20				Time (h) after CFC	gH2AX+	gH2AX+53BP1+	gH2AX+centrin2+			gH2AX+53BP1+	gH2AX+centrin2+
No of groups: n=5 (1,3, 6, 24, and 96h after CFC)					No of groups: n=5 (1,3, 6, 24, and 96h after CFC)					Total	53BP1+	centrin2+
No of Mice/Group:n=6					No of Mice/Group:n=6				1	131	7	9			5.34351	6.87023
Total no of neurons/group: n=30-131					Total no of neurons/group: n=30-131				3	125	14	6			11.2	4.8
									6	35	21	5			60	14.2857
Quantification: Image J, Jacop					Quantification: Image J, Jacop				24	30	27	25			90	83.3333
									96	30	29	28			96.6667	93.3333
No of neurons/group
Time after CFC	gH2AX+	gH2AX+53BP1+	gH2AX+centrin2+			Statistical analysis table				Table Analyzed	2d Colocalization 53BP1 centrin2
1h	131	7	9
3h	125	14	6				53BP1	centrin 2		P value and statistical significance
6h	35	21	5			1	5	7		Test	Chi-square
24h	30	27	25			3	11	5		Chi-square, df	22.98, 4
96h	30	29	28			6	60	15		P value	0.0001
						24	90	85		P value summary	***
No of neurons/group						96	97	93		One- or two-sided	NA
Time after CFC	53BP1	centrin 2								Statistically significant (P < 0.05)?	Yes
1h	5	7
3h	11	5								Data analyzed
6h	60	15								Number of rows	5
24h	90	85								Number of columns	2			53BP1	3 vs 1	6 vs 1	24 vs 1	96 vs 1
96h	97	93													Chi-square	Chi-square	Chi-square	Chi-square
															2.470, 1	33.92, 1	50.13, 1	53.77, 1
% Colocalization															1.572	5.824	7.08	7.333
Time	gH2AX+53BP1+	gH2AX+centrin2+													0.116	<0.0001	<0.0001	<0.0001
1h	5.34351	6.87023
3h	11.2	4.8												Centrin2	3 vs 1	6 vs 1	24 vs 1	96 vs 1
6h	60	14.2857													Chi-square	Chi-square	Chi-square	Chi-square
24h	90	83.3333													0.4422, 1	1.599, 1	41.78, 1	47.26, 1
96h	96.6667	93.3333													0.665	1.264	6.463	6.875
															0.5061	0.2061	<0.0001	<0.0001

## Sheet: 2f No. Nuclei TotalvReactivated
FIGURE 2f
EXPERIMENT CA1
No of groups: n=2 (trained reactivated, trained non-reactivated)
Analysis: Only reactivated
Quantification: ImageJ, Jacop
No of neurons/marker: n=30
Total no of neurons: n=90-129/group, 216 total
	No. of Nuclei
	Total	Reactivated
gH2AX	31	2
gH2AX/PRAM	31	4
PRAM	34	12
cFos	33	0
gH2AX	PRAM	gH2AX/PRAM	cFos	No. of nuclei			Statistical analysis
				(n = 129 total)
			+	33				gH2AX	gH2AX/PRAM	PRAM	cFOS
	+		+	12			Total	31	31	34
	+		-	22			Reactivated	2	4	12	33
+			+	2
+			-	29			Table Analyzed	2f PRAM
		+	+	4
		+	-	27			P value and statistical significance
							Test	Chi-square
AAV2/9-PRAM:d2tTA-TRE:NLS-mKate2							Chi-square, df	6.518, 2
							P value	0.0384
							P value summary	*
							One- or two-sided	NA
							Statistically significant (P < 0.05)?	Yes
							Data analyzed
							Number of rows	2
							Number of columns	3
							gH2AX vs RAM		gH2AXRAM/RAM
							Chi-square		Chi-square
							5.285, 1		2.694, 1
							2.299		1.641
							0.0215		0.1007
							adjusted alpha: P<0.025
