# Supplementary material for: Formation of memory assemblies through the DNA-sensing TLR9 pathway
Source: Nature. 2024 Mar 27;628(8006):145–53. doi: 10.1038/s41586-024-07220-7 (PMC10990941; doi:10.1038/s41586-024-07220-7)
Supplement: Supplementary file 17 — Source Data Fig. 3 [file 41586_2024_7220_MOESM17_ESM.xlsx]

## Sheet: 3a Tlr9 Syn CFC
Figure 3a
Experiment KP1
NO OF GROUPS: 2: SYN=CRE AND SYN GFP
N=9-11 MICE/GROUP
Analysis: Manual % Freezing
	Syn-GFP			Syn-Cre
	d1	d7	d28	d1	d7	d28		ANOVA table	SS	DF	MS	F (DFn, DFd)	P value		Šídák's multiple comparisons test	Mean Diff.	95.00% CI of diff.	Below threshold?	Summary	Adjusted P Value
	77.78	77.77	61.11	38.89	27.77	0		Test x Group	193.7	2	96.87	F (2, 36) = 0.8500	P=0.4358
	72.22	77.77	66.66	33.33	44.44	38.88		Test	2120	2	1060	F (1.936, 34.84) = 9.301	P=0.0007		Syn-GFP - Syn-Cre
%	55.56	38.88	38.88	44.44	50	55.55		Group	15281	1	15281	F (1, 18) = 16.54	P=0.0007		d1	36.25	16.91 to 55.59	Yes	***	0.0003
Freezing	50	55.55	50	38.89	44.44	16.66		Subject	16627	18	923.7	F (18, 36) = 8.105	P<0.0001		d7	32.54	6.130 to 58.96	Yes	*	0.0135
	50	27.77	33.33	38.89	55.55	38.88		Residual	4103	36	114				d28	27.44	5.564 to 49.32	Yes	*	0.0119
	83.33	83.33	50	16.67	44.44	11.11
	44.44	50	27.77	11.11	0	5.55
	50	33.33	11.11	0	0	0
	61.11	66.66	44.44	0	0	0
				44.44	0	0
				0	0	0

## Sheet: 3b Tlr9 KO Tlr9-RelA Quant
FIGURE 3b
EXPERIMENT KP1		Tlr9 floxed
NO OF GROUPS: 2: SYN=CRE AND SYN GFP
N=7 MICE/GROUP
Analysis: Image J, optical density
no of neurons: 30/mouse, 210 total
Tlr9			Unpaired t test
Mean OD of 30 neurons/mouse			P value	<0.0001
Syn-GFP	Syn-Cre		P value summary	****
180	5		Significantly different (P < 0.05)?	Yes
173	35		One- or two-tailed P value?	Two-tailed
188	14		t, df	t=17.47, df=12
168	27
191	28
145	38
161	49
RelA			Unpaired t test
Mean OD of 30 neurons/mouse			P value	0.0039
Syn-GFP	Syn-Cre		P value summary	**
30	2		Significantly different (P < 0.05)?	Yes
28	15		One- or two-tailed P value?	Two-tailed
45	11		t, df	t=3.569, df=12
26	15
37	17
22	17
25	29

## Sheet: 3c Tlr9 shRNA CFC
Figure 3c
Experiment AC90
N=8-10MICE/GROUP
Analysis: Manual % Freezing
	scr RNA			Tlr9 shRNA
	d1	d7	d28	d1	d7	d28		ANOVA table	SS	DF	MS	F (DFn, DFd)	P value
	55.5556	72.22	72.22	72.2222	66.67	55.56		test x virus	1427	2	713.4	F (2, 32) = 7.168	P=0.0027
	66.6667	72.22	72.22	27.7778	11.11	16.67		test	302	2	151	F (2, 32) = 1.517	P=0.2347
%	61.1111	77.78	83.33	44.4444	33.33	38.89		virus	14245	1	14245	F (1, 16) = 35.50	P<0.0001
Freezing	83.3333	66.67	72.22	27.7778	33.3	38.89		Subject	6419	16	401.2	F (16, 32) = 4.032	P=0.0004
	55.5556	72.22	66.67	55.5556	38.89	44.44		Residual	3184	32	99.51
	77.7778	83.33	83.33	33.3333	22.22	22.22
	88.8889	83.33	83.33	66.67	22.22	38.89		Šídák's multiple comparisons test	Predicted (LS) mean diff.	95.00% CI of diff.	Below threshold?	Summary	Adjusted P Value
	61.1111	66.67	66.67	27.7778	38.89	22.22
				72.2222	33.33	27.78		scr RNA - Tlr9 shRNA
				77.7778	61.11	27.78		d2	18.19	1.595 to 34.79	Yes	*	0.0275
								d7	38.2	21.60 to 54.80	Yes	****	<0.0001
								d14	41.66	25.07 to 58.26	Yes	****	<0.0001

## Sheet: 3d Tlr9 KO context-tone-trace
Figure 3d
Tlr9 fl/fl
CONTEXT TEST				Unpaired t test
	Syn-GFP	Syn-Cre		P value	0.0006
	66.67	33.33		P value summary	***
	77.78	11.11		Significantly different (P < 0.05)?	Yes
%	61.11	27.78		One- or two-tailed P value?	Two-tailed
Freezing	38.89	27.78		t, df	t=4.362, df=15
	72.22	33.33
	27.78	27.78
	44.44	27.78
	77.78	0
	44.44
TONE TEST TFC				Unpaired t test
	Syn-GFP	Syn-Cre		P value	0.0014
	55.55	77.77		P value summary	**
	88.88	44.44		Significantly different (P < 0.05)?	Yes
%	44.44	33.33		One- or two-tailed P value?	Two-tailed
Freezing	44.44	11.11		t, df	t=3.899, df=15
	77.77	22.22
	66.66	33.33
	77.77	11.11
	77.77	22.22
	77.77
TONE TEST DFC				Unpaired t test
	Syn-GFP	Syn-Cre		P value	0.2448
	83.33	83.33		P value summary	ns
	66.66	66.66		Significantly different (P < 0.05)?	No
%	66.66	66.66		One- or two-tailed P value?	Two-tailed
Freezing	66.66	100		t, df	t=1.214, df=14
	83.33	83.33
	66.66	66.66
	66.66	83.33
	66.66	capture error
	83.33
