# Supplementary material for: Formation of memory assemblies through the DNA-sensing TLR9 pathway
Source: Nature. 2024 Mar 27;628(8006):145–53. doi: 10.1038/s41586-024-07220-7 (PMC10990941; doi:10.1038/s41586-024-07220-7)
Supplement: Supplementary file 18 — Source Data Fig. 4 [file 41586_2024_7220_MOESM18_ESM.xlsx]

## Sheet: 4a Pie chart DEGs
Figure 4a
Experiment EW19
N of differentially expressed genes > 1.5 fold
	CFC		KO
Cluster	up	down	up	down
0	9	9	1	11
1	2	5	5	7
2	1	6	0	6
3	2	5	0	8
4	24	4	1	48
5	0	0	0	0
6	3	3	3	6
7	6	12	0	10
8	2	12	3	2
9	0	0	0	0
10	1	1	0	1
11	6	1	8	20
12	1	6	0	3
13	10	5	0	17
14	14	5	0	4
15	0	0	0	13
16	0	1	0	0
17	9	2	0	16
18	6	6	2	13
19	13	5	0	24
20	3	6	6	8
21	6	3	1	17
22	10	5	0	14
23	9	3	0	20
24	2	0	0	10
25	0	0	0	1
26	0	0	73	14
27	0	0	0	0
28	0	0	0	0
29	0	0	0	0
	139	105	103	293

## Sheet: 4b Main GO by cluster
Figure 4b
Experiment EW19
No of differentially affected pathways
GO TERMs	CFC	Tlr9 KO
GO:0140534 ER protein containing cimplex	28	29
GO:0032675 Regulation of IL6 production	11	14
GO:0007160 Cell_matrix adhesion	3	11
GO:0070469 Respirasome	11	13
GO:0006954 Inflammatory response	10	10
GO:0005840 Ribosome	7	10
GO:0007049 Cell cycle	5	5
GO:0005813 Centrosome	2	2

## Sheet: 4c DEGs by cluster
Figure 4c
Experiment EW19
Differentially expressed genes by cell cluster
	CFC up	Tlr9 KO down
Atp6v0c	16	18
Itm2b	6	12
Bsg	6	14
Hsp90b1	11	10
Cck	6	9
Pcsk1n	5	8
Hspa5	7	9
Grina	1	6
C1qtnf4	0	5
C1ql2	2	2

## Sheet: 4d Clusters excitatory CA-DGGC
Cell cluster by DCX expression
	EXCITATORY CA			DGCC		IMMDGCC			INHIBITORY CA			ASTROCYTES			MICROGLIA			OLIGODENDROCYTE			OLOGODENDROCYTE PRECURSORS						EPITHELIAL CELLS
DCX-	0,15,18,28			1,2,3,4		25						6,27			10,16			8,9			17						12
DCX+	7,11,20,21,22,24,26,29								13,14,19,23

## Sheet: 4e gene expression by cell type
Figure 4e
Experiment EW19
Gene expression by cell type
	CFC up	CFC down	Tlr9 KO up	Tlr9 KO down
CA DCX-	15	15	3	37
CA DCX+	33	27	88	93
DG DCX-	29	20	6	69
DG DCX+	0	0	0	1
INH	46	18	0	65
ASTROCYTE	3	3	3	6
MICROGLIA	1	1	0	1
OLIGO	2	12	3	2
OPC	9	2	0	16
EPITHELIAL	1	6	0	3
ASTROGLIA	0	1	0	0

## Sheet: 4f Reactome
REACTOME	affected pathways/total pathways
	All EXCITATORY CLUSTERS CFC					All CA EXC Tlr9 KO						DGGC CFC					DGGC Tlr9 KO						INHIBITORY CFC	13,14,19,23					INHIBITORY CFC		INHIBITORY Tlr9 KO
	EVENT HIERARCHY											EVENT HIERARCHY											EVENT HIERARCHY
	METABOLISM OF PROTEINS	321/2,059				METABOLISM OF PROTEINS	211/2,059					METABOLISM OF PROTEINS	359/2,059				METABOLISM OF PROTEINS	203/2,059					METABOLISM OF PROTEINS	23/2,059					METABOLISM OF PROTEINS	23/2,059	METABOLISM OF PROTEINS	23/2,059
		POST-TRANSLATIONAL MODIFICATION	234/1,640				POST-TRANSLATIONAL MODIFICATION	140/1,640					POST-TRANSLATIONAL MODIFICATION	273/1,640				POST-TRANSLATIONAL MODIFICATION	139/1,640					POST-TRANSLATIONAL MODIFICATION	10/1,640				GENE EXPRESSION (TRANSCRIPTION)	7/1,378	GENE EXPRESSION (TRANSCRIPTION)	6/1,378
		TRANSLATION	69/224				TRANSLATION	60/224					TRANSLATION	66/224				TRANSLATION	55/224					TRANSLATION	13/224				IMMUNE SYSTEM	9/2,227	IMMUNE SYSTEM	26/2,227
		PROTEIN FOLDING	8//42				PROTEIN FOLDING	6//42					PROTEIN FOLDING	11//42				PROTEIN FOLDING	4//42					PROTEIN FOLDING	0//42				METABOLISM OF RNA	15/702	METABOLISM OF RNA	5/702
	GENE EXPRESSION (TRANSCRIPTION)	234/1,378				GENE EXPRESSION (TRANSCRIPTION)	105/1,378					GENE EXPRESSION (TRANSCRIPTION)	283/1,378				GENE EXPRESSION (TRANSCRIPTION)	109/1,378					GENE EXPRESSION (TRANSCRIPTION)	7/1,378					VESICLE-MEDIATED TRANSPORT	5/857	VESICLE-MEDIATED TRANSPORT	11/857
		RNA POL II TRANSCRIPTION	200/1,378				RNA POL II TRANSCRIPTION	96/1,378					RNA POL II TRANSCRIPTION	243/1,378				RNA POL II TRANSCRIPTION	97/1,378					RNA POL II TRANSCRIPTION	5/1,378				CELL CYCLE	1/756	CELL CYCLE	4/756
		EPIGENETIC REGULATION OF GENE EXPRESSION	24/163				EPIGENETIC REGULATION OF GENE EXPRESSION	8/163					EPIGENETIC REGULATION OF GENE EXPRESSION	33/163				EPIGENETIC REGULATION OF GENE EXPRESSION	15/163					EPIGENETIC REGULATION OF GENE EXPRESSION	1/163				DNA REPAIR	1/403	DNA REPAIR	4/403
		GENE SILENCING BY RNA	13/44				GENE SILENCING BY RNA	1944-03-01					GENE SILENCING BY RNA	13/44				GENE SILENCING BY RNA	15//2					GENE SILENCING BY RNA	1944-01-01				ORGANELLE BIOGENESIS AND MAINTENANCE	0/238	ORGANELLE BIOGENESIS AND MAINTENANCE	3/238
	IMMUNE SYSTEM	280/2,227				IMMUNE SYSTEM	169/2,227					IMMUNE SYSTEM	334/2,227				IMMUNE SYSTEM	334/2,227					IMMUNE SYSTEM	9/2,227
		ADAPTIVE IMMUNE SYSTEM	142/986				ADAPTIVE IMMUNE SYSTEM	76/986					ADAPTIVE IMMUNE SYSTEM	173/986				ADAPTIVE IMMUNE SYSTEM	75/986					ADAPTIVE IMMUNE SYSTEM	3/986
		INNATE IMMUNE SYSTEM	157/1386				INNATE IMMUNE SYSTEM	106/1386					INNATE IMMUNE SYSTEM	178/1386				INNATE IMMUNE SYSTEM	97/1386					INNATE IMMUNE SYSTEM	5/1386				All CA EXC CFC		All CA EXC Tlr9 KO
			TOLL-LIKE RECEPTOR CASCADES	39/262				TOLL-LIKE RECEPTOR CASCADES	21/262					TOLL-LIKE RECEPTOR CASCADES	52/262				TOLL-LIKE RECEPTOR CASCADES	30/262					TOLL-LIKE RECEPTOR CASCADES	1/262
			CYTOKINE SIGNALING IN IMMUNE SYSTEM	107/659				CYTOKINE SIGNALING IN IMMUNE SYSTEM	58/659					CYTOKINE SIGNALING IN IMMUNE SYSTEM	128/659				CYTOKINE SIGNALING IN IMMUNE SYSTEM	65/659					CYTOKINE SIGNALING IN IMMUNE SYSTEM	2/659			METABOLISM OF PROTEINS	321/2,059	METABOLISM OF PROTEINS	211
				SIGNALING BY INTERLEUKINS	79/446				SIGNALING BY INTERLEUKINS	41/446					SIGNALING BY INTERLEUKINS	98/446				SIGNALING BY INTERLEUKINS	48/446					SIGNALING BY INTERLEUKINS	1/446		GENE EXPRESSION (TRANSCRIPTION)	234/1,378	GENE EXPRESSION (TRANSCRIPTION)	105
				INTERFERON SIGNALING	17/133				INTERFERON SIGNALING	11/133					INTERFERON SIGNALING	29/133				INTERFERON SIGNALING	14/133					INTERFERON SIGNALING	1/133		IMMUNE SYSTEM	280/2,227	IMMUNE SYSTEM	169
				SIGNALING BY NONCANONICAL NF-KB PATHWAY	16/110				SIGNALING BY NONCANONICAL NF-KB PATHWAY	13/110					SIGNALING BY NONCANONICAL NF-KB PATHWAY	12/110				SIGNALING BY NONCANONICAL NF-KB PATHWAY	8/110					SIGNALING BY NONCANONICAL NF-KB PATHWAY	0/110		METABOLISM OF RNA	152/702	METABOLISM OF RNA	99
	METABOLISM OF RNA	152/702				METABOLISM OF RNA	99/702					METABOLISM OF RNA	161/702				METABOLISM OF RNA	89/702					METABOLISM OF RNA	15/702					VESICLE-MEDIATED TRANSPORT	132/857	VESICLE-MEDIATED TRANSPORT	79
		PROCESSING OF CAPPED INTRON-CONTAINING PRE-mRNA	58/290				PROCESSING OF CAPPED INTRON-CONTAINING PRE-mRNA	20/290					PROCESSING OF CAPPED INTRON-CONTAINING PRE-mRNA	61/290				PROCESSING OF CAPPED INTRON-CONTAINING PRE-mRNA	21/290					PROCESSING OF CAPPED INTRON-CONTAINING PRE-mRNA	2/290				CELL CYCLE	121/756	CELL CYCLE	62
		NONSENSE-MEDIATED DECAY	51/121				NONSENSE-MEDIATED DECAY	55/121					NONSENSE-MEDIATED DECAY	54/121				NONSENSE-MEDIATED DECAY	50/121					NONSENSE-MEDIATED DECAY	13/121				DNA REPAIR	49/403	DNA REPAIR	21
		rRNA PROCESSING	58/190				rRNA PROCESSING	58/190					rRNA PROCESSING	58/190				rRNA PROCESSING	49/190					rRNA PROCESSING	58/190				ORGANELLE BIOGENESIS AND MAINTENANCE	42/238	ORGANELLE BIOGENESIS AND MAINTENANCE	28
		METABOLISM OF NIN-CODING RNA	12//54				METABOLISM OF NIN-CODING RNA	3//54					METABOLISM OF NIN-CODING RNA	10//54				METABOLISM OF NIN-CODING RNA	4//54					METABOLISM OF NIN-CODING RNA	10//54
	VESICLE-MEDIATED TRANSPORT	132/857				VESICLE-MEDIATED TRANSPORT	79/857					VESICLE-MEDIATED TRANSPORT	175/857				VESICLE-MEDIATED TRANSPORT	70/857					VESICLE-MEDIATED TRANSPORT	5/857
		MEMBRANE TRAFFICKING	131/681				MEMBRANE TRAFFICKING	78/681					MEMBRANE TRAFFICKING	173/681				MEMBRANE TRAFFICKING	68/681					MEMBRANE TRAFFICKING	4/681				DGGC CFC		DGGC Tlr9 KO
			ER TO GOLGI ANTEROGRADE TRANSPORT	34/161				ER TO GOLGI ANTEROGRADE TRANSPORT	24/161					ER TO GOLGI ANTEROGRADE TRANSPORT	42/161				ER TO GOLGI ANTEROGRADE TRANSPORT	18/161					ER TO GOLGI ANTEROGRADE TRANSPORT	0/161			METABOLISM OF PROTEINS	359/2,059	METABOLISM OF PROTEINS	203
			INTRA GOLGI AND RETROGRADE GOLGI TO ER TRAFFIC	28/106				INTRA GOLGI AND RETROGRADE GOLGI TO ER TRAFFIC	18/106					INTRA GOLGI AND RETROGRADE GOLGI TO ER TRAFFIC	37/106				INTRA GOLGI AND RETROGRADE GOLGI TO ER TRAFFIC	19/106					INTRA GOLGI AND RETROGRADE GOLGI TO ER TRAFFIC	0/106			GENE EXPRESSION (TRANSCRIPTION)	283/1,378	GENE EXPRESSION (TRANSCRIPTION)	109
			TRANS GOLGI NETWORK VESICLE BUDDING	33/112				TRANS GOLGI NETWORK VESICLE BUDDING	28/112					TRANS GOLGI NETWORK VESICLE BUDDING	41/112				TRANS GOLGI NETWORK VESICLE BUDDING	24/112					TRANS GOLGI NETWORK VESICLE BUDDING	4/112			IMMUNE SYSTEM	334/2,227	IMMUNE SYSTEM	162
			Rab REGULATION OF TRAFFICKING	23/129				Rab REGULATION OF TRAFFICKING	12/129					Rab REGULATION OF TRAFFICKING	29/129				Rab REGULATION OF TRAFFICKING	8/129					Rab REGULATION OF TRAFFICKING	0/129			METABOLISM OF RNA	161/702	METABOLISM OF RNA	89
	CELL CYCLE	121/756				CELL CYCLE	62/756					CELL CYCLE	133/756				CELL CYCLE	55/756					CELL CYCLE	1/756					VESICLE-MEDIATED TRANSPORT	175/857	VESICLE-MEDIATED TRANSPORT	70
		CELL CYCLE CHECKPOINTS	52/302				CELL CYCLE CHECKPOINTS	27/302					CELL CYCLE CHECKPOINTS	49/302				CELL CYCLE CHECKPOINTS	23/302					CELL CYCLE CHECKPOINTS	1/302				CELL CYCLE	133/756	CELL CYCLE	55
		CELL CYCLE MITOTIC	104/665				CELL CYCLE MITOTIC	0.081203					CELL CYCLE MITOTIC	117//665				CELL CYCLE MITOTIC	45//655					CELL CYCLE MITOTIC	0//17				DNA REPAIR	53/403	DNA REPAIR	24
		CHROMOSOME MAINTENANCE	10/134				CHROMOSOME MAINTENANCE	4/134					CHROMOSOME MAINTENANCE	10/134				CHROMOSOME MAINTENANCE	7/134					CHROMOSOME MAINTENANCE	0/134				ORGANELLE BIOGENESIS AND MAINTENANCE	42/238	ORGANELLE BIOGENESIS AND MAINTENANCE	25
	DNA REPAIR	49/403				DNA REPAIR	21/403					DNA REPAIR	53/403				DNA REPAIR	24/403					DNA REPAIR	1/403
		DNA DS BREAK REPAIR	26/202				DNA DS BREAK REPAIR	14/202					DNA DS BREAK REPAIR	26/202				DNA DS BREAK REPAIR	14/202					DNA DS BREAK REPAIR	0/202
		NUCLEOTIDE EXCISION REPAIR	18/126				NUCLEOTIDE EXCISION REPAIR	8/126					NUCLEOTIDE EXCISION REPAIR	24/126				NUCLEOTIDE EXCISION REPAIR	11/126					NUCLEOTIDE EXCISION REPAIR	0/126
		DNA DAMAGE BYPASS	9//71				DNA DAMAGE BYPASS	7//71					DNA DAMAGE BYPASS	9//71				DNA DAMAGE BYPASS	5//71					DNA DAMAGE BYPASS	1//71
		BASE EXCISION REPAIR	3//69				BASE EXCISION REPAIR	1//69					BASE EXCISION REPAIR	4//69				BASE EXCISION REPAIR	1//69					BASE EXCISION REPAIR	0//69
	ORGANELLE BIOGENESIS AND MAINTENANCE	42/238				ORGANELLE BIOGENESIS AND MAINTENANCE	28/238					ORGANELLE BIOGENESIS AND MAINTENANCE	42/238				ORGANELLE BIOGENESIS AND MAINTENANCE	25/238					ORGANELLE BIOGENESIS AND MAINTENANCE	0/238
		CILIUM ASSEMBLY	42/207				CILIUM ASSEMBLY	26/207					CILIUM ASSEMBLY	53/207				CILIUM ASSEMBLY	24/207					CILIUM ASSEMBLY	0/207
		All CA EXCITATORY CLUSTERS						% change Tlr9KO vs CFC			All CA EXC KO						MATURE DGGC	1,2,3,4				% change % change Tlr9KO vs CFC		MATURE DGGC KO
		METABOLISM OF PROTEINS	321/2,059					65			METABOLISM OF PROTEINS	211/2,059					METABOLISM OF PROTEINS	359/2,059				56		METABOLISM OF PROTEINS	203/2,059
			POST-TRANSLATIONAL MODIFICATION	234/1,640				60				POST-TRANSLATIONAL MODIFICATION	140/1,640					POST-TRANSLATIONAL MODIFICATION	273/1,640			51			POST-TRANSLATIONAL MODIFICATION	139/1,640
			TRANSLATION	69/224				88				TRANSLATION	60/224					TRANSLATION	66/224			83			TRANSLATION	55/224
			PROTEIN FOLDING	8//42				75				PROTEIN FOLDING	6//42					PROTEIN FOLDING	11//42			36			PROTEIN FOLDING	4//42
		GENE EXPRESSION (TRANSCRIPTION)	234/1,378					45			GENE EXPRESSION (TRANSCRIPTION)	105/1,378					GENE EXPRESSION (TRANSCRIPTION)	283/1,378				38		GENE EXPRESSION (TRANSCRIPTION)	109/1,378
			RNA POL II TRANSCRIPTION	200/1,378				48				RNA POL II TRANSCRIPTION	96/1,378					RNA POL II TRANSCRIPTION	243/1,378			40			RNA POL II TRANSCRIPTION	97/1,378
			EPIGENETIC REGULATION OF GENE EXPRESSION	24/163				33				EPIGENETIC REGULATION OF GENE EXPRESSION	8/163					EPIGENETIC REGULATION OF GENE EXPRESSION	33/163			45			EPIGENETIC REGULATION OF GENE EXPRESSION	15/163
			GENE SILENCING BY RNA	13/44				23				GENE SILENCING BY RNA	3//44					GENE SILENCING BY RNA	13/44			115			GENE SILENCING BY RNA	15//2
		IMMUNE SYSTEM	280/2,227					60			IMMUNE SYSTEM	169/2,227					IMMUNE SYSTEM	334/2,227				48		IMMUNE SYSTEM	162/2,227
			ADAPTIVE IMMUNE SYSTEM	142/986				53				ADAPTIVE IMMUNE SYSTEM	76/986					ADAPTIVE IMMUNE SYSTEM	173/986			43			ADAPTIVE IMMUNE SYSTEM	75/986
			INNATE IMMUNE SYSTEM	157/1386				67				INNATE IMMUNE SYSTEM	106/1386					INNATE IMMUNE SYSTEM	178/1386			54			INNATE IMMUNE SYSTEM	97/1386
				TOLL-LIKE RECEPTOR CASCADES	39/262			54					TOLL-LIKE RECEPTOR CASCADES	21/262					TOLL-LIKE RECEPTOR CASCADES	52/262		58				TOLL-LIKE RECEPTOR CASCADES	30/262
				CYTOKINE SIGNALING IN IMMUNE SYSTEM	107/659			54					CYTOKINE SIGNALING IN IMMUNE SYSTEM	58/659					CYTOKINE SIGNALING IN IMMUNE SYSTEM	128/659		51				CYTOKINE SIGNALING IN IMMUNE SYSTEM	65/659
					SIGNALING BY INTERLEUKINS	79/446		51						SIGNALING BY INTERLEUKINS	41/446					SIGNALING BY INTERLEUKINS	98/446	49					SIGNALING BY INTERLEUKINS	48/446
					INTERFERON SIGNALING	17/133		64						INTERFERON SIGNALING	11/133					INTERFERON SIGNALING	29/133	48					INTERFERON SIGNALING	14/133
					SIGNALING BY NONCANONICAL NF-KB PATHWAY	16/110		81						SIGNALING BY NONCANONICAL NF-KB PATHWAY	13/110					SIGNALING BY NONCANONICAL NF-KB PATHWAY	12/110	66					SIGNALING BY NONCANONICAL NF-KB PATHWAY	8/110
		METABOLISM OF RNA	152/702					65			METABOLISM OF RNA	99/702					METABOLISM OF RNA	161/702				55		METABOLISM OF RNA	89/702
			PROCESSING OF CAPPED INTRON-CONTAINING PRE-mRNA	58/290				34				PROCESSING OF CAPPED INTRON-CONTAINING PRE-mRNA	20/290					PROCESSING OF CAPPED INTRON-CONTAINING PRE-mRNA	61/290			34			PROCESSING OF CAPPED INTRON-CONTAINING PRE-mRNA	21/290
			NONSENSE-MEDIATED DECAY	51/121				107				NONSENSE-MEDIATED DECAY	55/121					NONSENSE-MEDIATED DECAY	54/121			92			NONSENSE-MEDIATED DECAY	50/121
			rRNA PROCESSING	58/190				100				rRNA PROCESSING	58/190					rRNA PROCESSING	58/190			84			rRNA PROCESSING	49/190
			METABOLISM OF NIN-CODING RNA	12//54				25				METABOLISM OF NIN-CODING RNA	3//54					METABOLISM OF NIN-CODING RNA	10//54			40			METABOLISM OF NIN-CODING RNA	4//54
		VESICLE-MEDIATED TRANSPORT	132/857					60			VESICLE-MEDIATED TRANSPORT	79/857					VESICLE-MEDIATED TRANSPORT	175/857				40		VESICLE-MEDIATED TRANSPORT	70/857
			MEMBRANE TRAFFICKING	131/681				60				MEMBRANE TRAFFICKING	78/681					MEMBRANE TRAFFICKING	173/681			39			MEMBRANE TRAFFICKING	68/681
				ER TO GOLGI ANTEROGRADE TRANSPORT	34/161			70					ER TO GOLGI ANTEROGRADE TRANSPORT	24/161					ER TO GOLGI ANTEROGRADE TRANSPORT	42/161		43				ER TO GOLGI ANTEROGRADE TRANSPORT	18/161
				INTRA GOLGI AND RETROGRADE GOLGI TO ER TRAFFIC	28/106			64					INTRA GOLGI AND RETROGRADE GOLGI TO ER TRAFFIC	18/106					INTRA GOLGI AND RETROGRADE GOLGI TO ER TRAFFIC	37/106		51				INTRA GOLGI AND RETROGRADE GOLGI TO ER TRAFFIC	19/106
				TRANS GOLGI NETWORK VESICLE BUDDING	33/112			85					TRANS GOLGI NETWORK VESICLE BUDDING	28/112					TRANS GOLGI NETWORK VESICLE BUDDING	41/112		59				TRANS GOLGI NETWORK VESICLE BUDDING	24/112
				Rab REGULATION OF TRAFFICKING	23/129			52					Rab REGULATION OF TRAFFICKING	12/129					Rab REGULATION OF TRAFFICKING	29/129		28				Rab REGULATION OF TRAFFICKING	8/129
		CELL CYCLE	121/756					51			CELL CYCLE	62/756					CELL CYCLE	133/756				41		CELL CYCLE	55/756
			CELL CYCLE CHECKPOINTS	52/302				52				CELL CYCLE CHECKPOINTS	27/302					CELL CYCLE CHECKPOINTS	49/302			47			CELL CYCLE CHECKPOINTS	23/302
			CELL CYCLE MITOTIC	104/665				2				CELL CYCLE MITOTIC	0.081203					CELL CYCLE MITOTIC	117//665			38			CELL CYCLE MITOTIC	45//655
			CHROMOSOME MAINTENANCE	10/134				40				CHROMOSOME MAINTENANCE	4/134					CHROMOSOME MAINTENANCE	10/134			70			CHROMOSOME MAINTENANCE	7/134
		DNA REPAIR	49/403					43			DNA REPAIR	21/403					DNA REPAIR	53/403				45		DNA REPAIR	24/403
			DNA DS BREAK REPAIR	26/202				54				DNA DS BREAK REPAIR	14/202					DNA DS BREAK REPAIR	26/202			54			DNA DS BREAK REPAIR	14/202
			NUCLEOTIDE EXCISION REPAIR	18/126				44				NUCLEOTIDE EXCISION REPAIR	8/126					NUCLEOTIDE EXCISION REPAIR	24/126			46			NUCLEOTIDE EXCISION REPAIR	11/126
			DNA DAMAGE BYPASS	9//71				77				DNA DAMAGE BYPASS	7//71					DNA DAMAGE BYPASS	9//71			55			DNA DAMAGE BYPASS	5//71
			BASE EXCISION REPAIR	3//69				33				BASE EXCISION REPAIR	1//69					BASE EXCISION REPAIR	4//69			20			BASE EXCISION REPAIR	1//69
		ORGANELLE BIOGENESIS AND MAINTENANCE	42/238					66			ORGANELLE BIOGENESIS AND MAINTENANCE	28/238					ORGANELLE BIOGENESIS AND MAINTENANCE	42/238				25		ORGANELLE BIOGENESIS AND MAINTENANCE	25/238
			CILIUM ASSEMBLY	42/207				62				CILIUM ASSEMBLY	26/207					CILIUM ASSEMBLY	53/207			45			CILIUM ASSEMBLY	24/207
