# Supplementary material for: Formation of memory assemblies through the DNA-sensing TLR9 pathway
Source: Nature. 2024 Mar 27;628(8006):145–53. doi: 10.1038/s41586-024-07220-7 (PMC10990941; doi:10.1038/s41586-024-07220-7)
Supplement: Supplementary file 19 — Source Data Fig. 5 [file 41586_2024_7220_MOESM19_ESM.xlsx]

## Sheet: 5a %colocalization gH2AX-53BP1 
Fig 5a
No of neurons/mouse = 30
No of mice/group n=5
No of neurons/group=150
Quantification: Image J, Jacop
					% Colocalization	% Colocalization
EXPERIMENT	Description	Total nuclei	gH2AX/GFP	gH2AX/53BP1	gH2AX/GFP	gH2AX/53BP1
KP1, KP5	Tlr9flox/flox Syn GFP	150	7	0	4.66667	0
AC88, CA4	WT Syn Cre	150	35	32	23.3333	91.4286
KP1, KP5, AC88	Tlr9flox/flox Syn Cre	150	72	2	48	2.77778
EW21	RelAflox/flox Syn Cre	150	70	8	46.6667	11.4286
EW13	IFNARflox/flox Syn Cre	150	67	62	44.6667	92.5373
STAT
					% Colocalization	% Colocalization
EXPERIMENT	Description	Total nuclei	gH2AX/GFP	gH2AX/53BP1	gH2AX/GFP	gH2AX/53BP1
KP1, KP5	Tlr9flox/flox Syn GFP	150	7	0	4.66667	0
AC88, CA4	WT Syn Cre	150	35	32	23.3333	91.4286
KP1, KP5, AC88	Tlr9flox/flox Syn Cre	150	72	2	48	2.77778
EW21	RelAflox/flox Syn Cre	150	70	8	46.6667	11.4286
EW13	IFNARflox/flox Syn Cre	150	67	62	44.6667	92.5373
					Table Analyzed	5a coloc gH2AX/GFP		5a coloc gH2AX/53BP1
	Statistical analysis
		gH2AX/GFP	gH2AX/53BP1		P value and statistical significance
	GFP	5	0		Test	Chi-square		Chi-square
	WT	23	93		Chi-square, df	54.86, 4		124.1, 4
	Tlr9flox/flox	48	3		P value	<0.0001		<0.0001
	RelAflox/flox	47	11		P value summary	****		****
	IFNARflox/flox	45	93		One- or two-sided	NA		NA
					Statistically significant (P < 0.05)?	Yes		Yes
					Data analyzed
					Number of rows	5		5
					Number of columns	2		2
								gH2AX/GFP
					vs GFP*	WT Cre	Tlr9flox/flox	RelAflox/flox	IFNARflox/flox
						Chi-square	Chi-square	Chi-square	Chi-square
						16.48, 1	43.62, 1	42.20, 1	40.05, 1
						4.06	6.604	6.496	6.329
						<0.0001	<0.0001	<0.0001	<0.0001
						****	****	****	****
					vs WT Cre##		Chi-square	Chi-square	Chi-square
							9.509, 1	8.707, 1	7.540, 1
							3.084	2.951	2.746
							0.002	0.0032	0.006
							**	**	**
					adjusted alpha: P<0.001
								gH2AX/53BP1
						vs WT Cre##	Tlr9flox/flox	RelAflox/flox	IFNARflox/flox
							Chi-square	Chi-square	Chi-square
							39.01, 1	25.38, 1	0.001599, 1
							6.246	5.038	0.03999
							<0.0001	<0.0001	0.9681
							****	****	ns
					adjusted alpha: P<0.001

## Sheet: 5c cilia and PNN quantification
Fig 5c
EXPERIMENT
KP1, KP5, AC88, CA4, EW21, EW13
ACIII		WFA
No of neurons/mouse = 30		Per CA1
No of mice/group n=6
No of neurons/group=180
Quantification: Image J, Analyze particles
Tlr9 Syn-GFP		WT Syn-Cre		Tlr9 Syn-Cre		Rel A Syn-Cre		IFNAR Syn-Cre
ACIII+/20 neurons	No of PNN/CA1	ACIII+/20 neurons	No of PNN/CA1	ACIII+/20 neurons	No of PNN/CA1	ACIII+/20 neurons	No of PNN/CA1	ACIII+/20 neurons	No of PNN/CA1
11	15	14	16	1	2	0	2	11	8
14	12	17	18	0	1	0	0	14	12
13	18	15	11	0	2	0	1	12	10
15	11	12	7	0	2	2	3	15	7
9	8	11	12	0	0	0	2	17	7
13	9	13	9	1	0	0	0	12	6
	ACIII
	ANOVA table	SS	DF	MS	F (DFn, DFd)	P value
	Treatment (between columns)	1201	4	300.2	F (4, 25) = 97.47	P<0.0001
	Residual (within columns)	77	25	3.08
	Total	1278	29
	Tukey's multiple comparisons test	Mean Diff.	95.00% CI of diff.	Below threshold?	Summary	Adjusted P Value
	Tlr9 Syn-GFP vs. WT Syn-Cre	-1.167	-4.142 to 1.809	No	ns	0.778	A-B
	Tlr9 Syn-GFP vs. Tlr9 Syn-Cre	12.17	9.191 to 15.14	Yes	****	<0.0001	A-C
	Tlr9 Syn-GFP vs. Rel A Syn-Cre	12.17	9.191 to 15.14	Yes	****	<0.0001	A-D
	Tlr9 Syn-GFP vs. IFNAR Syn-Cre	-1	-3.976 to 1.976	No	ns	0.8587	A-E
	WT Syn-Cre vs. Tlr9 Syn-Cre	13.33	10.36 to 16.31	Yes	****	<0.0001	B-C
	WT Syn-Cre vs. Rel A Syn-Cre	13.33	10.36 to 16.31	Yes	****	<0.0001	B-D
	WT Syn-Cre vs. IFNAR Syn-Cre	0.1667	-2.809 to 3.142	No	ns	0.9998	B-E
	Tlr9 Syn-Cre vs. Rel A Syn-Cre	0	-2.976 to 2.976	No	ns	>0.9999	C-D
	Tlr9 Syn-Cre vs. IFNAR Syn-Cre	-13.17	-16.14 to -10.19	Yes	****	<0.0001	C-E
	Rel A Syn-Cre vs. IFNAR Syn-Cre	-13.17	-16.14 to -10.19	Yes	****	<0.0001	D-E
	PNN
	ANOVA table	SS	DF	MS	F (DFn, DFd)	P value
	Treatment (between columns)	727.8	4	182	F (4, 25) = 23.31	P<0.0001
	Residual (within columns)	195.2	25	7.807
	Total	923	29
	Tukey's multiple comparisons test	Mean Diff.	95.00% CI of diff.	Below threshold?	Summary	Adjusted P Value
	Tlr9 Syn-GFP vs. WT Syn-Cre	0	-4.738 to 4.738	No	ns	>0.9999	A-B
	Tlr9 Syn-GFP vs. Tlr9 Syn-Cre	11	6.262 to 15.74	Yes	****	<0.0001	A-C
	Tlr9 Syn-GFP vs. Rel A Syn-Cre	10.83	6.096 to 15.57	Yes	****	<0.0001	A-D
	Tlr9 Syn-GFP vs. IFNAR Syn-Cre	3.833	-0.9043 to 8.571	No	ns	0.155	A-E
	WT Syn-Cre vs. Tlr9 Syn-Cre	11	6.262 to 15.74	Yes	****	<0.0001	B-C
	WT Syn-Cre vs. Rel A Syn-Cre	10.83	6.096 to 15.57	Yes	****	<0.0001	B-D
	WT Syn-Cre vs. IFNAR Syn-Cre	3.833	-0.9043 to 8.571	No	ns	0.155	B-E
	Tlr9 Syn-Cre vs. Rel A Syn-Cre	-0.1667	-4.904 to 4.571	No	ns	>0.9999	C-D
	Tlr9 Syn-Cre vs. IFNAR Syn-Cre	-7.167	-11.90 to -2.429	Yes	**	0.0014	C-E
	Rel A Syn-Cre vs. IFNAR Syn-Cre	-7	-11.74 to -2.262	Yes	**	0.0018	D-E
