# Supplementary material for: Formation of memory assemblies through the DNA-sensing TLR9 pathway
Source: Nature. 2024 Mar 27;628(8006):145–53. doi: 10.1038/s41586-024-07220-7 (PMC10990941; doi:10.1038/s41586-024-07220-7)
Supplement: Supplementary file 20 — Source Data Extended Data Fig. 1 [file 41586_2024_7220_MOESM20_ESM.xlsx]

## Sheet: ED1a string db clusters
Table S1: GO term Biological Process classification of Cluster-4 genes from STRING database functional cluster analysis.						Table S2: GO term Biological Process classification of Cluster-3 genes from STRING database functional cluster analysis.					Table S3: GO term Biological Process classification of Cluster-1 genes from STRING database functional cluster analysis.					Table S4: GO term Biological Process classification of Cluster-2 genes from STRING database functional cluster analysis.
#term ID	term description	strength	FDR			#term ID	term description	strength	FDR		#term ID	term description	strength	FDR		#term ID	term description	strength	FDR
GO:0001805	Positive regulation of type III hypersensitivity	2.15	1.98e-05			GO:0034154	Toll-like receptor 7 signaling pathway	2.2	9.89e-06		GO:0008315	G2/MI transition of meiotic cell cycle	2.36	0.0246		GO:0070106	interleukin-27-mediated signaling pathway	2.02	0.0412
GO:0002316	Follicular B cell differentiation	2.15	0.00053			GO:0034162	Toll-like receptor 9 signaling pathway	2	3.08e-05		GO:0043988	Histone H3-S28 phosphorylation	2.18	0.0372		GO:1900226	Negative regulation of NLRP3 inflammasome complex assembly	2.02	0.0412
GO:0001788	Antibody-dependent cellular cytotoxicity	2.15	0.0131			GO:1903926	Cellular response to bisphenol A	2	0.0143		GO:1905448	Positive regulation of mitochondrial ATP synthesis coupled electron transport	2.18	0.0372		GO:0035457	Cellular response to interferon-alpha	1.96	1.09e-07
GO:0002588	Positive regulation of antigen processing and presentation of peptide antigen via MHC class II	2.15	0.0131			GO:0006742	NADP catabolic process	1.9	0.0189		GO:0051256	Mitotic spindle midzone assembly	2	0.00016		GO:0060700	Regulation of ribonuclease activity	1.93	8.75e-05
GO:0002282	Microglial cell activation involved in immune response	2.05	3.23e-05			GO:0015827	Tryptophan transport	1.9	0.0189		GO:0090306	Meiotic spindle assembly	1.83	0.0069		GO:0034340	Response to type I interferon	1.77	5.33e-08
GO:0001798	Positive regulation of type IIa hypersensitivity	2.03	0.00084			GO:0045658	Regulation of neutrophil differentiation	1.9	0.0189		GO:0051987	Positive regulation of attachment of spindle microtubules to kinetochore	1.75	0.0097		GO:0060337	Type I interferon signaling pathway	1.77	1.63e-05
GO:0001812	Positive regulation of type I hypersensitivity	2.03	0.00084			GO:0072656	Maintenance of protein location in mitochondrion	1.9	0.0189		GO:0090267	Positive regulation of mitotic cell cycle spindle assembly checkpoint	1.75	0.0097		GO:0034138	Toll-like receptor 3 signaling pathway	1.75	0.006
GO:0002442	Serotonin secretion involved in inflammatory response	2.03	0.00084			GO:1905460	Negative regulation of vascular associated smooth muscle cell apoptotic process	1.9	0.0189		GO:0090266	Regulation of mitotic cell cycle spindle assembly checkpoint	1.71	8.57e-05		GO:0045071	Negative regulation of viral genome replication	1.68	6.64e-10
GO:0002554	Serotonin secretion by platelet	1.98	0.0198			GO:0002826	Negative regulation of T-helper 1 type immune response	1.82	0.0234		GO:0051383	Kinetochore organization	1.68	0.0013		GO:0032728	Positive regulation of interferon-beta production	1.66	1.83e-07
GO:1902564	Negative regulation of neutrophil activation	1.93	0.0012			GO:0044026	DNA hypermethylation	1.82	0.0234		GO:0051988	Regulation of attachment of spindle microtubules to kinetochore	1.68	0.0013		GO:0030224	Monocyte differentiation	1.66	0.0104
GO:1904149	Regulation of microglial cell mediated cytotoxicity	1.93	0.0012			GO:0090116	C-5 methylation of cytosine	1.82	0.0234		GO:0051782	Negative regulation of cell division	1.63	0.0179		GO:0097202	Activation of cysteine-type endopeptidase activity	1.62	0.0131
GO:0001820	Serotonin secretion	1.91	7.66e-05			GO:0045730	Respiratory burst	1.79	0.0001		GO:0051984	Positive regulation of chromosome segregation	1.59	0.00022		GO:0032648	Regulation of interferon-beta production	1.58	5.33e-08
GO:0098883	Synapse pruning	1.85	6.63e-06			GO:1903589	Positive regulation of blood vessel endothelial cell proliferation involved in sprouting angiogenesis	1.78	0.0018		GO:1901970	Positive regulation of mitotic sister chromatid separation	1.58	0.0225		GO:0060339	Negative regulation of type I interferon-mediated signaling pathway	1.58	0.0163
GO:0038156	interleukin-3-mediated signaling pathway	1.85	0.0281			GO:0031665	Negative regulation of lipopolysaccharide-mediated signaling pathway	1.7	0.0342		GO:1905820	Positive regulation of chromosome separation	1.5	0.0045		GO:0045824	Negative regulation of innate immune response	1.56	4.88e-10
GO:0071226	Cellular response to molecule of fungal origin	1.85	0.0281			GO:0070345	Negative regulation of fat cell proliferation	1.7	0.0342		GO:0030261	Chromosome condensation	1.37	0.0097		GO:1901857	Positive regulation of cellular respiration	1.56	0.0177
GO:0150062	Complement-mediated synapse pruning	1.85	0.0281			GO:0070672	Response to interleukin-15	1.7	0.0342		GO:0007052	Mitotic spindle organization	1.35	6.36e-07		GO:0032481	Positive regulation of type I interferon production	1.55	7.88e-08
GO:1904093	Negative regulation of autophagic cell death	1.85	0.0281			GO:0006346	DNA methylation-dependent heterochromatin assembly	1.65	0.0396		GO:0045740	Positive regulation of DNA replication	1.35	0.0019		GO:0048525	Negative regulation of viral process	1.52	9.02e-11
GO:1904151	Positive regulation of microglial cell mediated cytotoxicity	1.85	0.0281			GO:0006527	Arginine catabolic process	1.65	0.0396		GO:0090307	Mitotic spindle assembly	1.34	0.0021		GO:0035458	Cellular response to interferon-beta	1.51	1.7e-05
GO:0032765	Positive regulation of mast cell cytokine production	1.75	0.0369			GO:0010216	Maintenance of DNA methylation	1.65	0.0396		GO:0007143	Female meiotic nuclear division	1.34	0.0121		GO:0032682	Negative regulation of chemokine production	1.49	0.0275
GO:0032959	Inositol trisphosphate biosynthetic process	1.75	0.0369			GO:0032667	Regulation of interleukin-23 production	1.65	0.0396		GO:0051225	Spindle assembly	1.33	8.46e-07		GO:0002218	Activation of innate immune response	1.48	2.27e-05
GO:0034241	Positive regulation of macrophage fusion	1.75	0.0369			GO:0038089	Positive regulation of cell migration by vascular endothelial growth factor signaling pathway	1.65	0.0396		GO:0000070	Mitotic sister chromatid segregation	1.29	3.12e-07		GO:0032731	Positive regulation of interleukin-1 beta production	1.47	2.65e-05
GO:0071800	Podosome assembly	1.75	0.0369			GO:0010958	Regulation of amino acid import across plasma membrane	1.6	0.00038		GO:0000819	Sister chromatid segregation	1.28	1.47e-08		GO:0060338	Regulation of type I interferon-mediated signaling pathway	1.47	0.0029
GO:0110089	Regulation of hippocampal neuron apoptotic process	1.73	0.003			GO:0042554	Superoxide anion generation	1.6	0.00038		GO:0007080	Mitotic metaphase plate congression	1.27	0.0191		GO:0032732	Positive regulation of interleukin-1 production	1.46	2.75e-06
GO:0038094	Fc-gamma receptor signaling pathway	1.71	0.00026			GO:0034392	Negative regulation of smooth muscle cell apoptotic process	1.6	0.0045		GO:0007051	Spindle organization	1.25	1.81e-08		GO:0032479	Regulation of type I interferon production	1.42	6.39e-08
GO:1902563	Regulation of neutrophil activation	1.7	1.74e-06			GO:0002315	Marginal zone B cell differentiation	1.6	0.0453		GO:1902850	Microtubule cytoskeleton organization involved in mitosis	1.25	5.65e-07		GO:0001960	Negative regulation of cytokine-mediated signaling pathway	1.42	4.87e-05
GO:0043313	Regulation of neutrophil degranulation	1.67	0.00033			GO:0002634	Regulation of germinal center formation	1.6	0.0453		GO:0000281	Mitotic cytokinesis	1.24	0.00092		GO:1903900	Regulation of viral life cycle	1.41	1.06e-10
GO:0014005	Microglia development	1.67	0.0469			GO:0043045	DNA methylation involved in embryo development	1.6	0.0453		GO:0044839	Cell cycle G2/M phase transition	1.23	0.0246		GO:0051607	Defense response to virus	1.34	2.05e-15
GO:0019262	N-acetylneuraminate catabolic process	1.67	0.0469			GO:0050665	Hydrogen peroxide biosynthetic process	1.6	0.0453		GO:0051303	Establishment of chromosome localization	1.17	0.0089		GO:0032651	Regulation of interleukin-1 beta production	1.34	1.65e-05
GO:0038095	Fc-epsilon receptor signaling pathway	1.67	0.0469			GO:1903596	Regulation of gap junction assembly	1.6	0.0453		GO:0140014	Mitotic nuclear division	1.16	5.76e-07		GO:0032652	Regulation of interleukin-1 production	1.32	2.75e-06
GO:1904141	Positive regulation of microglial cell migration	1.67	0.0469			GO:2000727	Positive regulation of cardiac muscle cell differentiation	1.6	0.0453		GO:1901992	Positive regulation of mitotic cell cycle phase transition	1.15	0.0023		GO:0045088	Regulation of innate immune response	1.29	4.41e-12
GO:1904778	Positive regulation of protein localization to cell cortex	1.67	0.0469			GO:0045651	Positive regulation of macrophage differentiation	1.57	0.0051		GO:0098813	Nuclear chromosome segregation	1.11	8.61e-08		GO:0050777	Negative regulation of immune response	1.29	1.54e-09
GO:2000416	Regulation of eosinophil migration	1.67	0.0469			GO:0045649	Regulation of macrophage differentiation	1.56	0.00051		GO:1905818	Regulation of chromosome separation	1.09	0.0045		GO:0045089	Positive regulation of innate immune response	1.29	5.94e-07
GO:0002888	Positive regulation of myeloid leukocyte mediated immunity	1.64	2.18e-08			GO:0002507	Tolerance induction	1.5	0.0076		GO:0000280	Nuclear division	1.04	1.47e-08		GO:0002221	Pattern recognition receptor signaling pathway	1.27	0.00026
GO:0002281	Macrophage activation involved in immune response	1.61	4.48e-06			GO:2000725	Regulation of cardiac muscle cell differentiation	1.5	0.0076		GO:0007059	Chromosome segregation	1.04	1.01e-07		GO:0002833	Positive regulation of response to biotic stimulus	1.26	2.51e-08
GO:0002357	Defense response to tumor cell	1.59	0.0061			GO:0060216	Definitive hemopoiesis	1.44	0.0107		GO:0007127	Meiosis I	1.02	0.009		GO:0009615	Response to virus	1.25	2.05e-15
GO:0002887	Negative regulation of myeloid leukocyte mediated immunity	1.59	0.0061			GO:0006801	Superoxide metabolic process	1.43	0.00015		GO:0007292	Female gamete generation	0.98	0.0039		GO:0001959	Regulation of cytokine-mediated signaling pathway	1.19	0.00011
GO:0033007	Negative regulation of mast cell activation involved in immune response	1.59	0.0061			GO:0051156	Glucose 6-phosphate metabolic process	1.42	0.0118		GO:0090068	Positive regulation of cell cycle process	0.97	3.52e-05		GO:0031638	Zymogen activation	1.16	0.0314
GO:0002283	Neutrophil activation involved in immune response	1.58	0.00064			GO:0034123	Positive regulation of toll-like receptor signaling pathway	1.4	0.0017		GO:1903046	Meiotic cell cycle process	0.96	0.0016		GO:0002831	Regulation of response to biotic stimulus	1.13	9.02e-11
GO:0033004	Negative regulation of mast cell activation	1.58	0.00064			GO:0048535	Lymph node development	1.4	0.0017		GO:0140694	Non-membrane-bounded organelle assembly	0.94	1.89e-05		GO:0032680	Regulation of tumor necrosis factor production	1.07	0.00065
GO:0002223	Stimulatory C-type lectin receptor signaling pathway	1.55	0.0073			GO:0034122	Negative regulation of toll-like receptor signaling pathway	1.36	0.0022		GO:0140013	Meiotic nuclear division	0.94	0.0064		GO:0031349	Positive regulation of defense response	1.01	1.7e-05
GO:0042590	Antigen processing and presentation of exogenous peptide antigen via MHC class I	1.55	0.0073			GO:0002719	Negative regulation of cytokine production involved in immune response	1.35	0.0024		GO:0000075	Cell cycle checkpoint signaling	0.94	0.0179		GO:0032103	Positive regulation of response to external stimulus	0.94	1.43e-06
GO:0060099	Regulation of phagocytosis, engulfment	1.53	9.18e-05			GO:0032715	Negative regulation of interleukin-6 production	1.34	5.61e-05		GO:1903047	Mitotic cell cycle process	0.92	1.47e-08		GO:0002253	Activation of immune response	0.94	0.0033
GO:0001774	Microglial cell activation	1.52	1.17e-06			GO:0031664	Regulation of lipopolysaccharide-mediated signaling pathway	1.33	0.0181		GO:0051301	Cell division	0.9	3e-08		GO:0010950	Positive regulation of endopeptidase activity	0.94	0.0448
GO:0048143	Astrocyte activation	1.52	0.00087			GO:0032928	Regulation of superoxide anion generation	1.32	0.0195		GO:0044770	Cell cycle phase transition	0.9	0.0265		GO:0001819	Positive regulation of cytokine production	0.93	4.39e-07
GO:0060100	Positive regulation of phagocytosis, engulfment	1.52	0.00087			GO:0060135	Maternal process involved in female pregnancy	1.31	1.26e-05		GO:0000278	Mitotic cell cycle	0.88	1.47e-08		GO:0001818	Negative regulation of cytokine production	0.92	0.0012
GO:0043301	Negative regulation of leukocyte degranulation	1.51	0.0087			GO:0032647	Regulation of interferon-alpha production	1.29	0.0223		GO:0033044	Regulation of chromosome organization	0.86	0.0057		GO:0045087	Innate immune response	0.91	1.24e-09
GO:0002579	Positive regulation of antigen processing and presentation	1.48	0.0101			GO:0032967	Positive regulation of collagen biosynthetic process	1.27	0.024		GO:0006260	DNA replication	0.86	0.0385		GO:0009617	Response to bacterium	0.9	4.38e-10
GO:0002430	Complement receptor mediated signaling pathway	1.45	0.0118			GO:0051150	Regulation of smooth muscle cell differentiation	1.27	0.024		GO:0022402	Cell cycle process	0.84	3.06e-10		GO:0002764	Immune response-regulating signaling pathway	0.9	0.0059
GO:0032494	Response to peptidoglycan	1.45	0.0118			GO:0071276	Cellular response to cadmium ion	1.27	0.024		GO:0000226	Microtubule cytoskeleton organization	0.81	3.59e-06		GO:0098542	Defense response to other organism	0.88	1.18e-12
GO:1905523	Positive regulation of macrophage migration	1.42	2.86e-05			GO:0001773	Myeloid dendritic cell activation	1.26	0.0255		GO:0010948	Negative regulation of cell cycle process	0.77	0.0391		GO:0031347	Regulation of defense response	0.88	1.27e-07
GO:0097178	Ruffle assembly	1.42	0.0134			GO:2000352	Negative regulation of endothelial cell apoptotic process	1.26	0.0255		GO:1901990	Regulation of mitotic cell cycle phase transition	0.73	0.0293		GO:0050776	Regulation of immune response	0.87	1.34e-09
GO:0002675	Positive regulation of acute inflammatory response	1.39	0.00032			GO:0002224	Toll-like receptor signaling pathway	1.25	0.00014		GO:0007049	Cell cycle	0.68	1.47e-08		GO:0042742	Defense response to bacterium	0.86	0.0032
GO:0002577	Regulation of antigen processing and presentation	1.39	0.0021			GO:0021515	Cell differentiation in spinal cord	1.25	0.00082		GO:1901987	Regulation of cell cycle phase transition	0.68	0.0278		GO:0001817	Regulation of cytokine production	0.85	2.78e-08
GO:0097242	Amyloid-beta clearance	1.39	0.0021			GO:0045742	Positive regulation of epidermal growth factor receptor signaling pathway	1.25	0.0274		GO:0051276	Chromosome organization	0.63	0.00015		GO:0051707	Response to other organism	0.83	4.12e-15
GO:0002886	Regulation of myeloid leukocyte mediated immunity	1.38	3.29e-10			GO:0003170	Heart valve development	1.23	0.001		GO:0010564	Regulation of cell cycle process	0.61	0.0069		GO:0019221	Cytokine-mediated signaling pathway	0.83	0.0047
GO:0042116	Macrophage activation	1.37	2.1e-08			GO:0048821	Erythrocyte development	1.23	0.0056		GO:0051726	Regulation of cell cycle	0.57	0.0008		GO:0044419	Biological process involved in interspecies interaction between organisms	0.81	2.05e-15
GO:0045576	Mast cell activation	1.37	9.82e-07			GO:0034405	Response to fluid shear stress	1.23	0.0293		GO:0070925	Organelle assembly	0.57	0.0118		GO:0006952	Defense response	0.79	2.09e-12
GO:0050869	Negative regulation of B cell activation	1.37	7.02e-06			GO:0034121	Regulation of toll-like receptor signaling pathway	1.22	0.0002		GO:0007010	Cytoskeleton organization	0.54	0.00093		GO:0050778	Positive regulation of immune response	0.79	0.0011
GO:0002861	Regulation of inflammatory response to antigenic stimulus	1.37	4.98e-05			GO:1903959	Regulation of anion transmembrane transport	1.21	0.0331		GO:0006996	Organelle organization	0.32	0.0069		GO:0071345	Cellular response to cytokine stimulus	0.77	1.1e-05
GO:0042119	Neutrophil activation	1.37	0.00035			GO:0043304	Regulation of mast cell degranulation	1.2	0.0347							GO:0034097	Response to cytokine	0.76	1.57e-06
GO:0030889	Negative regulation of B cell proliferation	1.37	0.0024			GO:0097421	Liver regeneration	1.2	0.0347							GO:0045862	Positive regulation of proteolysis	0.76	0.0357
GO:1900016	Negative regulation of cytokine production involved in inflammatory response	1.37	0.0024			GO:0002260	Lymphocyte homeostasis	1.18	0.00031							GO:0032101	Regulation of response to external stimulus	0.75	8.94e-07
GO:0045579	Positive regulation of B cell differentiation	1.37	0.0174			GO:0001782	B cell homeostasis	1.18	0.0389							GO:0006955	Immune response	0.71	1.29e-07
GO:0061760	Antifungal innate immune response	1.37	0.0174			GO:0006739	NADP metabolic process	1.17	0.0405							GO:0010628	Positive regulation of gene expression	0.65	1.88e-05
GO:0002275	Myeloid cell activation involved in immune response	1.36	6.16e-11			GO:0031663	Lipopolysaccharide-mediated signaling pathway	1.17	0.0405							GO:0002684	Positive regulation of immune system process	0.65	0.0014
GO:0050853	B cell receptor signaling pathway	1.36	7.9e-06			GO:0071260	Cellular response to mechanical stimulus	1.16	0.00037							GO:0002682	Regulation of immune system process	0.64	2.15e-06
GO:0032930	Positive regulation of superoxide anion generation	1.36	0.0027			GO:2000756	Regulation of peptidyl-lysine acetylation	1.16	0.00039							GO:0009605	Response to external stimulus	0.63	4.87e-12
GO:0006911	Phagocytosis, engulfment	1.34	1.63e-06			GO:0050832	Defense response to fungus	1.16	0.0092							GO:0002376	Immune system process	0.63	1.23e-09
GO:0002532	Production of molecular mediator involved in inflammatory response	1.34	0.0031			GO:0043507	Positive regulation of JUN kinase activity	1.16	0.0097							GO:0010629	Negative regulation of gene expression	0.62	0.0023
GO:0010759	Positive regulation of macrophage chemotaxis	1.34	0.0031			GO:0035924	Cellular response to vascular endothelial growth factor stimulus	1.16	0.0426							GO:0051240	Positive regulation of multicellular organismal process	0.58	1.65e-05
GO:0043303	Mast cell degranulation	1.33	8.23e-05			GO:0072595	Maintenance of protein localization in organelle	1.16	0.0426							GO:0051241	Negative regulation of multicellular organismal process	0.58	0.0032
GO:0061081	Positive regulation of myeloid leukocyte cytokine production involved in immune response	1.33	8.23e-05			GO:0043536	Positive regulation of blood vessel endothelial cell migration	1.14	0.0108							GO:0051336	Regulation of hydrolase activity	0.58	0.0059
GO:0036037	CD8-positive, alpha-beta T cell activation	1.33	0.0219			GO:0046686	Response to cadmium ion	1.14	0.0108							GO:0080134	Regulation of response to stress	0.57	0.00052
GO:0002444	Myeloid leukocyte mediated immunity	1.32	6.79e-09			GO:0001893	Maternal placenta development	1.14	0.0468							GO:0048585	Negative regulation of response to stimulus	0.55	0.00022
GO:0055094	Response to lipoprotein particle	1.32	0.00059			GO:1903670	Regulation of sprouting angiogenesis	1.14	0.0468							GO:0009968	Negative regulation of signal transduction	0.5	0.0305
GO:0045780	Positive regulation of bone resorption	1.32	0.0035			GO:0034101	Erythrocyte homeostasis	1.13	2.67e-05							GO:0006950	Response to stress	0.49	5.82e-08
GO:0032733	Positive regulation of interleukin-10 production	1.31	0.0001			GO:0072593	Reactive oxygen species metabolic process	1.13	0.00011							GO:0051239	Regulation of multicellular organismal process	0.48	4.73e-06
GO:0033006	Regulation of mast cell activation involved in immune response	1.31	0.0001			GO:0002763	Positive regulation of myeloid leukocyte differentiation	1.13	0.0025							GO:0071310	Cellular response to organic substance	0.42	0.0205
GO:0001780	Neutrophil homeostasis	1.31	0.0245			GO:0032675	Regulation of interleukin-6 production	1.12	3.35e-07							GO:0048584	Positive regulation of response to stimulus	0.4	0.0295
GO:0006910	Phagocytosis, recognition	1.31	0.0245			GO:0001938	Positive regulation of endothelial cell proliferation	1.12	0.00012							GO:0010033	Response to organic substance	0.39	0.002
GO:0032653	Regulation of interleukin-10 production	1.3	4.3e-07			GO:0032890	Regulation of organic acid transport	1.12	0.00057							GO:0009966	Regulation of signal transduction	0.38	0.0059
GO:0031529	Ruffle organization	1.29	0.00073			GO:0042269	Regulation of natural killer cell mediated cytotoxicity	1.12	0.0125							GO:0048583	Regulation of response to stimulus	0.36	0.0011
GO:0060907	Positive regulation of macrophage cytokine production	1.29	0.0044			GO:0030218	Erythrocyte differentiation	1.11	0.00014							GO:0010604	Positive regulation of macromolecule metabolic process	0.33	0.0199
GO:0045577	Regulation of B cell differentiation	1.28	0.00081			GO:0002704	Negative regulation of leukocyte mediated immunity	1.11	0.0029							GO:0048519	Negative regulation of biological process	0.29	0.0025
GO:0033003	Regulation of mast cell activation	1.27	4.48e-06			GO:0032655	Regulation of interleukin-12 production	1.1	0.0138							GO:0010468	Regulation of gene expression	0.27	0.0333
GO:0043300	Regulation of leukocyte degranulation	1.27	4.48e-06			GO:0043406	Positive regulation of MAP kinase activity	1.09	4.79e-05							GO:0048518	Positive regulation of biological process	0.24	0.0206
GO:0045124	Regulation of bone resorption	1.27	2.43e-05			GO:0001776	Leukocyte homeostasis	1.09	0.00019							GO:0019222	Regulation of metabolic process	0.23	0.0163
GO:0071402	Cellular response to lipoprotein particle stimulus	1.27	0.00086			GO:0045639	Positive regulation of myeloid cell differentiation	1.09	0.00019							GO:0060255	Regulation of macromolecule metabolic process	0.23	0.0412
GO:0032693	Negative regulation of interleukin-10 production	1.27	0.0298			GO:0032729	Positive regulation of interferon-gamma production	1.09	0.0035							GO:0050896	Response to stimulus	0.22	0.00068
GO:0030593	Neutrophil chemotaxis	1.26	2.18e-08			GO:0010656	Negative regulation of muscle cell apoptotic process	1.08	0.0159
GO:0043299	Leukocyte degranulation	1.26	2.96e-05			GO:0035904	Aorta development	1.08	0.0159
GO:0007035	Vacuolar acidification	1.25	0.0328			GO:0043551	Regulation of phosphatidylinositol 3-kinase activity	1.08	0.0159
GO:0071404	Cellular response to low-density lipoprotein particle stimulus	1.25	0.0328			GO:1904019	Epithelial cell apoptotic process	1.08	0.0166
GO:0002274	Myeloid leukocyte activation	1.24	5.67e-16			GO:0070373	Negative regulation of ERK1 and ERK2 cascade	1.06	0.0046
GO:0050858	Negative regulation of antigen receptor-mediated signaling pathway	1.24	0.0066			GO:0002761	Regulation of myeloid leukocyte differentiation	1.05	7.72e-05
GO:1900015	Regulation of cytokine production involved in inflammatory response	1.23	3.98e-05			GO:0002718	Regulation of cytokine production involved in immune response	1.05	0.00031
GO:0032753	Positive regulation of interleukin-4 production	1.23	0.036			GO:0071229	Cellular response to acid chemical	1.05	0.0052
GO:1990266	Neutrophil migration	1.22	9.08e-09			GO:0002886	Regulation of myeloid leukocyte mediated immunity	1.05	0.0195
GO:0050766	Positive regulation of phagocytosis	1.21	3.84e-07			GO:1901224	Positive regulation of NIK/NF-kappaB signaling	1.05	0.0195
GO:0002446	Neutrophil mediated immunity	1.21	0.039			GO:1904036	Negative regulation of epithelial cell apoptotic process	1.05	0.0195
GO:2000249	Regulation of actin cytoskeleton reorganization	1.2	0.0016			GO:0032481	Positive regulation of type I interferon production	1.05	0.0202
GO:0050860	Negative regulation of T cell receptor signaling pathway	1.2	0.0428			GO:0032757	Positive regulation of interleukin-8 production	1.05	0.0202
GO:0050764	Regulation of phagocytosis	1.18	4.2e-09			GO:0032755	Positive regulation of interleukin-6 production	1.04	0.0014
GO:0016064	Immunoglobulin mediated immune response	1.18	6.29e-07			GO:0031397	Negative regulation of protein ubiquitination	1.04	0.0057
GO:0043304	Regulation of mast cell degranulation	1.17	0.01			GO:0035065	Regulation of histone acetylation	1.04	0.021
GO:0030225	Macrophage differentiation	1.17	0.0498			GO:0048662	Negative regulation of smooth muscle cell proliferation	1.04	0.021
GO:0032740	Positive regulation of interleukin-17 production	1.17	0.0498			GO:0021510	Spinal cord development	1.03	0.0016
GO:0150077	Regulation of neuroinflammatory response	1.17	0.0498			GO:0048844	Artery morphogenesis	1.03	0.0218
GO:0043302	Positive regulation of leukocyte degranulation	1.16	0.0107			GO:0048661	Positive regulation of smooth muscle cell proliferation	1.02	0.0017
GO:0030316	Osteoclast differentiation	1.15	0.00055			GO:0031341	Regulation of cell killing	1.02	0.0018
GO:0002891	Positive regulation of immunoglobulin mediated immune response	1.14	0.0026			GO:0001910	Regulation of leukocyte mediated cytotoxicity	1.02	0.0065
GO:0031663	Lipopolysaccharide-mediated signaling pathway	1.14	0.0126			GO:0010507	Negative regulation of autophagy	1.02	0.0245
GO:1903557	Positive regulation of tumor necrosis factor superfamily cytokine production	1.13	3.15e-07			GO:0001936	Regulation of endothelial cell proliferation	1.01	4.09e-05
GO:0032418	Lysosome localization	1.13	0.00014			GO:0043405	Regulation of MAP kinase activity	1	1.19e-05
GO:1902624	Positive regulation of neutrophil migration	1.13	0.0028			GO:0002698	Negative regulation of immune effector process	1	0.00054
GO:0030595	Leukocyte chemotaxis	1.12	3.57e-09			GO:0050764	Regulation of phagocytosis	1	0.0022
GO:0002768	Immune response-regulating cell surface receptor signaling pathway	1.11	6.04e-11			GO:0071230	Cellular response to amino acid stimulus	1	0.0285
GO:0032755	Positive regulation of interleukin-6 production	1.11	2.04e-06			GO:0048660	Regulation of smooth muscle cell proliferation	0.98	5.92e-05
GO:0032735	Positive regulation of interleukin-12 production	1.11	0.0154			GO:0032088	Negative regulation of NF-kappaB transcription factor activity	0.98	0.0306
GO:0032675	Regulation of interleukin-6 production	1.1	1.56e-09			GO:0032722	Positive regulation of chemokine production	0.98	0.0306
GO:0032760	Positive regulation of tumor necrosis factor production	1.1	2.71e-06			GO:0048872	Homeostasis of number of cells	0.97	3.45e-08
GO:0002437	Inflammatory response to antigenic stimulus	1.1	0.0164			GO:0007565	Female pregnancy	0.97	1.99e-05
GO:0006909	Phagocytosis	1.09	2.24e-09			GO:0006006	Glucose metabolic process	0.97	0.003
GO:0007229	Integrin-mediated signaling pathway	1.09	5.56e-05			GO:0032479	Regulation of type I interferon production	0.96	0.011
GO:0002720	Positive regulation of cytokine production involved in immune response	1.08	0.00028			GO:0060840	Artery development	0.96	0.0114
GO:0032660	Regulation of interleukin-17 production	1.08	0.0186			GO:0002637	Regulation of immunoglobulin production	0.96	0.0347
GO:0002889	Regulation of immunoglobulin mediated immune response	1.07	0.0012			GO:0045824	Negative regulation of innate immune response	0.96	0.0347
GO:0050672	Negative regulation of lymphocyte proliferation	1.06	8.76e-05			GO:0050766	Positive regulation of phagocytosis	0.96	0.0357
GO:0030888	Regulation of B cell proliferation	1.06	0.0013			GO:0002703	Regulation of leukocyte mediated immunity	0.95	2.33e-06
GO:0002687	Positive regulation of leukocyte migration	1.05	2.18e-08			GO:0071222	Cellular response to lipopolysaccharide	0.95	3.18e-05
GO:0002690	Positive regulation of leukocyte chemotaxis	1.05	2.4e-05			GO:0034612	Response to tumor necrosis factor	0.95	8.62e-05
GO:0032655	Regulation of interleukin-12 production	1.05	0.0061			GO:0045766	Positive regulation of angiogenesis	0.95	0.00032
GO:0048247	Lymphocyte chemotaxis	1.05	0.0226			GO:0071456	Cellular response to hypoxia	0.95	0.0037
GO:0050856	Regulation of T cell receptor signaling pathway	1.05	0.0226			GO:0010595	Positive regulation of endothelial cell migration	0.95	0.0121
GO:1903555	Regulation of tumor necrosis factor superfamily cytokine production	1.04	6.79e-09			GO:0032760	Positive regulation of tumor necrosis factor production	0.95	0.0125
GO:0002429	Immune response-activating cell surface receptor signaling pathway	1.04	1.3e-07			GO:0001570	Vasculogenesis	0.95	0.0368
GO:0002704	Negative regulation of leukocyte mediated immunity	1.04	0.0016			GO:1902105	Regulation of leukocyte differentiation	0.94	9.52e-08
GO:0002366	Leukocyte activation involved in immune response	1.03	5.88e-10			GO:0002700	Regulation of production of molecular mediator of immune response	0.94	9.83e-05
GO:0046638	Positive regulation of alpha-beta T cell differentiation	1.03	0.027			GO:0001678	Cellular glucose homeostasis	0.94	0.0138
GO:0032680	Regulation of tumor necrosis factor production	1.02	4.73e-08			GO:0071621	Granulocyte chemotaxis	0.94	0.0412
GO:0002460	Adaptive immune response based on somatic recombination of immune receptors built from immunoglobulin superfamily domains	1.02	1.85e-07			GO:0071902	Positive regulation of protein serine/threonine kinase activity	0.93	4.38e-05
GO:0032663	Regulation of interleukin-2 production	1.02	0.008			GO:2000377	Regulation of reactive oxygen species metabolic process	0.93	0.0013
GO:0071622	Regulation of granulocyte chemotaxis	1.02	0.008			GO:0001889	Liver development	0.93	0.0014
GO:0002443	Leukocyte mediated immunity	1.01	1.18e-09			GO:0001101	Response to acid chemical	0.93	0.0047
GO:0002695	Negative regulation of leukocyte activation	1.01	1.52e-08			GO:1904035	Regulation of epithelial cell apoptotic process	0.93	0.0142
GO:0002705	Positive regulation of leukocyte mediated immunity	1.01	3.3e-06			GO:0043409	Negative regulation of MAPK cascade	0.92	0.00045
GO:0050864	Regulation of B cell activation	1.01	3.3e-06			GO:0019318	Hexose metabolic process	0.92	0.0015
GO:0009620	Response to fungus	1.01	0.0085			GO:0002244	Hematopoietic progenitor cell differentiation	0.92	0.0053
GO:0032715	Negative regulation of interleukin-6 production	1.01	0.0298			GO:0002832	Negative regulation of response to biotic stimulus	0.92	0.0157
GO:0033628	Regulation of cell adhesion mediated by integrin	1.01	0.0315			GO:0001525	Angiogenesis	0.91	6.24e-07
GO:0050866	Negative regulation of cell activation	1	6.5e-09			GO:0030099	Myeloid cell differentiation	0.91	7.09e-06
GO:0002688	Regulation of leukocyte chemotaxis	1	1.49e-05			GO:0045088	Regulation of innate immune response	0.91	5.61e-05
GO:0002821	Positive regulation of adaptive immune response	1	5.42e-05			GO:0032652	Regulation of interleukin-1 production	0.91	0.0166
GO:0045670	Regulation of osteoclast differentiation	1	0.0027			GO:0051952	Regulation of amine transport	0.91	0.0166
GO:0030168	Platelet activation	1	0.0332			GO:0043200	Response to amino acid	0.91	0.0175
GO:0002764	Immune response-regulating signaling pathway	0.99	1.89e-10			GO:0050672	Negative regulation of lymphocyte proliferation	0.91	0.049
GO:0002819	Regulation of adaptive immune response	0.99	1.13e-07			GO:0007264	Small GTPase mediated signal transduction	0.9	7.11e-05
GO:0051250	Negative regulation of lymphocyte activation	0.99	1.53e-06			GO:0002819	Regulation of adaptive immune response	0.9	0.0007
GO:0050729	Positive regulation of inflammatory response	0.99	1.96e-05			GO:0034614	Cellular response to reactive oxygen species	0.9	0.019
GO:0035710	CD4-positive, alpha-beta T cell activation	0.99	0.0103			GO:0048514	Blood vessel morphogenesis	0.89	9.29e-09
GO:0002252	Immune effector process	0.98	3.01e-15			GO:0045471	Response to ethanol	0.89	0.0072
GO:0002703	Regulation of leukocyte mediated immunity	0.98	8.09e-10			GO:1901655	Cellular response to ketone	0.89	0.0205
GO:0002253	Activation of immune response	0.98	2.92e-09			GO:0002697	Regulation of immune effector process	0.88	1.54e-07
GO:0060326	Cell chemotaxis	0.98	4.26e-08			GO:0050679	Positive regulation of epithelial cell proliferation	0.88	0.00029
GO:0071675	Regulation of mononuclear cell migration	0.98	8.27e-05			GO:1902107	Positive regulation of leukocyte differentiation	0.88	0.00085
GO:0002824	Positive regulation of adaptive immune response based on somatic recombination of immune receptors built from immunoglobulin superfamily domains	0.98	0.00028			GO:0002822	Regulation of adaptive immune response based on somatic recombination of immune receptors built from immunoglobulin superfamily domains	0.88	0.0027
GO:0002820	Negative regulation of adaptive immune response	0.98	0.0386			GO:0071560	Cellular response to transforming growth factor beta stimulus	0.88	0.0074
GO:0002699	Positive regulation of immune effector process	0.97	3.29e-10			GO:0030098	Lymphocyte differentiation	0.87	1.34e-05
GO:0002449	Lymphocyte mediated immunity	0.97	8.3e-06			GO:0001666	Response to hypoxia	0.87	1.38e-05
GO:0007159	Leukocyte cell-cell adhesion	0.97	0.0406			GO:0032680	Regulation of tumor necrosis factor production	0.87	0.0029
GO:0002685	Regulation of leukocyte migration	0.96	2.1e-08			GO:0051897	Positive regulation of protein kinase B signaling	0.87	0.024
GO:0006898	Receptor-mediated endocytosis	0.96	9.5e-06			GO:0032496	Response to lipopolysaccharide	0.86	6.78e-06
GO:0002718	Regulation of cytokine production involved in immune response	0.96	0.00037			GO:0001818	Negative regulation of cytokine production	0.86	4.6e-05
GO:0046635	Positive regulation of alpha-beta T cell activation	0.96	0.0127			GO:0045619	Regulation of lymphocyte differentiation	0.86	0.0011
GO:0050732	Negative regulation of peptidyl-tyrosine phosphorylation	0.96	0.0428			GO:0002833	Positive regulation of response to biotic stimulus	0.86	0.0032
GO:0032642	Regulation of chemokine production	0.95	0.0013			GO:0051896	Regulation of protein kinase B signaling	0.86	0.0032
GO:2000379	Positive regulation of reactive oxygen species metabolic process	0.95	0.0138			GO:0002706	Regulation of lymphocyte mediated immunity	0.86	0.0034
GO:0002218	Activation of innate immune response	0.95	0.0448			GO:0002521	Leukocyte differentiation	0.85	3.09e-07
GO:0006954	Inflammatory response	0.94	1.25e-17			GO:0070482	Response to oxygen levels	0.85	7.63e-06
GO:0001776	Leukocyte homeostasis	0.94	0.0015			GO:0097305	Response to alcohol	0.85	5.63e-05
GO:0070098	Chemokine-mediated signaling pathway	0.94	0.0159			GO:0050866	Negative regulation of cell activation	0.85	0.0014
GO:0050921	Positive regulation of chemotaxis	0.93	4.95e-05			GO:0050777	Negative regulation of immune response	0.85	0.0035
GO:0050851	Antigen receptor-mediated signaling pathway	0.93	0.00055			GO:0030217	T cell differentiation	0.85	0.0037
GO:0046631	Alpha-beta T cell activation	0.93	0.0016			GO:0044262	Cellular carbohydrate metabolic process	0.85	0.0108
GO:0007200	Phospholipase C-activating G protein-coupled receptor signaling pathway	0.93	0.0052			GO:1903131	Mononuclear cell differentiation	0.84	8.99e-06
GO:0032722	Positive regulation of chemokine production	0.93	0.0165			GO:0002831	Regulation of response to biotic stimulus	0.84	9.96e-06
GO:0071677	Positive regulation of mononuclear cell migration	0.93	0.0174			GO:0071900	Regulation of protein serine/threonine kinase activity	0.84	1.02e-05
GO:0050900	Leukocyte migration	0.92	1.71e-07			GO:0043281	Regulation of cysteine-type endopeptidase activity involved in apoptotic process	0.84	0.0016
GO:0002822	Regulation of adaptive immune response based on somatic recombination of immune receptors built from immunoglobulin superfamily domains	0.92	1.96e-05			GO:0043433	Negative regulation of DNA-binding transcription factor activity	0.84	0.012
GO:0002250	Adaptive immune response	0.91	2.66e-09			GO:0051250	Negative regulation of lymphocyte activation	0.84	0.012
GO:0032944	Regulation of mononuclear cell proliferation	0.91	2.36e-07			GO:0071356	Cellular response to tumor necrosis factor	0.84	0.012
GO:0071216	Cellular response to biotic stimulus	0.91	2.7e-07			GO:0003231	Cardiac ventricle development	0.84	0.0309
GO:0071222	Cellular response to lipopolysaccharide	0.91	2.45e-06			GO:0001568	Blood vessel development	0.83	2.76e-08
GO:0019882	Antigen processing and presentation	0.91	0.0067			GO:0071496	Cellular response to external stimulus	0.83	3e-05
GO:0002702	Positive regulation of production of molecular mediator of immune response	0.9	0.00081			GO:0002695	Negative regulation of leukocyte activation	0.83	0.0046
GO:0002761	Regulation of myeloid leukocyte differentiation	0.9	0.00085			GO:0030183	B cell differentiation	0.83	0.0324
GO:0050670	Regulation of lymphocyte proliferation	0.89	1.28e-06			GO:0030595	Leukocyte chemotaxis	0.83	0.0332
GO:0021782	Glial cell development	0.89	0.0028			GO:0002250	Adaptive immune response	0.82	9.34e-05
GO:0002573	Myeloid leukocyte differentiation	0.88	0.0011			GO:0002573	Myeloid leukocyte differentiation	0.82	0.0346
GO:0042102	Positive regulation of T cell proliferation	0.88	0.0087			GO:0097529	Myeloid leukocyte migration	0.82	0.0359
GO:0050778	Positive regulation of immune response	0.87	8.42e-13			GO:0045765	Regulation of angiogenesis	0.81	0.00031
GO:0045639	Positive regulation of myeloid cell differentiation	0.87	0.0101			GO:0022408	Negative regulation of cell-cell adhesion	0.81	0.0061
GO:0050871	Positive regulation of B cell activation	0.87	0.0273			GO:1903038	Negative regulation of leukocyte cell-cell adhesion	0.81	0.0386
GO:0002697	Regulation of immune effector process	0.86	4.3e-10			GO:0006954	Inflammatory response	0.8	4.45e-07
GO:0050777	Negative regulation of immune response	0.86	0.00018			GO:0050863	Regulation of T cell activation	0.8	5.41e-05
GO:0045055	Regulated exocytosis	0.86	0.0013			GO:0070663	Regulation of leukocyte proliferation	0.8	0.00096
GO:0046634	Regulation of alpha-beta T cell activation	0.86	0.0112			GO:0050670	Regulation of lymphocyte proliferation	0.8	0.0027
GO:0045321	Leukocyte activation	0.85	3.01e-15			GO:0042113	B cell activation	0.8	0.0064
GO:0002698	Negative regulation of immune effector process	0.85	0.0042			GO:0008217	Regulation of blood pressure	0.8	0.0071
GO:0042098	T cell proliferation	0.85	0.0328			GO:0045580	Regulation of T cell differentiation	0.8	0.0166
GO:0045637	Regulation of myeloid cell differentiation	0.84	3.05e-05			GO:0000302	Response to reactive oxygen species	0.8	0.0169
GO:0007596	Blood coagulation	0.84	0.0134			GO:0051147	Regulation of muscle cell differentiation	0.8	0.04
GO:0032649	Regulation of interferon-gamma production	0.84	0.0134			GO:0051249	Regulation of lymphocyte activation	0.79	1.57e-06
GO:0032651	Regulation of interleukin-1 beta production	0.84	0.0352			GO:1901653	Cellular response to peptide	0.79	0.00045
GO:0050776	Regulation of immune response	0.83	8.8e-19			GO:0060326	Cell chemotaxis	0.79	0.0072
GO:0002237	Response to molecule of bacterial origin	0.83	1.05e-07			GO:0010001	Glial cell differentiation	0.79	0.0075
GO:1902107	Positive regulation of leukocyte differentiation	0.83	0.00032			GO:0042129	Regulation of T cell proliferation	0.79	0.0195
GO:0045089	Positive regulation of innate immune response	0.83	0.0056			GO:0045860	Positive regulation of protein kinase activity	0.78	3.5e-05
GO:0030183	B cell differentiation	0.83	0.006			GO:0071375	Cellular response to peptide hormone stimulus	0.78	0.0035
GO:0002708	Positive regulation of lymphocyte mediated immunity	0.83	0.0148			GO:0033673	Negative regulation of kinase activity	0.78	0.0089
GO:0001775	Cell activation	0.82	2.18e-15			GO:2001236	Regulation of extrinsic apoptotic signaling pathway	0.78	0.0489
GO:0006897	Endocytosis	0.82	6.99e-09			GO:0050731	Positive regulation of peptidyl-tyrosine phosphorylation	0.77	0.0229
GO:0001818	Negative regulation of cytokine production	0.82	7.12e-06			GO:0030879	Mammary gland development	0.77	0.0499
GO:1903305	Regulation of regulated secretory pathway	0.82	0.00092			GO:0050776	Regulation of immune response	0.76	5.97e-10
GO:0002706	Regulation of lymphocyte mediated immunity	0.82	0.00095			GO:0001817	Regulation of cytokine production	0.76	5.33e-09
GO:0070661	Leukocyte proliferation	0.82	0.00095			GO:0030097	Hemopoiesis	0.76	1.41e-08
GO:0070665	Positive regulation of leukocyte proliferation	0.82	0.0022			GO:0002694	Regulation of leukocyte activation	0.76	6.68e-07
GO:0050671	Positive regulation of lymphocyte proliferation	0.82	0.0061			GO:0070372	Regulation of ERK1 and ERK2 cascade	0.76	0.00071
GO:0002683	Negative regulation of immune system process	0.81	2.84e-09			GO:0006469	Negative regulation of protein kinase activity	0.76	0.025
GO:0031349	Positive regulation of defense response	0.81	8.69e-06			GO:0048534	Hematopoietic or lymphoid organ development	0.75	9.23e-09
GO:0042129	Regulation of T cell proliferation	0.81	0.001			GO:0046649	Lymphocyte activation	0.75	1.08e-05
GO:0015850	Organic hydroxy compound transport	0.81	0.0028			GO:0001933	Negative regulation of protein phosphorylation	0.75	0.00085
GO:0002694	Regulation of leukocyte activation	0.8	1.33e-11			GO:0002699	Positive regulation of immune effector process	0.75	0.0054
GO:0032103	Positive regulation of response to external stimulus	0.8	1.46e-08			GO:0060485	Mesenchyme development	0.75	0.0116
GO:0032496	Response to lipopolysaccharide	0.8	1.84e-06			GO:0031056	Regulation of histone modification	0.75	0.0267
GO:0050920	Regulation of chemotaxis	0.8	0.00019			GO:0002520	Immune system development	0.74	4.46e-09
GO:1903038	Negative regulation of leukocyte cell-cell adhesion	0.8	0.0077			GO:0033674	Positive regulation of kinase activity	0.74	3.47e-05
GO:0050868	Negative regulation of T cell activation	0.8	0.0198			GO:0008015	Blood circulation	0.74	0.0002
GO:0006887	Exocytosis	0.79	0.00023			GO:0042326	Negative regulation of phosphorylation	0.74	0.00044
GO:0002700	Regulation of production of molecular mediator of immune response	0.79	0.0013			GO:0042063	Gliogenesis	0.74	0.006
GO:0002684	Positive regulation of immune system process	0.78	5.3e-16			GO:0045321	Leukocyte activation	0.73	1.33e-06
GO:0001819	Positive regulation of cytokine production	0.78	1.07e-08			GO:0001819	Positive regulation of cytokine production	0.73	4.35e-05
GO:0042742	Defense response to bacterium	0.78	6.69e-06			GO:0048732	Gland development	0.73	4.59e-05
GO:0050830	Defense response to Gram-positive bacterium	0.78	0.0096			GO:0042594	Response to starvation	0.73	0.0316
GO:0008360	Regulation of cell shape	0.78	0.0101			GO:0001775	Cell activation	0.72	3.09e-07
GO:0045621	Positive regulation of lymphocyte differentiation	0.78	0.0233			GO:0043408	Regulation of MAPK cascade	0.72	3.09e-07
GO:0042110	T cell activation	0.77	9.68e-06			GO:0031349	Positive regulation of defense response	0.72	0.0078
GO:0002833	Positive regulation of response to biotic stimulus	0.77	0.0048			GO:0031396	Regulation of protein ubiquitination	0.72	0.0356
GO:0050728	Negative regulation of inflammatory response	0.77	0.0272			GO:0034599	Cellular response to oxidative stress	0.72	0.0361
GO:0045088	Regulation of innate immune response	0.76	0.00089			GO:0031400	Negative regulation of protein modification process	0.71	6.14e-05
GO:0042113	B cell activation	0.76	0.0021			GO:0043410	Positive regulation of MAPK cascade	0.71	6.27e-05
GO:0002285	Lymphocyte activation involved in immune response	0.76	0.0295			GO:0031669	Cellular response to nutrient levels	0.71	0.0405
GO:0045087	Innate immune response	0.75	1.46e-11			GO:0035239	Tube morphogenesis	0.7	1.68e-06
GO:0002696	Positive regulation of leukocyte activation	0.75	6.06e-06			GO:0045859	Regulation of protein kinase activity	0.7	7.47e-06
GO:0034341	Response to interferon-gamma	0.75	0.0312			GO:0051347	Positive regulation of transferase activity	0.7	4.3e-05
GO:0006955	Immune response	0.74	6.44e-20			GO:0002683	Negative regulation of immune system process	0.7	0.00039
GO:0001817	Regulation of cytokine production	0.74	1.33e-11			GO:0002764	Immune response-regulating signaling pathway	0.7	0.0201
GO:0050727	Regulation of inflammatory response	0.74	5.17e-05			GO:0050730	Regulation of peptidyl-tyrosine phosphorylation	0.7	0.0218
GO:0050730	Regulation of peptidyl-tyrosine phosphorylation	0.74	0.00059			GO:0003018	Vascular process in circulatory system	0.7	0.0409
GO:0002262	Myeloid cell homeostasis	0.74	0.0359			GO:0002682	Regulation of immune system process	0.69	5.47e-13
GO:0046649	Lymphocyte activation	0.73	3.89e-07			GO:0010629	Negative regulation of gene expression	0.69	3.22e-08
GO:0006935	Chemotaxis	0.73	4.03e-07			GO:0050678	Regulation of epithelial cell proliferation	0.69	0.001
GO:0018108	Peptidyl-tyrosine phosphorylation	0.73	0.0175			GO:0007169	Transmembrane receptor protein tyrosine kinase signaling pathway	0.69	0.0025
GO:0051092	Positive regulation of NF-kappaB transcription factor activity	0.73	0.0386			GO:0019221	Cytokine-mediated signaling pathway	0.69	0.0055
GO:0002682	Regulation of immune system process	0.72	2.49e-21			GO:0030100	Regulation of endocytosis	0.69	0.0457
GO:0051249	Regulation of lymphocyte activation	0.72	1.39e-06			GO:0050870	Positive regulation of T cell activation	0.69	0.0464
GO:1903037	Regulation of leukocyte cell-cell adhesion	0.72	7.3e-05			GO:2001234	Negative regulation of apoptotic signaling pathway	0.69	0.048
GO:1902105	Regulation of leukocyte differentiation	0.72	0.00016			GO:1902532	Negative regulation of intracellular signal transduction	0.68	0.00027
GO:0030099	Myeloid cell differentiation	0.72	0.00086			GO:0051251	Positive regulation of lymphocyte activation	0.68	0.0127
GO:1903039	Positive regulation of leukocyte cell-cell adhesion	0.72	0.0019			GO:1901699	Cellular response to nitrogen compound	0.67	4.09e-05
GO:0022408	Negative regulation of cell-cell adhesion	0.72	0.0095			GO:0032103	Positive regulation of response to external stimulus	0.67	0.0017
GO:2000377	Regulation of reactive oxygen species metabolic process	0.72	0.0442			GO:0051924	Regulation of calcium ion transport	0.67	0.0295
GO:0006952	Defense response	0.71	1.28e-19			GO:0043085	Positive regulation of catalytic activity	0.66	1.02e-08
GO:0009617	Response to bacterium	0.71	3.29e-10			GO:0035295	Tube development	0.66	2.84e-07
GO:0045619	Regulation of lymphocyte differentiation	0.71	0.0102			GO:0002684	Positive regulation of immune system process	0.66	1.34e-06
GO:1903706	Regulation of hemopoiesis	0.7	2.4e-05			GO:0043549	Regulation of kinase activity	0.66	1.16e-05
GO:0002521	Leukocyte differentiation	0.7	2.43e-05			GO:0031347	Regulation of defense response	0.66	0.00011
GO:0019221	Cytokine-mediated signaling pathway	0.7	0.00028			GO:0071417	Cellular response to organonitrogen compound	0.66	0.00019
GO:0010001	Glial cell differentiation	0.7	0.0119			GO:0043065	Positive regulation of apoptotic process	0.66	0.00021
GO:0030217	T cell differentiation	0.7	0.0246			GO:0051090	Regulation of DNA-binding transcription factor activity	0.66	0.0043
GO:0050863	Regulation of T cell activation	0.69	0.00033			GO:0010038	Response to metal ion	0.66	0.0087
GO:0098542	Defense response to other organism	0.68	1.33e-11			GO:0072359	Circulatory system development	0.65	8.56e-07
GO:0030098	Lymphocyte differentiation	0.68	0.0015			GO:0031667	Response to nutrient levels	0.65	0.0012
GO:0051251	Positive regulation of lymphocyte activation	0.67	0.002			GO:0009410	Response to xenobiotic stimulus	0.65	0.0024
GO:0007204	Positive regulation of cytosolic calcium ion concentration	0.67	0.0164			GO:1901652	Response to peptide	0.65	0.0024
GO:0070374	Positive regulation of ERK1 and ERK2 cascade	0.67	0.0164			GO:0002696	Positive regulation of leukocyte activation	0.65	0.0089
GO:0009607	Response to biotic stimulus	0.66	5.67e-16			GO:0042110	T cell activation	0.65	0.0195
GO:0030335	Positive regulation of cell migration	0.66	8.69e-06			GO:0032101	Regulation of response to external stimulus	0.64	1.32e-06
GO:1903131	Mononuclear cell differentiation	0.66	0.0012			GO:0060627	Regulation of vesicle-mediated transport	0.64	0.00032
GO:0050870	Positive regulation of T cell activation	0.66	0.0181			GO:0022407	Regulation of cell-cell adhesion	0.64	0.0027
GO:0060627	Regulation of vesicle-mediated transport	0.65	6.21e-06			GO:2001233	Regulation of apoptotic signaling pathway	0.64	0.0104
GO:0022407	Regulation of cell-cell adhesion	0.65	8.34e-05			GO:0048511	Rhythmic process	0.64	0.04
GO:0048872	Homeostasis of number of cells	0.65	0.006			GO:0022409	Positive regulation of cell-cell adhesion	0.64	0.0405
GO:0051707	Response to other organism	0.64	2.34e-14			GO:0010628	Positive regulation of gene expression	0.63	4.24e-08
GO:0016192	Vesicle-mediated transport	0.64	2.02e-12			GO:0045087	Innate immune response	0.63	9.32e-05
GO:0042063	Gliogenesis	0.64	0.013			GO:0010942	Positive regulation of cell death	0.63	0.00019
GO:0032940	Secretion by cell	0.63	0.001			GO:0043434	Response to peptide hormone	0.63	0.0124
GO:0002376	Immune system process	0.62	2.6e-21			GO:1903037	Regulation of leukocyte cell-cell adhesion	0.63	0.0235
GO:0044419	Biological process involved in interspecies interaction between organisms	0.61	1.67e-13			GO:0002376	Immune system process	0.62	5.36e-15
GO:0031347	Regulation of defense response	0.61	3.77e-05			GO:1902533	Positive regulation of intracellular signal transduction	0.62	1.91e-06
GO:0070372	Regulation of ERK1 and ERK2 cascade	0.61	0.01			GO:0001934	Positive regulation of protein phosphorylation	0.62	6.94e-05
GO:0071396	Cellular response to lipid	0.59	0.00077			GO:0006935	Chemotaxis	0.62	0.004
GO:0007162	Negative regulation of cell adhesion	0.59	0.0239			GO:0051240	Positive regulation of multicellular organismal process	0.61	2.85e-10
GO:0032101	Regulation of response to external stimulus	0.56	2.84e-06			GO:0048646	Anatomical structure formation involved in morphogenesis	0.61	6.26e-06
GO:0043410	Positive regulation of MAPK cascade	0.56	0.0024			GO:0016477	Cell migration	0.61	1.16e-05
GO:0009611	Response to wounding	0.56	0.0119			GO:0007167	Enzyme-linked receptor protein signaling pathway	0.61	0.0012
GO:0043408	Regulation of MAPK cascade	0.55	0.0002			GO:0071407	Cellular response to organic cyclic compound	0.61	0.0046
GO:0030097	Hemopoiesis	0.55	0.00024			GO:0002252	Immune effector process	0.61	0.0307
GO:0046903	Secretion	0.55	0.003			GO:1901701	Cellular response to oxygen-containing compound	0.6	2.12e-06
GO:0030334	Regulation of cell migration	0.53	2.59e-05			GO:0042327	Positive regulation of phosphorylation	0.6	5.63e-05
GO:0002520	Immune system development	0.53	0.00011			GO:0071345	Cellular response to cytokine stimulus	0.6	0.00023
GO:0030155	Regulation of cell adhesion	0.53	0.00019			GO:0071396	Cellular response to lipid	0.6	0.0051
GO:2000145	Regulation of cell motility	0.52	1.98e-05			GO:0071363	Cellular response to growth factor stimulus	0.6	0.0095
GO:0045785	Positive regulation of cell adhesion	0.52	0.0159			GO:0032870	Cellular response to hormone stimulus	0.6	0.0097
GO:0043254	Regulation of protein-containing complex assembly	0.51	0.0469			GO:0005975	Carbohydrate metabolic process	0.6	0.0195
GO:0051090	Regulation of DNA-binding transcription factor activity	0.51	0.0475			GO:0001655	Urogenital system development	0.6	0.0336
GO:0071345	Cellular response to cytokine stimulus	0.5	0.0013			GO:0032102	Negative regulation of response to external stimulus	0.6	0.0347
GO:0007166	Cell surface receptor signaling pathway	0.49	3.13e-09			GO:1902531	Regulation of intracellular signal transduction	0.59	3.74e-09
GO:0009605	Response to external stimulus	0.48	1.33e-11			GO:0009967	Positive regulation of signal transduction	0.59	5.33e-09
GO:0034097	Response to cytokine	0.48	0.00083			GO:0006955	Immune response	0.59	8.3e-07
GO:0033993	Response to lipid	0.48	0.00085			GO:0001932	Regulation of protein phosphorylation	0.59	3.78e-06
GO:0007155	Cell adhesion	0.47	0.0019			GO:0034097	Response to cytokine	0.59	8.01e-05
GO:0051345	Positive regulation of hydrolase activity	0.47	0.0369			GO:0033993	Response to lipid	0.59	8.42e-05
GO:1902533	Positive regulation of intracellular signal transduction	0.45	0.0012			GO:0008285	Negative regulation of cell population proliferation	0.59	0.00055
GO:0051240	Positive regulation of multicellular organismal process	0.44	7.02e-06			GO:0045785	Positive regulation of cell adhesion	0.59	0.0123
GO:0051241	Negative regulation of multicellular organismal process	0.44	0.00075			GO:0051247	Positive regulation of protein metabolic process	0.58	4.57e-08
GO:0016477	Cell migration	0.44	0.0039			GO:0031401	Positive regulation of protein modification process	0.58	1.71e-05
GO:0048584	Positive regulation of response to stimulus	0.43	2.7e-07			GO:0045937	Positive regulation of phosphate metabolic process	0.58	5.31e-05
GO:0010628	Positive regulation of gene expression	0.43	0.00085			GO:0009617	Response to bacterium	0.58	0.00071
GO:0051336	Regulation of hydrolase activity	0.42	0.0047			GO:0051098	Regulation of binding	0.58	0.0395
GO:0010629	Negative regulation of gene expression	0.42	0.0101			GO:1904062	Regulation of cation transmembrane transport	0.58	0.04
GO:1901701	Cellular response to oxygen-containing compound	0.39	0.01			GO:0009611	Response to wounding	0.58	0.0424
GO:1902531	Regulation of intracellular signal transduction	0.38	0.00072			GO:0044093	Positive regulation of molecular function	0.57	6.77e-08
GO:2000026	Regulation of multicellular organismal development	0.38	0.0013			GO:0035556	Intracellular signal transduction	0.57	2.14e-07
GO:0001932	Regulation of protein phosphorylation	0.38	0.0142			GO:0008284	Positive regulation of cell population proliferation	0.57	5.03e-05
GO:0022603	Regulation of anatomical structure morphogenesis	0.38	0.034			GO:0034762	Regulation of transmembrane transport	0.57	0.0047
GO:0006950	Response to stress	0.37	4.67e-08			GO:0010035	Response to inorganic substance	0.57	0.0094
GO:0051239	Regulation of multicellular organismal process	0.37	3.91e-07			GO:0048568	Embryonic organ development	0.57	0.0151
GO:0008284	Positive regulation of cell population proliferation	0.37	0.0298			GO:0042127	Regulation of cell population proliferation	0.56	1.78e-08
GO:0043085	Positive regulation of catalytic activity	0.36	0.0293			GO:0031399	Regulation of protein modification process	0.56	1.14e-07
GO:0042325	Regulation of phosphorylation	0.35	0.0229			GO:0051707	Response to other organism	0.56	1.84e-06
GO:0048583	Regulation of response to stimulus	0.34	7.96e-08			GO:0030155	Regulation of cell adhesion	0.56	0.0011
GO:0044093	Positive regulation of molecular function	0.34	0.0089			GO:0048584	Positive regulation of response to stimulus	0.55	2.42e-10
GO:0019220	Regulation of phosphate metabolic process	0.34	0.0174			GO:2000026	Regulation of multicellular organismal development	0.55	7.63e-07
GO:0050790	Regulation of catalytic activity	0.33	0.0006			GO:0042325	Regulation of phosphorylation	0.55	7.03e-06
GO:0071310	Cellular response to organic substance	0.33	0.0015			GO:0051248	Negative regulation of protein metabolic process	0.55	7.68e-05
GO:0042127	Regulation of cell population proliferation	0.32	0.0103			GO:0052547	Regulation of peptidase activity	0.55	0.0364
GO:0045595	Regulation of cell differentiation	0.32	0.0147			GO:0071310	Cellular response to organic substance	0.54	1.56e-09
GO:0035556	Intracellular signal transduction	0.32	0.0333			GO:0044419	Biological process involved in interspecies interaction between organisms	0.54	8.89e-07
GO:0065009	Regulation of molecular function	0.31	0.00018			GO:0009628	Response to abiotic stimulus	0.54	6.14e-05
GO:0070887	Cellular response to chemical stimulus	0.31	0.00038			GO:0098542	Defense response to other organism	0.54	0.00031
GO:0050793	Regulation of developmental process	0.3	0.0012			GO:0051345	Positive regulation of hydrolase activity	0.54	0.025
GO:0032879	Regulation of localization	0.3	0.0058			GO:0009896	Positive regulation of catabolic process	0.54	0.0395
GO:1901700	Response to oxygen-containing compound	0.3	0.0264			GO:0009605	Response to external stimulus	0.53	3.35e-11
GO:0009967	Positive regulation of signal transduction	0.3	0.0428			GO:1901700	Response to oxygen-containing compound	0.53	3.96e-07
GO:0006810	Transport	0.29	7.31e-05			GO:0071495	Cellular response to endogenous stimulus	0.53	0.00026
GO:0051234	Establishment of localization	0.28	0.0001			GO:0045597	Positive regulation of cell differentiation	0.53	0.00074
GO:0051049	Regulation of transport	0.28	0.0312			GO:0030335	Positive regulation of cell migration	0.53	0.0289
GO:0023052	Signaling	0.24	1.62e-05			GO:0048608	Reproductive structure development	0.53	0.0451
GO:0007154	Cell communication	0.23	3.44e-05			GO:0070887	Cellular response to chemical stimulus	0.52	1.24e-11
GO:0007165	Signal transduction	0.23	9.79e-05			GO:0050790	Regulation of catalytic activity	0.52	3.32e-09
GO:0051179	Localization	0.23	0.0011			GO:0043067	Regulation of programmed cell death	0.52	2.02e-06
GO:0065008	Regulation of biological quality	0.23	0.0066			GO:0042981	Regulation of apoptotic process	0.52	5.24e-06
GO:0010033	Response to organic substance	0.23	0.0194			GO:0019220	Regulation of phosphate metabolic process	0.52	1.19e-05
GO:0048518	Positive regulation of biological process	0.19	0.00092			GO:0080134	Regulation of response to stress	0.52	2.31e-05
GO:0050896	Response to stimulus	0.18	6.29e-06			GO:0044092	Negative regulation of molecular function	0.52	0.00019
GO:0048522	Positive regulation of cellular process	0.18	0.0087			GO:0060548	Negative regulation of cell death	0.52	0.00019
GO:0051716	Cellular response to stimulus	0.17	0.0018			GO:0000122	Negative regulation of transcription by RNA polymerase II	0.52	0.00088
GO:0048519	Negative regulation of biological process	0.16	0.0432			GO:0034765	Regulation of ion transmembrane transport	0.52	0.0489
GO:0050789	Regulation of biological process	0.11	0.00055			GO:0010604	Positive regulation of macromolecule metabolic process	0.51	4.29e-16
GO:0065007	Biological regulation	0.1	0.00077			GO:0010941	Regulation of cell death	0.51	1.33e-06
GO:0050794	Regulation of cellular process	0.1	0.0072			GO:0042592	Homeostatic process	0.51	1.55e-05
GO:0009987	Cellular process	0.07	0.0052			GO:0006952	Defense response	0.51	5.92e-05
						GO:0045944	Positive regulation of transcription by RNA polymerase II	0.51	7.68e-05
						GO:0009968	Negative regulation of signal transduction	0.51	0.00013
						GO:0009725	Response to hormone	0.51	0.0051
						GO:0043086	Negative regulation of catalytic activity	0.51	0.01
						GO:0009893	Positive regulation of metabolic process	0.5	2.52e-16
						GO:0051239	Regulation of multicellular organismal process	0.5	3.35e-11
						GO:0048585	Negative regulation of response to stimulus	0.5	8.49e-06
						GO:0043069	Negative regulation of programmed cell death	0.5	0.0015
						GO:0012501	Programmed cell death	0.5	0.0016
						GO:0022603	Regulation of anatomical structure morphogenesis	0.5	0.0025
						GO:0009966	Regulation of signal transduction	0.49	3e-10
						GO:0009790	Embryo development	0.49	0.00083
						GO:0051241	Negative regulation of multicellular organismal process	0.49	0.0013
						GO:0051050	Positive regulation of transport	0.49	0.002
						GO:0006915	Apoptotic process	0.49	0.0029
						GO:0043269	Regulation of ion transport	0.49	0.0211
						GO:1903530	Regulation of secretion by cell	0.49	0.0312
						GO:0065009	Regulation of molecular function	0.48	3.14e-10
						GO:0051246	Regulation of protein metabolic process	0.48	5.33e-09
						GO:0051049	Regulation of transport	0.48	4.93e-06
						GO:0051046	Regulation of secretion	0.48	0.0246
						GO:0045595	Regulation of cell differentiation	0.47	5.61e-05
						GO:0051336	Regulation of hydrolase activity	0.47	0.0047
						GO:0048513	Animal organ development	0.46	3.35e-11
						GO:0051173	Positive regulation of nitrogen compound metabolic process	0.46	4.71e-10
						GO:0010605	Negative regulation of macromolecule metabolic process	0.46	1.02e-08
						GO:0032879	Regulation of localization	0.46	1.49e-06
						GO:0045893	Positive regulation of transcription, DNA-templated	0.46	5.92e-05
						GO:0051094	Positive regulation of developmental process	0.46	0.00043
						GO:1901698	Response to nitrogen compound	0.46	0.0046
						GO:0043066	Negative regulation of apoptotic process	0.46	0.0108
						GO:0048583	Regulation of response to stimulus	0.45	3.87e-12
						GO:0010646	Regulation of cell communication	0.45	4.43e-10
						GO:0023051	Regulation of signaling	0.45	4.71e-10
						GO:0010033	Response to organic substance	0.45	2.89e-09
						GO:0031325	Positive regulation of cellular metabolic process	0.45	5.33e-09
						GO:0009653	Anatomical structure morphogenesis	0.45	2.06e-06
						GO:0007166	Cell surface receptor signaling pathway	0.45	4.96e-05
						GO:0051254	Positive regulation of RNA metabolic process	0.45	7.05e-05
						GO:0009719	Response to endogenous stimulus	0.45	0.00082
						GO:0010243	Response to organonitrogen compound	0.45	0.0123
						GO:0016310	Phosphorylation	0.45	0.0175
						GO:0048731	System development	0.44	8.17e-12
						GO:0009892	Negative regulation of metabolic process	0.44	2.81e-08
						GO:0050793	Regulation of developmental process	0.44	5.98e-07
						GO:0009891	Positive regulation of biosynthetic process	0.44	2.69e-05
						GO:0010557	Positive regulation of macromolecule biosynthetic process	0.44	5.14e-05
						GO:0014070	Response to organic cyclic compound	0.44	0.0195
						GO:0031324	Negative regulation of cellular metabolic process	0.43	1.86e-05
						GO:0031328	Positive regulation of cellular biosynthetic process	0.43	5.03e-05
						GO:0045935	Positive regulation of nucleobase-containing compound metabolic process	0.43	5.61e-05
						GO:1901565	Organonitrogen compound catabolic process	0.43	0.0163
						GO:0007275	Multicellular organism development	0.42	1.95e-11
						GO:0051172	Negative regulation of nitrogen compound metabolic process	0.42	1.16e-05
						GO:0033554	Cellular response to stress	0.42	0.0022
						GO:0048518	Positive regulation of biological process	0.41	2.72e-20
						GO:0006950	Response to stress	0.41	1.93e-07
						GO:0009887	Animal organ morphogenesis	0.41	0.0356
						GO:0048522	Positive regulation of cellular process	0.4	5.36e-15
						GO:0010468	Regulation of gene expression	0.39	2.16e-11
						GO:0048869	Cellular developmental process	0.39	1.11e-07
						GO:0006357	Regulation of transcription by RNA polymerase II	0.39	7.13e-05
						GO:0060429	Epithelium development	0.39	0.0398
						GO:0030154	Cell differentiation	0.38	2.57e-07
						GO:0065008	Regulation of biological quality	0.38	3.09e-07
						GO:0048856	Anatomical structure development	0.37	3.35e-11
						GO:0009888	Tissue development	0.37	0.0076
						GO:0051253	Negative regulation of RNA metabolic process	0.37	0.0218
						GO:0022008	Neurogenesis	0.37	0.0292
						GO:0032502	Developmental process	0.36	1.25e-11
						GO:0010558	Negative regulation of macromolecule biosynthetic process	0.36	0.0189
						GO:0019222	Regulation of metabolic process	0.35	8.65e-15
						GO:0060255	Regulation of macromolecule metabolic process	0.35	1.13e-12
						GO:2001141	Regulation of RNA biosynthetic process	0.35	2.46e-05
						GO:0006796	Phosphate-containing compound metabolic process	0.35	0.0138
						GO:0031327	Negative regulation of cellular biosynthetic process	0.35	0.0272
						GO:0042221	Response to chemical	0.34	3.72e-08
						GO:0006355	Regulation of transcription, DNA-templated	0.34	5.61e-05
						GO:0009889	Regulation of biosynthetic process	0.33	1.29e-05
						GO:0051252	Regulation of RNA metabolic process	0.33	6.14e-05
						GO:0080090	Regulation of primary metabolic process	0.32	1.14e-08
						GO:0031323	Regulation of cellular metabolic process	0.32	4.32e-08
						GO:0048519	Negative regulation of biological process	0.32	1.54e-07
						GO:0031326	Regulation of cellular biosynthetic process	0.32	4.97e-05
						GO:0051171	Regulation of nitrogen compound metabolic process	0.31	9.38e-08
						GO:0048523	Negative regulation of cellular process	0.31	2.93e-06
						GO:0010556	Regulation of macromolecule biosynthetic process	0.31	8.83e-05
						GO:0019219	Regulation of nucleobase-containing compound metabolic process	0.3	0.00016
						GO:0044249	Cellular biosynthetic process	0.3	0.0299
						GO:0009058	Biosynthetic process	0.29	0.0331
						GO:0051716	Cellular response to stimulus	0.28	8.82e-09
						GO:0007165	Signal transduction	0.28	1.71e-05
						GO:0051128	Regulation of cellular component organization	0.28	0.0454
						GO:0007154	Cell communication	0.27	1.19e-05
						GO:0050896	Response to stimulus	0.26	2.43e-10
						GO:0032501	Multicellular organismal process	0.23	1.08e-05
						GO:0050789	Regulation of biological process	0.2	1.43e-12
						GO:0050794	Regulation of cellular process	0.2	1.71e-11
						GO:0044237	Cellular metabolic process	0.2	0.0036
						GO:1901564	Organonitrogen compound metabolic process	0.2	0.0311
						GO:0065007	Biological regulation	0.18	1.42e-11
						GO:0008152	Metabolic process	0.18	0.0026
						GO:0044238	Primary metabolic process	0.17	0.0125
						GO:0071704	Organic substance metabolic process	0.17	0.0149
						GO:0009987	Cellular process	0.11	2.08e-07

## Sheet: ED1c correlation qPCR RNAseq
Figure ED 1c									EXP VJ P5
																					Simple linear regression
	C5ar1	Ccl12	Ccr5	Cd14	Icam1	Ly96	Myd88	Nfkb1	Nfkbia	Nlrp3	Slc11a1	Stat3	Ticam1	Tlr1	Tlr2	Tlr6	Tlr7	Tlr8	Tlr9		F	10.11
RNA-seq	3.55	2.62	1.55	4.65	4.65	1.8	1.49	1.67	1.83	1.75	2.49	1.88	1.57	1.81	1.75	1.55	1.67	1.9	2.04		DFn, DFd	1, 17
qPCR	2.011	1.388	1.403	5.195	1.255	1.22	1.277	1.1995	1.356	1.418	1.726	1.197	1.333	1.155	1.7	1.441	1.863	1.756	1.736		P value	0.0055
																					Deviation from zero?	Significant
																					Equation	Y = 0.5529*X + 0.4361
well	CT(gabox-rec)	CT(gabox-rem)	ΔCT(gabox-rec)	ΔCT(gabox-rem)	ΔΔCT	fold-change d4 vs d21	Position	Unigene	GeneBank	Symbol	Description
1	25.64	25.66	0.33	0.25	0.08	0.946058	A01	Mm.330510	NM_011318	Apcs	Serum amyloid P-component
2	23.29	23.1	-2.02	-2.31	0.29	0.817902	A02	Mm.19131	NM_009778	C3	Complement component 3
3	30.03	31.57	4.72	6.16	-1.44	2.71321	A03	Mm.247623	NM_007577	C5ar1	Complement component 5a receptor 1
4	26.32	25.92	1.01	0.51	0.5	0.707107	A04	Mm.1051	NM_009807	Casp1	Caspase 1
5	28.9	30	3.59	4.59	-1	2	A05	Mm.867	NM_011331	Ccl12	Chemokine (C-C motif) ligand 12
6	27.19	27.12	1.88	1.71	0.17	0.888843	A06	Mm.284248	NM_013653	Ccl5	Chemokine (C-C motif) ligand 5
7	27.45	27.11	2.14	1.7	0.44	0.737135	A07	Mm.1337	NM_009916	Ccr4	Chemokine (C-C motif) receptor 4
8	24.95	25.29	-0.36	-0.12	-0.24	1.18099	A08	Mm.14302	NM_009917	Ccr5	Chemokine (C-C motif) receptor 5
9	22.31	21.98	-3	-3.43	0.43	0.742262	A09	Mm.8007	NM_009835	Ccr6	Chemokine (C-C motif) receptor 6
10	22.27	22.03	-3.04	-3.38	0.34	0.790041	A10	Mm.442098	NM_007720	Ccr8	Chemokine (C-C motif) receptor 8
11	22.66	24.59	-2.65	-0.82	-1.83	3.55537	A11	Mm.3460	NM_009841	Cd14	CD14 antigen
12	24.11	23.87	-1.2	-1.54	0.34	0.790041	A12	Mm.2209	NM_013488	Cd4	CD4 antigen
13	32.21	31.22	6.9	5.81	1.09	0.469761	B01	Mm.271833	NM_011611	Cd40	CD40 antigen
14	39.01	31.87	13.7	6.46	7.24	0.0066152	B02	Mm.4861	NM_011616	Cd40lg	CD40 ligand
15	Undetermined	Undetermined	Undetermined	Undetermined	Undetermined	Undetermined	B03	Mm.89474	NM_009855	Cd80	CD80 antigen
16	24.22	25.03	-1.09	-0.38	-0.71	1.6358	B04	Mm.1452	NM_019388	Cd86	CD86 antigen
17	Undetermined	Undetermined	Undetermined	Undetermined	Undetermined	Undetermined	B05	Mm.1858	NM_001081110	Cd8a	CD8 antigen, alpha chain
18	18.96	18.92	-6.35	-6.49	0.14	0.907519	B06	Mm.28767	NM_007768	Crp	C-reactive protein, pentraxin-related
19	27.24	26.5	1.93	1.09	0.84	0.558644	B07	Mm.4922	NM_009969	Csf2	Colony stimulating factor 2 (granulocyte-macrophage)
20	31.2	30.5	5.89	5.09	0.8	0.574349	B08	Mm.877	NM_021274	Cxcl10	Chemokine (C-X-C motif) ligand 10
21	30.39	29.1	5.08	3.69	1.39	0.381565	B09	Mm.12876	NM_009910	Cxcr3	Chemokine (C-X-C motif) receptor 3
22	23.41	23.26	-1.9	-2.15	0.25	0.840896	B10	Mm.86382	NM_172689	Ddx58	DEAD (Asp-Glu-Ala-Asp) box polypeptide 58
23	27.19	26.7	1.88	1.29	0.59	0.664343	B11	Mm.3355	NM_010177	Fasl	Fas ligand (TNF superfamily, member 6)
24	29.38	29.17	4.07	3.76	0.31	0.806642	B12	Mm.182291	NM_054039	Foxp3	Forkhead box P3
25	31.09	30.26	5.78	4.85	0.93	0.524858	C01	Mm.313866	NM_008091	Gata3	GATA binding protein 3
26	26.69	26.51	1.38	1.1	0.28	0.823591	C02	Mm.88795	NM_010391	H2-Q10	Histocompatibility 2, Q region locus 10
27	24.21	24.01	-1.1	-1.4	0.3	0.812252	C03	Mm.439648	NM_010398	H2-T23	Histocompatibility 2, T region locus 23
28	23.68	24.72	-1.63	-0.69	-0.94	1.91853	C04	Mm.435508	NM_010493	Icam1	Intercellular adhesion molecule 1
29	27.58	27.38	2.27	1.97	0.3	0.812252	C05	Mm.14091	NM_010503	Ifna2	Interferon alpha 2
30	26.44	26.34	1.13	0.93	0.2	0.870551	C06	Mm.502	NM_010508	Ifnar1	Interferon (alpha and beta) receptor 1
31	25.38	25.17	0.07	-0.24	0.31	0.806642	C07	Mm.1245	NM_010510	Ifnb1	Interferon beta 1, fibroblast
32	29.11	29.15	3.8	3.74	0.06	0.959264	C08	Mm.240327	NM_008337	Ifng	Interferon gamma
33	25.72	25.67	0.41	0.26	0.15	0.90125	C09	Mm.549	NM_010511	Ifngr1	Interferon gamma receptor 1
34	26.19	25.79	0.88	0.38	0.5	0.707107	C10	Mm.874	NM_010548	Il10	Interleukin 10
35	25.31	25.23	0	-0.18	0.18	0.882703	C11	Mm.1284	NM_008355	Il13	Interleukin 13
36	25.69	25.39	0.38	-0.02	0.4	0.757858	C12	Mm.5419	NM_010552	Il17a	Interleukin 17A
37	23.34	23.34	-1.97	-2.07	0.1	0.933033	D01	Mm.1410	NM_008360	Il18	Interleukin 18
38	27.96	27.31	2.65	1.9	0.75	0.594604	D02	Mm.15534	NM_010554	Il1a	Interleukin 1 alpha
39	24.43	24.81	-0.88	-0.6	-0.28	1.21419	D03	Mm.222830	NM_008361	Il1b	Interleukin 1 beta
40	26.81	26.43	1.5	1.02	0.48	0.716978	D04	Mm.896	NM_008362	Il1r1	Interleukin 1 receptor, type I
41	28.31	28.31	3	2.9	0.1	0.933033	D05	Mm.14190	NM_008366	Il2	Interleukin 2
42	31.13	31.27	5.82	5.86	-0.04	1.02811	D06	Mm.125482	NM_031252	Il23a	Interleukin 23, alpha subunit p19
43	25.12	23.78	-0.19	-1.63	1.44	0.368567	D07	Mm.276360	NM_021283	Il4	Interleukin 4
44	27.23	27.56	1.92	2.15	-0.23	1.17283	D08	Mm.4461	NM_010558	Il5	Interleukin 5
45	25.9	25.95	0.59	0.54	0.05	0.965936	D09	Mm.1019	NM_031168	Il6	Interleukin 6
46	29.25	28.91	3.94	3.5	0.44	0.737135	D10	Mm.38241	NM_008363	Irak1	Interleukin-1 receptor-associated kinase 1
47	27.02	26.62	1.71	1.21	0.5	0.707107	D11	Mm.3960	NM_016849	Irf3	Interferon regulatory factor 3
48	27.08	26.66	1.77	1.25	0.52	0.697372	D12	Mm.3233	NM_016850	Irf7	Interferon regulatory factor 7
49	26.95	25.01	1.64	-0.4	2.04	0.243164	E01	Mm.262106	NM_008401	Itgam	Integrin alpha M
50	27.61	28	2.3	2.59	-0.29	1.22264	E02	Mm.275839	NM_008413	Jak2	Janus kinase 2
51	33.24	33.8	7.93	8.39	-0.46	1.37554	E03	Mm.116844	NM_016923	Ly96	Lymphocyte antigen 96
52	27.89	27.72	2.58	2.31	0.27	0.82932	E04	Mm.45436	NM_017372	Lyz2	Lysozyme 2
53	24.97	24.65	-0.34	-0.76	0.42	0.747425	E05	Mm.196581	NM_011949	Mapk1	Mitogen-activated protein kinase 1
54	24.98	23.54	-0.33	-1.87	1.54	0.343885	E06	Mm.21495	NM_016700	Mapk8	Mitogen-activated protein kinase 8
55	26	26.14	0.69	0.73	-0.04	1.02811	E07	Mm.30045	NM_010776	Mbl2	Mannose-binding lectin (protein C) 2
56	28.03	28.11	2.72	2.7	0.02	0.986233	E08	Mm.4668	NM_010824	Mpo	Myeloperoxidase
57	26.32	26.22	1.01	0.81	0.2	0.870551	E09	Mm.33996	NM_010846	Mx1	Myxovirus (influenza virus) resistance 1
58	25.35	25.64	0.04	0.23	-0.19	1.14076	E10	Mm.213003	NM_010851	Myd88	Myeloid differentiation primary response gene 88
59	28.23	28.68	2.92	3.27	-0.35	1.27456	E11	Mm.256765	NM_008689	Nfkb1	Nuclear factor of kappa light polypeptide gene enhancer in B-cells 1, p105
60	35.12	35.7	9.81	10.29	-0.48	1.39474	E12	Mm.170515	NM_010907	Nfkbia	Nuclear factor of kappa light polypeptide gene enhancer in B-cells inhibitor, alpha
61	28.73	29.25	3.42	3.84	-0.42	1.33793	F01	Mm.54174	NM_145827	Nlrp3	NLR family, pyrin domain containing 3
62	28.04	27.25	2.73	1.84	0.89	0.539614	F02	Mm.28498	NM_172729	Nod1	Nucleotide-binding oligomerization domain containing 1
63	24.18	23.78	-1.13	-1.63	0.5	0.707107	F03	Mm.222633	NM_145857	Nod2	Nucleotide-binding oligomerization domain containing 2
64	29.93	29.08	4.62	3.67	0.95	0.517632	F04	Mm.828	NM_009019	Rag1	Recombination activating gene 1
65	22.36	22.12	-2.95	-3.29	0.34	0.790041	F05	Mm.4372	NM_011281	Rorc	RAR-related orphan receptor gamma
66	27.48	28.51	2.17	3.1	-0.93	1.90528	F06	Mm.2913	NM_013612	Slc11a1	Solute carrier family 11 (proton-coupled divalent metal ion transporters), member 1
67	27.55	27.35	2.24	1.94	0.3	0.812252	F07	Mm.277406	NM_009283	Stat1	Signal transducer and activator of transcription 1
68	24.68	25.3	-0.63	-0.11	-0.52	1.43396	F08	Mm.249934	NM_011486	Stat3	Signal transducer and activator of transcription 3
69	27.69	27.46	2.38	2.05	0.33	0.795536	F09	Mm.1550	NM_011487	Stat4	Signal transducer and activator of transcription 4
70	21.29	23.18	-4.02	-2.23	-1.79	3.45815	F10	Mm.121721	NM_009284	Stat6	Signal transducer and activator of transcription 6
71	23.28	22.96	-2.03	-2.45	0.42	0.747425	F11	Mm.477879	NM_019507	Tbx21	T-box 21
72	22.47	22.83	-2.84	-2.58	-0.26	1.19748	F12	Mm.203952	NM_174989	Ticam1	Toll-like receptor adaptor molecule 1
73	29.26	29.83	3.95	4.42	-0.47	1.38511	G01	Mm.273024	NM_030682	Tlr1	Toll-like receptor 1
74	25.12	25.64	-0.19	0.23	-0.42	1.33793	G02	Mm.87596	NM_011905	Tlr2	Toll-like receptor 2
75	24.51	24.26	-0.8	-1.15	0.35	0.784584	G03	Mm.33874	NM_126166	Tlr3	Toll-like receptor 3
76	27.12	26.98	1.81	1.57	0.24	0.846745	G04	Mm.38049	NM_021297	Tlr4	Toll-like receptor 4
77	Undetermined	Undetermined	Undetermined	Undetermined	Undetermined	Undetermined	G05	Mm.116894	NM_016928	Tlr5	Toll-like receptor 5
78	26.92	27.26	1.61	1.85	-0.24	1.18099	G06	Mm.42146	NM_011604	Tlr6	Toll-like receptor 6
79	22.69	23.14	-2.62	-2.27	-0.35	1.27456	G07	Mm.23979	NM_133211	Tlr7	Toll-like receptor 7
80	26.2	26.84	0.89	1.43	-0.54	1.45397	G08	Mm.196676	NM_133212	Tlr8	Toll-like receptor 8
81	28.15	28.89	2.84	3.48	-0.64	1.55833	G09	Mm.44889	NM_031178	Tlr9	Toll-like receptor 9
82	28.75	28.51	3.44	3.1	0.34	0.790041	G10	Mm.1293	NM_013693	Tnf	Tumor necrosis factor
83	24.61	24.99	-0.7	-0.42	-0.28	1.21419	G11	Mm.292729	NM_009424	Traf6	Tnf receptor-associated factor 6
84	24.56	24.41	-0.75	-1	0.25	0.840896	G12	Mm.20249	NM_018793	Tyk2	Tyrosine kinase 2
HK1	20.6	20.19					H01	Mm.328431	NM_007393	Actb	Actin, beta
HK2	23.71	23.2					H02	Mm.163	NM_009735	B2m	Beta-2 microglobulin
HK3	20.5	20.35					H03	Mm.343110	NM_008084	Gapdh	Glyceraldehyde-3-phosphate dehydrogenase
HK4	27.62	27.37					H04	Mm.3317	NM_010368	Gusb	Glucuronidase, beta
HK5	22.19	22.07					H05	Mm.2180	NM_008302	Hsp90ab1	Heat shock protein 90 alpha (cytosolic), class B member 1
GDC	38.51	Undetermined					H06	N/A	SA_00106	MGDC	Mouse Genomic DNA Contamination
RTC	20.37	20.18					H07	N/A	SA_00104	RTC	Reverse Transcription Control
RTC	20.36	20.29					H08	N/A	SA_00104	RTC	Reverse Transcription Control
RTC	20.35	20.23					H09	N/A	SA_00104	RTC	Reverse Transcription Control
PPC	17.72	17.94					H10	N/A	SA_00103	PPC	Positive PCR Control
PPC	17.58	17.88					H11	N/A	SA_00103	PPC	Positive PCR Control
PPC	18.06	18.12					H12	N/A	SA_00103	PPC	Positive PCR Control
AVG Ct(RTC)-AVG Ct(PPC)						upregulated in RNAseq, not in PCR array
						change in oposite direction

## Sheet: S1d Relative Tlr expression
Figure ED 1d
n=5 mice (samples)/group)		HZ EXP
Tlr13 expression						ANOVA table	SS	DF	MS	F (DFn, DFd)	P value		Dunnett's multiple comparisons test	Mean Diff.	95.00% CI of diff.	Below threshold?	Summary	Adjusted P Value	A-?
Group	naive	24h	48h	96h		Treatment (between columns)	0.02406	3	0.008021	F (3, 16) = 0.6569	P=0.5903		naive vs. 24h	0.05331	-0.1279 to 0.2345	No	ns	0.7882	B	24h
Relative	1.01191	0.836436	0.793403	1.08727		Residual (within columns)	0.1953	16	0.01221				naive vs. 48h	0.07733	-0.1038 to 0.2585	No	ns	0.5645	C	48h
Expression	1.0496	0.950079	1.00248	0.885048									naive vs. 96h	-0.003772	-0.1849 to 0.1774	No	ns	0.9999	D	96h
	0.920712	0.897106	1.12017	0.948134
	1.06889	0.872245	0.840987	1.08073
	0.956704	1.18538	0.864131	1.02549
Tlr9 expression						ANOVA table	SS	DF	MS	F (DFn, DFd)	P value		Dunnett's multiple comparisons test	Mean Diff.	95.00% CI of diff.	Below threshold?	Summary	Adjusted P Value	A-?
Group	naive	24h	48h	96h		Treatment (between columns)	0.1809	3	0.0603	F (3, 16) = 3.783	P=0.0317		naive vs. 24h	-0.1921	-0.3991 to 0.01494	No	ns	0.0716	B	24h
Relative	0.892744	1.10917	1.02323	1.32727		Residual (within columns)	0.255	16	0.01594				naive vs. 48h	-0.1199	-0.3269 to 0.08710	No	ns	0.3352	C	48h
Expression	0.95498	1.10057	1.21797	1.1864		Total	0.4359	19					naive vs. 96h	-0.2561	-0.4631 to -0.04909	Yes	*	0.0146	D	96h
	0.858068	1.26081	1.26304	1.29565
	1.13965	1.11321	1.08667	1.37725
	1.19946	1.4215	1.05357	1.13887
Tlr7 expression						ANOVA table	SS	DF	MS	F (DFn, DFd)	P value		Dunnett's multiple comparisons test	Mean Diff.	95.00% CI of diff.	Below threshold?	Summary	Adjusted P Value	A-?
Group	naive	24h	48h	96h		Treatment (between columns)	0.03671	3	0.01224	F (3, 16) = 0.5306	P=0.6677		naive vs. 24h	-0.05128	-0.3003 to 0.1977	No	ns	0.9098	B	24h
Relative	1.05544	0.980523	1.02154	1.13874		Residual (within columns)	0.369	16	0.02306				naive vs. 48h	-0.08614	-0.3351 to 0.1629	No	ns	0.7028	C	48h
Expression	1.14184	0.994244	1.29803	0.769132		Total	0.4057	19					naive vs. 96h	0.02335	-0.2256 to 0.2724	No	ns	0.9897	D	96h
	0.924081	0.828134	1.11886	0.886659
	1.01648	1.28301	0.928908	0.931544
	0.883394	1.19171	1.0846	1.1784
