# Supplementary material for: Formation of memory assemblies through the DNA-sensing TLR9 pathway
Source: Nature. 2024 Mar 27;628(8006):145–53. doi: 10.1038/s41586-024-07220-7 (PMC10990941; doi:10.1038/s41586-024-07220-7)
Supplement: Supplementary file 21 — Source Data Extended Data Fig. 2 [file 41586_2024_7220_MOESM21_ESM.xlsx]

## Sheet: ED2a Quantification
FIGURE ED 2a
Experiment EW8
No of puncta per time point
Quantification: Image J, distance from nucleus
						ANOVA summary						Posthoc
gH2AX distance from nucleus (µm)						F	400.3
Time after CFC	0h	1h	3h	6h		P value	<0.0001					Number of families	1
	0	1.4	2.5	0		P value summary	****					Number of comparisons per family	6
	0	1.1	2.1	0		Significant diff. among means (P < 0.05)?	Yes					Alpha	0.05
	0	1.8	2.3	0.8		R squared	0.9405
	0	2.1	2.2	0								Tukey's multiple comparisons test	Mean Diff.	95.00% CI of diff.	Below threshold?	Summary	Adjusted P Value
	0	2.2	2.1	0		Brown-Forsythe test						0 hr vs. 1 hr	-1.885	-2.097 to -1.673	Yes	****	<0.0001
	0	2.1	1.9	0		F (DFn, DFd)	5.144 (3, 76)					0 hr vs. 3 hr	-2.14	-2.352 to -1.928	Yes	****	<0.0001
	0	2	1.8	1		P value	0.0027					0 hr vs. 6 hr	-0.09	-0.3019 to 0.1219	No	ns	0.6811
	0.4	1.9	2.2	0.4		P value summary	**					1 hr vs. 3 hr	-0.255	-0.4669 to -0.04308	Yes	*	0.0119
	0.1	1.5	2.3	0.1		Are SDs significantly different (P < 0.05)?	Yes					1 hr vs. 6 hr	1.795	1.583 to 2.007	Yes	****	<0.0001
	0	2.5	2.3	0								3 hr vs. 6 hr	2.05	1.838 to 2.262	Yes	****	<0.0001
	0	2.1	2.2	0		Bartlett's test
	0	1.7	1.9	0		Bartlett's statistic (corrected)	25.91
	0	1.6	2	0		P value	<0.0001
	0	1.9	1.6	0		P value summary	****
	0	2.2	2	0		Are SDs significantly different (P < 0.05)?	Yes
	0	2.1	2.2	0
	0	1.8	2.5	0		ANOVA table	SS	DF	MS	F (DFn, DFd)	P value
	0	1.8	2.4	0		Treatment (between columns)	78.15	3	26.05	F (3, 76) = 400.3	P<0.0001
	0	2.1	2.3	0		Residual (within columns)	4.947	76	0.06509
	0	2.3	2.5	0		Total	83.1	79
	0.025	1.91	2.165	0.115

## Sheet: ED2b Quantification
FIGURE ED2b
Experiment EW8
No of extranuclear gH2AX+/dsDNA+ puncta
Quantification: Image J, Coloc2
		gH2AX+	Lamin B ruptures	en gH2AX+/dsDNA+ puncta puncta				%ruptures	%gH2AX/dsDNA
	1h	30	6	51	17			20	33.3333
	3 h	30	7	56	22			23.3333	39.2857
								21.6667	36.3095
