# Supplementary material for: Formation of memory assemblies through the DNA-sensing TLR9 pathway
Source: Nature. 2024 Mar 27;628(8006):145–53. doi: 10.1038/s41586-024-07220-7 (PMC10990941; doi:10.1038/s41586-024-07220-7)
Supplement: Supplementary file 22 — Source Data Extended Data Fig. 3 [file 41586_2024_7220_MOESM22_ESM.xlsx]

## Sheet: ED3c RelA colocalization
FIGURE ED 3c
EW8
		Total	gH2AX+	gH2AX+/RelA+		%gH2AX+	%gH2AX+/RelA+
	3h	30	11	9		36.6667	81.8182
		30	8	7		26.6667	87.5
		30	12	12		40	100
		30	9	7		30	77.7778
		30	11	8		36.6667	72.7273
		30	13	12		43.3333	92.3077
	6h	30	7	6		23.3333	85.7143
		30	8	7		26.6667	87.5
		30	12	11		40	91.6667
		30	9	10		30	111.111
		30	9	8		30	88.8889
		30	11	11		36.6667	100
						33.3333	89.751

## Sheet: ED3d Correlations
FIGURE Ext. Data Fig3d
Group: 1h after CFC, #7-12
30 neurons/mouse
6mice/group
Quantification: ImageJ, Coloc2 with marker
For cFos: No of gH2AX+cFos+ neurons
	Gray Values				gray values				gray values
Mouse	gH2AX	Egr1		Mouse	gH2AX	Creb		Mouse	gH2AX	RelA
7	11.3	8.9		7	18.0196	1.43768		7	11.3	11.4377
7	17.7898	9.3		7	10.2	1.41904		7	12	11.419
7	17.8821	7.8		7	11.4	1.45044		7	11.7	14.5044
7	23.442	9.2		7	23.442	1.28656		7	11.2	12.8
7	23.1179	11		7	23.1179	1.3474		7	11.6	13.7
7	23.0118	12		7	23.0118	1.06575		7	20.835	11
7	27.1591	13.1		7	27.1591	1.0265		7	20.5756	11
7	23.0472	6		7	23.0472	1.07851		7	20.4843	12
7	23.3193	5.5		7	23.3193	1.37586		7	19.1807	13.7
7	23.1179	6.1		7	23.6434	1.21786		7	19.2024	12.1
7	23.0118	5.7		7	23.1169	4.5		7	17.0501	10.3
7	27.1591	6.2		7	21.1621	1.41904		7	11.9	14.1
7	23.0472	13.9		7	21.0874	1.64868		7	11.7	16.5
7	23.3193	12.5		7	20.835	9.4		7	11.4	18.4
7	23.6434	4.3		7	20.5756	1.88126		7	24.3	18.9
7	11.3	6.5		7	20.4843	8.3		7	11.3	14
7	12.2	6.7		7	19.1807	1.00785		7	12.2	11
7	11.6	7.2		7	19.2024	1.09519		7	22.8	11
7	11.6	7.8		7	17.0501	1.11384		7	11.6	12
7	12	8.9		7	12	1.19038		7	19.4	12
7	12.9	11.3		7	16.6002	1.10304		7	12.9	11
7	12.1	5.56		7	16.779	1.02257		7	12.1	11
7	12.2	6.1		7	16.1837	1.23356		7	12.2	12
7	11.4	5.7		7	15.0354	1.31698		7	17.9	13
7	11.6	6.2		7	14.8418	1.37684		7	11.6	14
7	11.8	13.9		7	15.2495	1.64181		7	27.3	16.8
7	11.3	12.5		7	15.222	1.2208		7	11.3	12.2
7	11.9	4.7		7	7.7682	1.29048		7	25.6	12.9
7	11.7	6.2		7	7.9941	3.3		7	11.7	12.5
7	11.7	6.7		7	16.6002	1.29048		7	11.7	14.3
8	11.2	7.8		8	20.5756	5.7		8	21.7	14.1
8	12.1	8.2		8	20.4843	6.8		8	11.2	14.5
8	12.5	6.9		8	19.1807	1.00785		8	11.7	12.8
8	12.7	11.3		8	19.2024	3.9		8	12.2	13.5
8	12.1	12.4		8	17.0501	1.11384		8	12.5	10.65
8	11.3	11.8		8	17.1945	1.19038		8	12.2	10.2
8	12.1	7.6		8	16.6002	1.10304		8	23.442	10
8	11.3	8.3		8	16.779	1.02257		8	16.779	13
8	12.1	12.2		8	16.1837	1.23356		8	16.1837	12
8	11.9	9.7		8	15.0354	1.31698		8	7.9941	13
8	11.6	5.5		8	14.8418	1.37684		8	16.6002	14
8	12	5.7		8	15.2495	1.64181		8	16.6002	16.8
8	12.8	4.5		8	15.222	1.2208		8	23.3193	12.2
8	12.2	6.2		8	7.7682	1.29048		8	27.1591	12.9
8	12.1	11.8		8	7.9941	1.25319		8	23.0472	12.5
8	11.5	11		8	16.6002	1.29048		8	17.7898	14.3
8	12.1	1.7		8	17.7898	1.41904		8	12.1	14.1
8	11.8	1.4		8	17.8821	1.45044		8	11.8	14.5
8	27.1591	1.0265		8	23.442	5.6		8	11.6	12.8
8	23.0472	1.07851		8	23.1179	6.2		8	12.2	13.5
8	17.7898	1.41904		8	23.0118	1.06575		8	11.2	10.65
8	17.8821	1.45044		8	27.1591	7.8		8	11.2	10.2
8	23.442	1.28656		8	23.0472	1.07851		8	11.7	10
8	23.1179	1.3474		8	23.3193	1.37586		8	12.2	13
8	23.0118	1.06575		8	23.1179	1.3474		8	12.5	12
8	27.1591	1.0265		8	23.0118	5.8		8	12.2	13
8	23.0472	1.07851		8	27.1591	1.0265		8	23.442	14
8	23.3193	1.37586		8	23.0472	1.07851		8	16.779	16.8
8	23.1179	12.8		8	23.3193	1.37586		8	16.1837	12.2
8	23.0118	11.4		8	23.6434	1.21786		8	7.9941	12.9
9	18.4907	4.64412		9	23.1169	1.03238		9	16.6002	12.5
9	11.5	11		9	17.0501	1.11384		9	16.6002	14.3
9	12.1	10.7		9	17.1945	1.19038		9	23.3193	14.1
9	11.8	10.4		9	16.6002	1.10304		9	27.1591	14.5
9	11.6	13.2		9	23.3193	7.1		9	23.0472	12.8
9	12.2	10.6		9	23.1179	1.3474		9	17.7898	13.5
9	11.2	9.3		9	23.0118	5.8		9	11.2	10.65
9	11.7	9.9		9	17.8821	1.45044		9	11.7	10.2
9	12.2	4.9		9	23.442	1.28656		9	12.2	10
9	12.5	4.7		9	16.779	1.02257		9	12.5	13
9	12.2	5.1		9	16.1837	1.23356		9	12.2	12
9	23.442	14.5		9	7.9941	1.25319		9	23.442	12
9	16.779	1.02257		9	16.6002	1.29048		9	16.779	13
9	16.1837	1.23356		9	16.6002	1.10304		9	16.1837	14
9	7.9941	1.25319		9	23.3193	1.37586		9	7.9941	16.8
9	16.6002	1.29048		9	27.1591	1.0265		9	16.6002	12.2
9	16.6002	1.10304		9	23.0472	1.07851		9	16.6002	12.9
9	23.3193	11.7		9	17.7898	1.41904		9	23.3193	12.5
9	27.1591	12.3		9	17.8821	1.45044		9	27.1591	14.3
9	23.0472	11.08		9	23.442	1.28656		9	23.0472	14.1
9	17.7898	1.41904		9	23.1179	1.3474		9	17.7898	14.5
9	12.8	4.5		9	23.0118	1.06575		9	12.8	12.8
9	12.2	6.2		9	27.1591	1.0265		9	12.2	13.5
9	12.1	1.3		9	23.0472	1.07851		9	12.1	10.65
9	11.5	1.8		9	23.3193	1.37586		9	11.5	10.2
9	12.1	3.7		9	23.1179	1.3474		9	12.1	10
9	11.8	2.3		9	23.0118	1.06575		9	11.8	12
9	12.5	1.6		9	18.4907	4.64412		9	12.5	13
9	12.7	11.3		9	18.4474	4.62059		9	12.7	14
9	12.1	2.4		9	17.7906	4.01863		9	12.1	16.8
10	11.3	11.8		10	17.6912	3.23333		10	11.3	12.2
10	12.1	7.6		10	12.5064	3.43824		10	12.1	12.9
10	11.3	8.3		10	12.1927	3.67255		10	11.3	12.5
10	12.1	2.8		10	15.5329	3.06569		10	12.1	14.3
10	11.9	9.7		10	15.8142	3.61765		10	11.9	14.1
10	23.442	1.28656		10	15.8358	3.75784		10	23.442	14.5
10	16.779	1.02257		10	15.7266	3.9902		10	16.779	12.8
10	16.1837	1.23356		10	15.293	4.46078		10	16.1837	13.5
10	7.9941	11.8		10	15.0747	3.17647		10	7.9941	10.65
10	16.6002	1.29048		10	17.7898	1.41904		10	16.6002	10.2
10	16.6002	1.10304		10	17.8821	1.45044		10	16.6002	10
10	23.3193	1.37586		10	23.442	1.28656		10	23.3193	12
10	27.1591	1.0265		10	23.1179	1.3474		10	27.1591	13
10	23.0472	1.07851		10	23.0118	1.06575		10	23.0472	14
10	17.7898	1.41904		10	27.1591	1.0265		10	17.7898	16.8
10	16.779	1.02257		10	23.0472	1.07851		10	16.779	12.2
10	16.1837	1.23356		10	23.3193	1.37586		10	16.1837	12.9
10	7.9941	1.25319		10	23.1179	1.3474		10	7.9941	12.5
10	16.6002	1.29048		10	23.0118	1.06575		10	16.6002	14.3
10	16.6002	1.10304		10	16.409	4.10392		10	16.6002	14.1
10	23.3193	1.37586		10	16.8584	3.25686		10	23.3193	14.5
10	27.1591	1.0265		10	17.2586	3.01275		10	27.1591	12.8
10	23.0472	1.07851		10	16.7493	3.01863		10	23.0472	13.5
10	17.7898	1.41904		10	17.8358	3.05098		10	17.7898	10.65
10	12.2	6.2		10	17.5959	3.55098		10	12.2	10.2
10	12.1	1.8		10	18.5841	4.17451		10	12.1	10
10	11.5	2.23		10	18.6037	4.96765		10	11.5	9.8
10	12.1	5.5		10	18.4907	4.64412		10	12.1	10.5
10	11.8	5.7		10	18.4474	4.62059		10	11.8	11.3
10	11.6	4.5		10	15.8879	3.18725		10	11.6	11.1
11	12	6.2		11	16.0354	3.99804		11	12	11.4
11	12.8	5.7		11	16.409	4.10392		11	12.8	5.7
11	12.2	6.2		11	16.8584	3.25686		11	12.2	6.2
11	12.1	11.8		11	17.2586	3.01275		11	12.1	11.8
11	11.5	1.2		11	16.7493	3.01863		11	11.5	11.2
11	12.1	10.7		11	17.8358	3.05098		11	12.1	10.7
11	11.8	14.5		11	17.5959	3.55098		11	11.8	12
11	23.0118	6.9		11	18.5841	4.17451		11	23.0118	13
11	27.1591	4.8		11	18.6037	4.96765		11	27.1591	14
11	23.0472	12.4		11	18.4907	4.64412		11	23.0472	16.8
11	23.3193	11.8		11	18.4474	4.62059		11	23.3193	12.2
11	23.1179	7.6		11	17.7906	4.01863		11	23.1179	12.9
11	23.0118	1.14		11	17.6912	3.23333		11	23.0118	12.5
11	18.4907	12.2		11	12.5064	3.43824		11	18.4907	14.3
11	18.4474	9.7		11	12.1927	3.67255		11	18.4474	14.1
11	17.7906	5.5		11	12.3894	3.29706		11	17.7906	14.5
11	17.6912	5.7		11	12.0236	3.48431		11	17.6912	12.8
11	12.5064	4.5		11	11.6106	3.28529		11	12.5064	13.5
11	12.1927	6.2		11	15.5329	3.06569		11	12.1927	10.65
11	11.8	5.7		11	15.8142	3.61765		11	11.8	10.2
11	11.9	6.2		11	15.8358	3.75784		11	11.9	10
11	11.7	13.9		11	15.7266	3.9902		11	11.7	12
11	11.4	2.1		11	15.293	4.46078		11	11.4	13
11	12.1	4.3		11	15.2124	4.17353		11	12.1	14
11	11.3	6.5		11	14.9862	4.22745		11	11.3	16.8
11	12.2	6.7		11	14.941	4.09804		11	12.2	12.2
11	11.6	7.2		11	14.9921	4.34608		11	11.6	12.9
11	21.0874	7.8		11	15.2734	3.28137		11	21.0874	12.5
11	20.835	11.8		11	15.0747	3.17647		11	20.835	14.3
11	20.5756	14.5		11	14.8692	3.18922		11	20.5756	14.1
12	20.4843	5.56		12	23.1179	1.3474		12	20.4843	14.5
12	19.1807	6.1		12	23.0118	1.06575		12	19.1807	12.8
12	19.2024	5.7		12	18.4907	4.64412		12	19.2024	13.5
12	17.0501	6.2		12	18.4474	4.62059		12	17.0501	10.65
12	12	13.9		12	17.7906	4.01863		12	12	10.2
12	16.6002	12.5		12	17.6912	3.23333		12	16.6002	10
12	16.779	4.7		12	12.5064	3.43824		12	16.779	12
12	16.1837	6.2		12	12.1927	3.67255		12	16.1837	13
12	15.0354	6.7		12	23.0118	3.06569		12	15.0354	14
12	21	7.8		12	27.1591	3.61765		12	21	16.8
12	15.2495	1.8		12	23.0472	3.75784		12	15.2495	12.2
12	15.222	2.7		12	23.3193	3.9902		12	15.222	12.9
12	7.7682	6.1		12	23.1179	4.46078		12	7.7682	12.5
12	7.9941	5.7		12	23.0118	3.17647		12	7.9941	14.3
12	16.6002	3.1		12	18.4907	1.41904		12	16.6002	14.1
12	20.5756	1.2		12	18.4474	3.29706		12	20.5756	14.5
12	20.4843	2.78		12	17.7906	3.48431		12	20.4843	12.8
12	19.1807	18.7		12	17.6912	3.28529		12	19.1807	13.5
12	19.2024	1.8		12	12.5064	3.06569		12	19.2024	10.65
12	17.0501	6.7		12	12.1927	3.61765		12	17.0501	10.2
12	17.1945	7.8		12	15.8358	3.75784		12	17.1945	10
12	16.6002	8.2		12	15.7266	3.9902		12	16.6002	12
12	18.4474	6.9		12	15.293	4.46078		12	18.4474	13
12	17.7906	11.3		12	16.6002	1.29048		12	17.7906	14
12	17.6912	1.8		12	16.6002	1.10304		12	17.6912	16.8
12	22.5064	5.4		12	23.3193	1.37586		12	22.5064	12.2
12	12.1927	7.6		12	27.1591	1.0265		12	12.1927	12.9
12	11.3	8.3		12	23.0472	1.07851		12	11.3	12.5
12	12.1	12.2		12	17.7898	1.41904		12	12.1	14.3
12	11.9	9.7		12	17.8821	1.45044		12	18.4474	14.1
	Pearson r				Pearson r				Pearson r
	r	-0.1036			r	-0.08149			r	0.2297
	95% confidence interval	-0.2462 to 0.04329			95% confidence interval	-0.2251 to 0.06556			95% confidence interval	0.08633 to 0.3637
	R squared	0.01074			R squared	0.00664			R squared	0.05276
	P value				P value				P value
	P (two-tailed)	0.1662			P (two-tailed)	0.2768			P (two-tailed)	0.0019
	P value summary	ns			P value summary	ns			P value summary	**
	Significant? (alpha = 0.05)	No			Significant? (alpha = 0.05)	No			Significant? (alpha = 0.05)	Yes
	Number of XY Pairs	180			Number of XY Pairs	180			Number of XY Pairs	180

## Sheet: ED3f RAM reactivation
FIGURE Ext. Data 3f
EXPERIMENT CA1
No of groups: n=2 (trained reactivated, trained non-reactivated)
Analysis: Only reactivated
Quantification: ImageJ, Jacop
No of neurons/marker: n=30
Total no of neurons: n=90-129/group, 216 total
	No. of Nuclei
	Total	Reactivated
gH2AX	31	2
gH2AX/RAM	31	4
RAM	34	12
cFos	33	0
