# Supplementary material for: Formation of memory assemblies through the DNA-sensing TLR9 pathway
Source: Nature. 2024 Mar 27;628(8006):145–53. doi: 10.1038/s41586-024-07220-7 (PMC10990941; doi:10.1038/s41586-024-07220-7)
Supplement: Supplementary file 23 — Source Data Extended Data Fig. 4 [file 41586_2024_7220_MOESM23_ESM.xlsx]

## Sheet: ED4b Iba GFAP Optical Density
FIGURE ED 4b
Experiment AC89
Mean Optical Density								Iba1	ANOVA summary
WT Naïve		Tlr9 Syn-GFP		Tlr9 Syn-Cre					F	69.83
Iba1	GFAP	Iba1	GFAP	Iba1	GFAP				P value	<0.0001
24.36	46.2	43.78	38.7	49.51	33.75				P value summary	****
27.83	44	44.5	41	39.6	35.78				Significant diff. among means (P < 0.05)?	Yes
22.13	41	42.22	35.5	51	33.87				R squared	0.8693
28	48.3	39.8	37.2	47.89	35.78			SS	DF	MS	F (DFn, DFd)	P value
24.36	39.51	41.5	35.6	54	41.22			2873	2	1437	F (2, 21) = 69.83	P<0.0001
21.78	46.5	44	38	39.75	39.12			432	21	20.57
11.2	41.8	41.8	31	46.78	41.3			3305	23
18.9	44.78	42.89	42.7	52.7	39.46			Tukey's multiple comparisons test	Mean Diff.	95.00% CI of diff.	Below threshold?	Summary	Adjusted P Value
								naive vs. Tlr9 Syn-GFP	-20.24	-25.96 to -14.52	Yes	****	<0.0001
								naive vs. Tlr9 Syn-Cre	-25.33	-31.05 to -19.62	Yes	****	<0.0001
								Tlr9 Syn-GFP vs. Tlr9 Syn-Cre	-5.093	-10.81 to 0.6238	No	ns	0.0865
								GFAP	ANOVA summary
									F	10.65
									P value	0.0006
									P value summary	***
									Significant diff. among means (P < 0.05)?	Yes
									R squared	0.5036
								SS	DF	MS	F (DFn, DFd)	P value
								226.2	2	113.1	F (2, 21) = 10.65	P=0.0006
								223	21	10.62
								449.2	23
								Tukey's multiple comparisons test	Mean Diff.	95.00% CI of diff.	Below threshold?	Summary	Adjusted P Value
								naive vs. Tlr9 Syn-GFP	6.549	2.442 to 10.66	Yes	**	0.0017
								naive vs. Tlr9 Syn-Cre	6.476	2.369 to 10.58	Yes	**	0.0019
								Tlr9 Syn-GFP vs. Tlr9 Syn-Cre	-0.0725	-4.179 to 4.034	No	ns	0.9989

## Sheet: ED4c GFAP KO
FIGURE ED 4c
Tlr9 fl/fl
	GFAP-GFP			GFAP-Cre
	d1	d7	d28	d1	d7	d28
	73.06	65.43	72.22	59.59	91.56	82.78
	42.85	51.19	33.8	22.33	40	69.74
%	81.04	87.7	64.06	46.11	72.81	9.31
Freezing	47.93	54.94	62.93	55.59	22.94	60.65
	56.5	65.46	76.52	28.26	48.87	66.7
	53.13	46.24	29.35	85.2	70.52	67.33
	61.46	41.93	36.89	66.98	93.57	51.72
	40.15	53.89	64.56	72.93	67.57	67.2
	61.33	50.2	67.56	37.22	65.76	28.91
	ANOVA table	SS	DF	MS	F (DFn, DFd)	P value
	test x group	280.9	2	140.4	F (2, 32) = 0.5315	P=0.5928
	test	302.7	2	151.4	F (1.716, 27.46) = 0.5728	P=0.5451
	group	1.789	1	1.789	F (1, 16) = 0.003144	P=0.9560
	Subject	9105	16	569.1	F (16, 32) = 2.154	P=0.0317
	Residual	8456	32	264.2
	Šídák's multiple comparisons test	Mean Diff.	95.00% CI of diff.	Below threshold?	Summary	Adjusted P Value
	GFAP-GFP - GFAP-Cre
	d1	4.804	-17.81 to 27.42	No	ns	0.9221
	d7	-6.291	-30.80 to 18.22	No	ns	0.8711
	d28	0.3944	-25.68 to 26.47	No	ns	>0.9999

## Sheet: ED4d PLX
FIGURE ED 4d
Experiment AC88/CA4
	wt control	wt + diet	Tlr9 control	Tlr9 + diet
	38.88	33.33	22.22	27.77		ANOVA table	SS (Type III)	DF	MS	F (DFn, DFd)	P value	Šídák's multiple comparisons test	Predicted (LS) mean diff.	95.00% CI of diff.	Below threshold?	Summary	Adjusted P Value
	72.22	61.11	27.77	0		Interaction	0.4302	1	0.4302	F (1, 35) = 0.001155	P=0.9731
%	61.11	72.22	5	5		Diet	486	1	486	F (1, 35) = 1.305	P=0.2611	Ctrl:WT vs. Ctrl:Tlr9	31.3	6.578 to 56.03	Yes	**	0.0071
Freezing	38.88	50	16.66	27.77		Genotype	9662	1	9662	F (1, 35) = 25.94	P<0.0001	Ctrl:WT vs. Diet:WT	-7.278	-31.34 to 16.79	No	ns	0.9555
	66.66	44.44	22.22	44.44		Residual	13036	35	372.5			Ctrl:WT vs. Diet:Tlr9	24.44	0.3795 to 48.51	Yes	*	0.0448
	61.11	72.22	72.22	11.11								Ctrl:Tlr9 vs. Diet:WT	-38.58	-63.30 to -13.86	Yes	***	0.0007
	44.44	55.55	0	33.33								Ctrl:Tlr9 vs. Diet:Tlr9	-6.857	-31.58 to 17.87	No	ns	0.9706
	5	55.55	16.66	33.33								Diet:WT vs. Diet:Tlr9	31.72	7.657 to 55.79	Yes	**	0.0047
	44.44	66.66	0	61.11
	83.33	77.77		27.77

## Sheet: ED4e Iba Optical Density
FIGURE ED 4e
Experiment AC88/AC89
Mean optical density of Iba1
WT	WT+Diet	Tlr9	Tlr9+Diet		ANOVA summary
24	17	18.3	12		F	7.571
33	17	17.6	11		P value	0.0006
29	16	17.7	15		P value summary	***
27	11	21	13		Significant diff. among means (P < 0.05)?	Yes
17	13	21	11		R squared	0.4229
14	15	12	14
18	11	22	13
17		15	14		SS	DF	MS	F (DFn, DFd)	P value
13.5		21	14		397.4	3	132.5	F (3, 31) = 7.571	P=0.0006
			13.5		542.4	31	17.5
					939.9	34

## Sheet: ED4e WTCrevWTGFP
Figure Ext. Data 4e
	WT-GFP	WT-Cre		Significantly different (P < 0.05)?	No
	77.7778	61.1111		One- or two-tailed P value?	Two-tailed
	77.7778	77.7778		t, df	t=0.5571, df=18
	77.7778	94.4444
%	94.4444	77.7778		How big is the difference?
Freezing	72.2222	88.8889		Mean of column A	77.78
	66.6667	77.7778		Mean of column B	75
	77.7778	66.6667		Difference between means (B - A) ± SEM	-2.778 ± 4.986
	61.1111	55.5556		95% confidence interval	-13.25 to 7.698
	77.7778	77.7778		R squared (eta squared)	0.01695
	94.4444	72.2222
				F test to compare variances
				F, DFn, Dfd	1.266, 9, 9
				P value	0.7314
				P value summary	ns
				Significantly different (P < 0.05)?	No
