# Supplementary material for: Formation of memory assemblies through the DNA-sensing TLR9 pathway
Source: Nature. 2024 Mar 27;628(8006):145–53. doi: 10.1038/s41586-024-07220-7 (PMC10990941; doi:10.1038/s41586-024-07220-7)
Supplement: Supplementary file 24 — Source Data Extended Data Fig. 5 [file 41586_2024_7220_MOESM24_ESM.xlsx]

## Sheet: ED5a ODN
FIGURE ED 5a		ODN: ExpVJ110, VJ114
Tlr9 inhibition (ODN2088)											ANOVA table	SS	DF	MS	F (DFn, DFd)	P value		d1
	ctrl			ODN2088 4nmol/mouse			ODN2088 8nmol/mouse				Time x drug	2438	4	609.4	F (4, 58) = 2.249	P=0.0748		ctrl vs. odn2088 4nmol/mouse	-5.881	-25.11 to 13.35	No	ns	0.7087
	d1	d7	d28	d1	d7	d28	d1	d7	d28		Time	6863	2	3431	F (1.860, 53.94) = 12.66	P<0.0001		ctrl vs. odn2088 8nmol/mouse	12.77	-18.19 to 43.74	No	ns	0.4996
	47.22	55.56	8.33	36.11	11.11	27.78	41.67	19.44	38.89		drug	9079	2	4540	F (2, 29) = 4.263	P=0.0238		odn2088 4nmol/mouse vs. odn2088 8nmol/mouse	18.65	-13.48 to 50.78	No	ns	0.2934
	66.67	97.22	66.67	66.67	16.67	41.67	58.33	30.56	36.11		Subject	30879	29	1065	F (29, 58) = 3.929	P<0.0001
%	63.89	55.56	47.22	75	36.11	30.56	36.11	16.67	13.89									d7
Freezing	75	69.44	91.67	33.33	50	11.11	72.22	38.89	0									ctrl vs. odn2088 4nmol/mouse	18.28	-5.831 to 42.39	No	ns	0.1603
	66.67	77.78	91.67	77.78	52.78	75	0	2.78	5.56									ctrl vs. odn2088 8nmol/mouse	30.53	9.402 to 51.66	Yes	**	0.0041
	83.33	75	80.56	69.44	22.22	36.11	69.44	13.89	16.67									odn2088 4nmol/mouse vs. odn2088 8nmol/mouse	12.25	-8.656 to 33.16	No	ns	0.2989
	72.22	86.11	47.22	69.44	58.33	5.56	19.44	27.78	13.89
	44.44	22.22	38.89	61.11	22.22	13.89												d28
	55.56	72.22	86.11															ctrl vs. odn2088 4nmol/mouse	17.83	-9.223 to 44.88	No	ns	0.2392
	63.89	58.33	27.78															ctrl vs. odn2088 8nmol/mouse	30.18	7.362 to 53.00	Yes	**	0.0085
	66.67	69.44	69.44															odn2088 4nmol/mouse vs. odn2088 8nmol/mouse	12.35	-13.11 to 37.81	No	ns	0.4258
	36.11	22.22	2.78
	50	0	5.56
	41.67	33.33	19.44
	25	19.44	38.89
	22.22	5.56	52.78
	58.33	63.89	41.67
VJ97, VJ100																		Tukey's multiple comparisons test	Predicted (LS) mean diff.	95.00% CI of diff.	Below threshold?	Summary	Adjusted P Value
cGAS/STING inhibition											ANOVA table	SS (Type III)	DF	MS	F (DFn, DFd)	P value		d1:vehicle vs. d1:RU.521 10ng/mouse	-12.1	-28.52 to 4.316	No	ns	0.2532
	Vehicle		RU.521 10ng/mouse		H-151 50 ng/mouse						Interaction	98.2	2	49.1	F (2, 34) = 0.5136	P=0.6029		d1:vehicle vs. d1:H-151 50 ng/mouse	-6.149	-22.57 to 10.27	No	ns	0.8653
	d1	d28	d1	d28	d1	d28					Time course	187.2	1	187.2	F (1, 34) = 1.958	P=0.1708		d1:vehicle vs. d28:vehicle	-0.003333	-17.04 to 17.04	No	ns	>0.9999
	30.56	39.97	55.56	47.1	30.56	41.39					Drug	451.5	2	225.8	F (2, 34) = 2.361	P=0.1096		d1:vehicle vs. d28:RU.521 10ng/mouse	-4.452	-20.87 to 11.97	No	ns	0.9621
	27.78	35.68	63.89	51.38	75	49.96					Residual	3251	34	95.61				d1:vehicle vs. d28:H-151 50 ng/mouse	-0.7819	-17.20 to 15.64	No	ns	>0.9999
%	63.89	49.96	50	48.53	52.78	45.67												d1:RU.521 10ng/mouse vs. d1:H-151 50 ng/mouse	5.954	-9.821 to 21.73	No	ns	0.8614
Freezing	38.89	44.25	72.22	47.1	33.33	42.82												d1:RU.521 10ng/mouse vs. d28:vehicle	12.1	-4.319 to 28.52	No	ns	0.2534
	52.78	44.25	47.22	44.25	58.33	47.1												d1:RU.521 10ng/mouse vs. d28:RU.521 10ng/mouse	7.651	-8.123 to 23.43	No	ns	0.6886
	44.44	44.25	41.67	42.82	47.22	44.25												d1:RU.521 10ng/mouse vs. d28:H-151 50 ng/mouse	11.32	-4.453 to 27.10	No	ns	0.2796
			55.56	51.38	47.22	35.68												d1:H-151 50 ng/mouse vs. d28:vehicle	6.146	-10.27 to 22.56	No	ns	0.8655
																		d1:H-151 50 ng/mouse vs. d28:RU.521 10ng/mouse	1.697	-14.08 to 17.47	No	ns	0.9995
																		d1:H-151 50 ng/mouse vs. d28:H-151 50 ng/mouse	5.367	-10.41 to 21.14	No	ns	0.9056
																		d28:vehicle vs. d28:RU.521 10ng/mouse	-4.449	-20.87 to 11.97	No	ns	0.9622
																		d28:vehicle vs. d28:H-151 50 ng/mouse	-0.7786	-17.20 to 15.64	No	ns	>0.9999
																		d28:RU.521 10ng/mouse vs. d28:H-151 50 ng/mouse	3.67	-12.10 to 19.44	No	ns	0.9804

## Sheet: ED5b Sting KO
FIGURE ED 5b
Exp NYMM
	WT		STING KO
	d1	d28	d1	d28		ANOVA table	SS	DF	MS	F (DFn, DFd)	P value		Šídák's multiple comparisons test	Predicted (LS) mean diff.	95.00% CI of diff.	Below threshold?	Summary	Adjusted P Value
	25.86	42.29	31.54	50.29		Group x Test	60.17	1	60.17	F (1, 10) = 0.1421	P=0.7141
	79.3	67.3	43.05	29.1		Group	194.6	1	194.6	F (1, 10) = 0.4596	P=0.5132		WT - STING KO
%	35.41	21.63	23.23	47.4		Test	189	1	189	F (1, 10) = 0.5398	P=0.4794		d1	2.48	-25.35 to 30.31	No	ns	0.9717
Freezing	17.06	37.49	37.54	40.16		Subject	3501	10	350.1	F (10, 10) = 0.8269	P=0.6152		d28	8.903	-18.93 to 36.74	No	ns	0.6958
	59.22	35.32	82.32	10.97		Residual	4234	10	423.4
			48.78	15.1
			19.77	30.3

## Sheet: ED5c DNAse2 shRNA CFC
FIGURE ED 5C
Experiment CA1/CA2
	Scramble shRNA			DNAse2 shRNA				ANOVA table	SS	DF	MS	F (DFn, DFd)	P value		Tukey's multiple comparisons test	Mean Diff.	95.00% CI of diff.	Below threshold?	Summary	Adjusted P Value
	d1	d7	d28	d1	d7	d28		Interaction	292.6	2	146.3	F (2, 36) = 0.5094	P=0.6051
	50	50	44.44	11.11	33.33	5.56		Test	592.5	2	296.3	F (2, 36) = 1.032	P=0.3667		d1:Scrl shRNA vs. d1:DNAse2 shRNA	33.33	6.075 to 60.58	Yes	**	0.0092
	88.89	83.33	77.78	16.67	27.78	11.11		Group	13790	1	13790	F (1, 36) = 48.02	P<0.0001		d1:Scrl shRNA vs. d7:Scrl shRNA	0.002857	-27.25 to 27.26	No	ns	>0.9999
%	55.56	44.44	44.44	33.33	38.89	16.67		Residual	10339	36	287.2				d1:Scrl shRNA vs. d7:DNAse2 shRNA	31.75	4.493 to 59.00	Yes	*	0.0145
Freezing	77.78	83.33	83.33	72.27	38.89	33.33									d1:Scrl shRNA vs. d28:Scrl shRNA	2.383	-24.87 to 29.64	No	ns	0.9998
	44.44	61.11	55.56	11.11	22.22	33.33									d1:Scrl shRNA vs. d28:DNAse2 shRNA	46.03	18.78 to 73.28	Yes	***	0.0002
	77.78	83.33	83.33	50	55.56	38.89									d1:DNAse2 shRNA vs. d7:Scrl shRNA	-33.32	-60.58 to -6.072	Yes	**	0.0092
	83.33	72.22	72.22	50	38.89	16.67									d1:DNAse2 shRNA vs. d7:DNAse2 shRNA	-1.581	-28.83 to 25.67	No	ns	>0.9999
															d1:DNAse2 shRNA vs. d28:Scrl shRNA	-30.94	-58.20 to -3.692	Yes	*	0.0183
															d1:DNAse2 shRNA vs. d28:DNAse2 shRNA	12.7	-14.55 to 39.96	No	ns	0.7253
															d7:Scrl shRNA vs. d7:DNAse2 shRNA	31.74	4.490 to 59.00	Yes	*	0.0146
															d7:Scrl shRNA vs. d28:Scrl shRNA	2.38	-24.87 to 29.63	No	ns	0.9998
															d7:Scrl shRNA vs. d28:DNAse2 shRNA	46.03	18.78 to 73.28	Yes	***	0.0002
															d7:DNAse2 shRNA vs. d28:Scrl shRNA	-29.36	-56.62 to -2.110	Yes	*	0.0285
															d7:DNAse2 shRNA vs. d28:DNAse2 shRNA	14.29	-12.97 to 41.54	No	ns	0.6183
															d28:Scrl shRNA vs. d28:DNAse2 shRNA	43.65	16.40 to 70.90	Yes	***	0.0004

## Sheet: ED5d TREX1 CFC
FIGURE ED 5d
Experiment CA1/CA2
	GFP			TREX1				ANOVA table	SS (Type III)	DF	MS	F (DFn, DFd)	P value		Tukey's multiple comparisons test	Predicted (LS) mean diff.	95.00% CI of diff.	Below threshold?	Summary	Adjusted P Value
	d1	d7	d28	d1	d7	d28		Interaction	494.8	2	247.4	F (2, 39) = 0.7559	P=0.4763
	83.33	72.22	88.88	44.44	77.78	66.66		Test	967.1	2	483.6	F (2, 39) = 1.478	P=0.2407		d1:GFP vs. d1:TREX1	12.59	-15.46 to 40.64	No	ns	0.7584
	61.11	66.67	38.88	72.28	83.33	77.77		Group	245.5	1	245.5	F (1, 39) = 0.7500	P=0.3918		d1:GFP vs. d7:GFP	-3.174	-32.15 to 25.80	No	ns	0.9995
%	50	38.89	33.33	77.78	72.22	66.66		Residual	12764	39	327.3				d1:GFP vs. d7:TREX1	-6.845	-34.90 to 21.21	No	ns	0.9768
Freezing	66.67	72.22	66.66	50	83.33	27.27									d1:GFP vs. d28:GFP	-0.7886	-29.76 to 28.18	No	ns	>0.9999
	88.89	94.44	88.88	33.33	66.67	61.11									d1:GFP vs. d28:TREX1	4.334	-23.72 to 32.38	No	ns	0.9971
	50	61.11	61.11	66.67	94.44	88.88									d1:TREX1 vs. d7:GFP	-15.77	-43.82 to 12.28	No	ns	0.5502
	72.22	88.89	100	44.44	66.67	66.66									d1:TREX1 vs. d7:TREX1	-19.44	-46.54 to 7.662	No	ns	0.2846
				50	50	50									d1:TREX1 vs. d28:GFP	-13.38	-41.43 to 14.67	No	ns	0.7094
															d1:TREX1 vs. d28:TREX1	-8.259	-35.36 to 18.84	No	ns	0.9408
															d7:GFP vs. d7:TREX1	-3.671	-31.72 to 24.38	No	ns	0.9987
															d7:GFP vs. d28:GFP	2.386	-26.59 to 31.36	No	ns	0.9999
															d7:GFP vs. d28:TREX1	7.508	-20.54 to 35.56	No	ns	0.9655
															d7:TREX1 vs. d28:GFP	6.056	-21.99 to 34.11	No	ns	0.9865
															d7:TREX1 vs. d28:TREX1	11.18	-15.92 to 38.28	No	ns	0.8166
															d28:GFP vs. d28:TREX1	5.122	-22.93 to 33.17	No	ns	0.9937
