# Supplementary material for: Formation of memory assemblies through the DNA-sensing TLR9 pathway
Source: Nature. 2024 Mar 27;628(8006):145–53. doi: 10.1038/s41586-024-07220-7 (PMC10990941; doi:10.1038/s41586-024-07220-7)
Supplement: Supplementary file 25 — Source Data Extended Data Fig. 6 [file 41586_2024_7220_MOESM25_ESM.xlsx]

## Sheet: ED6b Markers-all clusters
FIGURE ED 6b
								Excitatory neurons							Inhibitory neurons							Astrocytes							Microglia							Oligodendrocytes
p_val	avg_log2FC	pct.1	pct.2	p_val_adj	cluster	gene
0	1.76406	0.997	0.261	0	0	Galntl6
0	1.32528	0.977	0.225	0	0	Chrm3
0	1.30965	0.936	0.086	0	0	Gm2164
0	1.28442	0.992	0.382	0	0	Kcnh7
0	1.27119	0.94	0.146	0	0	Nell1
0	1.2383	0.996	0.518	0	0	Cntnap2
0	1.21361	0.996	0.5	0	0	Hs6st3
0	1.19394	0.824	0.059	0	0	Gm10754
0	1.17014	0.916	0.212	0	0	Man1a
0	1.15392	0.877	0.129	0	0	Gm49678
0	1.13133	0.962	0.257	0	0	Hcn1
0	1.11612	0.976	0.317	0	0	Ntm
0	1.096	0.843	0.116	0	0	Ndst3
0	1.09535	0.951	0.243	0	0	Pde1a
0	1.08851	0.877	0.169	0	0	Cntnap5c
0	1.07857	0.962	0.268	0	0	Khdrbs3
0	1.04038	0.826	0.138	0	0	Gpc5
0	1.02228	0.932	0.271	0	0	Sorcs3
0	0.993591	0.907	0.246	0	0	Cadps2
0	0.993289	0.989	0.472	0	0	Ryr3
0	0.975767	0.956	0.276	0	0	Kcnq5
0	0.964285	0.82	0.124	0	0	Cpne8
0	0.961058	0.996	0.622	0	0	Epha6
0	0.942415	0.94	0.266	0	0	Etl4
0	0.940408	0.961	0.395	0	0	Fam189a1
0	0.929835	0.996	0.569	0	0	Pex5l
0	0.927839	0.993	0.511	0	0	Tafa1
0	0.914616	0.585	0.058	0	0	4921539H07Rik
0	0.875555	0.782	0.151	0	0	Sema3e
0	0.861891	0.971	0.452	0	0	Iqgap2
0	0.858701	0.651	0.062	0	0	Gm2115
0	0.857748	0.996	0.591	0	0	Slc8a1
0	0.852288	0.997	0.612	0	0	Snhg11
0	0.842461	0.944	0.382	0	0	Tenm4
0	0.841958	0.912	0.348	0	0	Kcnn2
0	0.841161	0.995	0.617	0	0	Nrxn3
0	0.834292	0.987	0.588	0	0	Arl15
0	0.833361	0.979	0.519	0	0	Prkcb
0	0.830181	0.795	0.156	0	0	Sv2b
0	0.826663	0.834	0.201	0	0	Runx1t1
0	0.819121	0.836	0.247	0	0	Sh3rf1
0	0.818087	0.585	0.061	0	0	Gm30382
0	0.804413	0.99	0.673	0	0	Dmd
0	0.794716	0.814	0.233	0	0	Prkcg
0	0.793173	0.628	0.051	0	0	Satb2
0	0.789104	0.646	0.074	0	0	Tmem200a
0	0.782779	0.893	0.309	0	0	Gabrg3
0	0.781469	0.752	0.176	0	0	Tbc1d1
0	0.77944	0.897	0.373	0	0	Runx2
0	0.775771	0.811	0.185	0	0	Kcnc2
0	0.76862	0.979	0.533	0	0	Egfem1
0	0.768429	0.967	0.518	0	0	Pde10a
0	0.760331	0.771	0.195	0	0	Ror1
0	0.752289	0.713	0.34	0	0	Tenm3
0	0.743946	0.766	0.243	0	0	Cntn4
0	0.74375	0.971	0.525	0	0	5730522E02Rik
0	0.742156	0.978	0.54	0	0	Cacna2d3
0	0.74056	0.992	0.662	0	0	Cacnb2
0	0.739683	0.632	0.07	0	0	Mpped1
0	0.739105	0.96	0.517	0	0	Ext1
0	0.739063	0.839	0.286	0	0	Trpc4
0	0.739008	0.997	0.661	0	0	Meg3
0	0.737445	0.99	0.612	0	0	Ralyl
0	0.730487	0.824	0.282	0	0	Trpc5
0	0.725768	0.692	0.146	0	0	Samd5
0	0.725731	0.867	0.39	0	0	Khdrbs2
0	0.719318	0.8	0.285	0	0	4930419G24Rik
0	0.717563	0.986	0.594	0	0	Msra
0	0.715783	0.83	0.316	0	0	Arhgap12
0	0.713565	0.781	0.239	0	0	Rab3c
0	0.713014	0.876	0.368	0	0	Brd9
0	0.712692	0.974	0.53	0	0	Ptprn2
0	0.704765	0.985	0.615	0	0	Cnksr2
0	0.699883	0.659	0.14	0	0	Hunk
0	0.69557	0.997	0.765	0	0	Atp2b1
0	0.690897	0.976	0.552	0	0	St6galnac5
0	0.690882	0.948	0.451	0	0	Ppp2r2b
0	0.683546	0.918	0.449	0	0	Nos1ap
0	0.682664	0.995	0.634	0	0	Grin2a
0	0.675188	0.946	0.506	0	0	Slc24a3
0	0.673159	0.633	0.223	0	0	Ndst4
0	0.664888	0.647	0.146	0	0	Zdhhc2
0	0.649273	0.629	0.132	0	0	Homer2
0	0.642387	0.577	0.086	0	0	Ccdc88c
0	0.63762	0.638	0.149	0	0	Ldb2
0	0.634505	0.986	0.669	0	0	Ppm1e
0	0.634153	0.915	0.438	0	0	9530059O14Rik
0	0.632356	0.754	0.261	0	0	Tspan13
0	0.628012	0.621	0.133	0	0	Dkk3
0	0.627571	0.946	0.536	0	0	Pigk
0	0.627308	0.914	0.473	0	0	Cdh11
0	0.626794	0.701	0.204	0	0	Asap2
0	0.624286	0.899	0.386	0	0	Agbl4
0	0.62096	0.898	0.423	0	0	Bcl11a
0	0.615201	0.997	0.692	0	0	Kcnd2
0	0.614594	0.996	0.667	0	0	Gria1
0	0.612956	0.714	0.218	0	0	Rasgrp1
0	0.610147	0.976	0.587	0	0	Dok6
0	0.608691	0.75	0.277	0	0	Dgkz
0	0.607986	0.909	0.418	0	0	Rian
0	0.607315	0.665	0.177	0	0	Pkp2
0	0.60454	0.997	0.711	0	0	Tenm2
0	0.603609	0.913	0.487	0	0	Aff3
0	0.603317	0.997	0.641	0	0	Kcnip4
0	0.602273	0.913	0.456	0	0	Cpe
0	0.601524	0.626	0.179	0	0	Htr1f
0	0.600148	0.765	0.33	0	0	Homer1
0	0.599633	0.963	0.543	0	0	Shisa6
0	0.598423	0.997	0.693	0	0	Rbfox1
0	0.598242	0.98	0.574	0	0	Nell2
0	0.596842	0.906	0.446	0	0	Itpr1
0	0.596097	0.473	0.043	0	0	Stac
0	0.595791	0.886	0.444	0	0	Osbpl6
0	0.594158	0.739	0.228	0	0	A230006K03Rik
0	0.593427	0.549	0.107	0	0	Adgrl2
0	0.592434	0.746	0.262	0	0	Zfp462
0	0.592332	0.976	0.597	0	0	Gria3
0	0.5901	0.893	0.459	0	0	Cdh10
0	0.588742	0.992	0.578	0	0	Slit3
0	0.588697	0.852	0.357	0	0	Zfp385b
0	0.586407	0.931	0.507	0	0	Mical2
0	0.584796	0.808	0.291	0	0	Pid1
0	0.581184	0.845	0.401	0	0	Zfp804a
0	0.580461	0.988	0.596	0	0	Camk2a
0	0.578303	0.996	0.704	0	0	Grin2b
0	0.57791	0.91	0.51	0	0	Ptprg
0	0.574164	0.983	0.593	0	0	Galnt17
0	0.574107	0.568	0.123	0	0	Galnt9
0	0.5707	0.658	0.198	0	0	Ankrd33b
0	0.569301	0.938	0.504	0	0	Sphkap
0	0.568948	0.608	0.177	0	0	Gm10848
0	0.566625	0.681	0.213	0	0	Nyap2
0	0.565815	0.745	0.287	0	0	Flrt2
0	0.565398	0.574	0.137	0	0	Pantr1
0	0.563365	0.631	0.176	0	0	Raver2
0	0.563066	0.561	0.119	0	0	Ociad2
0	0.55416	0.991	0.715	0	0	Hivep2
0	0.553262	0.464	0.077	0	0	Cpne7
0	0.552227	0.968	0.566	0	0	Rasgrf1
0	0.551483	0.962	0.516	0	0	Gm20754
0	0.551053	0.995	0.691	0	0	Grm5
0	0.550312	0.952	0.632	0	0	Kcnab1
0	0.54932	0.977	0.584	0	0	Arpp21
0	0.548757	0.626	0.207	0	0	Gm44257
0	0.547493	0.994	0.668	0	0	Lrrc7
0	0.546396	0.735	0.285	0	0	Plcl2
0	0.545919	0.569	0.145	0	0	Matn2
0	0.545083	0.995	0.754	0	0	Adgrl3
0	0.543789	0.795	0.345	0	0	Miat
0	0.543273	0.785	0.313	0	0	Sgcd
0	0.542914	0.976	0.687	0	0	2023-03-01
0	0.539213	0.627	0.194	0	0	Pde2a
0	0.537094	0.996	0.782	0	0	Adgrb3
0	0.534495	0.419	0.08	0	0	Il1rapl2
0	0.532854	0.987	0.655	0	0	Epha5
0	0.529644	0.84	0.429	0	0	Reps2
0	0.52389	0.926	0.519	0	0	Fat3
0	0.522643	0.656	0.231	0	0	Shank1
0	0.522327	0.606	0.179	0	0	Pcnx2
0	0.519679	0.91	0.546	0	0	Asic2
0	0.519229	0.446	0.073	0	0	2310002F09Rik
0	0.51668	0.996	0.831	0	0	Phactr1
0	0.514804	0.588	0.158	0	0	Meis2
0	0.513624	0.492	0.098	0	0	Neurod6
0	0.513595	0.617	0.21	0	0	Gm13269
0	0.511991	0.826	0.416	0	0	Nrg1
0	0.510205	0.978	0.654	0	0	Mapk10
0	0.510112	0.995	0.747	0	0	Nav3
0	0.507749	0.883	0.504	0	0	Adcy9
0	0.506614	0.758	0.262	0	0	Hs3st4
0	0.504761	0.994	0.635	0	0	Dlgap2
0	0.503825	0.74	0.313	0	0	Cacng8
0	0.502739	0.69	0.288	0	0	Lmo3
0	0.501179	0.488	0.121	0	0	4930547E14Rik
0	0.501088	0.655	0.246	0	0	Actr3b
0	0.500959	0.632	0.218	0	0	C530008M17Rik
0	0.497967	0.756	0.34	0	0	Gm44151
0	0.495172	0.678	0.274	0	0	Kctd1
0	0.492562	0.954	0.571	0	0	Dgkb
0	0.491839	0.99	0.666	0	0	Gabrb3
0	0.491205	0.995	0.684	0	0	Dab1
0	0.49052	0.525	0.122	0	0	Hs6st2
0	0.49023	0.791	0.377	0	0	Rtl4
0	0.489324	0.615	0.211	0	0	Adcy8
0	0.487961	0.614	0.214	0	0	Ppp4r4
0	0.487384	0.66	0.264	0	0	Thsd7b
0	0.485853	0.776	0.343	0	0	Itga8
0	0.484037	0.981	0.767	0	0	R3hdm1
0	0.483297	0.951	0.578	0	0	Kcnb2
0	0.47993	0.997	0.797	0	0	Celf2
0	0.479513	0.997	0.784	0	0	Opcml
0	0.477831	0.95	0.653	0	0	Eml6
0	0.476756	0.966	0.609	0	0	Brinp1
0	0.475525	0.836	0.425	0	0	Wipf3
0	0.475519	0.586	0.176	0	0	Itpka
0	0.471602	0.978	0.63	0	0	Myt1l
0	0.471048	0.995	0.706	0	0	Kalrn
0	0.469424	0.994	0.702	0	0	Syt1
0	0.468468	0.988	0.76	0	0	Large1
0	0.467632	0.604	0.215	0	0	Gm37459
0	0.46646	0.773	0.368	0	0	Syt16
0	0.466214	0.894	0.54	0	0	Dock9
0	0.466199	0.811	0.419	0	0	Rnf150
0	0.46588	0.974	0.629	0	0	Sntg1
0	0.464798	0.702	0.305	0	0	Ripor2
0	0.4645	0.898	0.536	0	0	Mllt3
0	0.463587	0.983	0.64	0	0	Frmpd4
0	0.462718	0.778	0.354	0	0	Bcl11b
0	0.461106	0.538	0.157	0	0	Thsd4
0	0.458893	0.766	0.375	0	0	Adam23
0	0.457772	0.996	0.689	0	0	Nrg3
0	0.456801	0.879	0.487	0	0	Prkag2
0	0.455981	0.658	0.266	0	0	Gabra5
0	0.454632	0.981	0.621	0	0	Prkg1
0	0.449997	0.69	0.302	0	0	Nin
0	0.449554	0.976	0.711	0	0	Schip1
0	0.448507	0.996	0.685	0	0	Fam155a
0	0.448003	0.594	0.226	0	0	Dnah9
0	0.447225	0.804	0.41	0	0	Caln1
0	0.446728	0.996	0.756	0	0	Dlgap1
0	0.442465	0.987	0.667	0	0	Kctd16
0	0.442043	0.678	0.277	0	0	Spon1
0	0.441839	0.729	0.355	0	0	Astn2
0	0.441683	0.973	0.653	0	0	Snhg14
0	0.440582	0.893	0.503	0	0	Dgkg
0	0.440222	0.702	0.315	0	0	Lrrn2
0	0.439572	0.647	0.28	0	0	Mlip
0	0.438467	0.402	0.069	0	0	4933413L06Rik
0	0.437334	0.841	0.454	0	0	Asap1
0	0.43509	0.893	0.528	0	0	Scn8a
0	0.432809	0.819	0.419	0	0	Cdh12
0	0.43192	0.997	0.771	0	0	Gria2
0	0.431253	0.745	0.352	0	0	Lmo7
0	0.430131	0.446	0.105	0	0	Plk2
0	0.429714	0.438	0.096	0	0	2023-09-06
0	0.427605	0.892	0.517	0	0	Grin1
0	0.427373	0.731	0.356	0	0	Sorl1
0	0.427353	0.393	0.077	0	0	Mdga1
0	0.426598	0.899	0.595	0	0	Hdac9
0	0.425606	0.972	0.598	0	0	Cacna1e
0	0.423961	0.582	0.219	0	0	A330102I10Rik
0	0.423944	0.753	0.372	0	0	Lrrfip1
0	0.423943	0.732	0.34	0	0	Vsnl1
0	0.423918	0.54	0.174	0	0	Brinp2
0	0.423496	0.508	0.158	0	0	Stum
0	0.42301	0.637	0.268	0	0	Luzp2
0	0.422872	0.92	0.576	0	0	Sipa1l1
0	0.421915	0.982	0.748	0	0	Nr3c2
0	0.421571	0.442	0.087	0	0	Adam12
0	0.421501	0.294	0.026	0	0	1700007F19Rik
0	0.421422	0.983	0.644	0	0	Lrfn5
0	0.420504	0.986	0.782	0	0	Dock4
0	0.42047	0.917	0.562	0	0	Adcy2
0	0.419504	0.761	0.375	0	0	Thrb
0	0.418822	0.937	0.599	0	0	Robo2
3.14705e-302	0.417714	0.995	0.714	1.01606e-297	0	Csmd1
0	0.416479	0.41	0.086	0	0	Crym
0	0.41639	0.998	0.816	0	0	Lsamp
0	0.415582	0.72	0.376	0	0	Cdc40
0	0.415327	0.599	0.24	0	0	Wscd2
0	0.41503	0.526	0.178	0	0	Serpini1
0	0.414559	0.965	0.723	0	0	Foxp1
0	0.414078	0.953	0.703	0	0	Exoc6b
0	0.41398	0.463	0.122	0	0	Igsf9b
0	0.413597	0.993	0.814	0	0	Cttnbp2
0	0.412827	0.409	0.085	0	0	Sez6
0	0.411936	0.426	0.094	0	0	Fbn2
0	0.411151	0.797	0.418	0	0	Cntn3
0	0.41114	0.973	0.634	0	0	Ntrk3
0	0.409881	0.929	0.573	0	0	Cdr1os
0	0.409066	0.727	0.363	0	0	Susd6
0	0.408256	0.971	0.659	0	0	Cacna2d1
0	0.407508	0.513	0.177	0	0	Rab27b
0	0.407319	0.763	0.393	0	0	Shank2
0	0.4063	0.99	0.701	0	0	Kcnma1
0	0.404908	0.858	0.485	0	0	Cap2
0	0.402768	0.998	0.847	0	0	Anks1b
0	0.402134	0.51	0.172	0	0	Npas2
0	0.401665	0.683	0.331	0	0	Mpp6
0	0.401633	0.911	0.57	0	0	Samd12
0	0.400608	0.845	0.493	0	0	Trerf1
0	0.399778	0.992	0.772	0	0	Ctnnd2
0	0.399605	0.579	0.252	0	0	Ptprr
0	0.399081	0.799	0.425	0	0	2010300C02Rik
0	0.398975	0.397	0.088	0	0	Ar
0	0.398322	0.672	0.322	0	0	Reep1
0	0.397602	0.735	0.405	0	0	Ap2b1
0	0.39758	0.743	0.389	0	0	Zbtb16
0	0.396951	0.753	0.387	0	0	Mtus2
0	0.395893	0.623	0.273	0	0	Klhl3
0	0.395153	0.481	0.158	0	0	Far2
0	0.393558	0.914	0.661	0	0	Dcc
0	0.393367	0.896	0.509	0	0	Nrg3os
0	0.392527	0.826	0.485	0	0	Wasf1
0	0.392214	0.634	0.285	0	0	Kcnq2
0	0.391871	0.935	0.588	0	0	Gabra2
0	0.3917	0.79	0.44	0	0	Sipa1l3
0	0.390752	0.654	0.305	0	0	Dlgap4
0	0.388866	0.807	0.457	0	0	Sh3gl2
0	0.387933	0.562	0.216	0	0	Lingo1
0	0.387605	0.733	0.351	0	0	Slc17a7
0	0.387425	0.694	0.311	0	0	Xylt1
0	0.386963	0.377	0.07	0	0	Gm28175
0	0.386653	0.601	0.237	0	0	Camk4
0	0.386526	0.816	0.48	0	0	Csrnp3
0	0.385253	0.458	0.137	0	0	Dzip1
0	0.383977	0.39	0.086	0	0	St8sia5
0	0.383944	0.546	0.215	0	0	B830012L14Rik
0	0.383456	0.545	0.216	0	0	Sptbn2
0	0.383047	0.845	0.501	0	0	Astn1
0	0.382986	0.998	0.848	0	0	Nlgn1
0	0.381731	0.887	0.533	0	0	Unc79
0	0.380784	0.621	0.291	0	0	Crim1
0	0.380433	0.777	0.426	0	0	Gucy1a2
0	0.377891	0.958	0.612	0	0	Tmem178b
0	0.377606	0.575	0.244	0	0	Usp46
0	0.377443	0.578	0.238	0	0	Scn3b
0	0.376932	0.982	0.722	0	0	Ahi1
0	0.375742	0.47	0.154	0	0	Gm10115
0	0.373823	0.407	0.118	0	0	Gm11906
0	0.373069	0.869	0.547	0	0	Ntrk2
0	0.372399	0.943	0.618	0	0	Stxbp5l
0	0.37239	0.654	0.313	0	0	Rasgef1a
0	0.372371	0.747	0.416	0	0	Spred2
0	0.371911	0.679	0.346	0	0	Arhgap26
0	0.371593	0.55	0.221	0	0	Celf5
0	0.369923	0.76	0.422	0	0	Chl1
0	0.368591	0.72	0.371	0	0	Clvs1
0	0.367335	0.67	0.31	0	0	4930509J09Rik
0	0.3672	0.892	0.596	0	0	Ldlrad4
0	0.36707	0.591	0.27	0	0	Ccdc148
0	0.366207	0.948	0.676	0	0	Fry
5.85551e-274	0.365701	0.936	0.58	1.89051e-269	0	Epha7
0	0.365486	0.61	0.297	0	0	Gm12296
0	0.364643	0.784	0.395	0	0	Zmat4
0	0.36418	0.595	0.269	0	0	B230334C09Rik
0	0.363935	0.576	0.251	0	0	Chrna7
0	0.363267	0.578	0.247	0	0	Camkv
0	0.363141	0.812	0.463	0	0	Apba2
0	0.363097	0.982	0.754	0	0	Xkr4
0	0.362547	0.744	0.43	0	0	Snd1
0	0.362466	0.364	0.062	0	0	Gm20713
0	0.361966	0.587	0.264	0	0	Ulk4
0	0.36067	0.705	0.385	0	0	Cdkl5
0	0.360457	0.845	0.497	0	0	Elmod1
0	0.359376	0.38	0.089	0	0	Fhl2
0	0.359127	0.442	0.141	0	0	Gm47591
0	0.358772	0.47	0.163	0	0	Kcnab2
1.82899e-276	0.35476	0.924	0.575	5.90508e-272	0	Pcsk2
0	0.35394	0.787	0.474	0	0	Scai
0	0.352958	0.414	0.139	0	0	Gm26691
0	0.352634	0.875	0.572	0	0	Arhgap39
0	0.352383	0.612	0.283	0	0	4933406I18Rik
0	0.35141	0.976	0.723	0	0	Dclk1
0	0.351299	0.6	0.273	0	0	Unc13b
0	0.350305	0.548	0.235	0	0	Cacng3
0	0.349164	0.949	0.625	0	0	Cacna1a
0	0.349046	0.228	0.009	0	0	B230110G15Rik
0	0.348843	0.938	0.695	0	0	Prkca
0	0.348364	0.996	0.795	0	0	Nrxn1
0	0.347048	0.647	0.324	0	0	Fmn1
0	0.346429	0.685	0.379	0	0	Tfdp2
0	0.346139	0.75	0.446	0	0	Map4k3
0	0.344572	0.788	0.481	0	0	Cdk17
0	0.344479	0.685	0.35	0	0	Mir124a-1hg
0	0.34394	0.598	0.269	0	0	Cpne6
0	0.343471	0.759	0.45	0	0	Esyt2
9.14538e-304	0.343389	0.857	0.535	2.95268e-299	0	Dync1i1
0	0.343281	0.287	0.023	0	0	Gpr161
0	0.342647	0.255	0.036	0	0	Pde11a
0	0.342513	0.585	0.273	0	0	Uggt2
0	0.342358	0.457	0.159	0	0	Dtnbp1
0	0.342319	0.252	0.043	0	0	Col11a1
0	0.341953	0.892	0.608	0	0	Rbfox2
0	0.341367	0.645	0.321	0	0	Cacna1b
1.3748e-292	0.340329	0.93	0.613	4.43867e-288	0	Epha4
0	0.339758	0.507	0.207	0	0	C78859
0	0.33823	0.799	0.455	0	0	Add2
0	0.338002	0.284	0.034	0	0	Nell1os
0	0.337037	0.407	0.134	0	0	Lrtm1
0	0.335938	0.76	0.427	0	0	Ica1
0	0.335744	0.686	0.358	0	0	Sidt1
0	0.335194	0.772	0.441	0	0	Rapgef5
0	0.333913	0.452	0.164	0	0	Man2a1
0	0.333359	0.387	0.11	0	0	Fbn1
0	0.333329	0.482	0.203	0	0	Arntl
0	0.333274	0.614	0.317	0	0	Syt14
0	0.332273	0.939	0.704	0	0	Oxr1
0	0.331626	0.486	0.203	0	0	Catspere2
0	0.331009	0.58	0.279	0	0	Nmt2
0	0.329636	0.695	0.392	0	0	Rab11fip3
0	0.328974	0.935	0.698	0	0	Tspan5
0	0.32877	0.615	0.305	0	0	Slc1a1
1.47043e-304	0.328382	0.746	0.433	4.74742e-300	0	Iqsec2
0	0.327715	0.981	0.794	0	0	Kcnq3
0	0.326975	0.292	0.037	0	0	Npr3
2.15614e-99	0.325846	0.977	0.644	6.9613e-95	0	Ryr2
1.62585e-266	0.324879	0.713	0.437	5.24922e-262	0	A330015K06Rik
0	0.324698	0.442	0.164	0	0	Mirg
0	0.32462	0.678	0.376	0	0	Arpc2
0	0.323544	0.316	0.065	0	0	AC163685.1
0	0.322806	0.653	0.348	0	0	Ksr1
5.15557e-250	0.322518	0.812	0.487	1.66453e-245	0	Galnt18
0	0.322315	0.249	0.018	0	0	Fibcd1
6.98998e-294	0.322247	0.815	0.463	2.25679e-289	0	Gm20642
1.06611e-231	0.32157	0.838	0.487	3.44205e-227	0	Nkain3
0	0.321535	0.252	0.032	0	0	Mei4
0	0.319382	0.482	0.201	0	0	Dlgap3
0	0.318882	0.564	0.268	0	0	Gsdme
0	0.318577	0.619	0.312	0	0	Fam49a
0	0.318547	0.912	0.673	0	0	Acap2
0	0.31821	0.403	0.131	0	0	St8sia1
3.54885e-208	0.318174	0.924	0.601	1.14578e-203	0	Kcnj3
4.79466e-247	0.317574	0.89	0.565	1.548e-242	0	Grid1
0	0.317506	0.569	0.24	0	0	Mgat4c
0	0.3169	0.676	0.358	0	0	Nsg2
0	0.316624	0.359	0.103	0	0	Zdhhc23
3.39299e-215	0.316346	0.886	0.53	1.09546e-210	0	Kcnj6
0	0.316227	0.413	0.146	0	0	4933424G05Rik
2.49961e-247	0.316087	0.832	0.482	8.07023e-243	0	Pip5k1b
0	0.315998	0.608	0.308	0	0	Ptprn
0	0.314783	0.507	0.233	0	0	Bzw2
0	0.314668	0.562	0.265	0	0	Smpd3
0	0.314228	0.488	0.193	0	0	Vcl
0	0.313994	0.95	0.703	0	0	Setbp1
0	0.31394	0.514	0.233	0	0	Pls3
0	0.313651	0.969	0.741	0	0	Atxn1
0	0.313517	0.449	0.168	0	0	Bcr
2.39209e-273	0.310822	0.835	0.507	7.7231e-269	0	Zdhhc14
3.78218e-298	0.310559	0.647	0.338	1.22112e-293	0	Parp8
2.78529e-273	0.310437	0.747	0.449	8.99258e-269	0	Casc4
0	0.309542	0.398	0.131	0	0	Creg2
0	0.309403	0.442	0.169	0	0	Sel1l3
0	0.309302	0.522	0.236	0	0	4430402I18Rik
0	0.309107	0.58	0.29	0	0	Lmtk2
1.52885e-300	0.309105	0.873	0.622	4.93604e-296	0	Atp2c1
2.35271e-270	0.308308	0.957	0.682	7.59597e-266	0	Gpm6a
0	0.308202	0.342	0.097	0	0	Chrd
0	0.307251	0.56	0.262	0	0	Syndig1
4.55153e-240	0.306392	0.856	0.543	1.46951e-235	0	Trim9
2.36596e-297	0.30637	0.608	0.321	7.63873e-293	0	Herc3
5.17005e-219	0.30606	0.952	0.674	1.6692e-214	0	Nebl
9.77972e-263	0.305707	0.793	0.503	3.15748e-258	0	Ftx
3.92857e-305	0.305639	0.949	0.694	1.26838e-300	0	Pbx1
1.49334e-270	0.305308	0.685	0.39	4.8214e-266	0	Camkmt
9.52196e-225	0.304355	0.873	0.549	3.07426e-220	0	Unc80
0	0.304298	0.99	0.795	0	0	Macrod2
0	0.303693	0.533	0.247	0	0	Fam131a
0	0.303514	0.298	0.067	0	0	Gm48749
0	0.303122	0.411	0.146	0	0	Dab2ip
9.9973e-252	0.302769	0.721	0.415	3.22773e-247	0	Jazf1
0	0.302091	0.337	0.091	0	0	Mal2
0	0.301419	0.481	0.204	0	0	Rab8b
0	0.30071	0.52	0.239	0	0	Tmem191c
1.90193e-219	0.300044	0.948	0.656	6.14058e-215	0	Fgf12
0	0.299878	0.496	0.195	0	0	Tmem132d
0	0.299849	0.993	0.839	0	0	Zeb2
1.44442e-252	0.29965	0.758	0.466	4.66344e-248	0	Zswim6
7.73491e-273	0.29923	0.97	0.734	2.49729e-268	0	Cadps
4.64301e-282	0.297631	0.605	0.321	1.49904e-277	0	Dclk2
1.07982e-233	0.297364	0.787	0.471	3.4863e-229	0	Dapk1
9.03428e-151	0.296573	0.904	0.566	2.91681e-146	0	Gm26871
0	0.295831	0.383	0.131	0	0	Shisa7
1.78324e-186	0.294924	0.345	0.183	5.75736e-182	0	Cck
5.65113e-224	0.29454	0.802	0.512	1.82452e-219	0	Pak3
2.02612e-222	0.294436	0.794	0.472	6.54154e-218	0	Nrp1
4.77592e-258	0.292195	0.69	0.397	1.54195e-253	0	Tusc3
0	0.292079	0.999	0.895	0	0	Dlg2
3.50596e-166	0.29201	0.898	0.551	1.13193e-161	0	Fam135b
5.65444e-224	0.291918	0.587	0.331	1.82559e-219	0	Epha3
4.57801e-288	0.291786	0.934	0.698	1.47806e-283	0	Camk1d
2.68167e-292	0.291309	0.499	0.241	8.65804e-288	0	Gm48091
0	0.291206	0.943	0.72	0	0	Trim2
0	0.290777	0.512	0.239	0	0	Rnf165
2.72429e-232	0.290247	0.747	0.446	8.79563e-228	0	Plppr4
0	0.290207	0.297	0.059	0	0	Vxn
3.27896e-247	0.288877	0.668	0.37	1.05865e-242	0	Scn1a
1.78334e-277	0.288565	0.581	0.303	5.7577e-273	0	Sh3bp5
2.88094e-234	0.287366	0.778	0.443	9.30139e-230	0	Ptk2b
0	0.287304	0.999	0.922	0	0	Ppp3ca
0	0.287265	0.419	0.153	0	0	Hpca
1.27716e-299	0.286391	0.471	0.217	4.12345e-295	0	Gm10649
3.68509e-283	0.286136	0.934	0.696	1.18977e-278	0	Nptn
3.66735e-270	0.285914	0.577	0.301	1.18404e-265	0	Galnt16
1.46425e-180	0.285873	0.873	0.543	4.72748e-176	0	Rbfox3
8.39877e-232	0.285848	0.694	0.403	2.71163e-227	0	Ust
0	0.284777	0.315	0.085	0	0	Slc26a4
0	0.284557	0.257	0.034	0	0	Ptpru
6.11206e-290	0.284517	0.523	0.257	1.97334e-285	0	D630045J12Rik
0	0.283677	0.477	0.216	0	0	Tub
0	0.282762	0.418	0.162	0	0	B3gat1
0	0.282686	0.345	0.109	0	0	Gm21798
2.83082e-209	0.282577	0.897	0.607	9.13957e-205	0	Chn1
0	0.281695	0.288	0.069	0	0	A430090L17Rik
0	0.281482	0.521	0.243	0	0	Snrpn
9.32425e-255	0.280891	0.844	0.582	3.01043e-250	0	Calm2
0	0.280062	0.997	0.944	0	0	Tcf4
3.26439e-279	0.279901	0.518	0.251	1.05394e-274	0	Hmgcll1
3.41892e-287	0.278518	0.49	0.234	1.10383e-282	0	Gm41609
2.71704e-237	0.278295	0.698	0.411	8.77225e-233	0	Cyfip1
6.822e-260	0.278075	0.576	0.297	2.20255e-255	0	2210408F21Rik
1.1791e-278	0.277502	0.543	0.284	3.80685e-274	0	Ly6h
0	0.277259	0.347	0.104	0	0	Myo16
4.97513e-221	0.277198	0.722	0.444	1.60627e-216	0	Ttc19
2.34875e-255	0.276105	0.592	0.316	7.58316e-251	0	Snph
3.99165e-108	0.275829	0.985	0.722	1.28874e-103	0	Plcb1
0	0.275164	0.23	0.031	0	0	Spink8
4.09519e-289	0.275119	0.49	0.231	1.32217e-284	0	Gpr45
2.12044e-236	0.274264	0.629	0.344	6.84605e-232	0	Lrfn2
1.69626e-252	0.273915	0.492	0.249	5.47654e-248	0	Ptpn3
3.06941e-235	0.273894	0.702	0.417	9.90991e-231	0	Ptprs
0	0.273567	0.324	0.092	0	0	Cds1
1.31971e-254	0.273548	0.965	0.749	4.26081e-250	0	Ube3a
6.98158e-291	0.273504	0.517	0.248	2.25407e-286	0	Faah
0	0.273232	0.272	0.073	0	0	Dach1
5.54244e-282	0.272897	0.511	0.243	1.78943e-277	0	Gabra1
0	0.272814	0.378	0.144	0	0	Rasgef1b
9.41547e-304	0.271997	0.448	0.199	3.03988e-299	0	Lurap1l
1.14846e-247	0.271594	0.381	0.178	3.70793e-243	0	Epha10
6.40544e-206	0.270716	0.819	0.558	2.06806e-201	0	Psd3
2.93386e-241	0.268396	0.577	0.309	9.47227e-237	0	Svop
0	0.267843	0.361	0.132	0	0	2900026A02Rik
2.72471e-280	0.267409	0.495	0.236	8.79701e-276	0	Nrip1
8.0497e-246	0.266881	0.627	0.337	2.59893e-241	0	Baiap2
0	0.26672	0.315	0.082	0	0	Cnr1
2.82411e-269	0.265665	0.495	0.244	9.11792e-265	0	Hnrnpll
0	0.265249	0.166	0.014	0	0	Shoc1
1.48746e-196	0.26517	0.735	0.455	4.80242e-192	0	Focad
1.24475e-260	0.264104	0.506	0.248	4.0188e-256	0	B230209E15Rik
1.355e-248	0.263495	0.516	0.261	4.37474e-244	0	Zswim5
2.11436e-261	0.263113	0.934	0.733	6.82641e-257	0	Lncpint
6.78463e-197	0.262606	0.743	0.46	2.19049e-192	0	Pacsin1
5.09943e-161	0.261931	0.833	0.534	1.6464e-156	0	Gpr158
0	0.261734	0.371	0.143	0	0	Cep126
7.60184e-180	0.260792	0.744	0.453	2.45433e-175	0	Me3
5.33268e-251	0.260582	0.472	0.23	1.72171e-246	0	Arhgef3
3.1168e-182	0.260231	0.596	0.353	1.00629e-177	0	Slc35f4
0	0.260047	0.194	0.006	0	0	Gm34466
0	0.259082	0.369	0.139	0	0	Shc3
2.9081e-188	0.258574	0.771	0.457	9.3891e-184	0	Robo1
4.98115e-223	0.25792	0.579	0.314	1.60822e-218	0	Plppr5
2.37156e-241	0.257174	0.538	0.281	7.65681e-237	0	Frrs1l
0	0.257	0.362	0.14	0	0	Pdlim7
5.13701e-207	0.256761	0.679	0.372	1.65854e-202	0	Slit1
9.20661e-228	0.256747	0.561	0.3	2.97245e-223	0	Pdzd4
0	0.256048	0.256	0.058	0	0	Nr4a1
0	0.255633	0.218	0.026	0	0	Gm19410
1.62268e-244	0.254846	0.524	0.272	5.23897e-240	0	Acp1
3.99645e-255	0.254574	0.493	0.24	1.29029e-250	0	Wwc1
7.58224e-218	0.25453	0.595	0.339	2.448e-213	0	Actr2
9.24255e-189	0.254144	0.849	0.58	2.98405e-184	0	Atp1b1
1.4731e-207	0.253227	0.617	0.361	4.75604e-203	0	Scg5
0	0.252785	0.258	0.055	0	0	Cacna1i
0	0.252674	0.399	0.168	0	0	Crmp1
2.18812e-238	0.252262	0.471	0.231	7.06457e-234	0	A330008L17Rik
1.82546e-146	0.252056	0.974	0.755	5.89368e-142	0	Ccser1
1.83863e-265	0.251679	0.459	0.216	5.93621e-261	0	Zfyve28
2.1303e-243	0.251583	0.482	0.242	6.8779e-239	0	Ptpn1
4.34004e-166	0.251272	0.93	0.631	1.40123e-161	0	Pde4d
0	0.251142	0.314	0.1	0	0	Col4a1
0	0.25085	0.345	0.131	0	0	Dnajc21
1.20458e-198	0.250206	0.335	0.161	3.88911e-194	0	Cox10
0	1.05004	0.971	0.341	0	1	Adarb2
0	1.01349	0.923	0.331	0	1	Ntng1
0	0.994677	0.845	0.24	0	1	Trpc6
0	0.93867	0.954	0.447	0	1	Cntnap5a
0	0.905965	0.91	0.359	0	1	Cdh9
0	0.857123	0.983	0.516	0	1	Lrrtm4
0	0.838415	0.975	0.481	0	1	Stxbp6
0	0.783389	0.865	0.417	0	1	Nrg1
0	0.783118	0.976	0.569	0	1	Zfpm2
0	0.770636	0.913	0.403	0	1	Synpr
0	0.766826	0.986	0.566	0	1	Lingo2
0	0.745001	0.902	0.394	0	1	Cntn5
0	0.737178	0.546	0.157	0	1	Zfp804b
0	0.736337	0.71	0.25	0	1	Cdh13
0	0.734917	0.878	0.448	0	1	Slc7a14
0	0.732239	0.868	0.371	0	1	Sema5a
0	0.704787	0.833	0.385	0	1	Fstl4
0	0.700568	0.737	0.312	0	1	Htr4
0	0.700342	0.834	0.324	0	1	Glis3
0	0.697409	0.956	0.528	0	1	Tmem108
0	0.696779	0.842	0.369	0	1	Shisa9
0	0.679284	0.934	0.551	0	1	Fam135b
0	0.678206	0.938	0.486	0	1	Mctp1
0	0.669084	0.693	0.267	0	1	Unc5d
0	0.656424	0.985	0.646	0	1	Kcnip4
0	0.654686	0.988	0.723	0	1	Ppfia2
0	0.652147	0.934	0.518	0	1	Grm1
0	0.645591	0.816	0.382	0	1	Tiam1
0	0.624664	0.743	0.36	0	1	Sntb2
0	0.611366	0.955	0.482	0	1	Trpm3
0	0.604605	0.766	0.402	0	1	Syn3
0	0.604018	0.981	0.616	0	1	Kirrel3
0	0.600967	0.829	0.445	0	1	Thsd7a
0	0.599533	0.786	0.389	0	1	Inpp4b
0	0.592396	0.894	0.447	0	1	Tafa2
0	0.582332	0.457	0.1	0	1	Gsg1l
0	0.572352	0.741	0.39	0	1	Chsy3
0	0.571515	0.797	0.406	0	1	Maml3
0	0.56011	0.864	0.529	0	1	Tanc1
0	0.552626	0.869	0.524	0	1	Ccdc85a
0	0.546599	0.83	0.499	0	1	Gabrb2
0	0.544987	0.748	0.419	0	1	Zfp804a
0	0.543764	0.717	0.356	0	1	Itga8
0	0.542167	0.751	0.426	0	1	Gabrg2
0	0.542148	0.92	0.568	0	1	Gm26871
0	0.540333	0.982	0.688	0	1	Erc2
0	0.538499	0.921	0.606	0	1	Kcnj3
0	0.534605	0.855	0.483	0	1	Ano3
0	0.528707	0.982	0.672	0	1	Kctd16
0	0.524267	0.984	0.754	0	1	Ncam2
0	0.524007	0.701	0.369	0	1	Plekhg5
0	0.52245	0.732	0.389	0	1	Nrg2
0	0.521468	0.904	0.582	0	1	Dgkb
0	0.519571	0.816	0.482	0	1	Spock3
0	0.517963	0.976	0.649	0	1	Ryr2
0	0.517668	0.526	0.206	0	1	Gpc4
0	0.514249	0.968	0.586	0	1	Slit3
0	0.512181	0.948	0.667	0	1	Rfx3
0	0.508603	0.912	0.61	0	1	Mmp16
0	0.508022	0.934	0.618	0	1	Brinp1
0	0.506881	0.687	0.323	0	1	Ptchd4
0	0.505552	0.901	0.529	0	1	Gm20754
0	0.504701	0.947	0.596	0	1	Clstn2
0	0.502395	0.621	0.287	0	1	Vav3
0	0.499971	0.855	0.518	0	1	Dgkh
0	0.498287	0.919	0.587	0	1	Epha7
0	0.497591	0.67	0.36	0	1	Gabra4
0	0.496028	0.621	0.274	0	1	Pde7b
0	0.493533	0.925	0.635	0	1	Sorbs2
0	0.492784	0.788	0.47	0	1	Hecw1
0	0.491697	0.957	0.667	0	1	Cacna1c
0	0.491189	0.718	0.36	0	1	Prkd1
0	0.48729	0.95	0.629	0	1	Plxna4
0	0.487037	0.985	0.689	0	1	Dab1
0	0.485969	0.951	0.605	0	1	Cacna1e
0	0.484787	0.842	0.514	0	1	Dgkg
0	0.483146	0.88	0.509	0	1	Maml2
0	0.482131	0.603	0.293	0	1	Pitpnm2
0	0.481153	0.911	0.596	0	1	Gabra2
0	0.481126	0.553	0.243	0	1	Pcsk5
0	0.48078	0.682	0.315	0	1	Cpne4
0	0.473249	0.623	0.293	0	1	Pdzd2
0	0.47272	0.913	0.606	0	1	Robo2
0	0.470428	0.671	0.366	0	1	Lmo7
0	0.468785	0.379	0.094	0	1	Sv2c
0	0.466969	0.72	0.41	0	1	Kcnd3
0	0.466264	0.793	0.458	0	1	Mef2c
0	0.464535	0.63	0.312	0	1	C1ql3
0	0.463003	0.952	0.665	0	1	Cacna2d1
7.8592e-246	0.461698	0.983	0.64	2.53742e-241	1	Grin2a
0	0.459555	0.606	0.32	0	1	Mapk4
0	0.455873	0.981	0.767	0	1	Negr1
0	0.45513	0.984	0.719	0	1	Csmd1
0	0.454625	0.954	0.741	0	1	Syne1
0	0.451417	0.901	0.62	0	1	Epha4
0	0.450989	0.935	0.646	0	1	Rgs7
0	0.447927	0.694	0.359	0	1	Car10
0	0.447882	0.672	0.38	0	1	Cyp7b1
0	0.446729	0.663	0.388	0	1	Pcdh17
0	0.446181	0.811	0.481	0	1	Ak5
0	0.443037	0.959	0.651	0	1	Lrfn5
0	0.441556	0.422	0.158	0	1	Bdnf
0	0.438388	0.798	0.492	0	1	Slc2a13
0	0.436941	0.533	0.257	0	1	Gnal
0	0.436469	0.492	0.196	0	1	Cemip
0	0.436252	0.98	0.696	0	1	Grm5
0	0.435082	0.796	0.494	0	1	Slc35f3
0	0.434376	0.625	0.332	0	1	Kcnh1
0	0.433828	0.971	0.643	0	1	Dlgap2
0	0.433605	0.991	0.757	0	1	Grm7
0	0.431315	0.544	0.276	0	1	Kcnip3
0	0.429917	0.847	0.539	0	1	Kcnj6
0	0.429754	0.488	0.217	0	1	Smad3
0	0.42758	0.983	0.707	0	1	Syt1
0	0.426921	0.289	0.052	0	1	Gm6999
0	0.425199	0.987	0.715	0	1	Tenm2
0	0.424204	0.986	0.8	0	1	Celf2
0	0.422917	0.735	0.477	0	1	Lyst
0	0.419903	0.945	0.742	0	1	Btbd9
0	0.419779	0.953	0.629	0	1	Prkg1
0	0.419564	0.982	0.69	0	1	Fam155a
0	0.418659	0.964	0.721	0	1	Prkce
5.42845e-232	0.417181	0.983	0.698	1.75263e-227	1	Kcnd2
0	0.412492	0.984	0.761	0	1	Dlgap1
0	0.412358	0.912	0.626	0	1	Stxbp5l
0	0.411657	0.964	0.663	0	1	Rims1
0	0.411608	0.425	0.183	0	1	Fbxl7
0	0.410621	0.73	0.47	0	1	Rimbp2
0	0.409096	0.983	0.73	0	1	Fgf14
0	0.404694	0.727	0.438	0	1	2010300C02Rik
0	0.402986	0.619	0.364	0	1	Trank1
0	0.401641	0.636	0.362	0	1	Tead1
0	0.401414	0.839	0.551	0	1	Rbfox3
0	0.400456	0.466	0.214	0	1	Prr16
0	0.399055	0.625	0.379	0	1	Susd4
0	0.398417	0.981	0.712	0	1	Kalrn
0	0.398017	0.994	0.829	0	1	Il1rapl1
0	0.398016	0.702	0.445	0	1	Sez6l
0	0.397392	0.849	0.574	0	1	Adcy2
0	0.396462	0.852	0.588	0	1	Atrnl1
0	0.395919	0.802	0.558	0	1	Rapgef4
0	0.394021	0.879	0.622	0	1	Sema6d
0	0.393519	0.308	0.079	0	1	Acvr1c
0	0.391173	0.687	0.429	0	1	Caln1
8.68687e-304	0.390921	0.923	0.627	2.80464e-299	1	Cnksr2
1.79263e-245	0.390626	0.979	0.674	5.78768e-241	1	Lrrc7
0	0.39058	0.403	0.177	0	1	6530403H02Rik
0	0.387327	0.995	0.871	0	1	Grik2
1.27132e-246	0.383964	0.923	0.544	4.1046e-242	1	Dock10
0	0.383412	0.84	0.59	0	1	Sipa1l1
0	0.383293	0.864	0.587	0	1	Pcsk2
7.0662e-307	0.382433	0.601	0.364	2.28139e-302	1	Pkig
0	0.382131	0.313	0.083	0	1	Arsj
2.08418e-303	0.379718	0.465	0.213	6.72898e-299	1	Rgs6
1.19807e-253	0.378358	0.439	0.206	3.8681e-249	1	Sgcz
0	0.376368	0.739	0.493	0	1	Ksr2
8.88384e-307	0.374168	0.651	0.425	2.86824e-302	1	Gfod1
0	0.373141	0.742	0.522	0	1	Vps13c
0	0.37208	0.836	0.578	0	1	Rgs7bp
1.11848e-304	0.371895	0.955	0.662	3.61112e-300	1	Dpp6
0	0.371842	0.838	0.614	0	1	Mrtfb
5.97507e-296	0.368323	0.496	0.269	1.92911e-291	1	Sgsm2
4.6106e-285	0.366324	0.716	0.356	1.48858e-280	1	Slc4a4
4.55276e-254	0.364598	0.687	0.44	1.4699e-249	1	Cdh12
0	0.363959	0.98	0.813	0	1	Dgki
7.8113e-254	0.363798	0.954	0.671	2.52196e-249	1	Cacnb2
2.29658e-275	0.363083	0.624	0.368	7.41472e-271	1	Neto1
0	0.361299	0.855	0.616	0	1	Chn1
8.01909e-297	0.361105	0.755	0.513	2.58904e-292	1	Elmod1
0	0.360838	0.263	0.054	0	1	Plpp4
1.69144e-271	0.359645	0.535	0.311	5.46098e-267	1	Scn3a
3.28894e-252	0.359533	0.818	0.524	1.06187e-247	1	Sphkap
7.43687e-49	0.359163	0.984	0.694	2.40107e-44	1	Nrg3
1.95771e-281	0.358405	0.655	0.425	6.32066e-277	1	Syt7
1.77326e-195	0.357642	0.98	0.71	5.72515e-191	1	Grin2b
0	0.355621	0.957	0.709	0	1	Gabrb1
4.78721e-180	0.352134	0.918	0.606	1.5456e-175	1	Galnt17
0	0.350986	0.949	0.748	0	1	Prickle1
2.01194e-219	0.350641	0.959	0.674	6.49576e-215	1	Gabrb3
0	0.350575	0.917	0.747	0	1	Rasal2
5.9438e-299	0.350065	0.782	0.552	1.91902e-294	1	Atp2b2
2.40307e-252	0.349371	0.734	0.484	7.75856e-248	1	Kcnt2
3.0499e-252	0.348241	0.679	0.413	9.84691e-248	1	Zmat4
0	0.34796	0.361	0.146	0	1	Smoc2
0	0.347275	0.323	0.121	0	1	Gm14636
3.9322e-265	0.346516	0.709	0.47	1.26955e-260	1	Add2
1.74621e-283	0.345047	0.863	0.593	5.63782e-279	1	Tnr
2.09929e-230	0.344628	0.814	0.549	6.77776e-226	1	5730522E02Rik
0	0.344447	0.92	0.677	0	1	Nrcam
4.18005e-246	0.342479	0.634	0.404	1.34957e-241	1	Ablim1
0	0.341429	0.997	0.923	0	1	Ppp3ca
0	0.340091	0.32	0.115	0	1	Gm12216
7.56071e-203	0.338626	0.558	0.342	2.44105e-198	1	Cntnap5b
3.72629e-276	0.338347	0.847	0.606	1.20307e-271	1	Syn2
4.4503e-225	0.338005	0.715	0.465	1.43682e-220	1	Dpyd
1.04866e-245	0.335135	0.597	0.404	3.38571e-241	1	Hmbox1
6.52764e-231	0.33428	0.674	0.418	2.10751e-226	1	A830018L16Rik
1.04753e-230	0.332867	0.611	0.397	3.38206e-226	1	Tle4
1.43431e-261	0.331942	0.406	0.2	4.63083e-257	1	Cdon
0	0.331847	0.999	0.839	0	1	Nkain2
6.92257e-238	0.331136	0.561	0.348	2.23502e-233	1	Baiap2
9.99801e-152	0.328924	0.886	0.53	3.22796e-147	1	Tafa1
0	0.328314	0.318	0.115	0	1	Oprm1
4.48147e-246	0.326895	0.961	0.709	1.44689e-241	1	Kcnma1
8.72951e-201	0.326268	0.867	0.593	2.81841e-196	1	Kcnb2
1.9375e-224	0.326187	0.745	0.499	6.25542e-220	1	Galnt18
7.97925e-237	0.324849	0.433	0.223	2.57618e-232	1	Kif26b
1.00008e-188	0.324734	0.921	0.64	3.22887e-184	1	Sntg1
1.14087e-251	0.324158	0.371	0.181	3.68342e-247	1	A230004M16Rik
1.3367e-233	0.32366	0.651	0.445	4.31568e-229	1	Pde8b
2.01892e-194	0.322956	0.843	0.563	6.51829e-190	1	Shisa6
4.09188e-236	0.322874	0.413	0.222	1.3211e-231	1	Cnnm1
4.55305e-275	0.322801	0.856	0.631	1.47e-270	1	Cacna1d
2.31038e-208	0.322691	0.885	0.613	7.45929e-204	1	Gria3
0	0.320356	0.85	0.679	0	1	Gls
4.59559e-266	0.319568	0.334	0.148	1.48373e-261	1	4930532I03Rik
8.28383e-217	0.317536	0.793	0.585	2.67452e-212	1	Gm28376
3.44599e-212	0.316884	0.57	0.387	1.11257e-207	1	Acvr1
2.58302e-156	0.315898	0.91	0.611	8.33955e-152	1	Camk2a
1.79205e-229	0.315281	0.365	0.18	5.7858e-225	1	Rnf217
1.5724e-278	0.314956	0.884	0.67	5.07666e-274	1	Map1b
5.29666e-230	0.314778	0.4	0.21	1.71008e-225	1	Ppp1r1a
2.09855e-211	0.313576	0.821	0.568	6.77539e-207	1	Celf4
8.92541e-194	0.313331	0.545	0.33	2.88166e-189	1	4930509J09Rik
9.87477e-223	0.312999	0.693	0.492	3.18817e-218	1	Xkr6
8.08237e-216	0.312565	0.537	0.294	2.60948e-211	1	Prox1
3.57731e-285	0.312442	0.883	0.678	1.15497e-280	1	Cntn1
3.11709e-175	0.31148	0.537	0.349	1.00638e-170	1	Cep112
3.4415e-268	0.311321	0.783	0.596	1.11112e-263	1	Eml5
6.65542e-163	0.310786	0.89	0.599	2.14877e-158	1	Arpp21
0	0.310383	0.997	0.898	0	1	Ptprd
1.25429e-210	0.310181	0.698	0.49	4.0496e-206	1	Ncald
1.09956e-215	0.309917	0.435	0.227	3.55005e-211	1	Dpf3
0	0.308836	0.235	0.046	0	1	Plk5
1.0013e-267	0.308466	0.957	0.762	3.23281e-263	1	Adgrl3
3.89262e-210	0.308154	0.723	0.506	1.25677e-205	1	Cap2
4.51557e-183	0.307784	0.759	0.484	1.4579e-178	1	Iqgap2
1.9056e-157	0.307441	0.988	0.819	6.15243e-153	1	Lsamp
3.4733e-266	0.307025	0.793	0.575	1.12139e-261	1	Slc4a10
6.819e-250	0.304434	0.347	0.153	2.20158e-245	1	Prtg
6.37657e-204	0.303569	0.429	0.242	2.05874e-199	1	Slc8a2
1.50476e-194	0.303312	0.48	0.293	4.85826e-190	1	Rras2
3.68668e-13	0.303127	0.983	0.699	1.19028e-08	1	Rbfox1
0	0.303014	0.286	0.096	0	1	Ipcef1
2.80613e-29	0.302833	0.975	0.674	9.05987e-25	1	Gria1
2.90592e-200	0.302531	0.786	0.549	9.38207e-196	1	Ptprk
1.79236e-224	0.302512	0.762	0.557	5.78681e-220	1	Scn2a
2.01872e-199	0.302033	0.423	0.245	6.51762e-195	1	Rab40b
7.5865e-187	0.300847	0.587	0.395	2.44938e-182	1	Rit2
4.27007e-246	0.300486	0.88	0.673	1.37863e-241	1	Rtn1
2.91294e-195	0.299451	0.409	0.228	9.40472e-191	1	Rgs17
2.09423e-192	0.29839	0.676	0.46	6.76143e-188	1	Ptk2b
9.36164e-293	0.297759	0.952	0.751	3.0225e-288	1	Tmeff2
1.44971e-200	0.297123	0.365	0.185	4.68052e-196	1	Galnt14
7.79427e-192	0.296925	0.539	0.342	2.51646e-187	1	Ptpre
1.11986e-244	0.296614	0.5	0.257	3.61559e-240	1	Ptprz1
4.94403e-206	0.296042	0.785	0.564	1.59623e-201	1	Unc80
9.46653e-200	0.295946	0.505	0.284	3.05636e-195	1	Cald1
0	0.295517	0.893	0.743	0	1	Dock3
3.75637e-184	0.294877	0.4	0.232	1.21278e-179	1	Rtn4rl1
8.46325e-263	0.294769	0.285	0.111	2.73244e-258	1	Lrrc3b
0	0.294605	0.977	0.887	0	1	Mycbp2
3.03803e-287	0.294345	0.279	0.101	9.80858e-283	1	Plekha2
1.45521e-198	0.29385	0.696	0.505	4.6983e-194	1	Wasf1
3.31171e-152	0.292944	0.908	0.646	1.06922e-147	1	Ntrk3
7.29612e-176	0.292726	0.456	0.282	2.35563e-171	1	Btbd3
9.28549e-182	0.291805	0.689	0.502	2.99791e-177	1	Jph1
3.37003e-173	0.291787	0.449	0.25	1.08805e-168	1	Ndst4
6.19559e-198	0.29162	0.794	0.57	2.00031e-193	1	Klhl29
1.88112e-245	0.290667	0.864	0.675	6.07338e-241	1	Nsf
2.21379e-213	0.289075	0.696	0.541	7.14743e-209	1	Mapk1
0	0.288653	0.237	0.064	0	1	Gm34567
1.12409e-228	0.288408	0.801	0.623	3.62923e-224	1	Sybu
1.31457e-179	0.288238	0.828	0.589	4.24421e-175	1	Cdr1os
2.45399e-175	0.286292	0.564	0.391	7.92297e-171	1	Ttll11
9.62218e-209	0.286082	0.354	0.173	3.10662e-204	1	Ankrd6
6.48092e-178	0.285868	0.436	0.252	2.09243e-173	1	Rph3a
1.62312e-181	0.285713	0.656	0.43	5.24042e-177	1	Grik4
2.44496e-168	0.284989	0.585	0.419	7.89379e-164	1	Gm15738
1.56508e-132	0.283916	0.863	0.593	5.05302e-128	1	Nell2
8.87185e-180	0.283363	0.392	0.223	2.86436e-175	1	Kcnc3
3.52445e-196	0.281998	0.575	0.358	1.1379e-191	1	Nrgn
8.34953e-180	0.281389	0.704	0.511	2.69573e-175	1	Cers6
1.82233e-86	0.279746	0.963	0.631	5.88357e-82	1	Epha6
2.70255e-159	0.279152	0.524	0.374	8.72546e-155	1	Fam126b
2.04893e-163	0.278678	0.499	0.334	6.61518e-159	1	Bsn
1.15984e-188	0.278567	0.377	0.196	3.74467e-184	1	Ptpro
1.06448e-85	0.277442	0.988	0.788	3.43677e-81	1	Opcml
2.48561e-168	0.27703	0.585	0.412	8.02504e-164	1	Osbp2
6.43461e-151	0.27678	0.953	0.729	2.07748e-146	1	Plcb1
1.32347e-281	0.274967	0.23	0.074	4.27295e-277	1	Pparg
2.15473e-159	0.27415	0.623	0.435	6.95677e-155	1	Galnt13
6.6776e-197	0.273995	0.36	0.176	2.15593e-192	1	Epb41
3.89586e-171	0.273585	0.424	0.231	1.25782e-166	1	Csgalnact1
1.71706e-179	0.27346	0.355	0.185	5.54371e-175	1	Vstm2a
6.38789e-273	0.27345	0.976	0.819	2.06239e-268	1	Cttnbp2
1.10294e-194	0.272339	0.291	0.136	3.56095e-190	1	Gm16351
3.23374e-132	0.271023	0.826	0.575	1.04405e-127	1	St6galnac5
0	0.270769	0.999	0.937	0	1	Cadm2
0	0.270551	0.267	0.087	0	1	Rasl10a
1.11973e-171	0.270413	0.351	0.188	3.61516e-167	1	Ntng2
9.82781e-151	0.268439	0.903	0.667	3.17301e-146	1	Snap25
1.44515e-177	0.268256	0.48	0.266	4.66582e-173	1	Brinp3
6.44537e-301	0.266611	0.203	0.057	2.08095e-296	1	Gm31615
6.11379e-146	0.265609	0.604	0.437	1.9739e-141	1	Snca
3.46307e-235	0.265034	0.836	0.688	1.11809e-230	1	Pde4dip
5.26277e-166	0.264741	0.39	0.212	1.69914e-161	1	Prdm5
4.12649e-137	0.264443	0.488	0.317	1.33228e-132	1	Usp29
4.62319e-158	0.263795	0.671	0.475	1.49264e-153	1	Olfm1
4.19521e-169	0.263476	0.316	0.165	1.35446e-164	1	Rilpl1
1.65061e-149	0.263068	0.605	0.434	5.32916e-145	1	Xpr1
1.38582e-155	0.262827	0.693	0.515	4.47427e-151	1	Trerf1
3.57241e-150	0.262811	0.452	0.279	1.15339e-145	1	C1qtnf4
8.13009e-184	0.261113	0.931	0.732	2.62488e-179	1	Ahi1
8.06325e-226	0.260685	0.849	0.702	2.6033e-221	1	Plekha5
5.90496e-82	0.258944	0.845	0.554	1.90647e-77	1	Egfem1
1.57247e-135	0.258329	0.497	0.334	5.07686e-131	1	Adcy1
1.04446e-114	0.258306	0.912	0.668	3.37216e-110	1	Epha5
1.45962e-186	0.257574	0.879	0.695	4.71254e-182	1	Gpm6a
5.02807e-151	0.257326	0.361	0.205	1.62336e-146	1	Slc24a4
1.44331e-149	0.256697	0.747	0.554	4.65986e-145	1	Unc79
9.36737e-125	0.255898	0.819	0.588	3.02435e-120	1	Rasgrf1
1.99175e-142	0.255534	0.788	0.589	6.43055e-138	1	Samd12
4.32851e-80	0.255078	0.98	0.775	1.3975e-75	1	Gria2
1.4452e-154	0.254513	0.679	0.521	4.66596e-150	1	Ftx
2.50388e-137	0.253408	0.903	0.683	8.08402e-133	1	Nebl
5.43351e-148	0.253061	0.38	0.219	1.75426e-143	1	Syt17
3.75522e-132	0.252754	0.515	0.361	1.21241e-127	1	Pkia
5.46502e-137	0.251928	0.658	0.425	1.76444e-132	1	Tenm1
7.06581e-161	0.251353	0.831	0.656	2.28127e-156	1	Ahcyl2
4.41972e-230	0.250493	0.232	0.082	1.42695e-225	1	C1ql2
0	0.753743	0.857	0.355	0	2	Adarb2
0	0.684726	0.89	0.527	0	2	Lrrtm4
0	0.652579	0.833	0.454	0	2	Tafa2
0	0.609763	0.897	0.577	0	2	Lingo2
0	0.606719	0.88	0.493	0	2	Stxbp6
0	0.593582	0.806	0.524	0	2	Dgkh
0	0.577959	0.742	0.386	0	2	Sema5a
0	0.577683	0.835	0.499	0	2	Mctp1
0	0.555923	0.876	0.492	0	2	Trpm3
0	0.555912	0.826	0.582	0	2	Gm28376
0	0.555101	0.789	0.467	0	2	Cntnap5a
0	0.553707	0.783	0.419	0	2	Synpr
0	0.553692	0.718	0.384	0	2	Shisa9
0	0.542317	0.703	0.396	0	2	Tiam1
0	0.538243	0.711	0.383	0	2	Cdh9
0	0.531581	0.699	0.358	0	2	Slc4a4
0	0.530786	0.698	0.34	0	2	Glis3
0	0.522358	0.58	0.272	0	2	Trpc6
0	0.509696	0.756	0.412	0	2	Cntn5
0	0.508525	0.857	0.54	0	2	Tmem108
0	0.499636	0.664	0.362	0	2	Ntng1
0	0.49323	0.875	0.676	0	2	Rfx3
0	0.483298	0.569	0.32	0	2	C1ql3
0	0.474633	0.825	0.657	0	2	Ahcyl2
0	0.47177	0.884	0.597	0	2	Slit3
0	0.46685	0.765	0.537	0	2	Ccdc85a
0	0.466047	0.931	0.623	0	2	Kirrel3
0	0.459315	0.603	0.333	0	2	Ptchd4
0	0.452067	0.651	0.407	0	2	Fstl4
0	0.452029	0.81	0.533	0	2	Grm1
0	0.450118	0.627	0.371	0	2	Prkd1
0	0.449185	0.847	0.584	0	2	Zfpm2
0	0.445228	0.799	0.519	0	2	Maml2
5.33754e-261	0.438661	0.906	0.656	1.72328e-256	2	Kcnip4
0	0.431296	0.913	0.732	0	2	Ppfia2
0	0.416768	0.908	0.699	0	2	Dab1
0	0.415566	0.723	0.492	0	2	Ak5
1.84568e-301	0.409306	0.9	0.65	5.95895e-297	2	Grin2a
0	0.408895	0.853	0.641	0	2	Plxna4
3.0584e-302	0.408385	0.77	0.545	9.87436e-298	2	Gm20754
2.99517e-297	0.407177	0.61	0.404	9.67021e-293	2	Nrg2
9.02969e-261	0.404122	0.411	0.208	2.91533e-256	2	Chst9
0	0.403495	0.701	0.504	0	2	Slc2a13
0	0.403439	0.861	0.616	0	2	Cacna1e
3.2631e-292	0.396562	0.857	0.607	1.05353e-287	2	Clstn2
0	0.393543	0.848	0.614	0	2	Galnt17
2.43443e-251	0.390365	0.882	0.549	7.8598e-247	2	Dock10
7.73155e-280	0.387061	0.662	0.474	2.49621e-275	2	Slc7a14
0	0.386915	0.752	0.551	0	2	Kcnj6
0	0.383052	0.872	0.677	0	2	Cacna1c
0	0.382219	0.889	0.749	0	2	Btbd9
3.06607e-301	0.381101	0.798	0.601	9.8991e-297	2	Epha7
7.53881e-283	0.374642	0.672	0.504	2.43398e-278	2	Jph1
0	0.373425	0.895	0.699	0	2	Erc2
7.67579e-235	0.371874	0.67	0.464	2.4782e-230	2	Thsd7a
0	0.371481	0.881	0.66	0	2	Ryr2
1.43851e-191	0.368417	0.493	0.336	4.64436e-187	2	4930509J09Rik
1.96675e-254	0.366636	0.73	0.534	6.34984e-250	2	Sphkap
8.93303e-226	0.365445	0.506	0.288	2.88412e-221	2	Pde7b
6.0815e-217	0.364709	0.461	0.276	1.96347e-212	2	Adamts17
1.41734e-227	0.361541	0.635	0.425	4.57603e-223	2	Maml3
4.97917e-286	0.353862	0.771	0.597	1.60757e-281	2	Il1rap
4.59716e-228	0.352374	0.631	0.45	1.48424e-223	2	2010300C02Rik
4.17419e-235	0.35115	0.682	0.505	1.34768e-230	2	Pip5k1b
6.3766e-281	0.350008	0.829	0.621	2.05875e-276	2	Camk2a
1.08495e-201	0.345238	0.54	0.388	3.50287e-197	2	Plekhg5
3.50549e-283	0.344364	0.786	0.625	1.13178e-278	2	Mmp16
0	0.342944	0.909	0.776	0	2	Negr1
1.11088e-255	0.341504	0.904	0.681	3.58659e-251	2	Kctd16
9.7037e-193	0.341279	0.898	0.683	3.13294e-188	2	Gria1
1.55575e-188	0.340638	0.554	0.394	5.02291e-184	2	Cyp7b1
1.11356e-197	0.3369	0.63	0.48	3.59525e-193	2	Olfm1
3.08336e-202	0.336754	0.683	0.504	9.95493e-198	2	Ano3
9.8993e-182	0.336055	0.464	0.31	3.19609e-177	2	Pitpnm2
3.85608e-186	0.335103	0.479	0.304	1.24497e-181	2	Vav3
0	0.333275	0.882	0.731	0	2	Prkce
1.87173e-255	0.330683	0.805	0.621	6.04306e-251	2	Dscam
7.09267e-200	0.328822	0.899	0.708	2.28994e-195	2	Kcnd2
2.90788e-243	0.328734	0.706	0.547	9.38838e-239	2	Tanc1
1.15068e-184	0.328097	0.556	0.375	3.71507e-180	2	Itga8
8.54988e-160	0.327053	0.79	0.561	2.76042e-155	2	Egfem1
9.90713e-302	0.326625	0.895	0.722	3.19861e-297	2	Kalrn
1.42717e-183	0.321782	0.89	0.653	4.60776e-179	2	Dlgap2
1.89952e-209	0.321399	0.739	0.561	6.13279e-205	2	Cdh8
2.74974e-218	0.321135	0.76	0.572	8.87783e-214	2	Fam135b
9.00523e-163	0.32088	0.377	0.224	2.90743e-158	2	Gpc4
4.38809e-181	0.320861	0.363	0.199	1.41674e-176	2	Mkx
5.74848e-168	0.319232	0.359	0.212	1.85595e-163	2	F730043M19Rik
3.54739e-184	0.318311	0.57	0.435	1.14531e-179	2	Syt7
4.51577e-224	0.318162	0.771	0.594	1.45796e-219	2	Rasgrf1
3.27641e-163	0.316508	0.38	0.229	1.05782e-158	2	Kif26b
2.52902e-192	0.316123	0.619	0.481	8.16521e-188	2	Add2
2.0183e-153	0.31293	0.493	0.341	6.51629e-149	2	Htr4
5.45712e-193	0.312923	0.672	0.509	1.76189e-188	2	Slc35f3
1.2711e-185	0.310028	0.607	0.482	4.10389e-181	2	Camk2b
1.757e-162	0.308316	0.59	0.428	5.67266e-158	2	A830018L16Rik
1.83012e-230	0.306814	0.832	0.655	5.90872e-226	2	Ntrk3
1.68222e-174	0.301526	0.783	0.585	5.4312e-170	2	Gm26871
3.45763e-142	0.301402	0.476	0.311	1.11633e-137	2	Pdzd2
1.9643e-153	0.300849	0.528	0.394	6.34193e-149	2	Slit1
1.39555e-155	0.300739	0.536	0.425	4.50567e-151	2	Gm15738
1.80864e-175	0.299545	0.608	0.492	5.83939e-171	2	Lyst
1.09803e-167	0.297734	0.627	0.489	3.54511e-163	2	Hecw1
2.27465e-150	0.296256	0.527	0.389	7.34395e-146	2	Bcl11b
1.07504e-256	0.293605	0.814	0.679	3.47087e-252	2	Map1b
2.01436e-139	0.293552	0.55	0.428	6.50355e-135	2	Syn3
7.78898e-162	0.29227	0.889	0.685	2.51475e-157	2	Lrrc7
0	0.292253	0.841	0.756	0	2	Rasal2
3.15781e-163	0.291407	0.742	0.568	1.01953e-158	2	Frmd4b
1.31948e-194	0.290054	0.781	0.623	4.26006e-190	2	Kcnj3
1.88581e-163	0.289893	0.542	0.362	6.08853e-159	2	Nrgn
4.42023e-260	0.285987	0.789	0.684	1.42712e-255	2	Nsf
3.98173e-138	0.285152	0.594	0.433	1.28554e-133	2	Tenm1
1.7482e-144	0.284898	0.468	0.302	5.64425e-140	2	Prox1
2.1218e-218	0.280703	0.9	0.74	6.85044e-214	2	Fgf14
2.52241e-157	0.280434	0.614	0.496	8.14386e-153	2	Dapk1
1.75896e-145	0.279843	0.287	0.154	5.67896e-141	2	Smoc2
4.70443e-186	0.279361	0.915	0.809	1.51887e-181	2	Celf2
1.23627e-158	0.279348	0.898	0.72	3.99143e-154	2	Grin2b
1.31881e-137	0.278862	0.353	0.213	4.2579e-133	2	Cemip
7.46025e-146	0.278822	0.592	0.47	2.40862e-141	2	Ptk2b
1.12253e-141	0.278106	0.643	0.476	3.62421e-137	2	Mef2c
1.37947e-179	0.276354	0.716	0.592	4.45375e-175	2	Rgs7bp
7.00775e-134	0.27631	0.565	0.429	2.26252e-129	2	Kcnd3
2.28828e-214	0.276	0.724	0.627	7.38795e-210	2	Mrtfb
5.07961e-94	0.27486	0.392	0.286	1.64e-89	2	C1qtnf4
1.18855e-182	0.274214	0.854	0.674	3.83734e-178	2	Dpp6
1.44646e-137	0.274151	0.438	0.277	4.67004e-133	2	Tmsb4x
7.8927e-97	0.274053	0.905	0.728	2.54824e-92	2	Csmd1
1.49379e-123	0.273012	0.406	0.26	4.82284e-119	2	Pcsk5
1.09507e-166	0.272877	0.707	0.567	3.53553e-162	2	Rbfox3
1.79086e-140	0.272457	0.585	0.466	5.78197e-136	2	Lgi1
5.31416e-101	0.271399	0.39	0.285	1.71573e-96	2	Gm32509
1.32297e-117	0.271185	0.497	0.404	4.27136e-113	2	Gm42439
2.54516e-109	0.270133	0.392	0.274	8.2173e-105	2	Gnal
9.34789e-165	0.269979	0.863	0.686	3.01806e-160	2	Gabrb3
1.87247e-58	0.26951	0.902	0.704	6.04544e-54	2	Nrg3
2.36361e-113	0.267944	0.479	0.378	7.63115e-109	2	Pkig
5.31393e-120	0.267591	0.53	0.408	1.71566e-115	2	Slc44a5
2.80121e-162	0.266253	0.238	0.111	9.044e-158	2	Fam163b
1.56759e-142	0.264369	0.639	0.526	5.06114e-138	2	Elmod1
2.49298e-130	0.260682	0.778	0.603	8.04883e-126	2	Nell2
1.8526e-102	0.259985	0.445	0.34	5.9813e-98	2	Adcy1
1.9211e-118	0.259711	0.614	0.477	6.20247e-114	2	Dpyd
8.34726e-139	0.258918	0.629	0.518	2.695e-134	2	Cap2
9.14248e-85	0.257837	0.431	0.298	2.95174e-80	2	Unc5d
4.96137e-99	0.257345	0.453	0.361	1.60183e-94	2	Baiap2
5.22566e-279	0.255863	0.931	0.824	1.68716e-274	2	Cttnbp2
1.92475e-81	0.2555	0.797	0.541	6.21424e-77	2	Tafa1
1.50474e-157	0.254692	0.75	0.607	4.85822e-153	2	Tnr
9.13731e-96	0.254302	0.4	0.303	2.95007e-91	2	Rras2
7.26188e-66	0.254115	0.9	0.7	2.34457e-61	2	Fam155a
1.11705e-96	0.253545	0.43	0.342	3.6065e-92	2	Pgbd5
2.86917e-100	0.25303	0.265	0.164	9.2634e-96	2	Gm42477
7.71894e-166	0.252718	0.792	0.684	2.49214e-161	2	Rtn1
4.15982e-75	0.251658	0.453	0.355	1.34304e-70	2	Cntnap5b
0	0.251067	0.969	0.927	0	2	Ppp3ca
5.95165e-119	0.251042	0.859	0.676	1.92155e-114	2	Rims1
1.03562e-125	0.250849	0.837	0.666	3.34359e-121	2	Lrfn5
2.59052e-150	0.250633	0.77	0.636	8.36375e-146	2	Epha4
3.30603e-111	0.2501	0.651	0.497	1.06739e-106	2	Iqgap2
0	1.00104	0.991	0.446	0	3	Tafa2
0	0.969888	0.999	0.523	0	3	Lrrtm4
0	0.964661	0.988	0.351	0	3	Adarb2
0	0.916221	0.941	0.341	0	3	Slc4a4
0	0.876345	0.946	0.368	0	3	Shisa9
0	0.86703	0.999	0.573	0	3	Lingo2
0	0.861842	0.996	0.487	0	3	Trpm3
0	0.856337	0.981	0.512	0	3	Dgkh
0	0.848828	0.737	0.179	0	3	Chst9
0	0.830228	0.994	0.644	0	3	Ahcyl2
0	0.819454	0.997	0.668	0	3	Rfx3
0	0.818973	0.919	0.325	0	3	Glis3
0	0.807444	0.938	0.367	0	3	Cdh9
0	0.79659	0.96	0.398	0	3	Cntn5
0	0.795918	0.956	0.408	0	3	Synpr
0	0.789363	0.937	0.374	0	3	Sema5a
0	0.773594	0.974	0.455	0	3	Cntnap5a
0	0.766777	0.98	0.528	0	3	Gm20754
0	0.759507	0.959	0.522	0	3	Ccdc85a
0	0.755063	0.974	0.491	0	3	Mctp1
0	0.731052	0.905	0.406	0	3	Tenm1
0	0.727495	0.77	0.249	0	3	Adamts17
0	0.720055	0.907	0.381	0	3	Tiam1
0	0.719866	0.939	0.483	0	3	Pip5k1b
0	0.717616	0.957	0.516	0	3	Sphkap
0	0.703295	0.87	0.352	0	3	Prkd1
0	0.702863	0.755	0.327	0	3	Cntnap5b
0	0.70049	0.978	0.547	0	3	Egfem1
0	0.699994	0.966	0.508	0	3	Maml2
0	0.698011	0.81	0.301	0	3	C1ql3
0	0.689559	0.998	0.591	0	3	Slit3
0	0.688841	0.902	0.445	0	3	Thsd7a
0	0.688272	0.825	0.316	0	3	Ptchd4
0	0.679267	0.978	0.587	0	3	Epha7
0	0.673849	0.877	0.403	0	3	A830018L16Rik
0	0.670576	0.778	0.265	0	3	Pde7b
0	0.667078	0.939	0.475	0	3	Ak5
0	0.663111	0.963	0.542	0	3	Cdh8
0	0.661492	0.968	0.522	0	3	Grm1
0	0.660634	0.934	0.483	0	3	Ano3
0	0.657676	0.991	0.599	0	3	Clstn2
0	0.656379	0.962	0.534	0	3	Kcnj6
0	0.650226	0.953	0.583	0	3	Il1rap
0	0.643051	0.984	0.576	0	3	Zfpm2
0	0.641417	0.976	0.534	0	3	Tmem108
0	0.636144	0.988	0.631	0	3	Plxna4
0	0.629369	0.95	0.493	0	3	Stxbp6
0	0.627075	0.992	0.608	0	3	Cacna1e
0	0.625298	0.988	0.605	0	3	Galnt17
0	0.621726	0.754	0.28	0	3	Vav3
0	0.621171	0.823	0.352	0	3	Itga8
0	0.618057	0.998	0.645	0	3	Grin2a
0	0.617331	0.972	0.61	0	3	Mmp16
0	0.612921	0.999	0.694	0	3	Dab1
0	0.612433	0.625	0.177	0	3	Mkx
0	0.612336	0.999	0.652	0	3	Kcnip4
0	0.611284	0.996	0.622	0	3	Kirrel3
0	0.609074	0.747	0.314	0	3	4930509J09Rik
0	0.606384	0.869	0.43	0	3	2010300C02Rik
0	0.604298	0.906	0.487	0	3	Slc2a13
0	0.601464	0.999	0.727	0	3	Ppfia2
0	0.60115	0.686	0.236	0	3	Pcsk5
0	0.598498	0.99	0.608	0	3	Camk2a
0	0.594505	0.88	0.487	0	3	Jph1
0	0.58963	0.799	0.373	0	3	Cyp7b1
0	0.586168	0.533	0.12	0	3	Calb1
0	0.585032	0.998	0.692	0	3	Erc2
0	0.581729	0.629	0.188	0	3	F730043M19Rik
0	0.580298	0.976	0.608	0	3	Dscam
0	0.57579	0.989	0.669	0	3	Cacna1c
0	0.572902	0.994	0.653	0	3	Ryr2
0	0.571714	0.857	0.442	0	3	Lgi1
0	0.567815	0.998	0.769	0	3	Negr1
0	0.566811	0.911	0.491	0	3	Nkain3
0	0.566792	0.813	0.388	0	3	Nrg2
0	0.566323	0.871	0.459	0	3	Add2
0	0.566256	0.858	0.456	0	3	Dpyd
0	0.56625	0.991	0.654	0	3	Lrfn5
0	0.565152	0.986	0.643	0	3	Ntrk3
0	0.564388	0.935	0.575	0	3	Gm28376
0	0.562218	0.991	0.742	0	3	Btbd9
0	0.560095	0.998	0.677	0	3	Gria1
0	0.559651	0.999	0.702	0	3	Kcnd2
0	0.559397	0.787	0.371	0	3	Slit1
0	0.558523	0.868	0.459	0	3	Camk2b
0	0.558448	0.704	0.266	0	3	Trpc6
0	0.547666	0.725	0.315	0	3	Adcy1
0	0.54603	0.96	0.579	0	3	Rasgrf1
0	0.543747	0.993	0.754	0	3	Nr3c2
0	0.543186	0.572	0.168	0	3	Rasgrf2
0	0.53484	0.992	0.664	0	3	Dpp6
0	0.534016	0.701	0.289	0	3	Pitpnm2
0	0.533763	0.728	0.321	0	3	Htr4
0	0.533628	0.777	0.368	0	3	Plekhg5
0	0.533499	0.955	0.59	0	3	Tnr
0	0.532898	0.723	0.28	0	3	Prox1
0	0.528499	0.998	0.715	0	3	Kalrn
0	0.52731	0.997	0.646	0	3	Dlgap2
0	0.526146	0.663	0.271	0	3	Arhgap20
0	0.525249	0.731	0.353	0	3	Cblb
0	0.521891	0.789	0.355	0	3	Ntng1
0	0.521862	0.83	0.439	0	3	Wipf3
0	0.520523	0.901	0.517	0	3	Gabbr2
0	0.51992	0.777	0.386	0	3	Slc44a5
0	0.51551	0.992	0.723	0	3	Prkce
0	0.515491	0.857	0.474	0	3	Dapk1
0	0.513641	0.921	0.574	0	3	Rgs7bp
0	0.513096	0.671	0.304	0	3	Clvs2
0	0.513086	0.607	0.21	0	3	Kif26b
0	0.51263	0.97	0.588	0	3	Nell2
0	0.510508	0.674	0.294	0	3	Pdzd2
0	0.509628	0.992	0.676	0	3	Gabrb3
0	0.508498	0.704	0.312	0	3	Carmil1
0	0.504625	0.862	0.527	0	3	Ralgapa2
0	0.501361	0.887	0.476	0	3	Iqgap2
0	0.499936	0.827	0.473	0	3	Lyst
0	0.498188	0.953	0.609	0	3	Kcnj3
0	0.496709	0.578	0.184	0	3	Ccbe1
0	0.493894	0.833	0.449	0	3	Ptk2b
0	0.492987	0.999	0.698	0	3	Nrg3
0	0.489915	0.719	0.365	0	3	Sidt1
0	0.488008	0.861	0.458	0	3	Mef2c
0	0.486888	0.82	0.455	0	3	Me3
0	0.486213	0.857	0.477	0	3	Kcnt2
0	0.485644	0.793	0.435	0	3	Cdh12
0	0.48447	0.724	0.355	0	3	Aff2
0	0.483835	0.8	0.408	0	3	Kcnd3
0	0.483707	0.92	0.549	0	3	Rbfox3
0	0.483403	0.998	0.678	0	3	Lrrc7
0	0.483391	0.873	0.492	0	3	Slc35f3
0	0.482792	0.828	0.41	0	3	Maml3
0	0.482272	0.944	0.573	0	3	Gm26871
0	0.481015	0.951	0.53	0	3	Tafa1
0	0.480907	0.68	0.32	0	3	Pgbd5
0	0.479644	0.867	0.496	0	3	Cap2
0	0.479472	0.998	0.734	0	3	Fgf14
0	0.476187	0.988	0.666	0	3	Rims1
0	0.474802	0.569	0.208	0	3	Gpc4
0	0.474568	0.884	0.562	0	3	Ptprj
0	0.473581	0.987	0.677	0	3	Kctd16
0	0.472462	0.492	0.146	0	3	Cnih3
0	0.471029	0.784	0.423	0	3	Snca
0	0.470999	0.963	0.746	0	3	Rasal2
0	0.469337	0.79	0.398	0	3	Fstl4
0	0.468383	0.874	0.506	0	3	Elmod1
0	0.466102	0.98	0.633	0	3	Prkg1
0	0.465504	0.962	0.667	0	3	Map1b
0	0.46308	0.718	0.361	0	3	Gabra4
0	0.462886	0.653	0.292	0	3	Spon1
0	0.462319	0.66	0.303	0	3	Scn3a
0	0.460164	0.748	0.37	0	3	Bcl11b
0	0.45993	0.917	0.587	0	3	Atrnl1
0	0.458325	0.89	0.549	0	3	Trim9
0	0.457751	0.945	0.602	0	3	Dok6
0	0.454949	0.969	0.649	0	3	Rgs7
0	0.452248	0.631	0.282	0	3	Rras2
0	0.449828	0.699	0.351	0	3	D430041D05Rik
0	0.4497	0.844	0.501	0	3	Cers6
0	0.449286	0.649	0.282	0	3	Nhsl2
0	0.449175	0.999	0.803	0	3	Celf2
0	0.448866	0.999	0.713	0	3	Grin2b
0	0.446659	0.952	0.67	0	3	Nsf
0	0.44481	0.814	0.473	0	3	Hecw1
0	0.441331	0.999	0.694	0	3	Fam155a
0	0.441208	0.778	0.417	0	3	Syt7
0	0.440934	0.943	0.598	0	3	Gabra2
0	0.440761	0.465	0.172	0	3	Zfp804b
0	0.440387	0.921	0.559	0	3	Fam135b
0	0.440237	0.922	0.627	0	3	Nedd4l
2.66159e-295	0.439985	0.964	0.547	8.5932e-291	3	Dock10
0	0.437998	0.972	0.64	0	3	Sntg1
0	0.434226	0.73	0.408	0	3	Ust
0	0.433254	0.776	0.43	0	3	Gabrg2
0	0.432979	0.904	0.573	0	3	Grid1
0	0.431003	0.978	0.641	0	3	Myt1l
0	0.430434	0.863	0.535	0	3	Tanc1
0	0.430069	0.999	0.722	0	3	Csmd1
0	0.428686	0.818	0.462	0	3	Slc7a14
0	0.428596	0.91	0.611	0	3	Mrtfb
0	0.427789	0.826	0.479	0	3	Nrp1
0	0.426391	0.971	0.677	0	3	Nrcam
0	0.42467	0.912	0.574	0	3	Adcy2
0	0.424279	0.572	0.242	0	3	Ndst4
0	0.422992	0.814	0.465	0	3	Olfm1
0	0.422158	0.729	0.401	0	3	Osbp2
0	0.421179	0.695	0.356	0	3	Sh3rf3
0	0.419904	0.996	0.832	0	3	Il1rapl1
0	0.418902	0.473	0.163	0	3	Slc16a10
0	0.418458	0.372	0.075	0	3	Tspan18
0	0.418446	0.968	0.669	0	3	Cacna2d1
0	0.418417	0.973	0.742	0	3	Tnik
0	0.41741	0.91	0.565	0	3	Celf4
0	0.41691	0.455	0.14	0	3	Smoc2
0	0.414941	0.666	0.333	0	3	Ptpre
0	0.414354	0.907	0.555	0	3	Frmd4b
0	0.413023	0.695	0.386	0	3	Arsb
0	0.411821	0.845	0.504	0	3	Gabrb2
0	0.41135	0.999	0.763	0	3	Dlgap1
0	0.410817	0.521	0.262	0	3	Hectd2
0	0.41058	0.561	0.233	0	3	Slc8a2
0	0.408669	0.83	0.517	0	3	Vps13c
0	0.408415	0.411	0.113	0	3	Fat4
0	0.40799	0.577	0.241	0	3	Rph3a
0	0.40746	0.748	0.437	0	3	Ppp1r13b
3.53854e-299	0.407059	0.717	0.363	1.14245e-294	3	Car10
4.52027e-305	0.404891	0.934	0.61	1.45942e-300	3	Robo2
3.01584e-182	0.404809	0.998	0.71	9.73695e-178	3	Syt1
0	0.404776	0.948	0.638	0	3	Sorbs2
0	0.404624	0.569	0.25	0	3	Scn3b
0	0.404516	0.53	0.221	0	3	Gda
0	0.402256	0.838	0.495	0	3	Galnt18
0	0.400431	0.488	0.18	0	3	Ablim3
0	0.399868	0.77	0.443	0	3	Sez6l
0	0.399558	0.707	0.403	0	3	Zbtb16
0	0.399182	0.88	0.598	0	3	Tmem132b
0	0.397759	0.918	0.614	0	3	Chn1
0	0.397597	0.838	0.503	0	3	Prkag2
6.70968e-273	0.397381	0.98	0.674	2.16629e-268	3	Cacnb2
1.45956e-268	0.396922	0.914	0.561	4.71234e-264	3	Shisa6
0	0.394709	0.994	0.729	0	3	Plcb1
0	0.394348	0.488	0.207	0	3	Pcdh19
0	0.393644	0.6	0.306	0	3	Nexmif
0	0.391809	0.526	0.199	0	3	Cemip
0	0.39179	0.988	0.711	0	3	Gabrb1
0	0.39077	0.998	0.778	0	3	Gria2
0	0.389972	0.902	0.621	0	3	Sorbs1
0	0.389603	0.927	0.628	0	3	Cacna1d
2.08428e-249	0.389058	0.954	0.63	6.72932e-245	3	Cnksr2
0	0.388342	0.934	0.651	0	3	Cdk14
0	0.387823	0.993	0.82	0	3	Cttnbp2
0	0.387655	0.384	0.112	0	3	Gm20319
0	0.386888	0.859	0.565	0	3	Csmd2
0	0.385587	0.547	0.244	0	3	Prmt8
0	0.383986	0.659	0.334	0	3	Kcnh1
0	0.383975	0.961	0.682	0	3	Nebl
2.86317e-262	0.381452	0.946	0.612	9.24403e-258	3	Gria3
2.0034e-180	0.381156	0.996	0.7	6.46818e-176	3	Grm5
3.38369e-302	0.379327	0.607	0.309	1.09246e-297	3	Lmo3
1.90651e-305	0.378405	0.667	0.37	6.15534e-301	3	Gng2
0	0.377707	0.39	0.099	0	3	Fam163b
8.17082e-305	0.37667	0.867	0.542	2.63803e-300	3	Scn8a
5.25941e-259	0.375946	0.604	0.321	1.69805e-254	3	Trpc5
0	0.375712	0.945	0.671	0	3	Rtn1
0	0.375151	0.881	0.618	0	3	Sybu
2.25967e-305	0.375105	0.684	0.378	7.29558e-301	3	Susd4
5.05044e-240	0.373999	0.914	0.571	1.63059e-235	3	St6galnac5
3.21152e-261	0.372828	0.865	0.525	1.03687e-256	3	Nrg3os
5.30296e-294	0.372095	0.875	0.559	1.71211e-289	3	Unc80
1.58169e-295	0.37192	0.768	0.453	5.10664e-291	3	Plppr4
1.91745e-276	0.371856	0.742	0.454	6.19069e-272	3	Rapgef5
0	0.367046	0.447	0.161	0	3	Sipa1l2
1.02121e-277	0.365753	0.884	0.565	3.29707e-273	3	Klhl29
1.41291e-280	0.364918	0.858	0.547	4.56172e-276	3	Unc79
0	0.364837	0.508	0.21	0	3	Syt17
0	0.363342	0.381	0.109	0	3	Gm5087
1.40984e-259	0.36311	0.749	0.411	4.55182e-255	3	Zmat4
7.22165e-306	0.362237	0.559	0.26	2.33158e-301	3	Gnal
3.67368e-253	0.361361	0.685	0.391	1.18608e-248	3	Pcdh17
1.46883e-280	0.360378	0.796	0.499	4.74228e-276	3	Wasf1
0	0.360298	0.344	0.079	0	3	Ntf3
0	0.360288	0.525	0.225	0	3	Csgalnact1
0	0.359541	0.427	0.149	0	3	Orai2
8.23353e-247	0.359127	0.726	0.402	2.65828e-242	3	Inpp4b
0	0.358624	0.547	0.266	0	3	Mtmr12
7.70493e-264	0.358189	0.683	0.389	2.48761e-259	3	Rit2
0	0.357741	0.473	0.202	0	3	Adamts3
2.53792e-149	0.357161	0.992	0.635	8.19393e-145	3	Epha6
0	0.357126	0.551	0.263	0	3	Celf3
1.6284e-203	0.355484	0.92	0.593	5.25745e-199	3	Kcnb2
4.40361e-289	0.353855	0.512	0.248	1.42175e-284	3	Acvr2a
9.58418e-272	0.351804	0.532	0.266	3.09435e-267	3	Chrna7
2.391e-245	0.349511	0.731	0.436	7.71958e-241	3	Chl1
2.75287e-278	0.348603	0.522	0.237	8.8879e-274	3	Ror1
0	0.348586	0.422	0.166	0	3	Slc6a15
1.19422e-292	0.348241	0.866	0.591	3.85565e-288	3	Eml5
0	0.347962	0.371	0.111	0	3	Gm46123
0	0.345935	0.476	0.211	0	3	Rapgefl1
5.53661e-246	0.345294	0.593	0.322	1.78755e-241	3	Tmtc1
2.13248e-246	0.343965	0.71	0.427	6.88493e-242	3	Xpr1
6.24736e-251	0.343469	0.723	0.445	2.01702e-246	3	Iqsec2
0	0.343384	0.999	0.918	0	3	Auts2
4.11431e-289	0.342969	0.51	0.223	1.32835e-284	3	Dpf3
1.5627e-265	0.342497	0.637	0.345	5.04533e-261	3	Baiap2
7.77866e-236	0.341248	0.841	0.534	2.51142e-231	3	Grin1
0	0.341072	1	0.896	0	3	Lrp1b
3.52962e-302	0.33989	0.906	0.665	1.13957e-297	3	Rapgef2
2.46303e-246	0.338511	0.839	0.554	7.95215e-242	3	Scn2a
4.74988e-237	0.338003	0.679	0.413	1.53355e-232	3	Gm15738
3.35448e-241	0.337129	0.738	0.456	1.08303e-236	3	Sipa1l3
0	0.337097	0.966	0.762	0	3	Nfib
4.23717e-250	0.336879	0.668	0.323	1.36801e-245	3	Cpne4
0	0.33666	1	0.924	0	3	Ppp3ca
5.15103e-186	0.335541	0.873	0.548	1.66306e-181	3	5730522E02Rik
4.0204e-261	0.335462	0.563	0.286	1.29803e-256	3	Tmem178
0	0.335121	0.989	0.801	0	3	Macrod2
1.63784e-290	0.334873	0.483	0.207	5.28792e-286	3	Prdm5
1.38876e-240	0.332704	0.568	0.299	4.48374e-236	3	Mlip
1.04442e-28	0.332392	0.998	0.703	3.37201e-24	3	Rbfox1
6.88376e-219	0.332155	0.977	0.759	2.22249e-214	3	Ncam2
1.19798e-239	0.332138	0.625	0.357	3.86781e-235	3	Rgl1
7.03677e-262	0.332106	0.557	0.281	2.27189e-257	3	Ildr2
3.55034e-247	0.331247	0.877	0.603	1.14626e-242	3	Sobp
1.07327e-300	0.330864	0.506	0.229	3.46516e-296	3	Cplx2
6.89351e-228	0.330328	0.79	0.509	2.22564e-223	3	Trerf1
1.4384e-228	0.329562	0.949	0.682	4.64401e-224	3	Ppm1e
0	0.329274	0.362	0.119	0	3	Ccnjl
1.82404e-228	0.328943	0.697	0.425	5.8891e-224	3	Gfod1
8.51476e-232	0.328864	0.625	0.353	2.74908e-227	3	Lrfn2
2.93746e-225	0.328674	0.789	0.476	9.48389e-221	3	Gm20642
9.68452e-194	0.327648	0.59	0.347	3.12674e-189	3	Cep112
1.03681e-229	0.327527	0.718	0.454	3.34746e-225	3	Med12l
5.89798e-188	0.327359	0.94	0.628	1.90422e-183	3	Stxbp5l
0	0.326939	1	0.842	0	3	Nkain2
0	0.326329	0.956	0.723	0	3	Sgip1
1.56874e-186	0.325674	0.665	0.402	5.06484e-182	3	Rtl4
1.58872e-221	0.325391	0.538	0.29	5.12935e-217	3	Gabra5
2.53625e-222	0.325104	0.661	0.403	8.18852e-218	3	Mcu
2.05746e-265	0.325103	0.448	0.207	6.6427e-261	3	Lurap1l
1.90833e-307	0.32502	0.953	0.746	6.16123e-303	3	Syne1
1.3474e-190	0.324203	0.996	0.761	4.35022e-186	3	Grm7
4.16614e-214	0.323231	0.771	0.487	1.34508e-209	3	Ncald
0	0.322364	0.979	0.785	0	3	Frmd4a
0	0.321743	1	0.904	0	3	Zbtb20
2.3027e-233	0.32048	0.661	0.373	7.43451e-229	3	Miat
4.43764e-221	0.320117	0.598	0.334	1.43274e-216	3	Klhl32
1.34564e-227	0.319654	0.77	0.516	4.34453e-223	3	Stxbp5
3.89043e-221	0.31964	0.652	0.386	1.25606e-216	3	Ttll11
1.86345e-167	0.319388	0.937	0.667	6.01635e-163	3	Dcc
1.9359e-255	0.318973	0.416	0.185	6.25024e-251	3	Arhgap15
7.9946e-291	0.317898	0.431	0.174	2.58114e-286	3	Cecr2
3.71589e-258	0.316189	0.456	0.209	1.19971e-253	3	Kcnk10
1.27479e-205	0.314931	0.665	0.391	4.11578e-201	3	Syt16
7.9867e-211	0.313186	0.689	0.437	2.57859e-206	3	Atf6
1.062e-213	0.313072	0.63	0.365	3.42876e-209	3	Pkig
1.19414e-236	0.311907	0.515	0.265	3.8554e-232	3	Dagla
3.07712e-217	0.311286	0.617	0.362	9.9348e-213	3	Epb41l1
2.2753e-229	0.31111	0.531	0.273	7.34603e-225	3	Gm32509
7.28516e-208	0.311007	0.794	0.564	2.35209e-203	3	Ssbp2
4.15327e-246	0.310971	0.571	0.304	1.34092e-241	3	Ndrg4
1.12093e-211	0.310854	0.808	0.545	3.61905e-207	3	Abr
2.12046e-207	0.310693	0.648	0.39	6.84611e-203	3	Gm42439
1.92666e-197	0.310581	0.774	0.495	6.22041e-193	3	Ksr2
2.67625e-286	0.309945	0.42	0.17	8.64055e-282	3	Ankrd6
1.18927e-205	0.309431	0.663	0.369	3.83966e-201	3	Neto1
3.38283e-197	0.309305	0.702	0.431	1.09218e-192	3	Galnt13
0	0.309231	0.285	0.06	0	3	Nek10
1.42702e-183	0.308424	0.906	0.625	4.60729e-179	3	Epha4
1.06685e-203	0.308414	0.614	0.373	3.44443e-199	3	Hace1
5.49915e-192	0.308355	0.761	0.472	1.77545e-187	3	Rimbp2
8.40127e-120	0.308182	0.943	0.6	2.71243e-115	3	Arpp21
2.45972e-283	0.307031	0.448	0.193	7.94144e-279	3	Arhgef4
2.01993e-242	0.306831	0.878	0.66	6.52156e-238	3	Diaph2
0	0.30616	0.307	0.074	0	3	Vwa3a
7.54835e-181	0.305877	0.891	0.607	2.43706e-176	3	Syn2
3.12519e-250	0.30474	0.545	0.273	1.009e-245	3	C1qtnf4
4.32337e-197	0.30396	0.703	0.448	1.39584e-192	3	St7
5.10704e-279	0.303927	0.382	0.153	1.64886e-274	3	Susd1
3.43938e-205	0.303523	0.631	0.368	1.11044e-200	3	Trank1
1.39491e-188	0.301235	0.762	0.475	4.50362e-184	3	Itpr1
1.03391e-163	0.301176	0.886	0.588	3.33809e-159	3	Cdr1os
2.51749e-71	0.300948	0.999	0.821	8.12797e-67	3	Lsamp
3.13756e-191	0.299796	0.701	0.458	1.01299e-186	3	Mrtfa
5.92907e-260	0.299154	0.4	0.167	1.91426e-255	3	Napepld
1.51417e-194	0.298911	0.65	0.374	4.88865e-190	3	Lmo7
3.13344e-181	0.298739	0.687	0.427	1.01166e-176	3	Jazf1
3.41105e-235	0.297865	0.459	0.22	1.10129e-230	3	Kcnc3
0	0.297353	0.251	0.038	0	3	Dsp
2.32441e-250	0.297219	0.448	0.194	7.5046e-246	3	Foxo1
2.41418e-222	0.296746	0.543	0.285	7.79441e-218	3	Cpne6
0	0.29618	0.995	0.873	0	3	Grik2
0	0.295957	0.289	0.072	0	3	Vwa3b
1.39138e-195	0.295246	0.593	0.341	4.49221e-191	3	Cacng8
5.73636e-197	0.294697	0.588	0.33	1.85204e-192	3	Srrm4
6.71217e-279	0.294618	0.368	0.147	2.16709e-274	3	Mmp17
1.44712e-216	0.294468	0.565	0.3	4.67217e-212	3	Sparcl1
3.56941e-241	0.293682	0.963	0.749	1.15242e-236	3	Atxn1
1.96893e-243	0.293676	0.437	0.194	6.35688e-239	3	Ptpro
9.79946e-228	0.292055	0.886	0.686	3.16385e-223	3	Stox2
1.35847e-151	0.291693	0.939	0.668	4.38596e-147	3	Mapk10
1.25963e-277	0.291599	0.385	0.154	4.06683e-273	3	Gm42477
1.49555e-210	0.291275	0.399	0.182	4.82852e-206	3	6530403H02Rik
5.39188e-186	0.291098	0.633	0.382	1.74082e-181	3	Sptbn4
3.92283e-204	0.290431	0.96	0.733	1.26652e-199	3	Dclk1
5.26661e-55	0.289891	0.989	0.72	1.70038e-50	3	Tenm2
5.17802e-176	0.289368	0.727	0.483	1.67177e-171	3	Arhgef9
2.9253e-225	0.288533	0.456	0.222	9.44464e-221	3	Cnnm1
1.19789e-205	0.288483	0.45	0.229	3.86751e-201	3	Rnf19a
0	0.287696	0.25	0.053	0	3	Ryr1
0	0.286661	1	0.899	0	3	Dlg2
7.15471e-115	0.286512	0.934	0.624	2.30997e-110	3	Brinp1
1.88691e-228	0.284966	0.504	0.246	6.09209e-224	3	Col25a1
0	0.283387	0.996	0.848	0	3	Csmd3
2.06493e-235	0.282543	0.416	0.182	6.66682e-231	3	Vstm2a
4.93366e-244	0.28234	0.391	0.167	1.59288e-239	3	Kctd4
5.73223e-184	0.28223	0.508	0.28	1.85071e-179	3	Btbd3
2.86615e-242	0.282221	0.368	0.155	9.25365e-238	3	Anxa11
4.95529e-182	0.282053	0.636	0.389	1.59987e-177	3	Arpc2
0	0.281683	0.248	0.047	0	3	Il1r1
1.89188e-177	0.28165	0.937	0.693	6.10811e-173	3	Gpm6a
6.24529e-211	0.280416	0.481	0.244	2.01635e-206	3	Icam5
5.40386e-167	0.280285	0.694	0.402	1.74469e-162	3	Chsy3
0	0.28006	0.296	0.089	0	3	Arsj
0	0.279974	0.237	0.045	0	3	Syt10
6.62523e-212	0.279691	0.896	0.685	2.13902e-207	3	Pde4dip
8.52513e-205	0.278943	0.491	0.252	2.75242e-200	3	Slc16a2
4.58876e-201	0.278907	0.962	0.751	1.48153e-196	3	Prickle1
6.43869e-185	0.27869	0.482	0.258	2.07879e-180	3	B230209E15Rik
1.84016e-172	0.278606	0.619	0.367	5.94116e-168	3	Gm44151
5.65708e-136	0.277873	0.818	0.522	1.82644e-131	3	Dgkg
2.78094e-182	0.277833	0.459	0.24	8.97853e-178	3	A330008L17Rik
1.97867e-206	0.277536	1	0.899	6.38834e-202	3	Ptprd
3.48654e-194	0.27731	0.503	0.271	1.12567e-189	3	Phf24
4.59944e-208	0.27671	0.425	0.202	1.48497e-203	3	Cdon
4.44453e-215	0.276478	0.998	0.853	1.43496e-210	3	Nlgn1
1.04574e-306	0.275894	0.306	0.102	3.37627e-302	3	Cacna1h
7.24376e-149	0.275838	0.655	0.419	2.33872e-144	3	Syn3
1.80306e-177	0.275757	0.832	0.592	5.82137e-173	3	Pakap
1.12359e-270	0.27535	0.338	0.126	3.62762e-266	3	Filip1
3.58566e-244	0.27439	0.366	0.154	1.15767e-239	3	Syt13
3.22211e-167	0.274291	0.618	0.372	1.04029e-162	3	Tmem117
6.9163e-164	0.273874	0.663	0.418	2.233e-159	3	Stim2
3.19321e-163	0.273379	0.588	0.356	1.03096e-158	3	Pkia
1.74121e-171	0.273301	0.482	0.268	5.62169e-167	3	Tsga10
0	0.272583	0.284	0.083	0	3	Pla2g4e
1.03225e-199	0.272577	0.42	0.202	3.33272e-195	3	Slc24a4
1.10318e-157	0.272222	0.966	0.732	3.56173e-153	3	Ahi1
7.78498e-212	0.271981	0.409	0.194	2.51346e-207	3	Kcnip2
2.2688e-228	0.27189	0.381	0.167	7.32505e-224	3	Kbtbd11
2.33938e-137	0.271841	0.834	0.559	7.55291e-133	3	Pigk
8.30649e-169	0.271448	0.616	0.374	2.68183e-164	3	Nsg2
5.19963e-198	0.270633	0.379	0.177	1.67875e-193	3	Cenpp
1.57003e-166	0.27047	0.462	0.25	5.06901e-162	3	Dnah9
3.35984e-161	0.270138	0.811	0.588	1.08476e-156	3	Arhgap39
1.93704e-192	0.269215	0.45	0.232	6.25394e-188	3	Plppr2
3.34391e-117	0.267638	0.941	0.667	1.07962e-112	3	Snap25
2.66211e-167	0.267019	0.497	0.277	8.59488e-163	3	Map2k6
3.93348e-163	0.266929	0.497	0.289	1.26996e-158	3	Mindy3
2.58787e-259	0.266406	0.335	0.125	8.35521e-255	3	Gm1604a
0	0.265495	0.245	0.051	0	3	Npnt
5.42956e-207	0.264926	0.384	0.179	1.75299e-202	3	Gm45159
9.36169e-153	0.264623	0.571	0.349	3.02252e-148	3	P2ry14
0	0.263788	0.265	0.077	0	3	Il16
1.02675e-274	0.263579	0.323	0.112	3.31496e-270	3	Prox1os
1.37355e-174	0.262709	0.511	0.285	4.43466e-170	3	Rnf112
1.68838e-235	0.261986	0.376	0.163	5.4511e-231	3	Rogdi
0	0.261892	0.274	0.08	0	3	Kcng2
9.28032e-198	0.261507	0.432	0.211	2.99624e-193	3	Mmd2
1.92095e-128	0.261504	0.801	0.547	6.20197e-124	3	Gpr158
2.07729e-132	0.261031	0.848	0.594	6.70673e-128	3	Sipa1l1
1.4162e-155	0.260937	0.532	0.316	4.57235e-151	3	Sh3bp5
1.23099e-159	0.260824	0.628	0.374	3.97437e-155	3	Slc17a7
4.89979e-142	0.260572	0.659	0.438	1.58195e-137	3	Slc16a7
5.6862e-151	0.260541	0.974	0.762	1.83585e-146	3	Xkr4
1.9126e-176	0.260389	0.965	0.769	6.17503e-172	3	Large1
1.16915e-144	0.259816	0.764	0.539	3.7747e-140	3	Dtnb
2.0599e-153	0.259318	0.541	0.322	6.65059e-149	3	Slc1a1
5.61835e-147	0.259188	0.606	0.38	1.81394e-142	3	Sorl1
1.4065e-157	0.259132	0.56	0.333	4.54103e-153	3	Rasgef1a
1.17875e-135	0.259096	0.916	0.679	3.80571e-131	3	Cntn1
1.47983e-169	0.258781	0.426	0.224	4.77777e-165	3	Tmem150c
3.86909e-144	0.258221	0.602	0.377	1.24917e-139	3	Nmnat2
0	0.258178	0.23	0.05	0	3	Slc26a10
5.50828e-161	0.257252	0.387	0.192	1.7784e-156	3	Fbxl7
0	0.257154	0.246	0.058	0	3	Lct
1.21848e-147	0.256772	0.547	0.336	3.93399e-143	3	Herc3
1.09341e-143	0.25496	0.559	0.35	3.53019e-139	3	Fbxo34
2.51424e-146	0.254839	0.539	0.326	8.11746e-142	3	Slc4a7
3.4411e-178	0.254781	0.458	0.239	1.11099e-173	3	Nrn1
2.20407e-181	0.254568	0.439	0.228	7.11607e-177	3	Tub
2.13892e-140	0.254139	0.615	0.392	6.90571e-136	3	Arfgef3
2.54105e-143	0.253949	0.539	0.327	8.20403e-139	3	Plppr5
1.08004e-112	0.253854	0.841	0.588	3.48701e-108	3	Samd12
1.01819e-66	0.253792	0.997	0.789	3.28731e-62	3	Adgrb3
8.1213e-153	0.253744	0.435	0.239	2.62204e-148	3	Gm44257
9.19767e-84	0.253463	0.935	0.666	2.96956e-79	3	Snhg14
3.55106e-108	0.253435	0.898	0.614	1.1465e-103	3	Msra
9.14827e-162	0.253406	0.539	0.285	2.95361e-157	3	Cald1
1.95261e-115	0.253088	0.811	0.543	6.30421e-111	3	Fat3
5.19846e-129	0.252983	0.677	0.447	1.67837e-124	3	Gucy1a2
1.11305e-162	0.251336	0.453	0.246	3.5936e-158	3	Rab40b
0	0.25051	0.249	0.056	0	3	Slc29a4
0	1.78741	0.991	0.181	0	4	mt-Atp6
0	1.73496	0.993	0.213	0	4	mt-Co3
0	1.68425	0.982	0.182	0	4	mt-Co2
0	1.6077	0.96	0.159	0	4	mt-Cytb
0	1.56893	0.969	0.2	0	4	mt-Co1
0	1.444	0.92	0.15	0	4	mt-Nd4
0	1.39364	0.89	0.118	0	4	mt-Nd1
0	1.35976	0.871	0.117	0	4	mt-Nd2
0	0.94895	0.596	0.047	0	4	mt-Nd3
0	0.692298	0.812	0.384	0	4	Adarb2
0	0.689106	0.456	0.041	0	4	mt-Nd5
0	0.643693	0.668	0.327	0	4	C1ql3
0	0.614626	0.343	0.031	0	4	mt-Nd4l
0	0.569483	0.905	0.511	0	4	Stxbp6
3.58512e-235	0.561048	0.817	0.55	1.15749e-230	4	Lrrtm4
0	0.560822	0.809	0.436	0	4	Synpr
6.04263e-275	0.559665	0.788	0.484	1.95092e-270	4	Cntnap5a
0	0.557017	0.533	0.171	0	4	Cox6c
0	0.549206	0.755	0.404	0	4	Sema5a
6.05923e-243	0.540138	0.538	0.283	1.95628e-238	4	C1qtnf4
2.56739e-262	0.536048	0.726	0.399	8.28908e-258	4	Cdh9
2.58124e-278	0.532921	0.723	0.482	8.33379e-274	4	Olfm1
1.09384e-275	0.522443	0.611	0.286	3.53156e-271	4	Trpc6
5.51844e-231	0.515832	0.839	0.597	1.78168e-226	4	Lingo2
0	0.512021	0.36	0.083	0	4	C1ql2
3.13733e-224	0.507864	0.555	0.311	1.01292e-219	4	Atp1a1
3.24431e-223	0.492832	0.681	0.377	1.04746e-218	4	Ntng1
1.48034e-205	0.485591	0.764	0.478	4.77942e-201	4	Tafa2
9.52876e-191	0.481642	0.576	0.335	3.07646e-186	4	Atp6v0c
3.10281e-219	0.472806	0.705	0.402	1.00177e-214	4	Shisa9
4.5014e-265	0.469606	0.634	0.323	1.45332e-260	4	Fth1
1.24127e-217	0.451876	0.582	0.337	4.00756e-213	4	Adcy1
1.27315e-219	0.449351	0.752	0.542	4.11049e-215	4	Dgkh
1.57796e-201	0.449099	0.786	0.519	5.0946e-197	4	Mctp1
4.12312e-198	0.446054	0.925	0.564	1.33119e-193	4	Dock10
0	0.43922	0.445	0.148	0	4	Rps21
1.45622e-214	0.432841	0.845	0.557	4.70156e-210	4	Tmem108
6.32079e-178	0.422383	0.92	0.639	2.04073e-173	4	Kirrel3
5.057e-203	0.419483	0.43	0.195	1.6327e-198	4	Pcsk1n
1.89984e-154	0.414545	0.731	0.432	6.13384e-150	4	Cntn5
3.51465e-217	0.410678	0.385	0.161	1.13474e-212	4	Nptx1
1.17041e-185	0.41042	0.826	0.599	3.7788e-181	4	Zfpm2
5.92771e-165	0.406701	0.459	0.246	1.91382e-160	4	Caly
1.51069e-175	0.403531	0.675	0.413	4.87743e-171	4	Tiam1
7.02424e-162	0.400243	0.667	0.378	2.26785e-157	4	Slc4a4
1.3006e-165	0.396351	0.72	0.471	4.19911e-161	4	Thsd7a
6.86724e-148	0.392675	0.658	0.361	2.21716e-143	4	Glis3
1.66982e-125	0.391504	0.797	0.516	5.39118e-121	4	Trpm3
5.20877e-202	0.390842	0.853	0.688	1.6817e-197	4	Rfx3
1.28542e-167	0.388965	0.687	0.483	4.1501e-163	4	Slc7a14
2.16388e-185	0.386589	0.586	0.304	6.9863e-181	4	Prox1
2.38061e-155	0.384001	0.648	0.448	7.68605e-151	4	Aplp1
1.55139e-164	0.381975	0.733	0.551	5.00882e-160	4	Ccdc85a
9.57123e-158	0.378562	0.728	0.511	3.09017e-153	4	Ano3
1.38454e-143	0.376291	0.629	0.384	4.47013e-139	4	Prkd1
2.93549e-122	0.373982	0.498	0.317	9.47753e-118	4	Grina
1.83026e-162	0.372795	0.726	0.54	5.90916e-158	4	Calm1
1.74002e-221	0.372261	0.398	0.164	5.61782e-217	4	Ncdn
1.38726e-156	0.372209	0.461	0.253	4.4789e-152	4	Icam5
2.23958e-154	0.371249	0.766	0.55	7.23072e-150	4	Grm1
4.63e-148	0.359949	0.595	0.368	1.49484e-143	4	Nrgn
5.98924e-130	0.35681	0.767	0.556	1.93369e-125	4	Gm20754
5.15524e-145	0.354223	0.45	0.251	1.66442e-140	4	Slc8a2
3.788e-128	0.351682	0.644	0.42	1.223e-123	4	Fstl4
2.40368e-145	0.351262	0.442	0.228	7.76053e-141	4	Gpc4
1.33401e-235	0.349996	0.86	0.745	4.30698e-231	4	Ppfia2
3.73848e-119	0.346102	0.506	0.323	1.20701e-114	4	Serinc1
9.44102e-135	0.342007	0.33	0.156	3.04813e-130	4	Scg2
4.4959e-126	0.340493	0.56	0.345	1.45154e-121	4	Htr4
5.94928e-156	0.339507	0.774	0.691	1.92078e-151	4	Rtn1
2.00013e-106	0.33887	0.787	0.534	6.4576e-102	4	Maml2
1.14686e-150	0.336195	0.79	0.668	3.70277e-146	4	Ahcyl2
3.43186e-152	0.336057	0.814	0.604	1.10801e-147	4	Il1rap
6.4396e-138	0.334954	0.775	0.613	2.07909e-133	4	Epha7
5.54148e-136	0.334244	0.366	0.185	1.78912e-131	4	Faim2
2.78131e-123	0.333078	0.72	0.605	8.97975e-119	4	Atp1b1
1.10269e-101	0.32851	0.675	0.53	3.56016e-97	4	Itm2b
3.82624e-135	0.324967	0.564	0.34	1.23534e-130	4	Actb
5.4554e-107	0.323036	0.582	0.4	1.76133e-102	4	Cyp7b1
5.62542e-120	0.322507	0.527	0.31	1.81622e-115	4	Vav3
4.52931e-127	0.320341	0.704	0.511	1.46233e-122	4	Jph1
1.54776e-110	0.3175	0.594	0.382	4.9971e-106	4	Itga8
1.85486e-92	0.31579	0.832	0.674	5.9886e-88	4	Kcnip4
1.64874e-188	0.310547	0.252	0.082	5.32313e-184	4	Igfbp5
0	0.309635	0.176	0.011	0	4	mt-Atp8
2.16935e-115	0.306771	0.774	0.597	7.00396e-111	4	Gm28376
4.33541e-122	0.305242	0.744	0.553	1.39973e-117	4	Tanc1
3.8948e-135	0.303836	0.325	0.154	1.25747e-130	4	Enc1
1.86523e-144	0.303695	0.312	0.14	6.02209e-140	4	R3hdm4
1.21839e-113	0.303613	0.568	0.392	3.93369e-109	4	Kif1a
6.31885e-99	0.303025	0.701	0.505	2.0401e-94	4	Ak5
2.50248e-92	0.300367	0.561	0.35	8.07952e-88	4	Ptchd4
2.40915e-92	0.299929	0.391	0.23	7.77817e-88	4	Bsg
4.05753e-96	0.298505	0.59	0.407	1.31001e-91	4	Pcdh17
1.9218e-101	0.297362	0.8	0.573	6.20471e-97	4	Frmd4b
7.80433e-105	0.296744	0.415	0.244	2.51971e-100	4	Cplx2
1.15475e-98	0.296557	0.512	0.299	3.72821e-94	4	Pde7b
2.13863e-121	0.296506	0.944	0.768	6.90477e-117	4	Ncam2
4.97537e-122	0.295428	0.767	0.635	1.60635e-117	4	Mmp16
4.2747e-90	0.29504	0.796	0.624	1.38013e-85	4	Clstn2
2.74615e-88	0.294864	0.38	0.228	8.86621e-84	4	Itm2c
9.91586e-111	0.294589	0.725	0.563	3.20143e-106	4	Kcnj6
1.59376e-193	0.293802	0.28	0.096	5.14563e-189	4	Rasl10a
9.73653e-92	0.293123	0.598	0.431	3.14353e-87	4	Syn3
1.41332e-105	0.292622	0.679	0.53	4.56304e-101	4	Elmod1
7.97055e-173	0.291706	0.874	0.757	2.57337e-168	4	Btbd9
2.88057e-93	0.291138	0.596	0.415	9.30022e-89	4	Nrg2
2.9749e-116	0.289986	0.313	0.154	9.60475e-112	4	Nptxr
5.12544e-94	0.288012	0.597	0.441	1.6548e-89	4	Syt7
2.18102e-156	0.287825	0.988	0.848	7.04165e-152	4	Nkain2
6.94232e-79	0.287182	0.472	0.315	2.2414e-74	4	Sparcl1
2.00202e-96	0.28716	0.496	0.316	6.46373e-92	4	Pitpnm2
1.59401e-82	0.286847	0.513	0.36	5.14642e-78	4	Psap
4.41205e-95	0.286394	0.61	0.451	1.42447e-90	4	Gabrg2
1.74582e-85	0.28594	0.384	0.22	5.63657e-81	4	Chst9
4.79485e-110	0.282084	0.34	0.176	1.54807e-105	4	Kbtbd11
1.16674e-114	0.28136	0.789	0.656	3.76695e-110	4	Plxna4
2.69802e-101	0.281177	0.795	0.633	8.71083e-97	4	Cacna1e
1.42646e-96	0.279881	0.648	0.496	4.60546e-92	4	Lyst
3.08811e-92	0.279417	0.629	0.487	9.97029e-88	4	Camk2b
3.06041e-112	0.278602	0.304	0.144	9.88084e-108	4	Rnasek
1.5169e-86	0.276612	0.674	0.483	4.89745e-82	4	Mef2c
8.63817e-78	0.276436	0.537	0.388	2.78892e-73	4	Slc17a7
4.94662e-69	0.275648	0.802	0.616	1.59707e-64	4	Slit3
3.0793e-95	0.275578	0.739	0.583	9.94184e-91	4	Fam135b
1.31335e-141	0.272969	0.284	0.115	4.24029e-137	4	Fam163b
4.09014e-82	0.271852	0.674	0.516	1.32054e-77	4	Slc2a13
5.8826e-84	0.271534	0.555	0.395	1.89925e-79	4	Plekhg5
8.45691e-184	0.270781	0.356	0.141	2.7304e-179	4	Rps27a
1.30471e-78	0.269461	0.395	0.251	4.2124e-74	4	Nrn1
2.46408e-62	0.269245	0.42	0.292	7.95553e-58	4	Hsp90b1
1.27861e-83	0.269161	0.448	0.291	4.12813e-79	4	Btbd3
8.74617e-80	0.268905	0.452	0.286	2.82379e-75	4	Adamts17
7.24719e-75	0.268414	0.306	0.174	2.33983e-70	4	Hspa5
2.3557e-84	0.267645	0.634	0.474	7.60561e-80	4	Ptk2b
1.34038e-153	0.266977	0.384	0.172	4.32756e-149	4	Cox8a
1.55697e-90	0.264678	0.468	0.284	5.02683e-86	4	Tmsb4x
1.87752e-81	0.263326	0.442	0.266	6.06177e-77	4	Pcsk5
3.66904e-78	0.262606	0.386	0.244	1.18459e-73	4	Adgrb2
5.65467e-89	0.261596	0.836	0.689	1.82567e-84	4	Cacna1c
3.05213e-103	0.261351	0.811	0.676	9.85409e-99	4	Ryr2
1.11176e-103	0.261209	0.402	0.219	3.58944e-99	4	Ubb
2.80568e-85	0.259856	0.858	0.696	9.05841e-81	4	Kctd16
1.99688e-97	0.259417	0.78	0.642	6.44713e-93	4	Epha4
1.88983e-127	0.259318	0.872	0.785	6.10152e-123	4	Negr1
9.96366e-72	0.259192	0.545	0.396	3.21687e-67	4	Bcl11b
6.46692e-77	0.259074	0.531	0.396	2.08791e-72	4	Akap11
4.48625e-64	0.257031	0.387	0.256	1.44843e-59	4	Arl6ip1
2.96447e-74	0.255032	0.599	0.46	9.5711e-70	4	Hsp90ab1
1.04363e-78	0.253568	0.613	0.479	3.36948e-74	4	Kif5c
1.66152e-74	0.252811	0.833	0.714	5.36439e-70	4	Dab1
7.45138e-72	0.252791	0.6	0.472	2.40575e-67	4	Lgi1
1.37971e-92	0.252467	0.313	0.16	4.45452e-88	4	Smoc2
4.76159e-70	0.252215	0.621	0.46	1.53733e-65	4	2010300C02Rik
6.26221e-51	0.252105	0.816	0.668	2.02182e-46	4	Grin2a
2.26959e-86	0.252059	0.316	0.171	7.32761e-82	4	Kcnk1
4.36243e-75	0.251913	0.511	0.354	1.40846e-70	4	Ptpre
2.89305e-107	0.251527	0.82	0.713	9.34052e-103	4	Erc2
1.02798e-80	0.251084	0.368	0.207	3.31892e-76	4	Mkx
2.55263e-95	0.250096	0.336	0.173	8.24142e-91	4	Gprc5b
0	1.57315	0.957	0.128	0	5	Prr5l
0	1.46334	0.973	0.262	0	5	Plp1
0	1.44547	0.966	0.289	0	5	Mbp
0	1.38333	0.943	0.233	0	5	Rnf220
0	1.37864	0.942	0.191	0	5	Neat1
0	1.37848	0.973	0.444	0	5	Pde4b
0	1.36742	0.967	0.329	0	5	St18
0	1.35311	0.914	0.127	0	5	Aspa
0	1.29412	0.9	0.139	0	5	D7Ertd443e
0	1.28782	0.913	0.122	0	5	Mog
0	1.2617	0.96	0.239	0	5	Sox2ot
0	1.2531	0.931	0.184	0	5	Trf
0	1.2496	0.883	0.117	0	5	Mobp
0	1.2377	0.906	0.133	0	5	Mag
0	1.22837	0.819	0.096	0	5	C030029H02Rik
0	1.22822	0.871	0.133	0	5	Pde8a
0	1.21004	0.867	0.115	0	5	Sec14l5
0	1.20259	0.864	0.129	0	5	Ugt8a
0	1.19805	0.873	0.119	0	5	Bcas1
0	1.18605	0.944	0.294	0	5	Arhgap23
0	1.18522	0.855	0.111	0	5	Fa2h
0	1.17894	0.951	0.267	0	5	Enpp2
0	1.17601	0.886	0.2	0	5	Car2
0	1.16228	0.856	0.119	0	5	Gjc3
0	1.13329	0.918	0.264	0	5	Ypel2
0	1.12882	0.928	0.258	0	5	Erbb4
0	1.12433	0.819	0.126	0	5	Creb5
0	1.11934	0.845	0.219	0	5	Gm16168
0	1.11858	0.91	0.253	0	5	Tubb4a
0	1.11366	0.935	0.302	0	5	Erbin
0	1.1107	0.938	0.353	0	5	Grm3
0	1.10876	0.851	0.167	0	5	Gab1
0	1.10854	0.847	0.141	0	5	Gatm
0	1.10736	0.955	0.406	0	5	Ano4
0	1.10447	0.814	0.107	0	5	Plekhh1
0	1.09992	0.831	0.132	0	5	Phldb1
0	1.0909	0.743	0.09	0	5	A230001M10Rik
0	1.08861	0.929	0.281	0	5	Elmo1
0	1.08814	0.794	0.153	0	5	Sytl2
0	1.07582	0.727	0.089	0	5	A330049N07Rik
0	1.07087	0.867	0.223	0	5	Cdh20
0	1.06809	0.916	0.323	0	5	Cdk19
0	1.06463	0.976	0.521	0	5	Fnbp1
0	1.05438	0.769	0.122	0	5	Tspan2
0	1.05196	0.917	0.352	0	5	Pak1
0	1.04907	0.703	0.095	0	5	Ninj2
0	1.04455	0.871	0.277	0	5	Kif13a
0	1.0432	0.713	0.106	0	5	Il33
0	1.03235	0.813	0.17	0	5	2023-09-04
0	1.02879	0.897	0.216	0	5	Ptgds
0	1.02736	0.969	0.447	0	5	Zfp536
0	1.01667	0.972	0.571	0	5	Edil3
0	1.00793	0.974	0.595	0	5	Phlpp1
0	0.999372	0.83	0.167	0	5	Apod
0	0.998997	0.981	0.645	0	5	Qk
0	0.998463	0.727	0.101	0	5	Opalin
0	0.998443	0.844	0.21	0	5	Dock1
0	0.991652	0.823	0.203	0	5	Plekhg1
0	0.983927	0.905	0.357	0	5	Kif13b
0	0.982982	0.851	0.259	0	5	Myo1d
0	0.981026	0.963	0.493	0	5	Dnm3
0	0.979611	0.948	0.404	0	5	Plxdc2
0	0.979386	0.714	0.111	0	5	Gm42413
0	0.961812	0.878	0.343	0	5	Ppp1r16b
0	0.957999	0.864	0.277	0	5	Sorcs1
0	0.949929	0.812	0.224	0	5	Rab31
0	0.945537	0.925	0.449	0	5	Ctnna3
0	0.943502	0.716	0.109	0	5	Cldn11
0	0.943188	0.918	0.415	0	5	Ttll7
0	0.942571	0.621	0.077	0	5	4930420G21Rik
0	0.934428	0.737	0.132	0	5	Daam2
0	0.930834	0.737	0.174	0	5	Sema6a
0	0.929177	0.7	0.112	0	5	Nkain1
0	0.926427	0.716	0.101	0	5	1700047M11Rik
0	0.918374	0.873	0.397	0	5	Pacrg
0	0.914844	0.713	0.165	0	5	Pstpip2
0	0.911306	0.981	0.561	0	5	Dock10
0	0.91019	0.916	0.449	0	5	2023-09-07
0	0.902067	0.714	0.135	0	5	Arhgef10
0	0.901531	0.82	0.268	0	5	Slain1
0	0.901135	0.791	0.235	0	5	Adamtsl1
0	0.900067	0.958	0.55	0	5	Map7
0	0.897811	0.668	0.088	0	5	Sox10
0	0.896757	0.9	0.413	0	5	Bin1
0	0.891261	0.725	0.219	0	5	Adipor2
0	0.884179	0.746	0.162	0	5	Mal
0	0.883913	0.82	0.28	0	5	Slc12a2
0	0.883044	0.702	0.135	0	5	Cobll1
0	0.877262	0.72	0.234	0	5	Gm37459
0	0.87704	0.671	0.103	0	5	Ttyh2
0	0.876165	0.671	0.114	0	5	4930511M06Rik
0	0.87411	0.983	0.678	0	5	Plcl1
0	0.872288	0.98	0.664	0	5	Frmd5
0	0.871639	0.702	0.153	0	5	Wipf1
0	0.86982	0.803	0.319	0	5	4930419G24Rik
0	0.863889	0.76	0.224	0	5	Aatk
0	0.861824	0.718	0.18	0	5	Rffl
0	0.860656	0.625	0.103	0	5	Kcnk13
0	0.860239	0.642	0.119	0	5	Cdh19
0	0.857537	0.872	0.389	0	5	Hipk2
0	0.856908	0.88	0.401	0	5	Nbas
0	0.856287	0.662	0.108	0	5	Csrp1
0	0.851597	0.663	0.119	0	5	Clic4
0	0.850684	0.633	0.087	0	5	Gm19500
0	0.848968	0.716	0.178	0	5	St6gal1
0	0.844438	0.681	0.171	0	5	Pls1
0	0.841457	0.653	0.111	0	5	Cntn2
0	0.840605	0.699	0.146	0	5	Hepacam
0	0.840177	0.914	0.477	0	5	Cdc37l1
0	0.834864	0.665	0.122	0	5	Ppfibp2
0	0.833875	0.647	0.119	0	5	Ccp110
0	0.830462	0.753	0.227	0	5	Usp54
0	0.822758	0.641	0.111	0	5	Litaf
0	0.821334	0.77	0.279	0	5	Clmn
0	0.813927	0.667	0.158	0	5	Synj2
0	0.812195	0.844	0.319	0	5	Npas3
0	0.810579	0.987	0.76	0	5	Tmeff2
0	0.804281	0.719	0.225	0	5	Dip2a
0	0.80338	0.97	0.645	0	5	St6galnac3
0	0.803243	0.61	0.094	0	5	Ermn
0	0.80097	0.885	0.454	0	5	Gm4258
0	0.800839	0.74	0.247	0	5	Gna12
0	0.798793	0.823	0.348	0	5	Otud7b
0	0.797654	0.978	0.728	0	5	Mast4
0	0.797111	0.621	0.101	0	5	Dock5
0	0.794522	0.947	0.6	0	5	Pex5l
0	0.793577	0.766	0.29	0	5	5031439G07Rik
0	0.787877	0.633	0.133	0	5	Elovl7
0	0.783403	0.771	0.307	0	5	Gm11149
0	0.782141	0.886	0.49	0	5	Tulp4
0	0.780354	0.977	0.704	0	5	Mapt
0	0.778141	0.691	0.228	0	5	Samd4
0	0.776869	0.693	0.199	0	5	Rcbtb1
0	0.776325	0.655	0.166	0	5	Pacs2
0	0.773141	0.663	0.179	0	5	Smad7
0	0.771223	0.54	0.075	0	5	Gm10863
0	0.770134	0.878	0.468	0	5	Vmp1
0	0.769101	0.537	0.089	0	5	Fign
0	0.767855	0.598	0.108	0	5	Megf10
0	0.766461	0.823	0.357	0	5	Myo6
0	0.765893	0.804	0.347	0	5	Pip4k2a
0	0.763104	0.548	0.105	0	5	Pde1c
0	0.756864	0.66	0.242	0	5	Srgap1
0	0.75504	0.771	0.292	0	5	Scd2
0	0.751048	0.535	0.066	0	5	Bcas1os2
0	0.74929	0.514	0.07	0	5	Tnfaip6
0	0.7438	0.641	0.192	0	5	Rhou
0	0.742632	0.433	0.046	0	5	Slc13a1
0	0.742024	0.962	0.69	0	5	Rtn4
0	0.742018	0.509	0.086	0	5	Anln
0	0.739304	0.548	0.088	0	5	Olfml1
0	0.733426	0.939	0.631	0	5	Tbc1d5
0	0.732934	0.515	0.075	0	5	Atp8b1
0	0.732717	0.777	0.371	0	5	Lpgat1
0	0.727306	0.539	0.081	0	5	Trim59
0	0.727179	0.782	0.354	0	5	Abhd17b
0	0.7185	0.93	0.579	0	5	Agap1
0	0.715977	0.512	0.063	0	5	Insc
0	0.714956	0.55	0.088	0	5	Plekhg3
0	0.714883	0.74	0.322	0	5	Ywhaq
0	0.714268	0.807	0.364	0	5	Tmcc3
0	0.712837	0.92	0.541	0	5	Hecw2
0	0.709201	0.541	0.094	0	5	Prkcq
0	0.706861	0.909	0.546	0	5	Wnk1
0	0.703601	0.62	0.167	0	5	Ddr1
0	0.703227	0.602	0.181	0	5	Gm26936
0	0.702376	0.982	0.813	0	5	Slc24a2
0	0.701035	0.477	0.057	0	5	Cyp2j12
0	0.698159	0.73	0.302	0	5	Ephb1
0	0.696935	0.871	0.511	0	5	Shtn1
0	0.696742	0.963	0.679	0	5	Sik3
0	0.695179	0.411	0.039	0	5	Fbxw15
0	0.695044	0.564	0.119	0	5	Arsg
0	0.694487	0.332	0.033	0	5	7630403G23Rik
0	0.694484	0.567	0.137	0	5	Kazn
0	0.694327	0.941	0.565	0	5	Frmd4b
0	0.690517	0.531	0.1	0	5	Qdpr
0	0.688023	0.546	0.137	0	5	Kndc1
0	0.685908	0.889	0.526	0	5	Zdhhc14
0	0.681857	0.805	0.258	0	5	Apoe
0	0.680999	0.911	0.5	0	5	Mir100hg
0	0.680055	0.83	0.404	0	5	Sh3d19
0	0.679987	0.556	0.15	0	5	Pik3c2b
0	0.679654	0.839	0.462	0	5	Ankrd28
0	0.677052	0.508	0.077	0	5	Plaat3
0	0.676107	0.508	0.095	0	5	Slc25a13
0	0.674141	0.788	0.447	0	5	Gm48678
0	0.673832	0.75	0.344	0	5	Ptn
0	0.671938	0.461	0.078	0	5	9130019P16Rik
0	0.671748	0.614	0.255	0	5	Spock1
0	0.671318	0.834	0.471	0	5	Daam1
0	0.666876	0.561	0.149	0	5	Nrbp2
0	0.666074	0.685	0.26	0	5	Pik3r1
0	0.665147	0.913	0.589	0	5	Gnao1
0	0.664249	0.738	0.334	0	5	Rnf13
0	0.664092	0.898	0.601	0	5	Pak7
0	0.664033	0.826	0.463	0	5	Ppp2r3a
0	0.660288	0.334	0.075	0	5	9330111N05Rik
0	0.659916	0.608	0.214	0	5	Tmod1
0	0.659885	0.496	0.097	0	5	Nfe2l3
0	0.658764	0.768	0.387	0	5	Ttll5
0	0.657414	0.585	0.181	0	5	Dbndd2
0	0.655061	0.867	0.521	0	5	Nfasc
0	0.654724	0.689	0.299	0	5	Arap2
0	0.652193	0.931	0.629	0	5	Limch1
0	0.650456	0.696	0.293	0	5	Osbpl1a
0	0.650266	0.638	0.269	0	5	Tmtc2
0	0.649966	0.667	0.238	0	5	Chd7
0	0.646624	0.642	0.238	0	5	Cipc
0	0.6439	0.555	0.165	0	5	Lama2
0	0.643265	0.69	0.308	0	5	Grb14
0	0.642862	0.454	0.056	0	5	Hapln2
0	0.641869	0.828	0.488	0	5	Zdhhc20
0	0.6402	0.526	0.143	0	5	Rftn1
0	0.63913	0.441	0.058	0	5	9330117O12Rik
0	0.637628	0.463	0.103	0	5	Kif6
0	0.635987	0.518	0.119	0	5	Micall1
0	0.632966	0.886	0.562	0	5	Dip2b
0	0.632797	0.441	0.052	0	5	Galnt6
0	0.632573	0.974	0.748	0	5	Fgfr2
0	0.632552	0.953	0.635	0	5	Tmem178b
0	0.632294	0.473	0.08	0	5	Lpar1
0	0.62576	0.519	0.137	0	5	Dusp16
0	0.624407	0.891	0.568	0	5	Dlg1
0	0.623625	0.461	0.061	0	5	Tmem63a
0	0.622688	0.526	0.153	0	5	Heg1
0	0.621598	0.699	0.354	0	5	Plekha1
0	0.62043	0.91	0.603	0	5	Klhl2
0	0.617296	0.658	0.273	0	5	Retreg1
0	0.615193	0.866	0.598	0	5	Pakap
0	0.613226	0.66	0.289	0	5	Rps6ka5
0	0.612958	0.675	0.299	0	5	Bcl2l1
0	0.611819	0.638	0.273	0	5	Ube2d1
0	0.609352	0.448	0.067	0	5	Gal3st1
0	0.605958	0.528	0.16	0	5	Dpy19l1
0	0.605769	0.896	0.555	0	5	Ptprk
0	0.60557	0.848	0.532	0	5	Dleu2
0	0.605478	0.781	0.487	0	5	Naaladl2
0	0.604911	0.436	0.072	0	5	Folh1
0	0.601803	0.669	0.336	0	5	Xrcc6
0	0.599964	0.795	0.453	0	5	Mast3
0	0.598753	0.56	0.188	0	5	Stmn4
0	0.598571	0.475	0.101	0	5	Dnajb2
0	0.597533	0.457	0.081	0	5	Rassf2
0	0.597051	0.424	0.052	0	5	Prima1
0	0.595809	0.494	0.125	0	5	Glul
0	0.595136	0.739	0.387	0	5	Srcin1
0	0.593435	0.956	0.722	0	5	Clasp2
0	0.592509	0.393	0.043	0	5	Galnt5
0	0.592266	0.499	0.128	0	5	Efnb3
0	0.591028	0.518	0.154	0	5	Cep97
0	0.588617	0.378	0.042	0	5	Gm48370
0	0.587163	0.44	0.075	0	5	Rasgrp3
0	0.586109	0.5	0.147	0	5	Tmem151a
0	0.585323	0.78	0.442	0	5	Fryl
0	0.581484	0.525	0.166	0	5	Cobl
0	0.579774	0.49	0.129	0	5	Myo1e
0	0.579415	0.479	0.114	0	5	Fam102a
0	0.579283	0.582	0.247	0	5	Kcna1
0	0.579009	0.773	0.427	0	5	Map4k4
0	0.578037	0.421	0.059	0	5	Myrf
0	0.57686	0.386	0.058	0	5	Abca8a
0	0.574391	0.389	0.046	0	5	Tnni1
0	0.573519	0.403	0.062	0	5	Mboat1
0	0.571723	0.561	0.202	0	5	Stxbp3
0	0.571505	0.678	0.337	0	5	Arhgef28
0	0.571423	0.725	0.407	0	5	Ankib1
0	0.566177	0.457	0.103	0	5	Tmbim1
0	0.563441	0.491	0.161	0	5	Gm11659
0	0.561142	0.619	0.298	0	5	Snx30
0	0.560934	0.688	0.334	0	5	Stard13
0	0.559958	0.474	0.116	0	5	Tjp2
0	0.558837	0.519	0.165	0	5	Rcan2
0	0.556673	0.426	0.107	0	5	Mob3b
0	0.554786	0.721	0.417	0	5	Tmod2
0	0.55275	0.491	0.177	0	5	Cerk
0	0.552537	0.985	0.848	0	5	Nkain2
0	0.552432	0.389	0.065	0	5	Cpm
0	0.551983	0.52	0.184	0	5	Itpk1
0	0.551196	0.601	0.271	0	5	Inpp5f
0	0.550934	0.877	0.611	0	5	Grid2
0	0.550298	0.405	0.057	0	5	Ppp1r14a
0	0.549862	0.935	0.663	0	5	Unc5c
0	0.547879	0.386	0.045	0	5	Gm13905
0	0.546828	0.63	0.294	0	5	Cpeb2
0	0.546724	0.45	0.121	0	5	Kcna6
0	0.545573	0.463	0.128	0	5	Lgi3
0	0.545313	0.718	0.394	0	5	Picalm
0	0.543215	0.482	0.137	0	5	Chn2
0	0.542248	0.423	0.1	0	5	Arrdc3
0	0.541183	0.506	0.168	0	5	Kat2b
0	0.54086	0.725	0.453	0	5	Ablim2
0	0.53732	0.446	0.113	0	5	Kctd13
0	0.537179	0.492	0.168	0	5	Kctd3
0	0.536981	0.762	0.488	0	5	Itsn2
0	0.536794	0.82	0.545	0	5	Map4
0	0.536303	0.469	0.113	0	5	Cd9
2.28704e-304	0.53581	0.506	0.22	7.38393e-300	5	Eml1
0	0.535673	0.497	0.154	0	5	Bmp2k
0	0.533596	0.402	0.087	0	5	Insyn2a
1.91792e-287	0.532335	0.725	0.454	6.19221e-283	5	A330015K06Rik
0	0.532068	0.362	0.051	0	5	Ankub1
[truncated: 14,372 more rows]

## Sheet: ED6b QC
Quality control of the samples used for bioinformatic analyses of cell-specific gene expression profiles.
a Violin plots for the number of genes expressed per cell (left), number of transcripts per cell (middle), and mitochondrial gene percentage in total genes per cell (right) for libraries 1 ,2 and 3. Y axis represents the number of cells.
b Bar plots for the distribution of mitochondrial gene percentage per cell. X axis is the mitochondrial gene percentage, y axis is number of cells.
c Bar plots for the distribution of number of genes expressed per cell. X axis is the number of genes, y axis is number of cells.
