# Supplementary material for: Formation of memory assemblies through the DNA-sensing TLR9 pathway
Source: Nature. 2024 Mar 27;628(8006):145–53. doi: 10.1038/s41586-024-07220-7 (PMC10990941; doi:10.1038/s41586-024-07220-7)
Supplement: Supplementary file 26 — Source Data Extended Data Fig. 7 [file 41586_2024_7220_MOESM26_ESM.xlsx]

## Sheet: ED7a Lib1vLib3 DEG counts
FIGURE ED 7a TOP
Experiment EW19
								DEGs by cluster
Number of DEGs								Linear Regression
Cluster	CFC UP	CFC DOWN						Cluster	UP CFC	DOWN Tlr9 KO
0	9	9						0	9	11		Pearson r
1	2	5						1	2	7		r	0.8213
2	1	6						2	1	6		95% confidence interval	0.6548 to 0.9118
3	2	5						3	2	8		R squared	0.6746
4	24	4						4	24	48
5	0	0						5	0	0		P value
6	3	3						6	3	6		P (two-tailed)	<0.0001
7	6	12						7	6	10		P value summary	****
8	2	12						8	2	2		Significant? (alpha = 0.05)	Yes
9	0	0						9	0	0
10	1	1						10	1	1		Number of XY Pairs	30
11	6	1						11	6	20
12	1	6						12	1	3
13	10	5						13	10	17
14	14	5						14	14	4
15	0	0						15	0	13
16	0	1						16	0	0
17	9	2						17	9	16
18	6	6						18	6	13
19	13	5						19	13	24
20	3	6						20	3	8
21	6	3						21	6	17
22	10	5						22	10	14
23	9	3						23	9	20
24	2	0						24	2	10
25	0	0						25	0	1
26	0	0						26	0	14
27	0	0						27	0	0
28	0	0						28	0	0
29	0	0						29	0	0
FIGURE ED 7a MIDDLE
Number of DEGs
Cluster	Tlr9 KO UP	Tlr9 KO DOWN
0	1	11
1	5	7
2	0	6
3	0	8
4	1	48
5	0	0
6	3	6
7	0	10
8	3	2
9	0	0
10	0	1
11	8	20
12	0	3
13	0	17
14	0	4
15	0	13
16	0	0
17	0	16
18	2	13
19	0	24
20	6	8
21	1	17
22	0	14
23	0	20
24	0	10
25	0	1
26	73	14
27	0	0
28	0	0
29	0	0
FIGURE ED 7a BOTTOM
Number of GO terms
Cluster	CFC	Tlr9 KO
0	162	324
1	158	320
2	232	432
3	0	8
4	409	598
5	0	0
6	174	317
7	70	225
8	312	330
9	0	0
10	91	180
11	8	20
12	132	341
13	212	287
14	184	192
15	34	229
16	44	162
17	314	474
18	250	271
19	262	467
20	48	87
21	89	162
22	209	292
23	180	335
24	132	272
25	27	235
26	59	175
27	17	44
28	17	43
29	3	24

## Sheet: ED7b-d Markers
FIGURE ED 7b-d
Experiment EW19
Cell numbers
	0	1	2	3	4	5	6	7	8	9	10	11	12	13	14	15	16	17	18	19	20	21	22	23	24	25	26	27	28	29
lib1	1453	1219	1163	1221	643	8	232	597	118	0	32	224	154	142	55	14	50	168	145	119	170	36	96	76	35	28	28	15	2	11
lib2	916	1033	688	695	275	27	745	353	461	0	203	229	301	198	25	108	154	182	165	123	96	126	83	90	113	78	33	37	21	10
lib3	1154	870	1143	895	643	14	447	357	822	3	187	151	83	150	112	26	112	205	95	92	105	82	83	96	45	65	36	16	40	18
Markers	0	1	2	3	4	5	6	7	8	9	10	11	12	13	14	15	16	17	18	19	20	21	22	23	24	25	26	27	28	29
MAP2
Epha7
Gap43
NeuroD6
Dcx
Slc17a7
Slc17a6
Gad1
Gad2
Satb2
Prox1
Calb1
