# Supplementary material for: Formation of memory assemblies through the DNA-sensing TLR9 pathway
Source: Nature. 2024 Mar 27;628(8006):145–53. doi: 10.1038/s41586-024-07220-7 (PMC10990941; doi:10.1038/s41586-024-07220-7)
Supplement: Supplementary file 27 — Source Data Extended Data Fig. 9 [file 41586_2024_7220_MOESM27_ESM.xlsx]

## Sheet: ED9d Hsp90b1 quant
FIGURE ED 9d
	Particles/60 neurons/slice
Naïve	318	330	321	313	354	472	443	400	405	355	370	380	335	365	374	409
CFC	345	423	417	423	316	547	522	493	414	370	487	532	375	437	350	492
		Average of 60 neurons/slice				Average of 60 neurons/mouse
		t-test				t-test
		0.0063				0.049
		**				*
		Yes				Yes
		Two-tailed				Two-tailed
		t=2.939, df=30				t=2.461, df=6
