# Supplementary material for: Formation of memory assemblies through the DNA-sensing TLR9 pathway
Source: Nature. 2024 Mar 27;628(8006):145–53. doi: 10.1038/s41586-024-07220-7 (PMC10990941; doi:10.1038/s41586-024-07220-7)
Supplement: Supplementary file 28 — Source Data Extended Data Fig. 10 [file 41586_2024_7220_MOESM28_ESM.xlsx]

## Sheet: ED10b Dnase1
FIGURE ED 10 TOP
Experiment ZP10
IP			IH
Condition	Animal	% Freezing	Condition	Animal	% Freezing			Unpaired t test
Sal	11	50	Saline	21	88.8889			P value	0.7536
	12	77.78		22	44.4444			P value summary	ns
	13	33.33		23	2.77778			Significantly different (P < 0.05)?	No
	14	77.78		24	75			One- or two-tailed P value?	Two-tailed
	15	44.44		25	58.3333			t, df	t=0.3194, df=16
	16	77.78		26	75
	17	83.33		27	25
	18	55.56		28	25
	19			29	75
	20	55.56		30	5.55556
Dnase1	1	72.22	Dnase1	31	13.8889
	2	77.78		32	27.7778
	3			33	38.8889
	4	72.22		34	47.2222
	5	72.22		35	72.2222
	6	66.66		36	36.1111
	7	44.44		37	69.4444
	8	44		38	97.2222
	9	77.78		39	19.4444
	10	50		40	41.6667
FIGURE ED 10 MIDDLE
ZP10
Condition	IH pretest
		% Freezing
Sal	1	27.78			Unpaired t test
	2	47.22			P value	0.3758
	3	58.33			P value summary	ns
	4	80.56			Significantly different (P < 0.05)?	No
	5	41.67			One- or two-tailed P value?	Two-tailed
	6	36.11			t, df	t=0.9197, df=12
	7	66.67
	8	61.11
Dnase1	9	44.44
	10	80.56
	11	50
	12	69.44
	13	30.56
	14	77.78
	15	19.44
	16	88.89
FIGURE ED 10 RIGHT
VJ088		% Freezing
vehicle	1	27.78			Unpaired t test
	2	47.22			P value	0.6387
	3	58.33			P value summary	ns
	4	80.56			Significantly different (P < 0.05)?	No
	5	41.67			One- or two-tailed P value?	Two-tailed
	6	36.11			t, df	t=0.4799, df=14
	7	66.67
	8	61.11
DNase1 + S1 nuclease	9	44.44
	10	80.56
	11	50
	12	69.44
	13	30.56
	14	77.78
	15	19.44
	16	88.89

## Sheet: ED10b Dnase1 +S1
	% Freezing
vehicle	27.78	47.22	58.33	80.56	41.67	36.11	66.67	61.11
DNase1 + S1 nuclease	44.44	80.56	50	69.44	30.56	77.78	19.44	88.89
